# Supplementary material for: Epigenomic charting and functional annotation of risk loci in renal cell carcinoma
Source: Nat Commun. 2023 Jan 21;14:346. doi: 10.1038/s41467-023-35833-5 (PMC9867739; doi:10.1038/s41467-023-35833-5)
Supplement: Supplementary file 4 — Supplementary Data 1 [file 41467_2023_35833_MOESM4_ESM.xlsx]

## Sheet: Supplementary Data 1
Supplementary Data 1: Master Table
Cohorts #1 and #2
RCCT Number	Histology	Papillary RCC Subtype	Age	Stage at tissue sampling	Grade at tissue sampling	Treatment Naive	Differentiation	Tumor Tissue Source (Primary versus Metastasis)	Normal Yes/No	Normal Tissue Source	SNP Array Data	RNA Data	H3K27Ac Data	H3K4me2 Data	Oncopanel Tissue Primary versus Metastatic	Oncopanel Version	BAP1 Truncating	PBRM1 Truncating	SETD2 Truncating	TP53 Truncating	VHL Truncating
RT1002	Chromophobe	NA	40-49	M1	III	Yes	None	Metastatic	Yes	Blood	Yes	Yes	Yes	Yes	Metastatic (Soft tissue)	3	No	No	No	No	No
S21381	Clear Cell	NA	40-49	T3bN1	II	Yes	None	Primary	Yes	Blood	Yes	Yes	Yes	Yes	Primary	2	No	Yes	No	No	Yes
RT1143	Chromophobe	NA	40-49	T1a	N/A	Yes	None	Primary	Yes	Renal Medulla	Yes	Yes	Yes	No	Primary	2	No	No	No	Yes	No
RT1131	Clear Cell	NA	40-49	M1	III	No	None	Metastatic	Yes	Normal lung	Yes	Yes	Yes	No	Metastatic (Lung)	N/A	N/A	N/A	N/A	N/A	N/A
RT957	Clear Cell	NA	40-49	T3aNx	III	Yes	None	Primary	Yes	Renal Cortex	Yes	Yes	Yes	Yes	Primary	1	Yes	N/A	No	No	Yes
RT1189/K271058T	Clear Cell	NA	50-59	pT3aN0	III	No	None	Metastatic	No	N/A	No	No	Yes	No	N/A	N/A
RT1047	Clear Cell	NA	50-59	T3bN0	IV	Yes	Sarcomatoid and Rhabdoid differentiation (20%)	Primary	No	N/A	No	Yes	Yes	Yes	Primary	3	Yes	No	No	No	Yes
RT1124/K271120T	Clear Cell	NA	50-59	pT2aN0Mx	II	No	None	Metastatic	No	N/A	No	No	Yes	No	N/A	N/A
RT970	Clear Cell	NA	50-59	T3aN0M1	III	Yes	None	Primary	Yes	Blood	Yes	Yes	Yes	Yes	Primary	1	No	N/A	No	No	No
RT951/K27951T	Clear Cell	NA	50-59	pT3aN0	II	Yes	None	Primary	No	N/A	No	No	Yes	No	N/A	N/A
S22741	Clear Cell	NA	50-59	T3aNx	IV	Yes	None	Primary	Yes	Blood	Yes	Yes	Yes	Yes	Primary	3	No	Yes	No	No	Yes
RT991	Chromophobe	NA	50-59	T3aN0Mx	IV	Yes	None	Primary	Yes	Renal Medulla	Yes	Yes	Yes	Yes	Primary	1	No	N/A	No	Yes	No
RT962/K27962T	Clear Cell	NA	50-59	pT3aN1	III	Yes	None	Primary	No	N/A	No	No	Yes	No	N/A	N/A
RT1226/271226T	Clear Cell	NA	50-59	pT3aN0	III	Yes	None	Primary	No	N/A	No	No	Yes	No	N/A	N/A
RT233/K27233T	Clear Cell	NA	50-59	NA	III	Yes	None	Primary	No	N/A	No	No	Yes	No	N/A	N/A
RT1014/K271014T	Clear Cell	NA	50-59	pT3a	IV	Yes	None	Primary	No	N/A	No	No	Yes	No	N/A	N/A
RT1265	Papillary RCC	Type 1	60-69	T1a	II	Yes	None	Primary	No	N/A	No	Yes	Yes	Yes	Primary	3	No	No	No	No	No
RT0642	Papillary RCC	NA	60-69	T1bNxMx	II	Yes	None	Primary	Yes	Blood	Yes	Yes	Yes	Yes	Primary	3	No	No	No	No	No
RT929	Chromophobe	NA	60-69	T1a	III	Yes	None	Primary	No	N/A	No	Yes	Yes	Yes	Primary	3	No	No	No	SV Insertion	No
RT638	Clear Cell	NA	60-69	T3NxMx	II	Yes	None	Primary	No	N/A	No	Yes	Yes	Yes	Primary	3	Yes	No	No	No	No
RT0638	Clear Cell	NA	60-69	pT3Nx	II	Yes	None	Primary	No	N/A	No	No	Yes	No	N/A	N/A
RT1205	Papillary RCC	Type 1	60-69	T1bNx	II	Yes	None	Primary	No	N/A	No	Yes	Yes	No	Primary	3	No	No	No	No	No
RT1046	Clear Cell	NA	60-69	T3cNx	III	No	None	Primary	Yes	Blood	Yes	Yes	Yes	Yes	Primary	2	No	Yes	No	No	Yes
RT1097	Clear Cell	NA	60-69	T1b	III	Yes	None	Primary	Yes	Renal Cortex	Yes	Yes	Yes	No	Primary	3	No	No	No	No	Yes
S21429	Clear Cell	NA	60-69	T3aNx	IV	Yes	Rhabdoid and sarcomatoid differentiation (<5%)	Primary	Yes	Blood	Yes	No	Yes	No	Primary	3	No	No	Yes	No	Yes
RT0998	Papillary RCC	Type 2	60-69	T3aN1M1	III	Yes	None	Primary	Yes	Blood	Yes	Yes	Yes	Yes	Primary	1	No	N/A	No	No	No
S20449	Clear Cell	NA	60-69	T3a	III	Yes	None	Primary	Yes	Blood	Yes	Yes	Yes	Yes	Primary	2	No	No	Yes	No	Yes
RT1247/K271247A	Clear Cell	NA	60-69	pT3aN0	II	Yes	None	Metastatic	No	N/A	No	No	Yes	No	N/A	N/A
RT1149	Chromophobe	NA	70-79	T2aN0	N/A	Yes	None	Primary	Yes	Renal Medulla	Yes	Yes	Yes	Yes	Primary	2	No	No	No	No	No
RT1184	Papillary RCC	Type 1	70-79	T1a	II	Yes	None	Primary	Yes	Renal Cortex	Yes	Yes	Yes	No	Primary	3	No	No	No	No	No
RT1240	Papillary RCC	Type 1	70-79	T1a	III	Yes	None	Primary	No	N/A	No	Yes	Yes	Yes	Primary	3	No	No	No	No	No
RT1043	Clear Cell	NA	70-79	T3aNx	IV	Yes	Sarcomatoid (40%)	Primary	Yes	Renal Medulla	Yes	Yes	Yes	Yes	Primary	3	No	Yes	No	No	No
RT1152	Chromophobe	NA	80-89	T1b	II	Yes	None	Primary	Yes	Renal Medulla	Yes	Yes	Yes	Yes	Primary	2	No	No	No	Yes	No
RT301	Chromophobe	NA	80-89	T1NxMx	II	Yes	None	Primary	No	N/A	No	Yes	Yes	Yes	Primary	3	No	No	No	No	No
RT0356	Chromophobe	NA	80-89	T1bNxMx	II	Yes	None	Primary	No	N/A	No	Yes	Yes	Yes	Primary	3	No	No	No	No	No
RT716/K27716T	Clear Cell	NA	80-89	pT3bN1	IV	Yes	None	Primary	No	N/A	No	No	Yes	No	N/A	N/A
RT1168	Chromophobe	NA	-	N/A	N/A	N/A	None	Primary	No	N/A	No	No	Yes	Yes	Primary	3	No	No	No	Yes	No
RT1059	Chromophobe	NA	-	N/A	N/A	N/A	None	Primary	Yes	Renal Medulla	Yes	Yes	Yes	Yes	Primary	3	No	No	No	Yes	No
RT1056	Chromophobe	NA	-	N/A	N/A	N/A	None	Primary	Yes	Renal Medulla	Yes	Yes	Yes	Yes	Primary	3	No	No	No	No	No
RT1039	Chromophobe	NA	-	N/A	N/A	N/A		Primary	Yes	Renal Medulla	Yes	Yes	Yes	Yes	Primary	N/A	N/A	N/A	N/A	N/A	N/A
RT1320/K271091T	Clear Cell	NA	-	pT3aNx	III	No	None	Metastatic	No	N/A	No	No	Yes	No	N/A	N/A
RT968/K27968M	Clear Cell	NA	-	N/A	NA	N/A	None	Metastatic	No	N/A	No	No	Yes	No	N/A	N/A
Cohort #3 (HIF2a ChIP)
Patient ID	RCCT Number	Histology	rs4903064 Genotype
Patient 01	HIF1014N	Normal Tissue	ref/ref
Patient 01	HIF1014T	ccRCC	ref/ref
Patient 02	HIF1058N	Normal Tissue	alt/alt
Patient 02	HIF1058T	ccRCC	alt/alt
Patient 03	HIF1077M	ccRCC	ref/ref
Patient 03	HIF1308M	ccRCC	ref/ref
Patient 03	HIF1284M	ccRCC	ref/ref
Patient 04	HIF1091N	Normal Tissue	ref/ref
Patient 04	HIF1091T	ccRCC	ref/ref
Patient 05	HIF1120N	Normal Tissue	ref/ref
Patient 05	HIF1120T	ccRCC	ref/ref
Patient 05	HIF1124M	ccRCC	ref/ref
Patient 06	HIF951M	ccRCC	ref/alt
Patient 06	HIF951N	Normal Tissue	ref/alt
Patient 06	HIF951T	ccRCC	ref/alt
Patient 07	HIF957N	Normal Tissue	ref/ref
Patient 07	HIF957T	ccRCC	ref/ref
Patient 07	HIF1131M	ccRCC	ref/ref
Patient 08	HIF716M	ccRCC	ref/alt
Patient 08	HIF716N	Normal Tissue	ref/alt
Patient 08	HIF716T	ccRCC	ref/alt
Patient 09	HIF1226M	ccRCC	ref/ref
Patient 09	HIF1226N	Normal Tissue	ref/alt
Patient 09	HIF1226T	ccRCC	ref/alt
Patient 10	HIF962M	ccRCC	ref/ref
Patient 10	HIF962N	Normal Tissue	ref/ref
Patient 10	HIF962T	ccRCC	ref/ref
Patient 11	HIF1247A	ccRCC	ref/ref
Patient 11	HIF1247B	ccRCC	ref/ref
Patient 12	HIF233N	Normal Tissue	alt/alt
Patient 12	HIF233T	ccRCC	alt/alt
Patient 13	HIF638N	Normal Tissue	ref/alt
Patient 13	HIF638T	ccRCC	ref/alt
Patient 14	HIF1136M	ccRCC	ref/alt
Patient 15	HIF1168M	ccRCC	alt/alt
Patient 16	HIF1169M	ccRCC	ref/ref
Patient 17	HIF1189M	ccRCC	alt/alt
Patient 18	HIF1358M	ccRCC	ref/ref
Patient 19	HIF256M	ccRCC	ref/ref
Patient 20	HIF334M	ccRCC	ref/ref
Patient 21	HIF344M	ccRCC	ref/ref
Patient 22	HIF354M	ccRCC	ref/ref
Patient 23	HIF573M	ccRCC	ref/ref
