# Supplementary material for: Epigenomic charting and functional annotation of risk loci in renal cell carcinoma
Source: Nat Commun. 2023 Jan 21;14:346. doi: 10.1038/s41467-023-35833-5 (PMC9867739; doi:10.1038/s41467-023-35833-5)
Supplement: Supplementary file 5 — Supplementary Data 2 [file 41467_2023_35833_MOESM5_ESM.xlsx]

## Sheet: Supplementary Data 2
Supplementary Data 2: Omics Platforms
RCCT Number	Histology	Local Tumor	Local Tumor H3K27ac ChIP	Local Tumor H3K4me2 ChIP	Local Tumor ATAC	Local Tumor RNA	Local Tumor Targeted Sequencing (Oncopanel)	Local Tumor SNP Array Data	Metastatic Tumor	Site of Metastasis	Metastatic Tumor H3K27ac ChIP	Metastatic Tumor H3K4me2 ChIP	Metastatic Tumor ATAC	Metastatic Tumor RNA	Metastatic Tumor Targeted Sequencing (Oncopanel)	Metastatic Tumor SNP Array Data
RT929	chRCC	X	X	X	X	X	X
RT1039	chRCC	X	X	X	X	X		X
RT1056	chRCC	X	X	X	X	X	X	X
RT1059	chRCC	X	X	X	X	X	X	X
RT1149	chRCC	X	X	X	X	X	X	X
RT1152	chRCC	X	X	X	X	X	X	X
RT991	chRCC	X	X	X	X	X	X	X
RT957	ccRCC	X	X	X	X	X	X	X
RT0998	pRCC	X	X	X	X	X	X	X
RT1097	ccRCC	X	X		X	X	X	X
RT0356	chRCC	X	X	X		X	X
RT301	chRCC	X	X	X		X	X
RT1047	ccRCC	X	X	X		X	X
RT638	ccRCC	X	X	X		X	X
RT1043	ccRCC	X	X	X		X	X	X
RT1046	ccRCC	X	X	X		X	X	X
RT970	ccRCC	X	X	X		X	X	X
S20449	ccRCC	X	X	X		X	X	X
S21381	ccRCC	X	X	X		X	X	X
S22741	ccRCC	X	X	X		X	X	X
RT1240	pRCC	X	X	X		X	X
RT1265	pRCC	X	X	X		X	X
RT0642	pRCC	X	X	X		X	X	X
RT1168	chRCC	X	X	X			X
RT1143	chRCC	X	X			X	X	X
RT1205	pRCC	X	X			X	X
RT1184	pRCC	X	X			X	X	X
S21429	ccRCC	X	X				X	X
RT1002	chRCC								X	soft tissue	X	X		X	X	X
RT1131	ccRCC								X	lung	X			X		X
RT1124/K271120T	ccRCC								X	lung	X
RT1189/K271058T	ccRCC								X	spine	X
RT1247/K271247A	ccRCC								X	lung	X
RT1320/K271091T	ccRCC								X	ovary	X
RT968/K27968M	ccRCC								X	diaphragm	X
RT0638	ccRCC	X	X
RT1014/K271014T	ccRCC	X	X
RT233/K27233T	ccRCC	X	X
RT1226/271226T	ccRCC	X	X
RT951/K27951T	ccRCC	X	X
RT962/K27962T	ccRCC	X	X
RT716/K27716T	ccRCC	X	X
