# Supplementary material for: Epigenomic charting and functional annotation of risk loci in renal cell carcinoma
Source: Nat Commun. 2023 Jan 21;14:346. doi: 10.1038/s41467-023-35833-5 (PMC9867739; doi:10.1038/s41467-023-35833-5)
Supplement: Supplementary file 8 — Supplementary Data 5 [file 41467_2023_35833_MOESM8_ESM.xlsx]

## Sheet: Supplementary Data 5
Supplementary Data 5: Gene Expression
Gene name	RT991	RT1149	RT1143	RT1152	RT929	RT1059	RT1056	RT1002	RT1039	RT0301	RT0356	S21381	S22741	S20449	RT1046	RT1043	RT1047	RT957	RT970	RT1097	RT0638	RT1131	RT998	RT1205	RT1240	RT1265	RT1184	RT0642
A1BG	0.139116	0.310758	0.504165	0.580689	0.491062	0	0.757148	1.34671	0.224846	2.05292	0.602164	1.41636	0.797961	0.99197	1.51836	1.29564	0.533781	1.10506	0.940626	2.41865	0.582127	3.56382	0.463509	0.941957	3.12381	2.18176	0.316785	2.34895
A1CF	0	0	0.00367332	0	0	0	0	0	0	0	0	0.195061	0.87904	1.18173	0.677903	4.77311	0.678652	0.0227021	3.08464	0.215919	4.33236	0	1.19727	0.260261	0.469051	0.00423162	1.1315	0.00916976
A2M	40.0201	70.9515	40.7114	78.0738	59.361	2.99211	87.3622	31.9872	52.2549	71.0316	105.522	168.508	181.889	230.378	192.781	187.655	92.6472	184.593	286.256	193.705	60.3168	36.0644	32.0848	44.2947	64.8415	44.0743	48.9501	4.49515
A2ML1	0.0107863	0	0.190972	0	0	0	0.21599	0.0095628	0.00810189	0	0.253421	0.0243697	0	0.00713268	0	0	0.020664	0	0	0.0144046	0	0	0.0154195	0	0	0	0.238568	0
A3GALT2	0	0	0	0.0657727	0.0994037	0	0	0	0	0	0	0	0.0611503	0.187152	0	0.154599	0	0	0	0	0	0	0	0	0	0	0	0
A4GALT	1.15187	12.677	1.6692	14.8784	8.80053	1.2537	5.4345	1.20409	13.6763	12.7981	22.0293	6.12618	17.6424	10.9566	19.2509	24.954	10.5207	16.9604	32.8075	15.6269	16.7567	7.31262	9.10093	40.9532	13.8357	27.7201	14.3694	10.4275
A4GNT	0	0	0	0	0	0	0	0	0	0	0.0873307	0.0253601	0	0.0479598	0.112957	0.306826	0	0.104241	0.806125	0.0723466	0	0.0907381	0.0320706	0.60024	0.393355	0.381309	0	0
AAAS	17.3802	13.9785	16.6724	11.2119	15.5995	8.81368	9.53764	15.4622	12.104	12.5351	18.1871	14.3544	12.5358	11.6383	17.7084	13.484	12.2442	14.9051	17.1339	9.99603	8.9434	6.286	11.4545	18.5889	20.416	14.5465	9.60926	8.01459
AACS	7.21428	5.51298	5.53123	4.92622	5.60147	9.99295	5.03585	6.19397	4.75409	7.75418	5.44971	8.45717	3.78789	5.0447	3.45063	3.0187	4.02174	7.1325	2.58873	7.00452	4.78128	4.42107	5.14975	5.14764	8.5668	4.86308	7.21011	2.36178
AADAC	0	0	0	0	0	0	0	0	0	0	0	0	0	0	0	0	0.600944	0	0	0	0.334404	0.0999637	0	0	0	0	0	0
AADACL2	0	0	0	0	0	0	0	0	0	0	0	0	0	0	0	0	0	0	0	0	0	0	0	0	0	0	0	0
AADACL3	0	0	0	0	0	0	0	0	0	0	0	0	0	0	0	0	0	0	0	0	0	0	0	0	0	0	0	0
AADACL4	0	0	0	0	0	0	0	0	0	0	0.0335597	0	0	0	0	0.0294579	0	0	0	0	0	0	0	0	0	0	0	0
AADAT	3.68969	1.2854	1.11542	1.30887	1.54681	0.112821	1.02618	1.27271	0.9438	2.82967	2.14262	1.58427	1.36955	0.734474	1.13298	1.33331	0.920659	1.58579	1.10246	0.542249	0.961341	0.198495	0.805952	0.389234	0.950216	0.789885	3.25725	0.444608
AAED1	0.388856	2.26678	1.97	1.42006	1.42556	0.531811	1.21958	2.0342	1.05565	3.91438	2.97244	3.21448	4.34244	3.73631	4.41819	3.93809	6.33462	2.75635	4.99077	4.11458	3.70275	4.57752	2.66823	3.11725	2.30372	2.79637	2.99706	0.499152
AAGAB	11.4353	13.1931	11.1892	10.5049	11.9123	7.92466	10.733	18.7475	6.82229	13.5381	11.9904	3.08742	4.36181	4.57882	4.18409	4.19285	5.07045	3.71133	5.09315	5.18223	2.76297	3.31166	11.1027	7.9865	8.02463	9.81135	10.5554	0.85755
AAK1	2.2718	2.39478	2.00701	3.69807	1.6438	2.08851	1.52356	2.89429	1.72203	4.76619	2.34951	1.41204	3.55959	1.73378	2.02842	2.16597	1.6451	2.53619	0.962266	2.4415	1.44561	1.94588	2.4532	2.627	2.68677	2.64376	4.32398	16.7484
AAMDC	47.2325	30.2333	32.2535	19.6833	27.8097	36.4932	36.1295	31.7424	20.6224	37.8812	40.0386	41.0824	46.7499	36.7083	65.4623	44.0344	24.9913	38.8332	82.3997	36.0069	18.9108	24.5948	26.3322	37.3503	35.6815	28.1015	31.7248	39.5285
AAMP	29.6338	30.9213	15.1232	20.1149	19.2771	24.4716	24.3133	29.1101	17.8201	46.9346	59.9248	35.2441	62.9622	54.0119	53.7826	58.3469	85.3827	48.7885	43.2031	37.1824	35.9345	36.1636	58.7182	42.6571	51.3994	39.6309	33.5984	9.1763
AANAT	0	0	0	0	0.0509116	0	0	0	0.0248116	0	0	0.161974	0	0.365653	0.0581016	0.105647	0.178454	0.229898	0.0428589	0.180886	0	0	0	0.0513103	0	0	0.105747	0
AAR2	3.70838	10.2664	4.95143	4.0659	7.02481	5.85997	9.17673	10.1229	3.16958	8.45335	7.63178	7.56465	7.9478	8.41221	8.76818	7.98516	8.53511	6.46388	9.19758	7.2232	6.71251	6.05167	12.5831	4.92258	7.44534	10.3482	6.19379	3.66997
AARD	0	0	0	0.0377116	0.037022	0	0.0498324	0	0.0200601	0.104767	0.0214493	0.261651	0.0172257	0.495154	0	0.037722	0.174307	0.345729	0.0152335	0.320601	0	0	0.215791	0	0	0	0.0940832	0.160671
AARS	26.4344	27.5095	39.1362	47.3657	23.2302	44.2705	24.8957	45.8678	37.8929	41.0791	24.5695	14.8045	23.3065	18.9916	24.0824	24.0922	52.8496	37.491	34.7914	19.631	21.3753	22.7934	33.8107	15.252	26.133	28.2742	24.2329	9.307
AARS2	3.41317	3.73715	3.39693	3.29222	3.25164	2.40522	2.41464	3.41269	2.94422	2.48671	2.92428	3.57006	3.98827	4.17365	3.69823	5.08067	6.1871	3.71272	4.84156	3.4819	2.59934	3.06152	4.85513	3.58352	4.35371	4.03548	3.12897	1.09585
AARSD1	8.38388	8.0789	4.96147	8.36231	6.80304	7.32841	6.22184	6.65804	8.96757	14.8524	20.6115	13.7608	21.9625	11.1393	18.5762	14.1778	30.0528	10.0636	15.7692	11.2082	16.3191	7.72008	17.1601	16.6113	16.7298	20.0362	13.5605	16.7454
AASDH	1.74903	2.45678	2.11277	2.05987	2.24342	0.536459	1.74312	3.13453	1.91973	2.79326	2.08679	1.55203	1.43666	1.53588	1.44045	2.12584	1.70632	2.02312	1.31927	1.51971	1.00968	1.28731	1.11185	0.842105	1.54843	1.6482	1.20688	0.15188
AASDHPPT	9.76786	8.67266	8.42356	8.84209	7.87308	2.70896	8.34693	14.4184	4.0409	12.1812	6.96685	5.72986	8.20501	7.74201	5.22496	12.4869	13.6401	8.84965	7.35341	7.12943	6.70882	6.3555	10.2478	6.47478	5.16712	5.85621	11.5738	0.85183
AASS	0.173495	0.962278	1.62168	0.369799	1.94344	0.0589924	1.0754	1.76712	0.472792	2.31808	1.12694	2.39468	2.34094	2.3875	2.38002	1.58352	1.22954	0.800148	1.51693	1.27973	0.240387	0.0786431	1.90601	4.39648	1.93052	2.98209	4.55074	0.423715
AATF	9.22157	11.7824	5.86784	6.25946	5.82049	6.59687	8.78683	8.69061	7.05228	11.9999	13.5138	21.9293	22.7058	21.7721	26.2727	18.9737	41.9002	19.5484	21.6794	17.1739	18.5275	12.4299	12.8121	20.6947	16.3829	22.3263	12.8256	8.22707
AATK	0.111014	0.38323	0.633827	0.261758	0.853358	0	0.470346	0.228359	0.143271	0.418772	0.808702	0.939972	0.675241	0.972003	0.798573	0.957906	1.22836	0.918139	2.41406	0.8165	0.684766	0.179899	0.0617492	0.10113	0.22574	0.0988548	0.473832	0.0170256
ABAT	0.534463	1.39127	0.410903	0.751805	1.24611	0.198733	1.18186	2.37257	0.373017	2.06165	1.04957	0.642987	4.70646	1.35865	2.84077	2.06192	0.858123	0.92762	1.11153	1.29239	0.741175	0.687325	22.1049	0.95702	11.0723	1.38817	31.2861	0.639685
ABCA1	1.07536	1.70423	2.47558	1.75257	2.70181	0.360667	1.15382	3.88136	0.803868	1.77191	1.16009	8.69143	6.83788	10.8257	8.32234	6.50342	3.33698	4.65677	4.06079	5.23449	2.09345	3.6246	3.44748	4.3996	3.86021	3.56435	6.88024	0.987703
ABCA10	0.1077	0	0.128656	0.0713036	0.416351	0.0188516	0	0.00518057	0.336275	0.0300199	0.0223345	0.419035	0.0859235	0.0909245	0.0867159	0.0711512	0.0162705	0.177571	0.109251	0.0979583	0.0420596	0.0232226	0.0421664	0.0699386	0.0685047	0.0257647	0.038566	0
ABCA12	0.00377413	0.117539	0	0.0735897	0.0111696	0.0085325	0.0351472	0.00345192	0.100894	0.023999	0.032056	1.39289	0.123504	0.519349	0.591733	1.05092	0.161225	1.62424	0.287131	2.43484	1.55426	0.387189	2.36277	0.0423594	1.70344	0.210197	1.32913	0.335625
ABCA13	0.238075	0	0.0234555	0.26289	0.223212	0	0.0853568	0.289656	0.134884	0.243538	0.217928	0.00666253	0.00204582	0	0.00497963	0	0.742553	0.00228293	0	0.00638403	0	0	0	0	0.0298569	1.09919	0.00223758	0.155592
ABCA2	11.1193	8.80174	26.8058	13.2083	20.2003	5.4342	26.1993	27.4981	15.4833	7.34907	7.9182	6.0937	10.0656	13.5719	7.65852	7.48386	6.61162	6.82573	8.84756	30.694	8.59336	6.87851	6.10054	7.46004	8.57802	7.16341	9.13662	3.03502
ABCA3	3.51724	3.55588	3.18031	5.34492	3.34738	4.40009	4.89298	4.24661	5.30925	4.98892	3.63264	1.97753	4.98929	8.95823	4.39128	10.1699	30.6505	9.49242	6.12549	8.3701	4.09335	4.38088	15.666	10.8535	11.4411	19.2687	10.5088	5.20444
ABCA4	0	0.0317539	0.0219415	0.00541823	0.148962	0	0.101546	0.0364743	0.00575514	0	0.0374242	0.0481166	0.0595272	0.0658697	0.055994	0.130563	0.0545916	0.362169	0.164464	0.120928	0.0762951	0.0393725	0.103851	0.126899	0.00592611	0.0589712	0.0134288	0
ABCA5	3.97598	4.92839	10.5128	6.97097	13.0053	1.37621	3.70625	6.96349	7.54098	4.62615	3.44479	4.43516	2.6388	1.98219	2.94617	3.8883	1.5962	2.19287	3.35323	2.56006	0.539267	1.14917	1.74667	2.51801	1.52693	2.95651	2.09341	0.711468
ABCA6	0.0132707	0.0299226	0.039291	0.614476	0.153877	0.0113958	0.0306898	0.158104	0.975248	0.403688	0.12032	1.3273	0.241551	0.234157	0.0503087	0.136285	0.45072	2.6712	0.0427418	0.065031	0.237524	1.12501	0.0689431	0.327886	0.158626	0.0527725	0.521406	0
ABCA7	0.578143	3.6812	2.96167	2.03153	1.89322	0.852182	2.0775	1.90286	4.52824	2.65595	4.06544	3.67608	5.18686	2.5947	2.98942	3.24853	0.797298	3.02828	4.93848	9.67714	10.9371	9.09218	7.73049	9.30425	7.07071	3.95288	2.12843	5.82585
ABCA8	0.0792592	0.546829	0.166691	0.472651	0.0562541	0	0.028574	0.117304	0.277372	1.61599	4.3251	0.620209	0.312019	0.64609	0.148181	0.623158	0.0819416	0.302471	0.377055	0.0308117	1.57175	0.107094	0.0740425	0.701713	2.78666	0.0597811	2.53586	0
ABCA9	0.0961504	0	0.225073	0.240368	0.083231	0.0196321	0	0.0410942	0.292297	0.053581	0.131017	0.611745	0.130555	0.0920545	0.115396	0.0781379	0.235107	0.415253	0.0420009	0.018489	0.151708	0.0467605	0.0418149	0.064001	0.0601498	0.0453855	0.177774	0
ABCB1	0.0889378	0.851428	0.0585709	0.35083	0.678665	0	0.328733	0.257944	0.34837	0.404026	0.915762	3.28377	1.45488	3.28349	9.19306	9.9192	0.569886	3.58368	1.49402	8.0843	0.194058	3.12631	15.7756	26.6047	21.0041	11.3611	17.3227	6.40228
ABCB10	0.82928	1.74114	0.956594	1.84167	1.2262	0.366056	0.913667	1.83672	0.859896	1.45922	1.0987	2.48326	3.3547	2.25198	3.24795	3.84849	3.33626	2.76868	3.13064	2.93602	2.24251	2.14508	3.39443	1.88943	1.90096	2.4129	5.05513	0.456226
ABCB11	0	0	0	0	0	0	0	0	0	0.00784683	0	0	0	0	0	0.00845693	0	0	0	0	0	0	0	0	0	0	0	0
ABCB4	0.0939905	0.105383	0.240782	0.188145	0.0986614	0.0499099	0.104452	0.0355802	0.147464	0.165038	0.170517	1.41114	0.257023	2.30746	0.67624	0.144601	5.25109	1.61428	0.0956124	0.94416	0.167454	0.300526	0.280348	0.905895	1.09924	0.345166	2.30146	0.345129
ABCB5	0	0	0.0393939	0.019354	0.119215	0	0	0	0	0	0	0	0.0265146	0.0297584	0.122236	0	0	0	0.0116968	0.0548457	0.092967	0	0.278918	0	0.0212603	0	0.714405	0
ABCB6	0.324401	0.322778	0.245077	0.90234	1.16628	0.227705	0.847109	0.800723	1.34696	0.666094	0.953841	5.20509	12.2202	7.212	11.0442	15.2863	22.822	9.25956	10.3666	4.61035	8.72437	4.54576	13.69	3.20264	6.54802	2.53859	2.99709	0.704431
ABCB7	11.2879	13.5126	15.8712	12.9191	9.34991	4.48829	7.69808	14.0697	7.68098	15.0546	8.46039	10.0871	4.22444	12.175	9.57353	9.98934	14.0237	10.4801	5.76105	7.48734	5.30195	5.78904	5.10022	3.99977	3.7686	4.1499	8.33331	0.860986
ABCB8	12.8071	12.8324	9.43205	11.7779	11.7861	6.36802	9.29193	9.36046	10.8091	11.5622	14.9584	4.2521	9.05802	4.44954	7.42884	7.24209	17.3669	12.3004	11.3338	10.2495	4.01633	6.15637	13.8286	18.6813	21.466	14.2082	15.5983	6.72697
ABCB9	2.33314	3.49815	2.38773	3.63289	2.81574	3.02182	3.85671	2.60941	3.49656	2.56425	2.93969	2.73613	1.85366	1.37818	2.06894	1.64754	2.82135	1.88432	1.98793	2.11719	1.14645	1.29951	1.73839	2.16221	2.66549	1.70288	1.05184	1.12793
ABCC1	2.71916	2.52683	1.26398	5.3738	4.65204	1.24448	1.85447	2.22267	3.49696	3.59484	3.43099	4.66397	5.50993	9.07468	4.5385	5.89111	17.7083	10.3454	8.03898	8.49937	5.88836	9.23428	4.91903	3.28413	5.4128	6.51447	4.80823	2.20521
ABCC10	1.41061	0.900586	1.85297	1.55012	2.37315	0.409057	1.49705	1.33379	1.96357	1.62849	1.91322	2.01253	3.78123	1.58796	2.86521	2.67477	3.90245	3.28584	3.41608	3.06799	1.08896	1.94876	2.32866	4.56906	5.03287	3.39093	3.39804	3.85561
ABCC11	0.110548	0.23975	0.012372	0.252031	0	0.0531403	0.0190547	0.0141549	0.0290185	0	0	0.0525278	0.0165706	0.0133996	0	0.0181741	0.0964933	0.206998	0.0115379	0.00859551	0.0457703	0	0.0589253	0	0.0313741	0	0.00905562	0
ABCC12	0	0	0.00871863	0	0	0	0	0	0	0	0	0	0	0	0	0	0.00881466	0	0	0	0	0	0	0	0.00852753	0	0	0
ABCC2	0.0330984	0	0.0391971	0.0151361	0.0596742	0.0227379	0	0.0213879	0	0.0666341	0.0342949	9.24372	13.0224	0.610793	3.01133	2.70408	6.1163	10.546	2.076	1.16511	1.16848	3.0178	5.61057	0.103915	0.331319	0.180503	2.05495	0
ABCC3	0.159617	0.551644	0.484394	0.877844	0.248644	0.0343365	0.27449	0.259078	1.32285	1.71723	3.44951	25.7786	20.036	27.6586	20.7515	39.2297	68.3442	39.019	21.0267	40.2357	16.6967	11.0192	13.3403	8.36799	21.7631	5.48677	10.7389	2.31304
ABCC4	3.71259	2.86251	4.53758	4.13964	6.94972	1.84306	5.64489	13.2712	1.98096	14.6599	12.6445	3.07802	28.882	4.12605	4.57052	8.13275	6.94836	4.28813	8.434	3.30763	0.948513	3.20485	14.8523	8.41497	12.4143	20.3652	24.5286	1.02611
ABCC5	24.8543	11.6098	44.5439	14.5706	33.2989	7.57017	7.13704	16.7293	13.896	14.4379	14.5359	6.15979	4.85406	3.49308	10.7468	4.38463	3.8961	5.88965	6.72286	6.26665	0.90882	1.30152	1.8017	3.89593	7.52587	6.40375	5.72222	0.819359
ABCC6	1.11134	0.0961838	0.0480963	0.790904	0.0961329	1.55729	0.262931	1.63889	0.941274	0.759477	0.1337	5.50403	6.11538	1.3701	4.82935	8.47583	3.60547	10.9046	1.38269	3.34924	4.0683	1.03842	9.61506	8.63752	11.4798	1.21659	18.2409	8.35116
ABCC8	0.100041	0	0.0141635	0.0328155	0.00807847	0	0.0884129	0.0880946	0.0174308	0.0075941	0	0	0.0373273	0.0383747	0.254603	0.0245653	0.0274745	0.0166527	0.0198123	0	0	0	0	0	0	0	0.00815605	0
ABCC9	0.264219	0.384458	0.305156	2.60373	0.678982	0.337065	1.36852	0.80857	1.02325	0.813179	1.35427	3.79184	4.59865	4.19889	2.01158	2.52118	1.57866	3.31915	0.984127	2.11537	2.38891	0.659539	0.201379	1.51391	0.636958	0.297483	0.515353	0.112507
ABCD1	5.05375	4.5183	3.37078	4.79372	4.26344	8.8106	4.76287	3.21956	5.23823	3.67896	4.36559	6.51406	18.5237	7.1074	6.59016	5.03685	7.44941	7.71138	11.2436	5.10107	6.16164	7.4886	8.18423	4.88792	5.37442	4.78753	4.0288	2.06449
ABCD2	0	0.189155	0.121345	0.0830963	0.0504169	0	0.0604692	0.0561932	0.0271611	0.224983	0.101337	0.0693989	0.238315	0.0478166	0.084775	0.159452	0.0748756	0.162125	0.0668567	0.108668	0	0.404662	0.0249517	0.00626953	0	0	0.0190662	0
ABCD3	6.38929	9.37945	4.62332	8.46031	4.41433	4.01688	4.73939	9.61659	3.56687	8.63151	5.04875	5.67349	7.72034	5.24378	6.30271	10.3543	7.03547	10.3789	4.62957	9.39481	5.8533	4.21785	9.46345	6.69756	11.5118	8.12126	19.6855	2.85473
ABCD4	6.53372	4.80364	5.72299	8.53535	7.31155	3.84439	6.51592	4.07196	8.81117	6.47374	8.79408	8.42239	8.74281	9.54512	8.10155	14.0007	7.40979	8.35334	13.9983	10.3861	5.32968	4.40847	9.29917	10.6352	8.71026	12.3203	10.0473	3.85485
ABCE1	5.50249	5.97692	8.64253	5.92245	4.85018	2.08017	3.4233	11.969	2.34535	8.5716	6.22746	4.46757	9.35043	5.84068	5.56309	7.61784	18.6993	8.75773	5.26564	8.28707	6.85282	7.55727	6.57804	3.28176	4.95518	5.70231	9.05527	0.918952
ABCF1	10.3697	15.0614	8.36516	10.8306	11.3057	5.44315	11.3545	11.9889	8.51351	11.0508	12.0015	7.90805	14.5252	8.30963	11.2471	15.6123	25.2299	12.26	19.3811	11.1895	10.6836	12.1201	15.7129	14.5844	12.8936	18.7091	16.7995	7.60223
ABCF2	12.914	15.6889	9.44835	11.6768	10.9027	6.45656	10.8572	14.2838	9.86537	14.7406	13.7697	4.70461	8.26392	9.91172	8.35135	7.40799	15.9054	8.07503	10.2196	11.3038	6.11705	5.955	12.2199	14.698	11.9507	14.2029	10.9571	1.92227
ABCF3	18.2136	23.0104	16.5325	8.13757	15.146	12.9518	20.0542	19.8562	7.9982	19.2238	18.1823	11.6938	12.304	13.1534	14.1344	14.8584	21.329	11.2413	17.4049	11.5375	10.5091	12.3071	12.514	15.4443	20.4633	17.0298	13.1515	5.13448
ABCG1	25.4177	28.37	14.4876	29.6199	21.979	16.564	13.473	28.9756	20.437	14.0665	13.8214	6.73166	22.4879	29.4075	21.3017	15.9654	6.44911	6.72611	16.8239	11.2869	2.08973	3.59285	12.0775	9.56385	8.24114	13.2517	12.0097	0.958231
ABCG2	1.22549	0.464895	1.29876	1.82007	3.10338	0.0951436	6.43973	0.154528	1.56813	2.07996	2.7515	0.803145	1.58808	2.31529	3.40825	3.57655	0.875757	1.50441	4.82257	1.26105	0.234477	0.486916	0.469672	0.293495	0.25819	0.297465	0.406086	0.116731
ABCG4	0.061622	0.165435	0.3525	0.0501247	0.105039	0.0159506	0.416784	0.412639	0.0453608	0.149956	0.169417	0.0738222	0.343952	0.177502	0.203899	0.0958958	0.0281438	0.0433594	0.265401	0.0403107	0.194933	0	0.0222782	0.512271	0.217606	0.063714	0.169946	0
ABCG5	0	0	0	0.0138305	0.0136011	0.0459291	0	0	0.0458667	0	0	0	0.037834	0.0580124	0	0.071997	0	0	0.0334651	0	0	0	0	0.145355	0	0.302514	0.0689082	0.0295686
ABCG8	0	0	0	0	0	0.189364	0	0	0.0848865	0.0147837	0	0	0	0.194496	0	0.255341	0	0	0	0	0	0	0	0.281674	0	0.381101	0.191002	0
ABHD1	0.146728	0	0.14604	0	0.177483	0	0.131152	0	0	0.0943638	0.11659	0.102613	0.312137	0.97327	2.65933	1.27578	0	0	1.17269	0.277633	0.186295	0	0.168172	0.755713	2.46925	0.404406	1.25184	0.286422
ABHD10	25.8806	23.7125	20.5248	24.0965	14.6304	28.8263	16.1044	20.1794	14.5989	24.9838	28.6577	6.63683	10.8683	5.85492	7.9692	11.9021	6.93917	6.92446	4.71269	8.57178	6.40694	3.54171	11.5365	6.99434	17.5455	4.98361	7.85678	4.85342
ABHD11	60.0765	53.7648	28.8636	65.299	26.7672	38.4542	33.0093	36.8935	69.7825	43.7955	39.227	2.93626	14.0443	8.13353	10.4545	9.40688	11.2131	11.3062	8.53261	8.20541	8.57376	5.64402	21.2816	98.5126	50.4776	117.502	47.3474	20.3679
ABHD12	27.7829	82.7842	33.8777	40.8126	57.4202	60.3835	54.3606	57.9212	37.175	34.0239	38.1739	34.573	27.7411	26.9759	50.5772	26.0488	31.1513	32.2744	37.2908	34.8986	13.3131	32.0467	41.9772	31.9685	35.3563	47.8951	29.2027	17.7207
ABHD12B	0	0	0	0	0	0	0	0	0	0	0	0.126598	0	0	0	0.0637617	0	0	0.0257929	0.180811	0	0	0.197466	0.0622671	0.0350559	0.0316779	0.0955396	0
ABHD13	0.678297	1.25475	0.994376	0.926085	0.875598	0.294091	1.24896	0.830263	0.735936	1.47843	2.00444	0.914405	2.80828	1.17606	0.998615	1.26242	1.21002	1.2914	1.56954	1.45068	0.837355	1.37532	1.31977	1.1815	1.49974	1.30191	1.39286	0.226376
ABHD14A	13.7555	16.5785	6.34214	5.89165	7.8631	6.10767	10.2821	13.7105	11.7596	16.8314	18.8676	5.73178	16.3059	8.47765	11.1353	11.6886	14.3256	12.3707	12.3316	11.0985	14.8835	11.7089	15.0962	30.3621	31.9636	27.8537	23.781	34.7297
ABHD14A-ACY1	0.000306171	4.14472e-18	4.4348e-22	2.29701e-08	3.61531e-13	7.63315e-18	4.57273e-06	8.11517e-05	2.13791e-08	0.00128013	7.03921e-11	6.01796e-17	5.45016e-08	8.94853e-11	3.73983e-10	1.05224e-10	1.01543e-21	1.3307e-05	0.00142196	8.51192e-07	2.55918e-12	5.61471e-07	2.75964e-07	3.99526e-25	3.25471e-15	1.97572e-05	1.57312e-10	1.86573e-35
ABHD14B	23.209	31.9168	20.9858	22.1031	19.7737	19.5189	31.3086	35.0358	23.8935	30.31	30.1872	15.0353	28.5862	14.8518	25.3664	21.6635	29.3126	25.4022	25.6969	16.8558	17.2993	19.3636	50.157	34.7428	46.4277	40.6267	27.6263	20.2711
ABHD15	1.60033	2.80864	0.794906	2.2764	1.28995	1.81957	1.16996	0.853972	2.26082	3.8759	4.04345	3.37606	3.45657	3.23987	3.73665	3.86993	7.8155	4.70841	4.77186	3.58354	3.9491	3.26133	3.12669	6.01988	5.70711	5.17801	3.652	1.57573
ABHD16A	6.25716	5.52895	5.48919	8.38997	8.4547	2.98082	5.88374	8.10799	9.73336	8.5617	11.3596	9.26597	17.7291	9.89657	12.5809	13.7124	19.5942	14.1507	21.3761	11.7975	7.75049	11.3644	16.0826	16.987	18.2391	17.0562	12.367	3.10937
ABHD16B	3.15062	5.34333	4.70379	3.53656	4.58551	5.35431	5.61589	5.43657	4.19879	2.30872	4.69996	1.92088	2.16692	3.22641	4.64388	3.94987	2.14315	3.11669	4.53205	2.9563	1.52517	2.65286	8.91918	2.16861	4.90039	4.40837	1.88252	5.88018
ABHD17A	53.8623	38.3107	35.1396	21.7697	46.6638	63.182	75.6236	38.2662	24.4337	45.5388	54.7509	35.5802	46.1466	41.3822	56.7133	43.6306	39.0879	51.3453	66.2819	48.665	49.87	63.6895	38.2498	56.345	30.3932	36.5265	25.3824	35.6972
ABHD17B	1.42609	5.96807	1.30688	2.36803	6.16833	1.09504	2.60726	5.03498	0.919555	3.93232	3.14253	3.35108	4.67569	4.38865	3.46162	3.91831	3.87621	1.87132	5.00807	4.46739	1.48258	4.10965	3.83139	3.75012	2.74816	3.27118	5.77841	0.382937
ABHD17C	13.9216	10.862	13.8519	18.2224	8.07261	8.89771	8.40087	19.5367	9.58764	14.0799	21.5858	1.66682	3.02395	0.891171	2.61093	1.15134	3.17964	1.89589	2.8109	4.46947	1.67137	1.25791	5.93257	3.2198	2.40048	1.84009	12.5667	0.466314
ABHD2	51.6633	59.2336	34.8558	39.1035	46.3143	18.8655	46.9982	83.0915	16.6417	30.9031	25.0534	4.23516	6.56642	8.64177	5.45097	8.61356	5.46516	6.1084	8.31327	6.5694	2.8058	4.64619	10.1831	5.06384	8.64401	8.70197	8.81066	0.407193
ABHD3	13.9345	15.2145	28.1759	48.3658	24.0829	6.43082	8.84232	44.0172	41.3207	26.2008	24.9668	2.59229	2.87901	1.67113	2.89466	3.11356	4.34462	2.92111	3.32778	2.09288	1.24221	3.96041	1.62068	3.5711	3.63398	4.5412	3.85792	0.136127
ABHD4	10.9728	8.21139	8.88297	11.5069	8.39033	6.87392	8.55489	8.87067	9.47907	11.8896	12.1108	12.4949	7.66592	21.3949	8.92941	9.86734	9.37808	9.95916	9.02901	8.88567	11.2384	7.38935	14.5946	9.90689	8.22725	7.64302	7.04967	4.98891
ABHD5	7.38098	4.58096	6.23997	3.73958	4.28944	2.4481	3.82526	7.27291	2.82665	8.29118	3.87073	2.42343	2.67133	2.57201	2.44869	2.97192	3.5297	2.89476	4.52647	3.55224	2.26595	2.89911	2.70577	5.28623	4.51191	6.34887	6.58548	0.228686
ABHD6	8.78112	10.7865	10.4329	5.59349	13.5447	1.86421	10.5394	8.78459	5.25895	16.6873	6.65862	6.787	7.5928	6.24374	5.58318	7.6298	1.00866	2.74513	7.50764	4.07456	2.0888	1.25353	13.681	7.89658	8.78536	3.57602	15.3065	0.58996
ABHD8	9.92729	8.45172	3.1538	3.5123	7.85849	8.07629	6.06282	7.31515	3.11092	8.25761	7.75772	2.48252	6.92344	5.82183	6.51291	4.48292	3.96217	6.21724	8.63933	5.34422	2.69358	9.11263	6.52627	8.2854	7.88236	7.72411	6.11893	4.56284
ABI1	5.99589	8.17648	5.46485	6.82562	4.92993	2.35341	4.03734	8.87111	5.06914	9.58457	8.50286	10.7098	16.4453	11.9711	12.9257	13.7418	21.3627	13.3528	12.3198	14.3125	7.59483	10.1952	6.12274	9.77623	11.637	13.045	16.6695	1.48412
ABI2	5.13702	6.10126	3.50368	5.72311	5.58142	1.14485	6.13776	8.29508	3.31526	11.7914	7.3201	10.6731	8.73529	13.4578	10.3987	8.18359	13.9659	8.65152	6.70239	9.25051	8.7465	3.82488	5.10566	7.43007	7.50667	5.86989	7.81434	1.6294
ABI3	2.28114	7.5209	2.57627	3.53748	5.20456	0.12253	4.43819	2.24273	3.50434	3.02207	5.16256	5.28925	13.0335	10.2883	13.7863	15.7711	6.81327	8.95612	18.7528	12.531	12.1632	23.7501	4.02574	8.27137	6.90081	7.01207	3.7521	1.30222
ABI3BP	2.19795	3.01646	4.4398	0.582168	1.01241	0.0270628	1.26269	1.14727	0.31174	1.12445	0.798685	3.28531	6.59207	27.1013	35.5162	14.3955	0.246703	22.9695	8.64112	14.7366	5.57919	9.44593	1.16431	47.9773	44.4756	24.1751	11.0891	3.01727
ABL1	8.12355	7.66085	9.09259	4.49531	9.4079	4.48172	8.34209	12.3491	4.4108	9.82781	9.02739	8.23879	10.0398	12.5843	10.5847	10.9117	16.2505	9.25929	11.675	10.0996	8.96245	8.17852	7.27811	12.5522	6.88243	8.05799	9.93169	4.44462
ABL2	1.05253	1.47813	0.597274	1.26615	0.982495	0.342004	1.08888	1.25028	0.392572	2.08082	1.45926	4.6224	2.0845	2.88412	2.16609	1.67583	4.18349	4.34692	2.13997	4.27911	1.21881	1.90108	1.55249	1.99852	1.21547	1.44853	1.42187	0.601693
ABLIM1	9.37219	9.33993	7.79973	0.575963	3.25951	0.0612315	2.45944	1.83515	0.222436	10.1127	8.00337	16.0989	10.6923	13.3029	9.09149	14.892	7.75341	10.4121	8.6204	17.4764	6.04456	4.56253	5.25142	10.0967	11.034	13.0072	22.7796	2.33407
ABLIM2	0.20505	0.350906	0.186648	0.468557	0.404295	0.139709	1.05591	0.174013	0.307781	0.907572	2.19102	1.36079	1.31988	3.94197	1.27241	1.77145	1.75729	1.6203	0.609683	2.02409	1.3534	0.117519	0.357109	1.20949	2.18786	2.20465	1.95476	0
ABLIM3	0.332347	2.51411	0.354257	2.34111	2.17804	0.0696826	2.26054	0.507725	1.41732	1.05786	0.911294	89.2198	24.4407	20.4147	30.4461	21.1509	1.14029	11.0036	23.665	18.4057	3.81872	3.59116	8.18062	0.560994	2.65259	0.224152	14.586	0.411198
ABR	22.0487	7.46868	5.50881	8.59971	6.15408	5.24725	35.0333	8.47986	8.07317	16.6779	34.7671	10.1352	12.3932	12.9678	14.5139	9.2958	41.0735	12.1603	8.87401	19.7596	8.88578	9.98401	9.2164	28.7452	21.2735	23.3064	38.4233	3.73168
ABRA	0	0	0	0.0307667	0	0	0.0818171	0	0	0	0.0174771	0	0.0140353	0	0	0	0	0.0156524	0	0.0290611	0	0	0	0.0301606	0.084388	0.0306021	0.0306714	0
ABRACL	5.60827	10.5783	6.15296	10.6984	5.78271	4.99241	3.43743	4.26955	12.0231	13.0113	7.01238	11.1197	19.2784	6.51171	13.7217	9.17373	31.5822	34.9546	12.5964	14.2441	7.60471	25.1462	28.7711	30.6412	22.5109	18.1251	37.3966	2.77099
ABT1	4.63189	6.44227	2.70522	4.31775	4.14358	2.64458	3.61417	4.44491	3.67089	5.64057	6.42558	5.46495	8.32165	9.18446	7.43945	8.0601	9.78558	6.65712	7.80302	8.22993	10.391	9.59449	8.57214	7.42438	6.83911	8.01763	5.38664	1.84725
ABTB1	8.40281	10.4816	13.0165	4.3195	11.2963	8.13195	11.0243	5.76005	4.88408	10.0753	14.5547	10.4186	14.5648	15.5968	13.981	10.8023	6.03034	11.1778	26.9464	11.1927	6.58672	11.4873	5.7834	10.6753	11.0701	8.10682	4.3296	3.38804
ABTB2	14.0875	13.1399	9.99495	13.9456	10.2058	7.3236	11.8457	19.3617	12.1841	6.99706	10.1471	0.671658	3.53025	1.4193	2.07989	0.670227	1.35276	1.68963	3.23565	2.96641	0.879392	2.34694	5.02646	1.7186	3.04066	2.39823	7.14424	0.211023
AC000003.2	0	0	0	0	0	0	0	0	0	0	0	0	0.059885	0	0	0	0	0	0	0	0	0	0	0	0	0	0	0
AC002310.13	0	2.80296e-288	2.03407e-88	0	0.75811	0.0140113	0.550602	8.71453e-12	1.40752e-171	2.93232e-171	1.48424e-49	1.62932e-45	2.12108e-199	4.91473e-59	1.06637e-33	0.713319	1.54614e-89	3.78199e-06	1.24365e-19	6.08201e-10	0	1.61094	0.116957	2.21907e-134	0	2.52323e-12	4.18782e-126	0
AC002365.1	0	0	0	0.524503	0	0	0	0	0	0.0969917	0	0	0	0	0	0	0	0	0	0	0	0	0	0	0	0	0	0
AC002451.1	0	0	0	0	0	0	0	0	0	0	0	0.142488	0	0	0	0	0	0	0	0	0	0	0	0	0	0	0	0
AC002472.1	0	0	0	0	0	0	0	0	0	0	0	0	0	0	0	0	0	0	0	0	0	0	0	0	0	0	0	0
AC002472.13	0	0	0	0	0	0	0	0	0	0	0	0	0	0	0	0	0.135336	0	0	0	0	0	0	0	0	0	0	0
AC002553.1	0	0	0	0	0	0	0	0	0	0	0	0	0	0	0	0	0	0	0	0	0	0	0	0	0	0	0	0
AC003002.4	0	0	0	0	1.11537e-11	0.121934	1.56233	0	0.0609373	0.173952	0	0.236053	2.81634e-10	0	5.99441e-38	2.62881e-98	0.0968261	0	0	0	0	0	0.40234	0	0	0	0.113675	0
AC003002.6	1.65094	1.12961	0.23989	3.46363e-05	1.98092e-05	0.36475	0.106996	1.61925	0.960076	1.5753	1.70475	0.85423	2.37573	1.39236e-05	0.000417128	1.23534	0.000671747	1.3267	6.0847e-08	2.1214	0.661003	4.16579e-06	0.667688	0.54908	0.27435	2.8329e-15	0.517113	0.13029
AC003006.7	0.438287	1.09332e-84	0.453569	4.58941e-50	1.32511e-49	3.17285e-06	4.56627e-17	6.22663e-59	1.17849e-77	4.3839e-27	4.89766e-70	3.41933e-05	0.0359046	0.225557	1.76804e-29	1.46584e-55	0.230338	5.10403e-31	9.34623e-65	0.20512	0.274709	0.0110452	1.02229e-12	0.0799242	4.02498e-53	1.92507e-41	0.547735	0
AC003043.1	0	0	0	0	0	0	0	0	0	0	0	0	0	0	0	0	0	0	0	0	0	0	0	0	0	0	0	0
AC003101.1	0	0	0	0	0	0	0	0	0	0	0	0	0	0	0	0	0	0	0	0	0	0	0	0	0	0	0	0
AC003102.1	0.000892337	4.4184e-06	1.11718e-06	3.1087e-06	3.2285e-06	14.1935	17.4386	7.15652e-07	6.20347e-05	9.14646e-07	7.88152e-05	0	0	0	0	0.00888809	0	0	4.6014e-06	0.111109	0.00742933	0.0251112	0	9.0486e-08	0	0	0	0
AC004017.1	0	0	2.88515	0	0	0	3.77368	4.03992	0	2.60664	0	0	0	3.04348	0	0	0	0	0	0	0	0	0	0	0	0	0	0
AC004076.7	0.142426	0.745377	0.56913	0	0.737067	1.14899	1.1669	0.493545	0	0.290577	0.753317	0.327045	1.21152	0.15248	0.350068	0.485204	0.694588	0.503097	0	0.446345	0	0	0.798161	0	0.180532	0.476827	0.163626	0
AC004076.9	8.5569e-104	0.73899	0.235892	1.7078e-111	0.616549	0	6.5278e-143	1.76979e-06	4.14182e-111	2.44053e-237	1.36097e-17	2.76368e-229	0.10279	2.03717e-16	1.66329e-06	3.94581e-65	0	0	1.82193e-38	2.16611e-05	5.2483e-39	1.3564e-55	2.45874e-23	0	4.5483e-45	0.260311	1.43303e-80	0
AC004381.6	0.615545	0.0921598	0.907493	1.54413	1.66057	0.436962	0.77859	1.27839	1.25682	0.527902	0.72892	1.08052	1.18086	1.48895	2.19372	0.919604	1.45147	0.950691	0.573062	0.809052	1.45254	0.82049	0.877749	1.70378	0.971595	1.68338	0.577895	0.314644
AC004466.1	0.879147	0.277634	0.870393	1.18573	2.951	0.670724	0.298174	0.565687	2.22769	0.263393	2.56247	0.569637	0.919649	0.627012	0.472672	1.14507	0.241583	0.877752	2.78529	0.448149	0	0.167037	0.343923	2.13463	1.31405	2.27262	0.286396	0.792149
AC004528.1	0	0	0	0	0	0	0	0	0	0	0	0	0	0	0	0	0	0	0	0	0	0	0	0	0	0	0	0
AC004817.1	0	0	0	0	0	0	0	0	0	0	0	0	0	0	0	0	0	0	0	0	0	0	0	0	0	0	0	0
AC004824.2	0	0	0	0	0	0	0	0	0	0	0	0	0	0	0	0	0	0	0	0	0	0	0	0	0	0	0	0
AC004899.1	0	0	0	0	0	0	0	0	0	0	0	0	0	0	0	0	0	0	0	0	0	0	0	0	0	0	0	0
AC005003.1	0.529165	0.443554	0.239691	0.426827	0.344338	0.807647	0.262492	0.760726	0.855385	0.278975	0.687027	0.199509	0.505784	0.518812	0.138866	0.955526	0.507514	0.205018	0.325223	0.23718	0.10567	0.119012	0.694453	0.516568	1.07758	1.15002	0.301219	0.745473
AC005008.2	0	0	0	0	0	0	0	0	0	0	0	0	0	0	0	0	0	0	0	0	0	0	0	0	0	0	0	0
AC005082.1	0	0	0	0	0	0	0	0	0	0	0	0	0	0	0	0	0	0	0	0	0	0	0	0	0	0	0	0
AC005358.1	0	1.61175e-06	0.0136286	0.00442709	0.0162445	0	2.33954e-17	0.0520576	3.09607e-06	0.0105653	8.19953e-08	0	9.65983e-19	0.00364461	0.17301	0.05238	0.0386198	0.0353013	0.0485843	5.25507e-05	0.0483117	0	0.154367	0	0	0	0	0
AC005477.1	0	0	0	0	0	0	0	0	0	0	0	0	0	0	0	0	0	0	0	0	0	0	0	0	0	0	0	0
AC005481.5	0	0	0.0103632	0	0	0	0.0160389	0	0	0.0111038	0	0.0237115	0.0218497	0.0898061	0	0	0.0201023	0.0121855	0	0	0	0	0	0	0	0	0	0
AC005488.1	0	0	0	0	0	0	0	0	0	0	0	0	0	0	0	0	0	0	0	0	0	0	0	0	0	0	0	0
AC005493.1	0	0	0	0	0	0	0	0	0	0	0	0	0	0	0	0	0	0	0	0	0	0	0	0	0	0	0	0
AC005544.1	0	0	0	0	0	0	0	0	0	0	0.0420064	0	0	0	0	0	8.30157e-05	0	0	0	0	0	0	0	0	8.16577e-06	0	0
AC005549.3	0	0	0	0	0	0	0	0	0	0	0	0	0	0	0	0	0	0	0	0	0	0	0	0	0	0	0	0
AC005606.1	2.15042e-94	0	0	1.07663e-213	5.60302e-100	0	0	2.53495e-90	4.2309e-180	0	0	5.08352e-201	1.39508e-256	0	0	6.57927e-15	9.86547e-61	0	1.51929e-210	0	0	0	0	6.52382e-46	3.92243e-126	2.45238e-34	0	0
AC005609.1	0.947903	0	0.290924	0.0292431	0	0.0434511	0	0.291838	0.0155476	0.758307	0.51482	0.839363	0.0400097	0.109593	0.0484985	0.233814	0	0.0297473	0.0235923	0.0138109	0.0468676	0	0.0374748	0.329687	0.0320761	0.363553	0.276887	0.0624843
AC005841.1	0.153161	0.168427	0.35411	0	0	0.32155	0	0.0916476	0	0.106798	0.466084	0.231827	0.267428	0.16387	0.255707	0.290829	0.0983321	0.0595276	0.0472275	0	0.289846	0.0674503	0	0.282114	0.320781	0.230679	0.0582509	0.11961
AC006014.1	0	0	0	0	0	0	0	0	0	0	0	0	0	0	0	0	0	0	0	0	0	0	0	0	0	0	0	0
AC006116.20	0.26344	0	0	0.145856	0	0	0	0.114577	0	0.269514	0	0.302072	0	0	0.162231	0.897824	0	0.15492	0.12301	0	0	0	0	0	0	0	0.453619	0
AC006126.3	0	0	0	0	0.27442	0	0	0	0	0	0	0	0	0.141017	0	0	0	0	0.12301	0	0	0	0	0	0	0	0	0
AC006132.1	0.055575	0.0609618	0.110179	0.125483	0	0	0	0.448138	0.134193	0.0580553	0.145062	0.315627	1.04878	0.654102	2.36381	0.44315	0.107109	0.194494	0.668687	0.830094	0.187777	0.365924	0.738637	0.0613299	0.209605	0.43918	0.126863	0
AC006156.1	0	0	0	0	0	0	0	0	0	0	0	0	0	0	0	0	0	0	0	0	0.62378	0	0	0	0	0	0	0
AC006372.1	0	0	0	0.0301325	0	0	0	0	0	0.0278983	0.0344186	0	0	0.0850084	0	0	0	0.0308065	0	0	0	0	0	0	0	0	0	0
AC006435.1	0	0	0.92896	0.129502	0.122482	0	0	0.101934	0.418778	0	0.306942	0	0.12336	0	0.143938	0	0.339695	0	0	0	0	0	0	0	0.147319	0	0	0.255699
AC006449.1	10.606	13.6915	14.922	11.0866	15.559	3.92151	12.8813	11.0626	10.884	26.6992	43.8737	5.76938	21.1276	14.8335	18.1964	16.9917	11.0688	14.2708	25.8084	14.9514	9.4645	10.8941	8.16878	35.9763	14.7824	34.8391	13.331	9.26452
AC006455.1	0	0	0	0	0	0	0	0	0	0	0	0	0	0	0	0	0	0	0	0	0	0	0	0	0	0	0	0
AC006486.1	0.0869999	0.0779901	0.0343777	0	0.038937	0.0292404	0.052336	0.0158278	0.0211073	0.0367406	0.0902981	0.0786771	0.0725176	0.0372189	0.0438775	0.0396943	0.0333542	0.0404279	0.0320643	0.0374779	0.021034	0.0235608	0.0251803	0.0194419	0	0.0789664	0.0792094	0.168921
AC006486.9	2.65641e-18	1.21475e-96	0.248316	1.30629e-74	0.61379	4.18795e-21	9.24706e-30	1.04717e-22	5.24876e-30	5.18854e-12	6.00807e-14	1.58647e-27	1.10595e-49	7.93512e-19	2.1151e-44	5.95036e-20	1.40095e-55	9.66041e-187	5.01406e-51	1.03922e-26	5.18106e-45	2.371e-14	3.20736e-51	8.29485e-54	1.62998e-36	6.64162e-106	9.73229e-55	2.74924e-186
AC006538.4	6.15869	17.8966	4.61145	1.74287	5.13503	0.0580838	6.24183	3.96042	1.34339	11.7538	10.773	0.00042996	3.7999	2.66026	0.759747	5.20754	0.915621	2.78236	7.22302	3.69604	3.658	8.34635	5.29118	0.468738	4.75505	7.42219	5.73926	4.93942e-12
AC006547.14	0	0.09616	0.230676	0.300431	0.405929	0	0.386746	0.120438	0.322623	0.0924194	0.130041	0.339573	0.208856	0.381213	0.10834	0.0379745	0	0.426412	1.2627	0.0714672	0.0948455	0.229608	0	0.0974791	0	0.226289	0	0
AC006946.15	0	0	0	0	0.24836	0	0	0	0	0	0	0	0.235054	0	0	0	0	0	0	0	0	0.100007	0	0.0416014	0.0470339	0.0424089	0	0
AC006967.1	0	0	0	0	0	0	0	0	0	0	0	0	0	0	0	0	0	0	0	0	0	0	0	0	0	0	0	0
AC007040.11	0.0276892	0.0108156	0.199091	0.0431479	0.054309	0.0813701	0.0145846	0.0344145	0.0218944	0.161079	0.108171	0.0415738	2.47601e-09	0.0298318	1.47916e-09	1.68479e-09	0.00900042	6.98431e-09	0.0254521	7.97497e-10	1.49685e-09	1.14044e-09	0.0283761	5.16501e-10	0.0116138	0.0103639	2.45432e-09	0
AC007204.1	0	0	0	0	0	0	0	0	0	0	0	0	0	0	0	0	0	0	0	0	0	0	0	0	0	0	0	0
AC007216.2	0	0	0	0	0	0	0	0	0	0	0	0	0	0	0	0	0	0	0	0	0	0	0	0	0	0	0	0
AC007375.1	0	0	0	0	0	0	0	0	0	0	0	0	0	0	0	0.0187215	0	0	0	0	0	0	0	0	0	0	0	0
AC007377.1	0	0	0	0	0	0	0	0	0	0	0	0	0	0	0	0	0	0	0	0	0	0	0	0	0	0	0	0
AC007382.1	0	0	0	0	0	0	0	0	0	0	0	0	0	0	0	0	0	0	0	0	0	0	0	0	0	0	0	0
AC007390.5	9.1588	11.9039	6.3853	7.78808	5.18887	7.75108	7.96922	11.4358	8.23728	23.4793	24.3633	10.5717	18.7342	11.4355	15.1165	12.6227	12.4257	19.7858	10.0005	15.6477	8.3659	11.7654	12.0033	15.1187	22.8952	13.3295	10.9376	16.0908
AC007401.2	0	0	0	0	0	0	0	0	0	0	0	0	0	0	0.280815	0	0	0	0	0	0	0	0	0	0	0.256481	0	0
AC007405.2	0.0727195	0.447975	0.287369	0	0.24397	0.183021	0	0.198385	0.110256	0.997855	0.943568	0.226082	0	0.194437	0	0.0207362	0	0.0211217	0.0167523	0	0.0877757	0	0	0.0406162	0.159416	0.0412487	0	0.0440863
AC007421.1	0	0	0	0	0	0	0	0	0	0	0	0	0	0	0	0	0	0	0	0	0	0	0	0	0	0	0	0
AC007431.1	0	0	0	0.0688668	0	0	0	0	0	0	0	0	0	0	0	0	0	0	0	0	0	0	0	0	0	0	0	0
AC007461.1	0	0	0.156781	0	0	0	0	0	0	0	0	0.0899003	0.415255	0.0844589	0.196504	0	0.228894	1.56899	0	0.16743	0	0	0.0999007	0	0.198867	0	0	0
AC007557.1	0	0	0	0	0	0	0	0	0	0	0	0	0	0	0	0	0	0	0	0	0	0	0	0	0	0	0	0
AC007773.3	0	0	0.125438	0	0	0	0	0.109633	0	0	0.331749	0.432252	0.266697	0.134622	0.310132	0.428655	0	0.295608	0.234703	0	0	0.157625	0.145314	0	0	0.140647	0	0
AC007919.2	0	0	0	0	0	0	0	0	0	0	0	0	0	0	0	0	0	0	0	0	0	0	0	0	0	0	0	0
AC007952.1	0	0	0	0	0	0	0	0	0	0	0	0	0	0	0	0	0	0	0	0	0	0	0	0	0	0	0	0
AC007952.5	0	0	0.0741366	0	0	0	0	0	0	0.0393245	0	0.409844	0	0.797901	0.159714	0.257916	0.139888	0.0313614	0.36262	0.140178	0	0	0.303809	0.297303	0.0562752	0.218054	0	0
AC007952.6	0	0.0624247	0	0.021301	0.124454	0	0.0810116	0	0.0681755	0.0197172	0	0.677761	0.298187	0.658475	0.2813	0.75029	0.142824	0.29801	0.914634	0.214122	0	0.15034	0.553252	0.290145	0.165968	0.256061	0.0428131	0
AC007956.1	0.802419	0.263361	0.269859	0.86065	0.258357	4.17901e-46	1.79975	0.44348	0.314651	0.271458	0.405958	0.622768	0	0	0	0.500709	1.06008	0	0.557365	0	0	0	0	0.855274	0.342704	0.293653	0	0
AC007965.1	0	0	0	0	0	0	0	0	0	0	0	0	0	0	0	0	0	0	0	0	0	0	0	0	0	0	0	0
AC008060.7	0	0	0	0	0	0	0	0	0	0	0	0.178743	0	0.16894	0	0	0.404196	0	0	0.0282874	0	0	0	0	0	0	0	0
AC008132.1	0	0	0	0	0	0	0	0	0	0	0	0	0	0	0	0	0	0	0	0	0	0	0	0	0	0	0	0
AC008132.13	0	0	0	0	0	0	0	0	0	0	0.0154099	0	0	0	0	0.0135318	0	0	0	0	0	0	0	0	0	0.0269033	0	0
AC008267.1	0	0	0.0748555	0.0857796	0	0	0	0	0	0	0.0492202	0	0	0	0.0474826	0	0	0	0	0	0	0	0	0.251851	0	0.0855855	0	0
AC008271.1	0	0	0	0	0	0	0	0	0	0	0	0	0	0	0	0	0	0	0	0	0	0	0	0	0	0	0	0
AC008372.1	0	0	0	0	0	0	0	0	0	0	0	0	0	0	0	0	0	0	0	0	0	0	0	0	0	0	0	0
AC008387.1	0	0	0	0	0	0	0	0	0	0	0	0	0	0	0	0	0	0	0	0	0	0	0	0	0	0	0	0
AC008394.1	0	0	0	0	0	0	0	0	0	0	0	0	0	0	0	0	0	0	0	0	0	0	0	0	0	0	0	0
AC008443.1	3.21702	1.6566	7.00649	2.21779	4.39388	0.458916	0.946768	2.96039	3.4387	1.36161	3.81899	4.73937	4.19241	1.60721	4.31968	2.99312	2.98353	2.28756	4.35062	1.36633	0.863642	1.65757	0.728696	2.78706	1.32601	3.60015	1.37334	2.45575
AC008498.1	0	0	0	0	0	0	0	0	0	0	0	0	0	0	0	0	0	0	0	0	0	0	0	0	0	0	0	0
AC008686.1	0	0	0	0	0	0	0	0	0	0	0	0	0	0	0	0	0	0	0	0	0	0	0	0	0	0	0	0
AC008914.1	0	0	0	0	0	0	0	0	0	0	0	0	0	0	0	0	0	0	0	0	0	0	0	0	0	0	0	0
AC008948.1	0.820928	0.51504	0.152169	0.904764	0.62812	0.254469	0.265082	0.30237	1.0259	1.27005	0.833144	7.48969	18.4279	2.63422	7.8951	11.9355	0.0984675	7.29332	12.1022	2.67448	0.152639	5.28253	24.5872	19.6394	11.3523	17.5031	12.4014	2.40704
AC008964.1	0.819071	3.57958	1.05978	1.93331	0.980566	0	1.10918	3.13727	1.84474	2.86022	2.6575	4.34403	6.28078	2.44036	4.30116	5.64967	5.6839	5.7105	3.95408	4.51318	1.78447	12.0227	1.994	1.35006	2.78532	1.3272	1.26527	0.236126
AC009041.2	0	0	0	0	0	0	0	0	0	0	0	0	0	0	0	0	0	0	0	0	0	0	0	0	0	0	0	0
AC009060.1	0	0.66345	0	0	0	0	0	0	0	0	0	0	0	0	0	0	0	0	0	0	0	0	0	0	0	0	0	0
AC009065.1	4.39898	10.6551	2.52817	4.13139	3.05197	5.09266	9.8322	4.40359	3.66584	2.99898	5.98512	1.5288	3.53828	4.28133	3.93905	2.87709	4.15545	2.66572	3.48629	2.23291	5.40319	2.99221	7.59537	5.16593	3.20768	6.85144	2.44865	2.01534
AC009365.3	0	0	0	0	0	0	0	0	0	0	0	0	0	0	0	0	0	0	0	0	0	0	0	0	0	0	0	0
AC009403.2	1.48127	2.31869	1.48051	1.79687	1.22236	1.18421	0.343279	2.17682	1.06068	1.81047	0	0.51055	3.31053	1.11009	1.63646	4.03613	1.59048	1.74514	2.07891	1.69978	2.14661	0.914384	7.06628	3.80923	3.38141	2.80801	2.89419	0.946477
AC009802.1	0	0	0	0	0	0	0	0	0	0	0	0	0	0	0	0	0	0	0	0	0	0	0	0	0	0	0	0
AC009892.10	0	0	0	0	0	0	0	0	0	0	0	0	0.264657	0	0	0.283637	0	0	0.232917	0.130929	0	0.313089	0	0.134711	0	0.13961	0	0
AC009977.1	0	0	0	0	0	0	0	0	0	0	0	0	0	0	0	0	0	0	0	0	0	0	0	0	0	0	0	0
AC010327.2	2.67422	1.95442	2.14318	1.36913	3.39314	2.6077	5.03975	1.63981	2.05252	1.71179	3.32669	1.73399	2.33447	1.51332	2.42192	1.43652	2.46928	2.49225	2.83786	3.37528	2.50493	4.25515	2.24965	3.81214	2.41715	2.88649	1.30964	4.06908
AC010336.1	0.0373578	0.294679	0.213856	0.128105	0.0504837	0.461163	0.10347	0.156942	0.235942	0.965039	0.590396	1.03757	0.551831	0.54332	0.424794	0.161981	0.972555	0.66763	0.330056	0.863095	0.828684	0.631897	0.509135	0.829182	0.822794	0.763929	1.00262	0.219936
AC010368.2	0	0	0	0	0	0	0	0	0	0	0	0	0	0	0	0	0	0	0	0	0	0	0	0	0	0	0	0
AC010441.1	2.25945	1.56696	0.584581	1.64038	0.484714	0.659761	2.21273	1.14706	1.50673	3.787	3.66015	173.998	26.1446	70.7385	17.2734	30.9881	7.19571	43.3329	2.83546	23.8928	5.26904	12.1029	3.5483	9.6443	4.744	2.61712	4.55699	0.525193
AC010536.1	0.171849	0.016075	0.127288	0.228763	0.0481658	0.0484297	0.130136	0.078257	0.0868932	0.0605295	0.148566	0.0485466	0.223705	0.0765781	0.0903389	0.0653463	0.0137198	0.0831558	0.0791411	0.030869	0	0.0388711	0.104369	0.0320349	0.107597	0.0812727	0.0488825	0.174357
AC010646.3	2.81251e-25	1.25488e-142	2.04712e-49	8.30985e-13	8.88676e-11	1.83974e-24	2.01344e-44	4.72838e-10	1.73031e-09	5.77546e-81	6.01494e-84	5.71045e-72	3.50206e-131	2.45548e-92	1.35337e-29	8.95408e-18	0	1.70648e-149	3.31852e-19	1.48174e-81	5.02756e-39	1.68636e-29	0.595957	1.26426e-101	2.11335e-101	1.54421e-78	0	0
AC010760.1	0	0	0	0	0	0	0	0	0	0	0	0	0	0	0	0	0	0	0	0	0	0	0	0	0	0	0	0
AC010877.1	0	0	0	0	0	0	0	0	0	0	0	0	0	0	0	0	0	0	0	0	0	0	0	0	0	0	0	0
AC011239.1	0	0	0	0	0	0	0	0	0	0	0	0	0	0	0	0	0	0	0	0	0	0	0	0	0	0	0	0
AC011294.3	0.0400846	0	0	0	0	0	0	0	0	0.0845774	0.0520265	0	0.125349	0	0	0.0228589	0.0384336	0	0	0	0	0	0	0.246124	0.150667	0.0227316	0	0
AC011298.1	0	0	0	0	0	0	0	0	0	0	0	0	0	0	0	0	0	0	0	0	0	0	0	0	0	0	0	0
AC011308.1	0	0	0	0	0	0	0	0	0	0	0	0	0	0	0	0	0	0	0	0	0	0	0	0	0	0	0	0
AC011366.3	0	0	0	0	0	0	0	0	0	0	0	0	0	0	0	0	0	0	0	0	0	0	0	0	0	0	0	0
AC011475.1	0	0	0	0	0	0	0	0	0	0	0	0	0	0	0	0	0	0	0	0	0	0	0	0	0	0	0	0
AC011484.1	0.136672	0.0655562	0.0192914	0.222479	0.239972	0	0.0876653	0.0354907	0.0236783	0.123607	0.35475	0.596075	0.305251	1.6497	0.0492135	0.20042	0.486696	0.340311	0.683781	0.294225	0.470128	0.211169	0.196812	0.239807	0.489227	0.93013	0.533373	0
AC011500.1	0	0	0	0	0	0	0	0	0	0	0	0	0	0	0	0	0	0	0	0	0	0	0	0	0	0	0	0
AC011530.4	4.32055999999983e-311	0	0	0	0	0	0	0	1.48155e-122	0	0	0	0	0	1.31286e-170	0	0	0	0.285391	0	5.2015e-177	0	0	0	0	0	0	0
AC011551.3	0	0	0	0	0	0	0	0	0	0	0	0	0	0	0	0	0	0	0	0	0	0	0	0	0	0	0	0
AC011755.1	0	0	0	0.0215189	0	0.0316368	0	0.0343309	0	0.0398528	0	0	0.019678	0	0	0	0	0	0	0	0	0	0	0	0.0236544	0	0	0
AC011897.1	0.283613	0.327212	0.602779	0.396126	0.777803	0	0.342572	0.547192	0.288936	0.117169	1.11083	0.389329	1.114	1.03294	0.791186	0.764973	0.531006	0.840176	0.882823	1.09298	0.218466	0.180753	0.460967	0.881189	0.719212	0.478064	0.411595	0.183336
AC011997.1	0	0	0	0	0	0	0	0	0	0	0	0	0	0.191184	0	0	0	0	0	0	0	0	0	0	0	0	0	0
AC012067.1	0	0	0	0	0	0	0	0	0	0	0	0	0	0	0	0	0	0	0	0	0	0	0	0	0	0	0	0
AC012123.1	0	0	0	0	0	0	0	0	0	0	0	0	0	0	0	0	0	0	0	0	0.144475	0	0.137987	0	0	0	0.0275734	0
AC012215.1	0.842994	1.96776	0	0	0.484009	0	0.824244	1.63445	0.0353104	0	0	0	0	0.0561897	4.61178e-06	0.0993552	0	0	0.0673598	0.0113995	0	0	0.00015624	0.185034	0.312952	0.339558	7.77062e-15	5.62621e-08
AC012313.1	0	0	0.049668	0	0	0	0	0.0450114	0	0.0524464	0.0653697	0	0	0	0	0	0	0	0	0	0	0	0	0	0	0	0	0
AC012360.1	0	0	0	0	0	0	0	0	0	0	0	0	0	0	0	0	0	0	0	0	0	0	0	0	0	0	0	0
AC012360.2	0	0	0	0	0	0	0	0	0	0	0	0	0	0	0	0	0	0	0	0	0	0	0	0	0	0	0	0
AC012414.1	0	0	0	0	0	0	0	0	0	0	0	0.0963654	0	0	0	0	0	0	0	0	0	0	0	0	0	0	0	0
AC012485.1	0	0	0	0	0	0	0	0	0	0	0	0	0	0	0	0	0	0	0	0	0	0	0	0	0	0	0	0
AC012493.2	0	0	0	0	0	0	0	0	0	0	0	0	0	0	0	0	0	0	0	0	0	0	0	0	0	0	0	0
AC013269.5	0	0	0	0	0	0	0.10818	0	0	0	0	0	0	0	0	0.0555532	0	0	0	0	0	0	0	0	0	0	0	0
AC013449.1	0	0	0	0.293394	0	0	0.260965	0	0.321997	0	0	0	0	0	0.328221	0.309575	0	0	0	0	0	0	0	0	0	0	0	0.524023
AC013468.1	0	0	0	0	0	0	0	0	0	0	0	0	0	0	0	0	0	0	0	0	0	0	0	0	0	0	0	0
AC013469.1	0	0	0	0	0	0	0	0	0	0	0	0	0	0	0	0	0	0	0	0	0	0	0	0	0	0	0	0
AC015660.1	0	0	0	0	0	0	0	0	0	0	0	0	0	0	0	0	0	0	0	0	0	0	0	0	0	0	0	0
AC015987.2	26.5266	34.2505	22.5898	24.9729	18.4007	24.0489	25.2173	31.1663	18.9711	20.4408	29.3999	13.7698	23.0861	22.6981	20.0101	22.1745	35.4664	22.3267	20.8411	29.0892	13.669	23.7432	21.8971	44.0555	32.7366	36.6288	17.2752	3.58702
AC015989.1	0	0	0	0	0	0	0	0	0	0	0	0	0	0	0	0	0	0	0	0	0	0	0	0	0	0	0	0
AC015989.2	0	0	0	0	0	0	0	0	0	0	0	0	0	0	0	0	0	0	0	0	0	0	0	0	0	0	0	0
AC016251.1	0	0	0	0	0	0	0	0	0	0	0	0.408545	0	0	0	0	0	0	0	0	0	0	0	0	0	0	0	0
AC016559.1	0	0	0	0	0	0	0	0	0	0	0	0	0	0	0	0	0	0	0	0	0	0	0	0	0	0	0	0
AC016586.1	0.0191095	0	0.132164	0.0217773	0.0213576	0	0.0286275	0.0694839	0.11588	0.0604967	0.0495981	0	0	0.102191	0	0.0435916	0	0.0222041	0.0176108	0.0411427	0	0.0258429	0	0.12804	0.191523	0.108382	0.0652522	0
AC016722.1	0.060862	0	0	0	0	0	0	0	0	0	0	0	0	0	0	0	0	0.0710396	0	0	0	0.079845	0	0	0	0	0	0
AC016722.2	0	0	0	0	0	0	0	0	0	0	0	0	0	0	0	0	0	0	0.25759	0	0	0	0	0	0	0	0	0
AC016745.1	0	0	0	0	0	0	0	0	0	0	0	0	0	0	0	0	0	0.0523162	0.138589	0	0	0	0.07226	0	0	0	0	0
AC016752.1	0	0	0	0	0	0	0	0	0	0	0	0	0	0	0	0	0	0	0	0	0	0	0	0	0	0	0	0
AC016757.3	0.50122	0	0.177234	0	0	0	0.399581	0.159869	0	0.186453	1.158	0.203513	0.0867943	0	0.410243	0	0.239219	0.417031	0.384214	0.190433	0	0.31949	0.320326	0.72202	0.103897	0.537591	0.18856	0
AC016885.1	0	0	0	0	0	0	0	0	0	0	0	0	0	0	0	0	0	0	0	0	0	0	0	0	0	0	0	0
AC017028.1	0	0	0	0	0	0	0	0	0	0	0	0	0	0	0	0	0	0	0	0	0	0	0	0	0	0	0	0
AC017081.1	0	0	0.235351	0	0	0	0	0	0	0	0	0.408545	0.381284	0	0	0.0981851	0	0	0	0	0	0	0.574636	0	0	0	0	0
AC017104.2	0	0	0	0.26348	0	0	0	0	0	0	0	0	0	0	0	0	0	0	0	0	0	0	0	0	0	0	0	0
AC018445.1	0	0	0	0	0	0	0	0	0	0	0	0	0	0	0	0	0	0	0	0	0	0	0	0	0	0	0	0
AC018470.1	0	0	0	0	0	0	0	0	0	0	0	0	0	0	0	0	0	0.0612217	0	0	0	0.0354107	0	0	0	0	0	0
AC018512.1	0	0	0	0	0	0	0	0	0	0	0	0	0	0	0	0	0	0	0	0	0	0	0	0	0	0	0	0
AC018630.1	0	0	0	0	0	0	0	0	0	0	0	0	0	0	0	0	0	0	0	0	0	0	0	0	0	0	0	0
AC018755.1	0.754576	0.500295	0.932293	0.295255	0.262784	0.274002	0.979171	2.01132	0.514487	0.497052	0.949294	0.506854	0.196749	0.403542	0.356323	0.268911	0.0452412	0.137062	0.260912	0.329633	0.0140855	0.0317843	0.168203	0.604772	0.177326	0.775234	0.295337	0.0568553
AC018816.3	0	0	0	0	1.00109	0	0	0.521757	0	0.312597	2.46878	0	2.00187	1.24626	1.9006	0.36076	2.41716	0	1.52172	0.964181	0.984993	1.0684	0	1.63272	6.99075	1.66782	0	0
AC018867.1	0	0	0	0	0	0	0	0	0	0	0	0	0	0	0	0	0	0	0	0	0	0	0	0	0	0	0	0
AC018867.2	0	0	0	0	0	0	0	0	0	0	0	0	0	0	0	0	0	0	0	0	0	0	0	0	0	0	0	0
AC019171.1	0.0769076	0	0	0.0863526	0	0	0	0	0	0	0.201413	0.175183	0.323648	0.74078	0.0957919	0.0875428	0.148673	0.359704	0.428172	0.0816258	0	0	0.782074	0.0842898	0.0968858	0.173163	0.43961	0
AC019206.1	0	0	0	0	0	0	0	0	0	0	0	0	0	0	0	0	0	0	0	0	0	0	0	0	0	0	0	0
AC019294.1	0	0	0.0678146	0	0.113793	0.111429	0	0.0309661	0	0	0.133741	0.155295	0.0716128	0.183305	0.215308	0.195344	0.0329263	0.199437	0.0316405	0.0367559	0	0	0	0	0	0.116394	0.0390535	0
AC020629.1	0	0	0	0	0	0	0	0	0	0	0	0	0	0	0	0	0	0	0	0	0	0	0	0	0	0	0	0
AC020907.1	0	0	0	0	0	0	0	0	0	0	0	0	0	0	0	0	0	0.236632	0.0312845	0	0.0794153	0.226665	0	0	0	0	0	0
AC020922.1	0.767957	2.84334e-07	0.424606	0.222681	0.707956	0.355165	0.296076	0.264964	0.576342	0.101445	0.360124	0.483578	0.158106	0.222152	0.45107	2.20651e-07	0.394609	0.427372	0.497262	0.364664	5.2177e-07	1.6005e-06	0.729045	0.577354	0.32886	0.706186	0.412198	1.93261
AC020952.1	0	0	0	0	0	0	0	0	0	0	0	0	0	0	0	0	0	0	0	0	0	0	0	0	0	0	0	0
AC021218.2	0	0.0165997	0	0	0	0	0	0	0	0	0.0191833	0.200589	1.20164	0.0632791	0.578479	0.185614	0.382653	0.29205	0.694877	0.0797031	0.467257	0	0.732257	0.612055	3.53805	0.21825	0.235635	0.144004
AC021860.1	0.0206778	0.0231277	0.163463	0.0471098	0.577172	0.0690451	0.0308669	0.0751391	0.0752195	0.0654328	0.0805221	0.0701525	0	0.176927	0.13027	0.212249	0.0793116	0.0480607	0.0571788	0.0667529	0	0	0.0593945	1.06166	0.207272	0.445558	0.0470771	0
AC022210.1	0	0	0	0	0	0	0	0	0	0	0	0	0	0	0	0	0	0	0	0	0	0	0	0	0	0	0	0
AC022400.2	0	2.35694	0	0.921139	0.843578	0	1.32685	0.537294	1.2555	1.2747	0.566171	2.20907	0.683843	4.31329	3.08447	6.00508	2.08745	2.51472	2.99756	1.7438	6.16182	2.26078	1.05657	2.89764	0.811465	2.11027	0.244858	1.27972
AC022431.2	0.0696591	0	0	0.0783587	0	0	0	0	0	0	0	0.317054	0.292797	0	0	0.158624	0	0.0813862	0.0645807	0.296253	0	0	0	0	0.0876933	0.156991	0	0
AC022498.1	0	0	0	0.0191497	0.0187976	0.0282559	0	0	0.0814936	0.0177333	0	0.15186	0.017496	0.0359219	0.105885	0	0.0321894	0	0.0309449	0.0542664	0.0406497	0.0227501	0	0.0563046	0.0210345	0	0.0191116	0
AC022532.1	0.0461148	0	0.113946	0.131247	0.0257042	0	0.0342348	0.0418533	0.251553	0	0.179644	0	0.336644	0.172632	0.29038	0.0788851	0.0442343	0.187619	0.042518	0.0495941	0.0551467	0	0	0.385733	0.231177	0.0522819	0	0.0556249
AC022819.2	0	0	0	0	0	0	0	0	0	0	0	0	0	0	0	0	0	0	0	0	0	0	0	0	0	0	0	0
AC023469.1	0	0	0	0	0	0	0	0	0	0	0	0	0	0	0	0	0	0	0	0	0	0	0	0	0	0	0	0
AC023590.1	0	0	0	0	0	0	0	0	0.162508	0	0.176254	0	0	0	0	0	0	0	0	0	0	0	0	0	0	0	0	0
AC023632.1	0.0211512	0	0.0209016	0	0	0	0	0	0	0.0223073	0	0.0239209	0	0	0	0.0241227	0	0.0737453	0	0	0	0	0	0	0.07951	0.0479716	0	0
AC024257.1	0	0	0.0428964	0	0.0242158	0	0	0	0	0	0.0281763	0	0.0226289	0	0.0546805	0	0	0	0.0200073	0	0	0	0	0	0.0271965	0	0	0
AC024580.1	0.116167	0	0.417932	0	0.347516	0	0.0512248	0	0.0621645	0.113921	0	0.355778	0.0814844	0.0552562	0.482253	0.235074	0.149723	0.332052	0.641652	0.16437	0	0.100404	0.0983341	0.169728	0.470415	0.403934	0.0885398	0
AC024592.12	1.37141	0.31774	0.152162	0.167659	0.314166	7.64891e-54	3.45538e-59	0.263179	8.51134e-69	4.36175e-82	1.19675e-42	0.349864	1.30682e-51	1.72439e-66	0.373317	0.173151	0.595426	4.37429e-46	0.142813	0.477162	5.24356e-50	0.563626	0.336892	0.163109	0.386153	7.36111e-49	0.699859	7.30942e-157
AC024940.1	0.272524	0.414698	0.0979622	0.281923	0.331059	0	0.403077	0.134821	0.480415	0.261028	0.160897	0.112128	0	0.0264992	0.06238	0.0565041	0	0.0864139	0.0685416	0.0266329	0.118124	0	0.0704962	0.165693	0.155274	0.196573	0.0564226	0
AC025262.1	0	0	0	0	0	0	0	0	0	0	0	0	0	0	0	0	0	0	0	0	0	0	0	0	0	0	0	0
AC025278.1	0	0	0	0	0	0	0	0	0	0	0	0	0	0	0	0	0	0	0	0	0	0	0	0	0	0	0	0
AC025287.1	0	0	0	0	0	0	0	0	0	0	0	0	0	0	0	0	0	0	0	0	0	0	0	0	0	0	0	0
AC026202.1	0.780971	2.31664	0.704752	3.43298	2.45661	0.323295	4.09147	4.10975	0.941073	2.58479	3.06511	1.3736	2.16404	2.96317	1.85928	3.47577	3.15405	3.98217	1.77746	4.07493	1.16722	9.33923	3.92807	1.24737	2.05596	2.47968	4.86773	0
AC026310.1	0	0.125198	0.0630106	0.0181895	0	0	0	0	0	0	0	0.0720995	0.0332257	0.0170565	0.0201143	0.0363842	0.0152825	0	0.029384	0.0343633	0.0386659	0.0432364	0.0231576	0	0.0199738	0	0	0
AC026369.1	0	0	0	0	0	0	0	0	0	0	0	0	0	0	0	0	0	0	0	0	0	0	0	0	0	0	0	0
AC026407.1	0	0	0	0	0	0	0	0	0	0	0	0	0	0	0	0	0	0	0	0	0	0	0	0	0	0	0	0
AC026461.1	0	0	0	0	0	0	0	0	0	0	0	0	0	0	0	0	0	0	0	0	0	0	0	0	0	0	0	0
AC026703.1	0.917161	0.104213	3.2052	0.38523	0.887051	0.561008	0.271499	0.150626	0.396156	1.09915	0.333658	0.349479	11.499	2.32927	11.9752	10.7245	0.118773	0.106596	11.1469	3.33613	0.806029	0.269974	0.577759	3.75585	2.2821	4.1197	0.481976	0.50336
AC026740.1	0.145728	0	0.289361	0	0.0786954	0	0	0	0.0877809	0.0757538	0	0.0829438	0.153214	0	0.454151	0.0829515	0.563099	0.0851603	0.202732	0.232231	0	0.0947726	0	0.0799619	0.091756	0.410363	0	0.333909
AC027228.1	0	0	0	0.0385883	0	0	0	0	0	0	0	0	0.106536	0	0.0427119	0	0.0326558	0	0	0	0	0.0909372	0	0	0	0	0.0387333	0
AC027307.3	0.163747	0.0452705	0.0405256	0	0	0.131405	0.292153	0.073781	0.0495133	0.300561	0.21322	0.0928252	0.0856322	0.131382	0.154096	0.0933117	0	0.0476788	0.189117	0	0.142038	0	0	0.0453906	0	0	0.0466718	0
AC027309.1	0	0	0	0	0	0	0	0	0	0	0	0	0	0	0	0	0	0	0	0	0	0	0	0	0	0	0	0
AC027763.2	2.34534	1.07414	2.47071	3.68795	1.4907	1.68493	3.06113	1.50233	1.28356	1.50136	2.98112	3.61352	4.50716	3.40419	3.05544	4.8329	5.84143	4.41532	5.13551	2.59952	5.76574	3.49429	5.38998	4.95708	4.22835	5.34999	2.75499	1.36139
AC037199.1	0	0	0	0	0	0	0	0	0	0	0	0	0	0	0	0	0	0	0	0	0	0	0	0	0	0	0	0
AC037459.4	1.56496	0.984114	0.231322	5.15876e-38	2.12674	1.4933	8.91288	0.521341	7.74951e-98	6.69272	3.8994	11.3938	4.77156	33.1688	15.508	9.78784	18.2085	9.26852	17.9351	6.15264	41.4286	9.59174	6.99126	1.87043	4.51923e-11	2.96655	2.23916	2.43876
AC040160.1	8.71254e-05	0	0.125536	0	0.145581	0.207037	0	3.34613e-14	3.73205e-20	0	0	0.0112942	0.0712376	0	1.44592e-12	1.23493e-26	0	0.00281519	4.00505e-51	0	0	0	0	0.0745398	0	2.40428e-26	0.00748957	0
AC040977.1	36.8731	30.44	19.9754	29.4488	33.6261	27.294	60.8175	40.9221	34.216	65.6184	45.1901	15.1417	23.2201	17.4606	25.9722	16.7492	33.7488	28.3856	22.674	20.7437	27.6706	32.7055	50.1248	31.9744	21.7502	20.1014	15.6405	16.4078
AC051642.1	0	0	0	0	0	0	0	0	0	0	0	0	0	0	0	0	0	0	0	0	0	0	0	0	0	0	0	0
AC055736.1	0	0	0	0	0	0	0	0	0	0	0	0	0	0	0	0	0	0	0	0	0	0	0	0	0	0	0	0
AC061975.10	0	0	0	0	0	0	0	0	0	0	0	0	0	0	0	0	0	0	0	0	0	0	0	0	0	0	0	0
AC061992.1	0	0	0	0	0	0	0	0	0	0	0	0.277645	0	0.512026	0	0	0	0	0.678055	0	0	0	0	0.498925	0	0	0	0
AC062017.1	0.676467	2.84161	0.398042	3.55657	0	2.04544	0.633862	3.00948	2.99492	0.996611	1.72365	1.18922	0.739629	0.636778	0	1.57285	4.87792	0.405734	0.946117	2.52822	3.58976	0	0.807912	0.344011	1.09243	1.62902	0	0
AC064874.1	0	0	0	0	0	0	0	0	0	0	0	0	0	0	0	0	0	0	0	0	0	0	0	0	0	0	0	0
AC068039.1	0	0	0	0	0	0	0	0	0	0	0	0	0	0	0	0	0	0	0	0	0	0	0	0	0	0	0	0
AC068533.7	0.311869	5.49414e-11	7.76191e-20	4.73854e-15	1.54365e-14	3.10884e-10	7.97309e-10	1.10892e-27	1.61787e-17	0.555408	0.465683	0.226802	0.1064	2.4366e-22	0.282583	4.8767e-33	0.144705	0.125769	1.17238e-23	3.54294e-17	1.16083	6.80556e-146	1.18929e-06	5.55208e-11	3.64955e-16	0.448312	0.388386	1.36033e-18
AC068620.1	0	0.414443	0	0	0	0	0	0	0.968609	0	0	0	0	0	0.744058	0	0.200922	0	0	0	0	0	0	0	0	0	0.471571	0
AC068987.1	0.0259784	0	0.0128269	0	0.0239982	0	0	0	0	2.14069e-26	1.66655e-08	6.43441e-12	0.01145	0.150767	5.15157e-23	2.18948e-40	0.0402468	4.50923e-15	0.0806048	4.78693e-34	0.0791823	0	0.151942	0.278302	0.0803261	0.227332	1.34768e-16	0
AC069368.3	0.575762	3.71487	0.775985	1.01329	1.76032	0.348296	5.06592	1.04879	0.374419	4.34122	2.08032	3.37155	4.62549	4.37309	4.20619	4.24946	1.4673	3.78127	6.82964	1.82692	0.194079	3.97892	6.36406	1.2137	2.03801	1.53596	2.33893	0.00993403
AC069547.1	0.0772599	0.11489	0.0763798	0.0585963	0.0859789	0	0.304057	0.0233483	0.156039	0.0813786	0.234187	0.0874277	0	0.192822	0.324151	0.205567	0.148275	0.089836	0.0950087	0.027678	0	0.173288	0.0365582	0.545242	0.193705	0.145936	0.11731	0.371708
AC069547.2	0	0	0	0.0298258	0	0	0	0.0237673	0.0635437	0.0276145	0	0	0	0	0	0	0	0	0	0	0	0	0	0	0	0	0.0597208	0
AC073063.1	0	0	0	0	0	0	0	0	0	0	0	0	0	0	0	0	0	0	0	0	0	0	0	0	0	0	0	0
AC073188.1	0	0	0	0	0	0	0	0	0	0	0	0	0	0	0	0	0	0	0	0	0	0	0	0	0	0	0	0
AC073333.1	0	0	0	0	0	0	0	0	0	0	0	0	0	0	0.103081	0	0.174043	0	0	0	0	0	0	0	0	0	0.202699	0
AC073342.1	0	0	0	0	0	0	0	0	0	0	0	0	0	0	0	0	0	0	0	0	0	0	0	0	0	0	0	0
AC073343.1	0	0	0	0.226651	0	0	0	0.0893719	0	0.266779	0.13349	0	0	0.10872	0	0.0976786	0.0985008	0	0.0945119	0	0.105678	0.906218	0.750085	0	0.128242	0	0	0
AC073528.1	0	0	0	0	0	0	0	0	0	0	0	0	0	0	0	0	0	0	0	0	0	0	0	0	0	0	0	0
AC073569.1	0	0	0	0	0	0	0	0	0	0	0	0	0	0	0	0	0	0	0	0	0	0	0	0	0	0	0	0
AC073610.5	7.87227e-205	0	0	0	0	1.25256e-35	0	1.85056e-108	0	1.5641e-54	7.57734e-63	2.11688e-66	1.53261e-57	0	2.7254e-45	5.77841e-62	2.88532e-59	6.96242e-124	3.08047e-115	1.42216e-30	6.49397e-26	2.44858e-44	1.86384e-14	2.2678e-307	1.13789e-55	5.03943e-63	0	1.58295e-28
AC073657.1	0	0	0	0	0	0	0	0	0	0	0	0	0	0	0	0	0	0	0	0	0	0	0	0	0	0	0	0
AC074091.13	0	0	0	0	0	0	0	0	0	0	0.0335247	0	0	0.027654	0	0	0.0495363	0.0450379	0.0119064	0.0139393	0	0	0	0.0289348	0.566575	0.102743	0	0
AC074212.3	0	0.0455226	0	0	0.0151566	0	0	0	0	0	0	0	0	0	0	0	0	0.0313812	0.0124441	0.0582633	0	0.0366981	0.0197324	0	0.0676752	0	0	0
AC074389.6	0	0	0	0	0	0	0	0	0	0	0	0.0331612	0	0.125327	0	0	0	0	0	0	0	0	0	0	0	0.0331817	0	0
AC078925.1	0	0	0	0	0	0	0	0	0	0	0	0	0	0	0	0	0	0	0	0	0	0	0	0	0	0	0	0
AC079210.1	0.0200692	0.0338736	0.0495316	0.0229248	0.0564071	0.0342301	0	0.0549294	0.0121838	0.0530803	0.0260079	0.362651	0.0417713	0.0214624	0.0633571	0.0572442	0.0192155	0.0698887	0.230944	0.0649591	0.0123044	0.150282	0.0295496	0.0674357	0.100484	0.0797723	0.0228274	0.0981894
AC079341.1	0	0	0	0	0	0	0.0258562	0.0625314	0	0	0	0.0194248	0.0537119	0.0183786	0.0216677	0.0588035	0.0164698	0.0798512	0.0316659	0.0370152	0	0.0232723	0	0	0	0	0	0
AC079354.1	0	0	0	0	0	0	0	0	0	0	0	0.022969	0	0	0	0	0	0	0	0	0.0732514	0	0	0.0655918	0	0.0580546	0	0
AC079354.2	0	0	0	0	0	0	0	0	0	0	0	0	0	0	0	0	0	0	0	0	0	0	0	0	0	0	0	0
AC079602.1	0.0767243	0	0.0757794	0.332578	0.17192	0.103573	0	0	0.875095	0.0162099	0.636861	0.468225	0.815123	0.1477	0.967788	0.542631	0.0441093	0.356449	0.96119	0.0992045	0.577318	0.0416193	0.490885	0.960798	0.499644	0.87073	0.419058	3.17256
AC079612.1	0.00974644	0	0	0.0222681	0	0	0	0	0	0	0	0	0	0	0	0	0	0	0	0	0	0	0	0	0	0	0	0
AC083862.1	0	0	0	0	0	0	0	0	0	0	0	0	0	0	0	0	0	0	0	0	0	0	0	0	0	0	0	0
AC084121.16	0.0255948	0	0	0	0.0284861	0	0	0	0	0	0	0	0	0	0	0	0	0	0.0118027	0	0	0	0	0	0	0	0	0
AC087239.1	0	0	0	0	0	0	0	0	0	0	0	0	0	0	0	0	0	0	0	0	0	0	0	0	0	0	0	0
AC087477.1	0	0	0	0	0	0	0	0	0	0	0	0	0	0	0	0	0	0	0	0	0	0	0	0	0	0	0	0
AC087645.1	0.136038	0.450214	0.224542	0.0513278	0.1495	0.649546	0.320563	0.693475	0.164449	0.0475039	0.177261	0.514402	0.806851	0.242566	0.170539	0.878444	4.31977	0.369877	0.209596	0.436505	2.65322	2.22582	0.184846	0.301246	0.341714	0.205042	0.0517161	0
AC090186.1	16.3997	7.48172	16.2043	9.90305	10.9305	15.9915	9.51752	10.9663	11.9006	10.2875	19.0075	10.162	11.5169	9.30204	9.78301	8.91744	7.73019	12.7386	14.6187	9.52353	5.9761	6.70933	6.87576	17.2476	15.1232	12.727	5.7025	13.0023
AC090427.1	0	0	0	0	0	0	0	0	0	0	0	0	0	0	0	0	0	0	0	0	0	0	0	0	0	0	0	0
AC090574.1	0	0	0	0	0	0	0	0	0	0	0	0	0	0	0	0	0	0	0	0	0	0	0	0	0	0	0	0
AC090616.2	1.42019	0.735559	0.300849	0.519377	0.310527	0.880963	0.149842	1.6557	0.245867	0.694601	0.494147	0.143484	0.105831	0.352636	0.159617	0.318112	0.486686	0.324361	0.116944	0.626946	0.181173	0.136555	0.324297	0.989202	0.540442	0.689844	0.375433	0.061032
AC090673.2	0	0	0	0	0	0	0	0	0	0	0	0	0	0	0	0	0	0	0	0	0	0	0	0	0	0	0	0
AC091150.1	0	0	0	0	0	0	0	0	0	0	0	0	0	0	0	0	0	0	0	0	0	0	0	0	0	0	0	0
AC091801.1	0	0	0	0	0	0	0	0	0	0	0	0	0	0	0	0	0	0	0	0	0.542636	0	0	0.0525366	0	0.0536605	0	0
AC091948.1	0	0	0	0	0	0	0	0	0	0	0	0	0	0	0	0	0	0	0	0	0	0	0	0	0	0	0	0
AC092291.2	0	0	0	0	0	0	0	0	0	0	0	0	0	0	0	0	0	0	0	0	0	0	0	0	0	0	0	0
AC092384.1	0	0	0	0	0	0	0	0	0	0	0	0	0	0	0	0	0	0	0	0	0	0	0	0	0	0	0	0
AC092675.3	0	0	0	0	0	0	0	0	0	0	0	0.30452	0	0	0	0.150825	0.129331	0	0	0	0	0	0	0	0	0	0	0
AC092687.4	0	0	0	0	0	0	0	0	0	0	0	0	0	0	0	0	0	0	0	0	0	0	0	0	0	0	0	0
AC092782.1	0	0	0	0	0	0	0	0	0	0	0	0	0	0	0	0	0	0	0	0	0	0	0	0	0	0	0	0
AC092811.1	0	0.0550102	0.0730897	0.0280469	0.0274474	0	0	0.0447094	0	0	0.0320119	0.0557723	0	0	0	0.0562113	0	0	0.113642	0.0264956	0	0	0.140302	0.329682	0	0.307304	0.252582	0
AC092850.1	0	0	0	0	0.0154807	0	0	0	0	0	0.0357975	0	0	0.0147625	0.0174173	0	0.0396704	0	0.0254263	0	0.0840132	0	0	0.216184	0	0	0.0314104	0
AC092964.1	0	0	0	0	0	0	0	0	0	0	0	0	0	0	0	0	0	0	0	0	0	0	0	0	0	0	0	0
AC092964.2	0	0	0	0	0	0	0	0	0	0	0	0	0	0	0	0	0	0	0	0	0	0	0	0	0	0	0	0
AC093157.1	0.310746	0.347556	0.225183	0.165191	0.323812	0.484182	0.711204	0.131737	0.200959	0.415177	0.26891	0.35142	0.194368	0.332358	0.443741	0.307154	0.139055	0.505583	0.381906	0.37897	1.04515	0.195879	0.714002	0.416202	0.337447	0.540365	0.872556	0.100204
AC093323.1	0	0	0	0	0	0	0	0	0	0	0	0	0	0	0	0	0	0	0	0	0	0	0	0	0	0	0	0
AC093677.1	0	0	0	0.079338	0.0763023	0	0	0.125671	0	0.0733904	0	0.0802813	0.148283	0	0	0	0.272502	0.16486	0.196228	0.0749897	0.232141	0	0	0	0	0	0.16122	0
AC093802.1	0	0	0	0	0	0	0	0	0	0	0	0	0	0	0	0	0	0	0	0	0.0275784	0	0	0	0	0	0	0
AC096582.1	0	0	0	0	0	0	0	0	0	0	0	0	0	0	0	0	0	0	0	0	0	0	0	0	0	0	0	0
AC096644.1	0	0	0	0	0	0	0	0	0	0	0	0	0	0	0	0	0	0	0	0	0	0	0	0	0	0	0	0
AC096677.1	0.0758552	0.576003	0.0753302	0.0851937	0.735956	0	0	0.269699	0.365403	0.393994	0.297937	1.90039	0.638329	1.29891	1.03952	1.64061	0.879698	1.24159	0.563013	1.20794	0.577088	1.08299	0	0.0831645	0.382201	0	0.0867119	0
AC097381.1	0.0330131	0	0	0	0.0731349	0	0.143828	0.0298438	0	0.0347028	0	0.0373919	0	0	0.0414908	0.0376357	0.158557	0	0.0914218	0.247919	0	0.0883828	0.1383	0.110099	0	0.0747587	0	0.0788097
AC099344.1	0	0	0	0	0	0	0	0	0	0	0	0	0	0	0	0	0	0	0	0	0	0	0	0	0	0	0	0
AC099552.4	0	0	0	0	0	0	0	0	0	0	0	0	0	0.120908	0	0	0	0	0	0	0	0	0	0	0	0	0	0
AC102948.2	0	0	0	0	0	0	0	0	0	0	0	0	0	0	0	0	0	0	0	0	0	0	0	0	0	0	0	0
AC103801.2	2.83966	6.54603	3.43612	3.95431	5.08345	3.17954	4.31944	6.58576	3.21004	2.28257	5.73687	3.26301	3.81822	6.24028	4.76868	6.10822	7.44154	4.75482	1.81816	2.64966	3.17015	5.8993	3.96995	3.20151	4.17043	6.99842	6.52805	1.58964
AC103809.2	0	0	0	0	0.403993	0	0	0	0	0	0	0.16358	0	0	0	0	0	0	0	0	0	0	0	0	0.179984	0	0	0
AC104057.1	0.590601	0.353739	0.53213	0	0.880387	0.0841247	0	0.385127	0	0.168349	0	0.0609709	0.0562728	0.114893	0	0	0.0517252	0.187862	0.149048	0	0	0	0.286593	0	0.202462	0.242512	0.0612722	0
AC104472.1	0	0	0	0	0.0285726	0	0	0.0698309	0	0	0	0	0	0	0.0323156	0	0	0	0	0	0	0	0	0.114436	0.0321843	0.0581946	0	0
AC104534.3	8.70541e-17	4.40691e-19	2.84827e-71	2.15707e-24	2.36235e-18	1.60027e-05	1.57375e-22	3.11397e-69	1.02669e-12	1.40443e-46	1.11878e-16	7.12986e-31	1.40911e-20	6.21573e-33	8.6555e-15	1.33162e-27	9.24711e-19	8.27895e-17	1.14843e-28	2.40789e-22	5.36048e-08	7.47362e-06	6.65878e-15	2.29433e-24	2.07809e-19	2.10375e-71	1.23278e-26	4.8104e-07
AC104667.3	0.0328177	0	0.0649288	0.0745338	0	0.374506	0	0.0593388	0	0.137997	0.0853583	0	0.0685581	0	0.0824936	0.336718	0	0	0.0605856	0	0.0770613	0	0.229236	0.255392	0.494015	0.222954	0.149569	0
AC104794.4	0	0	0	0	0	0	0	0	0	0	0	0	0	0	0	0	0	0	0	0	0	0	0	0	0	0	0	0
AC104809.3	0	0	0	0	0	0	0	0	0	0	0	0.168659	0.0518797	0	0	0	0	0	0	0.0529245	0	0	0	0	0	0	0	0
AC104841.2	1.36302	2.35349	1.69112	2.34057	2.55621	3.08635	4.88026	2.61584	2.62299	4.67175	5.79892	2.14753	2.03586	3.60192	2.25339	2.77321	3.59091	3.38767	4.46202	2.78549	4.88783	4.31289	2.80126	4.58478	6.70133	7.23825	2.06974	1.0276
AC105020.1	0.0311642	0	0.169296	0.0533208	0.366557	0.078843	0	0	0.0945317	0	0.141472	0.299375	0.146075	1.46651	0.216195	0.551016	0.0597237	0.217182	1.17703	0.0671549	0.0189025	0.0211277	0.0679361	0.226473	0.117088	0.141466	0	0
AC106017.1	0	0.265571	0	0	0	0	0	0	0.0752476	0.0644281	0	0.389027	0.133349	1.33275	0.449691	1.17642	0.587388	0.177365	0.801902	0.373683	0	1.10338	0.508598	0.384452	0.212195	0.745431	0.0721435	0
AC106873.4	0	0	0	0	0	0	0	0	0	0	0	0	0	0	0	0	0	0	0	0	0	0	0	0	0	0	0	0.395849
AC106876.2	0	0	0	0.104613	0	0	0	0	0	0	0	0	0.394823	0	0.232289	0	0	0	0	0.0989043	0.296009	0	0	0	0.590297	0	0.214203	0
AC107021.1	0	0.0245936	0.0869872	0.0751738	0	0	0	0.0199797	0	0	0	0.821338	0.0917775	0.329498	0.0831551	0.100382	0.0422086	0	0.0405719	0.520766	0.0527347	0	0	0	0.0827256	0.0748531	0	0
AC108868.1	0	0	0	0	0	0	0	0	0	0	0	0	0	0	0	0	0	0	0	0	0	0	0	0	0	0	0	0
AC109583.1	0	0	0	0	0	0	0	0	0	0	0	0	0	0	0	0	0	0	0	0	0	0	0	0	0	0	0	0
AC109829.1	0	0	0	0	0	0	0	0.0553071	0	0	0	0	0.12989	0.0662176	0	0	0	0	0	0.0659202	0	0	0	0	0	0.0698033	0	0
AC110084.1	0	0	0	0	0	0	0	0	0	0	0	0	0	0	0	0	0	0	0	0	0	0	0	0	0	0	0	0
AC110615.1	5.01942	2.00129	4.26792	0	1.24969	1.32676	1.39125	0	0	1.52078	0	0	0.972346	0	1.84514	0.935945	0	0	1.64777	2.32782	0.989482	0	0.326421	0	0	4.30407	0	0
AC110619.2	0.0514485	0	0.10196	0	0	0	0	0	0	0	0	0.0584076	0	0.0205682	0	0.0586146	0.0184369	0.0223456	0	0	0	0	0.137975	0	0	0.0218139	0.0587029	0
AC110771.1	0.311958	0.591522	1.23944	0.437717	0.251886	0.350708	1.23669	0.415585	0.187793	0.161937	0.10214	0	0.0820649	0	0.388473	0.266313	0.226181	0	0	0.0827524	0	0	0.197832	0.85446	0.393036	0.438935	0.356665	0.711122
AC110781.3	0	0.0139483	0	0	0	0	0	0	0	0	0	0.0280456	0	0	0	0	0.035666	0	0	0	0	0.0337398	0	0.013892	0	0.0140924	0	0
AC110792.1	0	0	0	0	0	0	0	0	0	0	0	0	0	0	0	0	0	0	0	0	0	0	0	0	0	0	0	0
AC111200.1	0	0	0	0	0	0	0	0	0	0	0	0	0	0	0	0	0	0	0	0	0	0	0	0	0	0	0	0
AC112205.1	0	0	0	0	0	0	0	0	0	0	0	0	0	0	0	0	0	0	0	0	0	0	0	0	0	0	0	0
AC112693.2	0	0	0	0	0	0	0	0	0	0	0	0	0	0	0	0	0	0	0	0	0	0	0	0	0	0	0	0
AC112715.2	0	0	0	0	0	0	0	0	0	0	0	0.586574	0	0	0	0	0.500653	0	0	0	0	1.02065	0	0	0	0	0	0
AC112721.1	0	0	0	0	0	0	0	0	0	0	0	0.126596	0	0	0	0	0	0	0	0	0	0	0	0	0	0	0	0
AC114494.1	0.733121	0	0	0.26342	0.477699	0	0	0	0.864711	0.242901	0	0	0.52782	0	1.17754	0	0	0.581346	0.462078	0	0.206108	0	0	0	0	0.269065	0.565527	0
AC114546.1	11.1217	9.53683	6.18616	6.01249	4.8238	5.99026	8.11453	7.15805	6.26124	4.51249	8.61096	5.55372	8.54147	4.87766	5.44995	5.91708	2.45508	4.27344	8.83857	4.60392	6.03543	3.10553	10.5963	8.56271	4.86982	6.59449	5.58966	4.82617
AC114783.1	0	0	0	0	0	0	0	0	0	0	0	0	0	0	0	0.0844275	0	0.393979	0	0	0	0	0	0	0	0	0	0
AC115618.1	0.154545	0.222068	0.349106	0.226266	0.123139	0.147031	0	0.240545	0.107065	0.256065	0.229314	0.0749156	0.0920832	0.0472274	0.02781	0.0251788	0.105873	0.076984	0.162828	0.284992	0	0.0595835	0.221241	0	0.166002	0.200269	0.0502699	0
AC116407.2	0	0	0	0	0	0	0	0	0	0	0	0.174122	0	0	0	0	0.147944	0.178544	0	0	0	0.186613	0	0	0	0	0	0
AC117395.1	3.96595	2.56893	9.06697	0.799482	4.09423	6.01579	2.10586	9.88488	0.442969	4.85557	4.38632	0.191031	0.205502	0.030086	0.0353859	0.0320712	0.323995	0.163571	0.181642	0.0906351	0	0	0.158852	0.0939539	0.352682	0.286809	0.128147	0.134985
AC117834.1	1.08991	1.48118	2.36527	0.549942	0.999269	1.97986	1.02001	1.23499	0.390113	3.11211	2.66599	4.12055	5.21298	6.21055	4.4376	4.34092	2.46617	3.7987	4.31348	5.15634	3.2801	3.04734	3.53852	2.7147	3.71533	2.8987	3.27393	3.16403
AC119673.1	14.0619	23.3137	8.57038	12.051	11.7409	12.7621	17.5846	15.0695	7.80047	11.5674	16.5283	19.2618	23.2809	21.0411	22.5972	30.4097	31.828	20.2164	20.8054	16.5283	33.7275	12.0078	28.0885	21.9582	18.63	22.7948	23.1465	3.62785
AC120194.1	24.2072	25.6338	34.796	25.0334	15.776	59.9801	30.7558	42.9248	34.4556	30.6425	52.4431	26.6626	52.9171	20.8403	28.7349	30.8155	30.3989	42.0448	28.8531	55.1445	40.0526	63.4492	66.9794	28.8261	38.5455	33.1285	27.3962	53.1541
AC121757.1	0	0	0	0	0	0	0	0	0	0	0	0	0	0	0	0	0	0	0	0	0	0	0	0	0	0	0	0
AC124890.1	0	0	0.0246933	0	0.0834375	0	0	0.0453078	0	0	0	0.084793	0.182412	0.0534365	0.0628927	0.113941	0.0239675	0	0.115182	0.0268516	0	0.0672709	0.0355226	0.139209	0.0626241	0.0283131	0	0
AC126614.1	0	0	0	1.17603	0	0	0	0	1.317	0	0	0	0	0	1.98631	0	0	0	0	0	0	0	0	0	0	0	0	0
AC127496.1	0.264232	0.0492193	0.0217612	0.175521	0.122817	0.109994	0.0655403	0	0.213564	0.185739	0.485998	0.273961	0.298475	0.942046	0.16642	0.389238	0.168947	0.0767796	0.243593	0.142121	0.263841	0.178285	0.0315264	0.442191	0.137968	0.09987	0.125341	0
AC129492.6	0	0.098054	0	0	0	0	0	0	0.0265901	0.023126	0	0.570555	0.525975	1.24327	1.74053	0.87545	0.946554	0.0509834	0.161751	0.542652	1.28792	0.118394	0.15704	0.513863	0.412261	0.074607	0.274658	0.158921
AC131097.4	0	0	0	0	0	0	0	0	0	0.154136	0	0	0	0	0	0	0	0	0	0	0	0	0	0	1.30339	0	0	0
AC131935.1	0	0	0	0	0	0	0	0	0	0	0	0	0	0	0	0	0	0	0	0	0	0	0	0	0	0	0	0
AC131971.1	0.140518	0	0.194525	0.12781	0	0	0	0.0254552	0.272367	0.0295823	0.0730434	0.127246	0	0.120242	0	0.0640882	0.0539534	0.0980593	0	0	0	0	0	0.156459	0.0352384	0.159204	0.0320096	0
AC132186.1	0.0619249	0.0139173	0.0244584	0	0.0417076	0	0	0	0.0300663	0	0.0160556	0.0279828	0.0128937	0.0264902	0.0312635	0.113034	0.0118621	0.0287601	0.0228093	0.0534183	0	0	0.0544035	0.0554444	0.0465177	0.126548	0.0845376	0
AC132192.1	0	0	0	0	0	0	0	0	0	0	0	0	0	0	0	0	0	0	0	0	0	0	0	0	0	0	0	0
AC132216.1	0	0	0	0	0	0	0	0	0	0	0	0	0	0	0	0	0	0	0	0	0	0	0	0	0	0	0	0
AC132872.2	0.0800245	0	0.316288	0.0455875	0.06704	0	0	0	0.145565	0.0844257	0.0519323	0.384586	0.187682	0.363755	0.0756334	0.365084	0.115092	0.162737	0.276586	0.0645954	0.0721919	0	0.0575545	0.089339	0.0751973	0.453814	0.273274	0
AC135048.1	0.227565	0.164572	0.0753302	0.596356	0	0	0	0	0.274052	0.551592	0.0993122	3.02335	2.39373	1.13654	3.02404	1.20887	3.5921	1.68502	2.67431	0.885824	0.412206	2.06753	1.44944	0.831645	1.52881	1.45194	1.04054	0
AC135178.1	1.44372	0.317847	0.99442	0.274015	0.829742	0.109302	0.423348	0.377387	0.71605	0.622771	0.965581	0.272154	0.59301	0.421132	0.771541	0.299365	0.335664	0.152547	0.423477	0.211787	0.104871	0.147609	0.125318	0.707766	0.465998	0.372057	0.224128	0.686889
AC135983.2	0.0128453	0	0	0.0146867	0.0144754	0	0	0	0	0	0	0.0145006	0.0333999	0.0137364	0.0162327	0.00732871	0.00614629	0.00745243	0	0.00693568	0	0.0263037	0	0	0.0080365	0	0	0
AC136297.1	17.1685	124.894	16.8708	67.2474	18.4619	44.3684	83.3196	18.5653	0	8.3037	118.407	0	20.8749	37.0191	0	0	18.6174	11.426	17.0101	8.2771	2.3397	6.87551	22.726	15.5402	23.804	0	21.5256	0
AC136604.1	0	0.0740317	0	0.076471	0	0	0	0	0	0	0	0	0	0	0	0	0	0	0	0	0	0	0	0.262794	0	0	0	0
AC137056.1	0	0	0	0	0	0	0	0	0	0	0	0.0450282	0.0415068	0.127769	0.0752727	0.522296	0	0	0.752372	0	0	0	0.315104	0.666855	0.49891	0.29357	0.385281	0.433743
AC137932.1	0.81855	0.799063	0.710713	0.766072	0.687497	0.874982	0.920545	0.620867	0.957963	0.490397	0.792359	0.801915	0.646565	0.727718	0.547973	0.67512	0.547653	0.629617	0.962343	0.563961	0.750008	0.684869	1.10402	0.795357	0.851751	1.07523	0.358953	0.434334
AC138393.1	0	0	0	0	0	0	0	0	0	0	0	0	0	0	0	0	0	0	0	0	0	0	0	0	0	0	0	0
AC138517.1	0	0	0	0.629498	0	0	0	0	0	0	0	0	0	0	0	0	0	0	0	0	0	0	0	0	0	0	0	0
AC138647.1	0	0	0	0	0	0	0	0	0	0	0	0.105288	0	0	0	0	0	0	0	0	0	0	0	0	0	0	0	0
AC138655.1	0	0	0	0	0	0	0	0	0	0	0	0.0178109	0	0.0168544	0	0	0	0	0	0	0	0	0	0	0	0	0	0
AC138969.4	5.2525	1.91611	13.8421	3.57465	9.45412	0.638155	2.61166	4.92744	5.81088	3.56149	7.7826	4.24321	8.04775	10.6907	8.75119	9.83726	4.59708	7.77709	15.2574	6.97495	4.50058	6.70664	3.21812	13.8396	18.117	14.5727	6.88881	2.99823
AC139100.2	0.578297	3.41301	1.97343	3.55165	8.93606	0.206971	0.759239	2.02781	4.76851	0.338502	0.96512	2.32288	0.57544	0.844023	0.901419	1.54441	0.694448	0.477968	0.673092	0	1.24682	0.730615	1.24509	1.2716	0.555731	0.293668	0.422056	0.234575
AC139426.2	0	0	0.0199636	0.00860142	0	0	0	0	0	0	0.00984026	0.152557	0	0	0	0	0	0	0.00698509	0	0.0178592	0	0.00709035	0	0.00759461	0.0257212	0	0
AC139768.1	0	0	0	0	0	0	0	0	0	0	0	0	0	0	0	0	0	0	0	0	0	0	0	0	0	0	0	0
AC140061.12	0	0	0	0	0	0	0	0	0.916581	0	0	0	0	0	0	0	0	0	0	0	0	0	0	0	0	0	0	0
AC140481.2	0	0	0	0	0	0	0	0	0	0	0	0	0	0	0	0	0	0	0	0	0	0	0	0	0	0	0	0
AC142381.1	0	0	0	0	0	0	0	0	0	0	0	0	0	0	0	0	0	0	0	0	0	0	0	0	0	0	0	0
AC144568.2	0	0	0	0.0572701	0	0	0	0	0	0	0	0	0	0	0	0	0	0	0	0	0	0	0	0	0.615977	0	0	0
AC145676.2	0.251897	0.0867535	0.134015	0.397444	0.129915	0.0324342	0	0.211344	0.305492	0.122676	0.352055	0.350548	0.141368	0.227964	0.0976846	0.132602	0	0.135091	0.0714305	0.396295	0.070005	0.0785973	0	0.0649097	0.0242757	0	0	0
AC174470.1	0.178166	7.33817e-09	0.998086	1.89827e-08	0.474151	2.15624e-13	0.0529987	1.9748e-11	0.121365	1.61527e-11	1.31543	0.163345	0.0373108	1.43736e-09	0.0991978	0.0831498	0.317935	0.0941104	0.862693	0.106148	0.0402434	0.0909091	0.097282	0.495059	0.839565	0.47285	0.054045	0.096169
AC187652.1	0	0	0.0730386	0.215039	0	0.279103	0	0	0.174495	0.148964	0	0.0559679	0.155521	0.312993	0.359012	0.0995823	0	0	0	0	0	0	0.162735	0.235085	0.0617834	0.163045	0	0
AC226150.4	0.55545	0.582474	0	0.15349	0.144031	0	0.654243	0.120462	0.165916	0.283579	0.183523	1.11554	1.62323	0.743324	0.341557	0.157709	0.541506	0	0.389361	1.45183	0.544369	0.690058	0.939871	2.08911	0.351915	0.15504	0.15949	0.895023
ACAA1	32.5838	37.071	36.3056	20.2183	36.4465	13.008	37.8018	28.4446	22.3728	28.3283	34.6373	12.3215	25.1725	17.0743	28.6747	29.6026	15.3079	23.2411	22.3111	19.402	13.2259	28.6437	45.5688	38.3472	91.6027	29.8618	52.4332	16.7288
ACAA2	101.866	74.066	53.3006	83.7683	35.0652	58.0909	60.9164	68.2719	59.794	71.3641	67.8769	39.438	71.3363	41.0138	84.9783	151.378	18.6538	75.7151	54.6719	32.0802	37.9884	27.3847	45.798	65.4947	65.6297	60.1273	67.2492	14.5618
ACACA	2.9917	4.62464	2.46939	2.76346	8.54772	2.45882	3.71349	5.6952	3.19558	8.78147	6.02603	2.00128	2.58272	3.17605	1.77218	2.4072	6.95688	4.56506	2.21904	3.05657	3.13973	1.94097	2.84381	3.40127	5.13498	2.87901	4.9718	0.804119
ACACB	32.3612	14.689	39.7102	26.7924	31.3759	6.81788	17.2224	33.9767	28.7744	26.4328	21.5434	10.8075	5.17058	8.77086	4.97947	4.68636	0.935336	3.2239	8.69913	3.91811	1.58999	0.706262	1.48518	4.12808	6.30717	3.48831	3.61722	1.55168
ACAD10	8.61407	9.11852	9.57057	17.9726	11.2547	6.20535	9.97468	14.0785	16.8759	12.732	22.5386	4.25332	6.63749	3.42589	7.56679	8.59059	4.46575	4.13238	6.6989	4.49242	2.62225	2.26779	15.2266	9.23959	20.5316	7.26405	10.9271	3.72072
ACAD11	4.81842	4.02287	4.23314	2.23825	6.45703	1.19812	3.38986	6.02572	1.57181	2.99541	4.06941	21.285	36.4484	9.97742	37.2872	42.3269	5.26147	17.3662	55.7723	32.2814	7.54588	1.27339	4.47984	3.1207	13.5112	2.67789	7.17421	1.43031
ACAD8	19.7239	15.0029	12.6017	18.8741	13.6551	6.77648	12.156	18.6393	13.2535	18.9535	18.0244	2.95151	9.43876	3.40318	4.8723	5.82512	4.89854	5.21418	5.73727	4.95135	3.86128	3.33484	8.5359	5.76027	12.552	8.62921	14.3365	1.04131
ACAD9	18.9673	15.7069	13.8134	9.98192	12.8655	8.16001	12.7434	18.6443	8.92263	20.4338	18.6567	10.8002	11.1612	10.3109	14.3299	13.7296	15.7984	10.003	15.1316	9.13101	9.03629	8.20274	13.7753	8.13621	19.995	11.3421	13.2239	3.09932
ACADL	21.2787	7.59579	4.96624	10.3971	12.7924	2.76533	5.68952	6.00231	10.4858	12.8847	8.16579	0.716543	11.0268	7.00217	9.52467	18.1673	0.0282565	1.13032	12.89	3.09881	0.161255	0	3.60737	4.04028	4.74582	2.27616	8.54038	0.430692
ACADM	25.5928	9.81189	11.6105	21.7478	10.53	3.82461	7.37281	14.5188	13.8488	18.0565	10.7806	11.0293	55.9179	24.6977	24.1777	42.1539	19.0505	23.1464	12.2623	24.6066	13.0163	8.42919	24.396	17.1605	31.4297	19.1757	47.8771	3.34933
ACADS	83.5717	94.5067	45.4374	100.832	18.95	43.212	47.3472	49.6996	115.655	51.0752	85.6884	21.9893	18.3929	17.7933	36.2193	40.3922	20.3905	17.5291	23.6478	16.7948	22.1148	11.0854	45.3242	17.9125	34.9243	7.46524	16.943	9.3936
ACADSB	7.516	6.70109	5.94399	11.0775	4.14222	3.74256	4.19663	11.8239	3.90656	10.3217	3.86773	3.45799	5.82996	3.45208	5.08015	11.4447	2.90041	4.36907	2.40024	4.46788	1.08888	0.855849	6.1927	2.55088	4.32355	3.13958	15.578	0.737455
ACADVL	67.4718	66.1226	114.498	131.371	80.0638	23.8453	36.5293	47.9192	162.287	76.2122	120.192	78.7114	133.517	95.5911	143.505	217.373	186.347	231.512	168.665	182.442	64.0095	58.0829	94.3257	182.777	311.685	106.94	56.7974	100.419
ACAN	0.126928	2.95249	0.0908721	13.8396	1.98078	0.0158407	0.126939	0.0760713	14.495	0.405619	44.1424	0.854348	7.29323	13.4489	22.4341	3.89439	2.45886	6.04865	2.60704	6.29685	2.63802	0.0188373	0.318759	0.0307105	0.0959956	0	0.00977043	0.714152
ACAP1	0.388934	1.97972	0.191971	3.55687	0.821035	0.0252496	2.02939	2.70119	1.34259	1.91965	6.67974	4.63429	10.4449	6.72191	26.1086	9.126	4.74744	10.9243	4.30943	11.4741	3.43254	16.3233	2.37244	1.6074	7.47739	15.0794	3.75191	5.40738
ACAP2	2.12573	3.03025	4.03819	3.06671	2.47467	0.850911	1.76613	3.88545	1.4892	3.47773	2.22462	3.29363	3.73385	10.0599	3.55871	3.68907	4.2969	3.26577	2.55572	3.54469	1.169	3.01129	1.61222	1.46061	2.52994	4.77124	3.1364	0.523833
ACAP3	2.14757	2.40724	12.8055	4.88823	6.32523	1.85811	2.16113	1.78825	5.58367	2.22683	4.89917	3.32022	7.09928	5.77608	8.0672	6.3475	7.67139	7.16631	11.4846	4.47252	5.07135	5.32398	6.80975	12.4872	10.0127	9.12403	10.3436	5.10019
ACAT1	487.577	297.061	496.293	228.291	223.875	582.424	177.165	326.811	198.772	407.372	197.636	14.2983	105.596	24.7023	44.4104	73.5338	14.6789	41.6651	45.961	24.5211	17.2267	17.4553	85.7984	52.7837	78.7537	61.6145	222.581	5.44826
ACAT2	2.18912	5.55286	2.81201	2.01294	2.43984	2.85323	1.56403	6.15795	1.70028	5.49546	2.93075	3.70146	7.85206	6.77557	4.42327	6.23798	10.3666	7.74368	4.02414	3.65401	4.52606	12.7829	7.52725	3.82131	5.6382	4.2966	4.8067	1.73128
ACBD3	5.74998	6.52664	6.38606	5.23818	4.56352	3.21092	3.99413	8.26566	2.39679	8.07496	4.82776	13.4681	9.18664	9.05049	7.93826	10.9146	25.6759	9.01305	9.8972	11.2604	6.83841	6.24312	12.8307	6.27001	6.19632	8.95577	8.95831	1.41141
ACBD4	4.42758	4.65955	3.42664	4.59936	3.73518	2.52692	3.91759	3.70776	4.03509	4.67049	11.7104	8.30119	19.5615	11.7803	24.3831	18.8205	7.31088	10.4824	12.2335	11.459	4.72995	4.39975	5.81861	15.7299	18.2804	18.3166	7.09734	7.71556
ACBD5	6.337	6.56175	10.7896	16.9891	4.53326	4.31568	4.22069	13.6805	9.61821	9.6498	5.97297	7.20328	11.5784	9.12975	8.27994	15.3286	16.9587	10.4908	7.76243	8.93168	7.47666	5.50679	9.75695	8.47763	8.80722	11.1736	15.7017	2.29964
ACBD6	13.2801	10.3133	3.54328	6.62635	6.99543	5.50597	7.30629	11.3933	5.13212	10.3692	10.6545	15.4057	16.863	13.4065	22.9613	17.3666	22.7803	16.1941	25.6894	13.3473	19.9381	12.837	15.3251	12.1239	11.6697	13.1451	18.2441	4.58022
ACBD7	0.0643029	0	0.0636069	0.0365166	0.213796	0.0524826	0	0.436122	0	0.0338051	0.125425	0.145648	0.134318	0.103176	0.32332	0	0.0926399	0.0374109	0	0.0344999	0	0.0861303	0.0449837	0.143007	0.0403296	0.0728156	0	0
ACCS	6.61118	0.827054	4.93713	2.70512	3.4473	3.47348	1.20936	2.9404	3.2232	2.39328	2.51636	3.64552	3.83059	2.35184	6.01835	4.72009	2.5228	4.53743	8.11165	2.93459	1.80352	1.02112	3.53231	2.67166	5.29336	3.94192	4.44657	0.467626
ACCSL	0	0	0	0	0	0	0	0	0	0	0	0	0	0.023213	0	0.0247519	0	0	0	0.0233486	0.0520419	0	0	0	0	0	0	0
ACD	5.31236	6.98833	3.31885	2.51576	4.47161	8.01368	5.61889	5.05957	3.09033	4.79758	6.48395	4.40929	4.34696	7.38562	8.06628	6.92947	11.7115	8.68559	10.4025	6.0866	4.94088	6.39271	12.0817	7.14465	9.16195	12.6681	5.09722	3.19898
ACE	5.20133	6.74753	1.12337	3.40531	8.36634	0.128092	7.89288	4.71779	3.75579	3.48262	6.76044	11.8164	11.6392	9.59943	25.5418	14.2567	5.9898	44.9775	33.1188	26.8392	6.91068	5.19323	14.8869	3.46644	7.63377	5.87831	12.8065	2.35621
ACE2	0.0963867	0.0240898	0.0105708	0.0856184	0.0842444	0	0.114489	0	0.0390046	0.0113252	0.0277576	0.108866	25.3699	0.458138	14.3334	21.7131	0.164083	7.1237	2.15939	0.439019	0	0	9.06774	5.66055	15.2561	0.912141	54.1152	2.51331
ACER1	0	0	0	0	0	0.0944373	0	0	0	0	0	0	0	0	0	0	0	0	0	0	0.033996	0	0	0	0	0	0	0
ACER2	1.77267	0.915528	0.303203	0.729548	0.672019	0.117051	0.910606	7.90995	0.227548	0.802096	0.75207	1.16898	1.13583	1.02793	1.23195	1.07834	0.465688	1.19746	1.00371	2.20854	0.0412544	0.230957	0.971136	0.812161	0.97636	0.431248	1.02812	0
ACER3	1.3438	2.75085	2.32471	2.05788	1.73928	0.582367	2.20013	2.29556	0.7421	2.93408	1.91981	1.49545	2.85847	2.51075	2.57928	2.59173	4.76734	3.7403	2.14349	2.76461	1.60526	2.07744	1.64801	1.72984	1.68424	1.14092	3.52831	2.70062
ACHE	0.291902	0.0788065	0.680174	0.126691	0.773837	0.0638561	0.0920535	0.131762	0.629032	0.581033	0.55771	0.735789	1.79702	4.61923	0.746077	2.42367	6.52218	0.674012	2.04933	0.189963	1.81157	3.84684	1.63052	15.9393	9.12811	6.41517	3.18253	1.96962
ACIN1	19.2646	15.0347	30.6816	16.3396	26.1545	7.32926	14.3184	11.6257	21.3052	17.3626	22.9022	16.4476	15.0171	20.6924	22.3628	20.5123	17.7401	15.7422	26.8175	18.5965	14.1199	14.6265	14.3637	24.316	26.5833	24.0085	19.7614	15.8881
ACKR2	0.295257	1.2418	0.207501	2.69622	0.170797	0.13058	0.432353	0.242945	1.04368	1.01271	0.650422	0.449211	0.0534387	0.0411652	0.0818945	0.406423	0.0245756	0.859779	0.0236286	0.152091	0.120356	0.0174228	0.557071	0.143606	0.286071	1.05804	0.147016	0
ACKR3	0.885568	10.4153	2.27419	1.6073	7.01622	0.504089	1.54082	3.01532	1.01104	6.05792	6.21955	24.3287	14.1725	19.4638	25.9598	9.22668	9.68939	14.8341	40.3167	20.2969	16.8315	4.06611	2.10959	2.19237	4.38213	5.70818	0.82996	0.353761
ACKR4	4.44764	2.36753	0.161651	0.116478	4.04175	0.222014	0.732987	3.17694	0.13638	0.248066	0.0530854	0.219685	0.575551	0.240582	0.631287	0.991203	6.38235	0.510922	0.386387	0.29708	0.0737274	0.262456	0.0440762	0.285323	1.48606	0.0347874	0.872911	0.197876
ACLY	8.92931	11.539	6.12263	11.122	7.63787	4.39253	8.04442	11.5082	7.40715	17.8239	15.9118	31.8102	64.9069	51.0476	89.5173	85.7076	246.766	70.8328	64.2271	72.5026	79.5072	33.1456	17.7374	30.9135	37.1431	25.0257	33.7347	8.00289
ACMSD	0	0	0	0.124327	0	0	0	0	0	0.03836	0.0475315	19.4722	45.2544	9.2381	17.3523	42.6588	3.71161	18.4111	13.8286	12.6789	10.2031	2.12901	49.0338	11.4616	35.4059	5.26246	46.6358	2.88613
ACN9	6.12991	2.00092	4.07197	6.08948	2.08275	1.59353	1.2941	1.12845	7.77548	6.92092	5.82527	5.22204	5.91267	6.10848	3.72993	6.93561	2.9921	5.4359	4.48497	3.70694	2.71491	1.76746	2.43622	13.3311	8.11018	10.9777	7.80969	1.1213
ACO1	8.19509	12.5993	14.6803	5.68566	7.80185	6.4625	12.4965	25.4846	3.31988	10.6864	7.74941	7.02878	9.16232	9.59955	8.65751	16.2056	9.55078	7.43177	9.5413	29.353	10.1291	7.238	14.0734	6.913	14.8147	5.88251	21.7369	1.89319
ACO2	174.729	121.662	122.059	232.104	95.0246	146.966	86.6709	168.893	204.042	124.19	112.347	28.6742	133.499	28.2496	60.48	70.358	44.4625	42.6393	50.1214	56.8746	27.2072	22.3348	45.4128	47.5714	76.4392	49.1637	115.479	16.254
ACOT1	12.2534	33.605	22.0097	17.8668	4.06996	14.2798	28.6325	7.78374	16.9757	26.0664	26.8953	1.49132	3.2053	1.50323	7.90483	5.60111	1.82412	3.10561	3.40268	1.54318	5.49387	2.56363	6.34468	2.52238	5.12626	1.03066	4.09113	2.02579
ACOT11	5.97237	8.64434	7.8894	2.75221	11.0308	4.81327	6.59344	8.70058	2.90684	9.28405	10.8944	3.3672	1.50807	1.50236	2.2709	1.00129	0.64972	2.40372	0.827598	2.19362	2.83952	1.00867	3.51824	1.15546	2.74008	5.54831	10.6581	4.03386
ACOT12	0.0369865	0.0414196	0	0.727732	0.408783	0	0	0	0.113971	0.105003	0.023997	0.020908	0	0.0395579	0	0	0	0	0	0	0	0	0	0	0	0.020979	0	0
ACOT13	3.34036	3.33057	2.06291	3.53352	1.71066	2.26476	2.82328	2.63086	2.6964	3.79012	3.15782	3.81555	6.28705	3.23387	3.92549	5.09127	4.50798	5.11988	2.8248	3.92957	6.19785	4.78921	7.1389	3.313	3.62598	3.59109	4.63261	5.16945
ACOT2	37.1327	38.193	33.4695	52.0267	17.8171	26.5774	30.6341	29.8616	47.4244	60.0455	54.4594	3.95106	11.7516	7.82159	14.2574	15.8158	7.9396	9.84555	9.37506	7.94879	13.9597	5.94035	19.3271	8.11844	15.6029	4.67415	13.9297	2.91695
ACOT4	1.34675	4.06334	3.86406	3.87654	2.22638	1.16172	3.36203	3.63343	4.53233	4.19947	2.93228	2.06575	1.71187	0.582996	3.68015	3.21878	0.568458	1.52707	1.12252	0.552716	1.84607	0.391167	0.791378	0.143378	0.943756	0.127356	1.09467	0.506595
ACOT6	0.232109	0.10236	0.505763	0.0525312	0.50981	0	0.261932	0.333942	0.224438	0	0.241996	0.129741	0.0485965	0.09933	0.232729	0.42318	0	0.0540997	0.0429193	0	0	0	0	0	0.0583097	0	0	0
ACOT7	6.44131	11.6282	6.3275	6.59453	5.66913	6.40671	4.58762	10.7166	6.91608	5.30147	6.48015	21.7673	32.3693	11.32	42.1602	30.7559	62.7009	45.6889	16.0558	27.2602	10.926	24.2928	6.79097	6.69185	8.29214	5.27347	16.1283	2.60321
ACOT8	12.8159	20.4465	18.6619	13.6438	15.3547	23.7828	22.0786	37.9928	14.589	17.7938	22.2974	10.1354	8.46987	7.35848	14.5764	9.20112	13.118	12.449	10.5515	9.10702	7.22889	9.93016	21.1433	10.5206	16.362	14.8002	10.0051	12.114
ACOT9	8.04867	9.20404	7.30037	8.08636	4.80678	3.77502	6.29031	7.40993	6.99645	10.2142	9.51249	6.42	7.23535	6.27443	9.55963	6.98275	8.02893	8.55259	9.25133	10.0333	6.64748	9.48815	8.74812	10.6691	9.143	13.6737	7.64873	2.94864
ACOX1	3.41659	5.11007	4.30497	7.28734	2.77938	5.2362	4.52933	8.30726	4.0529	12.6549	8.23392	5.30058	9.76165	4.70676	5.98114	9.50388	10.6474	8.20675	6.48489	7.86294	3.97147	4.8666	9.77619	9.24532	10.3024	8.44757	14.1221	2.78258
ACOX2	5.33111	3.0975	0.719894	4.29058	0.335488	2.36103	0.0486847	3.5286	3.95561	3.25761	5.78119	2.94341	5.85752	2.42852	3.80333	0.589202	0.566315	4.88966	3.04462	1.05572	0.997566	0.506126	0.491982	4.69492	6.87576	0.158852	6.15885	0.45387
ACOX3	4.39181	3.08278	3.7582	3.6091	4.3842	3.83289	4.20789	4.19781	3.7007	3.55035	4.02516	2.79059	5.06789	3.89524	3.20444	3.23102	9.46457	9.31369	2.59951	3.9883	4.46768	6.36948	3.21928	2.62818	5.21678	4.11168	4.6181	0.776211
ACOXL	0.0797411	0.437544	0.115831	1.2728	0.035722	0	0.789819	0.100919	0.116098	0.218978	0.0789852	0.180249	0.0166129	0.0511694	0	0.0363842	0.0916951	0.0185245	0.014692	0.0171816	0	1.51217	0.185261	0.0713128	0.0399477	0.126685	0.0199153	0
ACP1	25.1488	20.1317	23.5813	19.8468	19.1871	11.4569	17.4391	26.8961	16.6574	48.9226	42.8376	23.132	43.2634	30.0352	36.9378	38.3601	31.5835	26.1889	27.6992	30.8602	21.3074	23.08	30.5944	32.2405	36.1066	26.239	28.3717	5.00539
ACP2	8.68227	18.7843	9.5656	6.88883	14.1301	12.3826	11.163	12.8558	5.9999	14.0351	10.6213	13.4623	14.4066	15.0622	15.5898	18.0704	19.883	18.5053	23.4566	21.5075	7.6665	38.8233	23.2303	18.5289	22.9557	22.5175	20.8584	5.31545
ACP5	3.41222	15.5358	1.51078	6.55049	9.03982	0	9.42036	6.12648	6.35406	16.4698	6.33023	6.28279	24.5552	7.588	152.604	61.4902	9.68289	14.6768	47.2669	27.7067	10.5128	28.9828	119.141	67.0129	48.4768	20.1244	84.5023	14.7176
ACP6	3.46212	1.3141	2.80207	2.38671	2.74225	0.0258996	2.27987	2.94837	2.52208	3.14336	5.57111	6.04275	2.40144	0.502011	4.60102	3.75215	1.86309	2.24912	2.43867	1.59781	2.03905	0.600052	5.06189	3.98638	5.06731	8.09762	4.30878	0.673704
ACPL2	1.04621	1.62986	0.514956	0.143748	0.741128	1.66114	3.23716	1.40226	0.199018	3.53219	1.58449	5.13853	5.12116	2.9803	3.60436	3.88426	2.28985	3.0154	4.45877	7.4582	3.25606	0.695147	1.26323	3.11422	2.836	0.978984	4.07243	0.478258
ACPP	0.0974997	0.977188	0.290039	3.44252	0.21393	0.632435	1.43352	1.69331	1.86096	1.75839	1.74719	0.175858	0.371817	0.214221	0.114632	0.592552	0.106655	0.933367	0.315111	0.236421	0.0266373	0.660869	0.0636528	0.339301	0.362322	0.252204	0.158847	0
ACPT	0.0426142	0	0	0	0	0	0	0	0	0	0	0	0	0	0	0	0.0409895	0	0	0	0	0.113292	0	0	0	0	0	0
ACR	0	0.0323239	0.0574271	0.132018	0.386932	0.0476853	0	0.13145	0.140685	0.0880847	0.113224	0.0328706	0.121241	0.124233	0.292179	0.463485	0.156236	0.101323	0.5358	0.177567	0.205996	0	0.0818227	0.3232	0.218464	0.131573	0.174335	0
ACRBP	0.327484	0.823426	0	0.414562	0.259982	0.156359	0.137277	0.561611	0.541543	0.586445	0.755519	1.23428	0.719538	2.64562	5.47743	1.15267	1.02037	2.07533	2.39291	1.10026	0.168795	1.21946	3.0835	2.31392	5.31617	1.95677	0.77673	0
ACRC	0.146138	0.0298423	0.0393572	0	0.208662	0.0193385	0.121353	0.0242091	0.128993	0.070211	0.0516749	0.231156	0.110664	0.213121	0.13412	0.0757792	0.101808	0.185124	0.342245	0.0735979	0.113315	0.162397	0	0.0148637	0.18298	0.150813	0.181378	0.161929
ACRV1	0.137586	0	0	0.0998305	0	0	0.0259982	0.127145	0	0	0	0	0.046131	0	0	0	0.149203	0	0.0819346	0	0.0626899	0	0	0	0	0	0	0
ACSBG1	5.80857	6.50685	7.11933	4.27401	4.49831	3.494	7.33611	11.1656	4.15411	4.70761	4.30036	0.482446	1.80642	0.673887	1.53762	1.03801	0.634441	0.79472	1.48737	1.42054	1.06757	0.950728	1.67204	2.29892	2.1254	1.53183	2.3303	1.37405
ACSBG2	0	0.102211	0.0149952	0	0	0.102516	0	0.0138228	0	0	0	0.0171576	0	0	0.0957641	0.05196	0	0	0	0	0	0	0.0662589	0.0169764	0	0	0.0345528	0
ACSF2	7.2142	3.38796	1.434	2.94389	3.23004	6.17582	4.27822	5.23783	2.19612	8.68118	5.8049	6.5607	5.78537	3.47569	2.49809	2.51301	9.77337	15.5145	2.47042	16.6873	5.96085	10.5918	15.0138	1.66196	27.0965	1.66647	5.11162	3.83353
ACSF3	10.8752	8.7731	9.77224	13.9756	10.0106	6.3031	10.4776	6.95673	11.6521	10.5292	10.9037	6.38502	8.65425	9.25534	9.00071	3.02848	8.73238	10.7893	6.65511	6.68321	14.203	6.80569	20.7736	9.01852	16.0976	12.6748	12.8759	6.35766
ACSL1	37.2755	82.728	140.932	100.932	45.9196	38.955	63.5786	249.322	52.8649	173.981	85.9499	37.503	16.3282	24.2217	22.6709	55.8793	9.31868	26.2611	19.8482	11.8322	4.37798	10.0294	59.1627	13.4776	17.4381	7.28617	15.0987	3.20293
ACSL3	11.0475	30.1468	16.339	14.0311	23.0125	19.7085	32.8929	33.1224	10.6055	42.1993	12.7229	4.12389	9.33828	8.71139	7.07955	9.6629	11.2767	9.55108	6.48974	10.5246	7.81481	14.8565	10.2622	7.0542	6.74023	11.6705	12.5854	0.848614
ACSL4	5.5278	8.77012	7.026	9.65835	2.61386	2.44216	5.38342	8.72719	3.30589	12.163	10.4201	5.33015	9.16301	6.16286	4.96304	5.63979	7.54692	16.0734	3.93529	10.4321	3.87238	9.05367	5.81032	4.1194	4.94748	3.53619	5.85763	2.80436
ACSL5	2.70401	6.95358	1.04581	8.20523	4.71715	3.51094	1.79234	2.37498	6.10732	2.04269	3.36082	8.38864	9.85593	5.2104	7.38922	4.56372	7.76103	12.6311	5.66074	8.73361	2.82627	8.194	0.828635	2.10752	3.91795	1.8112	1.52854	0.159119
ACSL6	1.48125	0.425841	0.4618	0.0121696	0.104912	0.16694	0.855279	0.205418	0.0228081	7.14078	1.02845	0.511844	0.607384	0.162781	0.165667	0.192041	0.20705	0.0873896	0.207004	0.265092	0	0.178899	0.0239514	0.248481	0.110071	0.181367	0.0214272	0
ACSM1	0.128539	0.147812	0.0204563	0.0660544	0.403	0.0345601	0.260253	0.310587	0.586935	0.668833	0.137094	0.0426441	2.62454	0.41204	0.627115	0	0	0.698161	0.0869	0.0812269	0.070795	0.167791	1.05058	2.32796	2.42661	13.8657	0.290514	0.0913971
ACSM2A	0	0	0	0	0	0.0229788	0	0	0	0	0.201555	13.2832	22.5276	27.5468	26.8169	87.0515	1.80899	14.7101	37.2164	4.44124	0.27699	0.312359	254.117	53.6281	60.6297	17.2477	144.379	460.956
ACSM2B	0	0	0.0124049	0	0	0	0	0	0	0	0.0895774	9.75683	11.1266	37.3003	17.2707	129.662	0.556901	22.2221	51.8327	6.20173	1.9664	0.525208	125.791	14.563	18.4536	8.73188	20.3678	70.5526
ACSM3	10.6079	14.2238	8.05919	17.8992	14.1242	1.66429	2.89199	13.016	19.9145	15.7237	12.7043	7.67721	17.415	5.04527	11.9601	5.61586	3.12026	19.0127	9.39469	3.30394	4.02022	4.36383	27.4111	4.57216	11.7905	10.5441	8.50925	4.09291
ACSM4	0	0	0	0	0	0	0	0	0	0	0	0	0	0	0	0	0	0	0	0	0	0	0	0	0	0	0	0
ACSM5	0.158865	0.282948	0.119554	0.501269	0.725895	0	0	0.0355049	0.241423	0.540178	0.120336	7.49674	16.1349	29.4203	6.15063	6.03766	1.39241	13.3646	16.9562	6.04579	0.770006	5.57031	9.22365	11.5718	11.6674	6.81413	5.98677	1.25655
ACSS1	13.8788	14.8495	26.2535	13.7205	30.47	21.1328	20.8421	21.387	11.5564	35.1701	37.267	25.3822	12.4749	10.2042	11.5362	14.8978	1.48308	7.25287	18.2922	7.44759	3.13612	5.18114	21.1674	9.07418	10.6807	9.6606	18.1536	4.08308
ACSS2	5.77061	13.8633	9.1348	5.07828	8.1707	20.0377	9.37688	15.8734	4.7878	12.1599	9.67716	6.30455	10.8471	12.2605	11.1081	10.0284	3.27279	10.3397	9.47059	8.78229	5.03447	4.13866	37.1179	26.3751	50.9664	28.4918	17.2861	12.6336
ACSS3	74.5182	73.4697	19.5296	28.8491	37.6261	7.34655	34.1165	65.6227	15.4189	29.1266	12.0974	11.05	13.7087	11.5734	8.69513	15.6396	2.29786	6.45549	5.80418	4.27998	0.705431	0.382401	0.141883	9.26019	10.7677	2.04634	15.9318	1.59019
ACTA1	0	0	0	0	0.0391527	0	0.102286	0	0	0.0581892	0.0359121	0.0401095	0	0	0	0	0	0.0321416	0.0509893	0.0379571	0.124097	0	0	0	0.0444198	0	0	0
ACTA2	45.4796	96.4097	15.6319	35.9699	83.3599	7.06498	147.748	45.9405	57.4122	196.268	139.151	164.84	182.096	539.221	522.478	221.672	177.734	246.216	238.838	324.926	164.186	35.0616	51.0894	33.299	34.7652	13.5422	11.1511	4.64536
ACTB	1515.39	1275.79	895.265	1253.53	964.805	788.497	833.132	1373.95	1318.23	1671.8	1040.29	1333.03	1047.59	1012.7	1074.85	1072.11	2004.18	1373.46	1368.01	1366.61	1133.75	1542.56	1054.35	1215.35	1725.49	1266.99	1165.42	740.501
ACTBL2	0	0.0298431	0	0	0.208663	0	0	0.0121049	0.064497	0.0561695	0	0.0750514	0.0138331	0	0	0	0.0254521	0.015427	0	0.0286445	0.016188	0.12631	0	0	0	0.0150814	0	0
ACTC1	1.22813	1.14756	0.309519	0.0995289	7.83087	0.841626	2.33869	0.429341	0.190394	2.82079	2.48276	0.0196708	0.00906252	0.0372586	0.319056	0.0993815	0.0333523	0.141529	0.184396	0.0376024	0.380134	0.0593524	0.115785	0	0.0109012	0.0395744	0	0.170702
ACTG1	1094.86	975.398	660.631	748.74	573.325	650.172	544.994	1062.84	605.463	2895.06	1755.76	1507.06	751.996	1168.94	970.78	969.62	2575.63	1137.12	1205.46	1423.96	966.011	744.418	614.459	829.83	1038.01	1497.29	1574.74	223
ACTG2	4.47089	25.8767	0.582263	0.282611	17.2745	0.179841	7.73792	2.28038	1.00547	11.9344	4.26701	0.333253	3.88308	13.6338	43.9632	22.1205	4.36184	21.1854	33.9486	83.5511	13.4541	1.89657	9.24487	0.141865	0.268515	0.0334721	0	0.424819
ACTL10	0.0764381	0.534813	0.188806	0.370213	0.832946	0.192024	0.286275	0.225823	0.53305	0.282318	0.471182	0.280883	0.179245	0.265697	0.481715	0.26155	0.403041	0.155428	0.774877	0.45257	0.41445	0.826973	1.07424	0.554842	0.64639	1.06214	0.217507	0.462948
ACTL6A	8.65008	10.5621	8.6736	4.71843	7.24439	6.53656	6.42795	10.3351	3.51816	12.0665	10.7697	7.93942	11.4944	7.98274	13.464	10.452	18.3783	9.22825	12.1556	10.0868	7.37353	10.3242	10.5767	7.87691	10.4344	12.8968	10.4622	2.799
ACTL6B	0	0	0	0	0	0	0	0	0	0	0	0	0	0	0	0	0	0	0	0	0	0	0	0	0	0	0	0
ACTL7A	0	0	0	0	0.0322443	0	0	0	0	0	0	0	0	0	0	0	0	0	0	0	0	0	0	0	0	0	0	0
ACTL7B	0	0	0.015783	0	0	0	0.0482178	0	0	0	0	0	0	0	0	0	0	0	0	0	0	0	0	0.0178623	0.0200123	0	0	0
ACTL8	0	0	0	0	0	0	0	0	0	0	0	0	0	0	0	0	2.71621	0	0	0	0.253702	0	0	0	0	0	0	0
ACTL9	0	0	0	0	0	0	0	0	0	0	0	0	0	0	0	0	0.0281467	0	0	0	0	0	0	0	0	0	0	0
ACTN1	3.87338	25.8289	4.4763	3.13362	14.9491	2.70341	13.1929	14.305	3.63416	22.8391	12.7543	39.9213	27.3575	45.3782	45.2508	46.7258	90.6077	41.9896	30.9418	49.7363	69.2858	22.1895	28.3863	19.535	25.9744	20.8901	21.564	4.90415
ACTN2	0.077961	0.021814	0.283582	0.0888357	0.0717885	0.0646669	0.11669	0.145312	0.02326	0	0.0254678	1.39947	2.49997	0.262288	0	0.0670197	5.22722	1.4724	1.00593	0.687594	0.586762	0.268165	0.0561021	0.0652875	0.0488362	0.0221068	0.377711	0.0929844
ACTN4	124.137	297.142	139.07	143.97	119.044	87.0291	186.07	189.306	85.784	238.297	179.543	115.532	192.702	209.516	207.46	204.229	247.495	146.255	177.92	144.772	113.354	73.4207	113.08	80.7973	99.7294	98.6734	159.228	145.49
ACTR10	32.8728	19.6176	29.2867	23.5589	17.6617	9.38553	15.3728	28.4523	18.5637	29.2976	27.3521	12.4713	21.4546	15.3476	20.3233	20.531	15.6411	17.756	17.2326	20.644	13.3159	11.4389	12.9198	14.3806	16.2493	15.8531	23.5495	8.69801
ACTR1A	17.9622	17.2185	10.7205	15.5803	14.2372	13.0625	15.4044	15.1466	13.7711	19.6381	20.3946	13.462	21.2669	16.2933	22.3232	19.3184	30.2074	19.2862	25.2395	22.3612	17.7835	18.8225	16.28	30.9012	24.2053	27.9049	26.5038	10.5618
ACTR1B	14.3919	11.6771	7.04106	16.1182	9.44634	11.9291	17.17	16.7545	16.28	20.9215	28.0285	11.912	24.5702	24.4562	21.2436	25.7719	22.0628	17.4121	29.5365	21.1575	22.628	13.0952	23.2397	22.5996	24.6692	23.7203	17.2324	3.89171
ACTR2	12.6766	33.3261	14.3972	21.6306	17.0982	6.67716	18.9298	22.3711	12.432	38.8073	28.5489	24.1037	40.8931	27.3159	29.5132	42.7725	61.1937	38.2591	31.412	44.1719	33.2116	41.8768	31.2957	20.4268	31.7743	24.3063	40.7768	5.8788
ACTR3	21.6903	35.3082	20.9819	27.4924	20.1802	7.05365	13.3607	21.2816	14.3335	56.6679	35.6963	29.7188	49.7023	29.3825	35.8466	38.6118	80.8458	47.9187	36.4143	40.4083	39.5236	47.0713	35.5237	24.2372	38.2084	31.6342	43.477	4.60484
ACTR3B	6.52328	4.05034	4.3233	4.8446	3.15351	2.42557	4.67771	13.4035	4.12756	4.17006	4.03196	0.730606	2.5901	2.54124	3.00552	1.65055	1.23294	2.59901	1.52653	2.23717	0.760834	0.734108	3.41794	6.86103	4.1536	5.30314	3.12445	0.388684
ACTR3C	1.99361	5.79642	8.60285	18.0378	5.22047	3.26154	6.6156	10.7694	17.2622	5.84457	7.33464	5.35325	4.70788	1.90905	4.35742	3.30467	1.90343	9.05727	4.39187	5.25439	3.10139	2.73885	7.90212	9.37963	10.2642	5.47309	8.84462	1.54373
ACTR5	1.07538	1.81743	2.15833	1.20669	2.15863	0.631491	1.79833	2.18963	1.20102	2.39708	2.79023	2.14174	2.86325	2.48281	4.43386	2.78428	1.40693	2.28038	3.45996	1.78331	0.908498	2.28878	3.78234	2.02192	3.03604	5.05493	2.00086	0.828858
ACTR6	6.87764	6.62904	4.91544	4.99935	3.82944	4.46489	4.8822	10.0569	3.4919	5.6944	6.8233	8.16886	5.84609	6.52458	8.17113	7.05372	7.01688	4.35273	6.42076	5.03973	3.66834	4.8064	8.13729	4.87071	5.63359	5.44607	4.82204	0.657884
ACTR8	9.18243	9.25137	6.33323	5.53568	6.75723	2.75242	6.3438	7.52878	5.34394	9.0866	7.77676	2.62325	4.6453	3.75793	3.27609	3.19711	5.62803	3.90019	2.69631	3.78894	3.16663	3.85882	5.37753	4.66183	9.69272	5.69381	12.0195	3.55218
ACTRT1	0	0	0	0	0	0	0	0	0	0	0	0	0	0	0	0	0	0	0	0	0	0	0	0	0	0	0	0
ACTRT2	0	0	0	0	0	0	0	0	0	0	0	0	0	0	0	0	0	0	0	0	0	0	0	0	0	0	0	0
ACTRT3	0.0580963	0.36849	0.0191338	0.286877	0.38952	0.615905	0.115976	0.0176018	0.375772	0.633459	0.0502643	0.394136	0.585327	0.10356	0.170849	0.3534	1.00257	0.540049	0.660347	0.250147	0.396472	0.26184	0.27897	0.259488	0.679324	0.241625	0.352679	0.046902
ACVR1	5.94548	7.34747	3.55937	4.89729	4.84922	1.97231	5.58208	9.4802	4.11078	13.2754	10.0279	5.85992	7.89227	7.36827	8.19696	7.96265	8.61426	6.87986	8.812	8.6	3.46544	3.41837	7.99668	7.14819	8.79392	7.73851	9.74153	0.756373
ACVR1B	17.1289	12.669	7.66219	18.5664	12.2914	10.8736	10.6679	16.7886	13.2356	15.0522	15.0848	12.4938	7.23638	9.49876	9.9358	12.7174	5.49396	13.1158	8.18985	11.9131	7.97557	4.3497	14.7537	12.3862	9.7546	7.15694	9.55527	3.20479
ACVR1C	4.38732	3.57252	0.164335	0.177365	0.475149	0.0131974	0.0355713	0.464277	0.046419	0.0470755	0	0.0293618	0.0158859	0.114742	0.0279577	0.0253131	0.162202	0.0515973	0.0312514	0.00825578	0.278844	0.0600669	0.0057086	0.0128623	0	0.0310748	0.115993	0
ACVR2A	1.42313	1.74678	1.84707	1.97121	1.58541	0.431282	1.30871	1.82861	1.11539	3.89316	1.45974	0.920353	1.43471	1.62208	1.25385	1.3678	1.47267	1.16237	1.56605	2.06975	1.12123	0.539443	1.18543	1.69378	2.58699	1.46422	2.62177	0.195237
ACVR2B	0.187442	0.384448	0.49788	0.247512	0.348521	0.159708	0.538232	0.612128	0.231296	0.262896	0.343429	0.341659	0.518578	0.709242	0.561619	0.562754	0.212387	0.327792	0.331562	0.374018	0.297637	0.2092	0.522607	1.05219	0.533854	0.770341	0.783508	0.30569
ACVRL1	6.25312	16.9712	5.18008	7.15505	14.4799	0.610504	15.7392	6.13086	6.26926	10.6003	13.3595	11.1382	17.9093	23.4222	20.2508	24.7142	9.25059	22.1825	51.5393	28.5468	15.0748	15.8667	1.96446	3.7873	9.49188	2.38512	4.70464	4.30246
ACY1	24.233	26.6852	14.3479	16.2713	14.7521	11.4655	20.1934	21.2528	17.0123	23.799	29.8279	11.1273	33.3525	9.83511	25.1697	15.8332	6.82247	31.8243	15.0977	18.9768	23.3468	6.75764	40.8785	31.8016	95.9927	23.4004	60.3551	25.7644
ACY3	0	0	0	0.07461	0	0	0	0.0296983	0.0622407	0	0.0672063	8.05525	17.9801	6.85075	16.5958	9.45831	6.02881	18.1561	4.90896	6.19981	4.89794	1.75916	4.08414	8.43618	11.2912	3.83144	18.1971	8.23557
ACYP1	10.1029	3.51717	6.74594	5.80482	4.07019	3.87712	1.99254	9.01525	6.49248	3.13677	3.62339	4.48316	10.8345	7.02958	10.556	8.99906	7.41849	5.48607	6.59958	5.19711	2.16867	5.08522	4.30534	10.0394	5.37529	7.85374	5.46074	4.1282
ACYP2	16.6021	22.6967	8.56898	13.132	8.7133	8.85137	11.9757	16.6186	14.0403	19.0367	19.2274	11.7089	12.8763	9.58173	10.1551	6.02263	8.62762	11.5482	7.44885	13.8869	7.35406	8.01116	8.28548	11.5323	12.9388	8.586	9.26574	2.97458
ADA	0.265765	2.25164	0.341583	0.695258	2.57436	0.700474	1.01898	0.915295	0.837253	0.811624	1.20165	8.1275	6.32828	3.7387	3.24422	3.66969	7.00156	9.13074	7.38276	5.24879	7.79427	9.75916	7.85517	1.95376	3.86498	1.7885	1.08961	0.511007
ADAD1	0	0	0	0	0	0	0	0	0	0	0	0	0	0.0218633	0	0	0	0	0	0	0	0	0	0	0	0	0	0
ADAD2	0.126488	0.39285	0	0	0.0701413	0	0.0583126	0.0177031	0	0	0	0.0440489	0	0	0	0	0	0.022633	0	0.126732	0	0	0	0.0712704	0.0244026	0	0	0
ADAL	5.13152	3.7483	5.52774	4.45748	1.56174	2.27724	2.08071	5.61585	3.89722	4.24078	4.78501	0.823054	2.41963	1.47304	1.80593	1.55421	1.09076	0.985099	1.66453	1.58441	0.544012	0.463229	3.41638	0.826225	1.91492	2.78783	2.27856	0.282061
ADAM10	14.2103	26.1085	32.1633	30.9681	22.717	10.2232	15.8605	35.9584	8.12969	28.4559	19.3056	26.5278	22.6561	24.3562	19.6255	30.6032	33.5067	16.5812	15.9201	41.4738	22.6375	8.25611	27.2273	22.0917	22.0445	51.5185	36.2651	6.29052
ADAM11	0.0077646	0	0.0294132	0	0.0667789	0.0665228	0.0238789	0.00709034	0.0180054	0.0156768	0.0388435	0.113967	0.265224	0.423474	0.156952	0.151949	0.643023	0.054122	0.114338	0.167641	0.00956324	0.0317684	0.0344831	0.235372	0.0291508	0.0840399	0.0522045	0.0361113
ADAM12	0.0739362	2.62341	0.428176	0.175712	0.96816	0	1.05501	1.18292	0.164113	1.21432	0.381092	7.44921	1.20687	0.167359	0.339044	1.85352	3.43911	9.55196	0.284084	4.91876	7.0088	6.08859	0.285487	0.614274	0.661977	0.307512	0.391245	0.0321009
ADAM15	6.86341	15.4686	3.29056	9.69301	19.2924	8.71659	19.6779	7.51415	7.46184	8.90244	17.2455	8.67428	20.2174	20.067	17.9319	23.3075	38.0099	22.101	39.5135	29.9383	42.1602	18.3135	15.0182	23.0566	17.6743	22.1833	11.7124	12.6574
ADAM17	1.89041	2.68599	2.58655	2.14299	2.1316	0.729022	2.05048	1.96635	1.61467	4.61137	4.24367	5.36628	4.69823	5.11601	3.85534	4.11123	13.3577	5.9933	4.24735	6.02922	3.66825	4.37105	2.15563	3.6537	5.02175	4.79068	4.14436	2.6897
ADAM18	0	0	0	0	0	0	0	0	0	0	0	0.463764	0.0854845	0	0	0.0237299	0	0.0190648	0.0453575	0	2.77061	0	0	0.0183397	0	0	0	0
ADAM19	0.107551	1.18142	0.764194	0.196829	1.87443	0.0227249	0.290981	0.782809	0.307356	1.23	1.08008	2.05388	2.03154	1.47009	1.55176	1.90461	3.45291	2.45626	1.35308	2.39166	3.50917	6.78069	0.147667	0.216502	0.300129	0.758045	0.196926	0.206916
ADAM2	0.633511	0.202747	0.578567	0.742492	0.263086	0.0607496	0.489212	0.526738	0.438884	0	0	0	0	0	0	0	0	0	0	0	0.0655542	0	0	0	0	0	0	0
ADAM20	0	0	0.0130984	0.0302775	0.0148809	0.0449521	0.0402759	0	0.0160986	0.0280401	0.0171977	0.11989	0.0138109	0	0.0502152	0	0	0	0.0122155	0	0	0	0	0.0148408	0	0.0451721	0.0301816	0
ADAM21	0.0156986	0.0352172	0	0.0179059	0.0351699	0	0	0	0.0340547	0.0331651	0	0.0532292	0	0.100743	0	0	0.0300868	0.0182339	0.0723123	0.0169136	0	0.0212836	0	0	0	0	0.0357288	0
ADAM22	0.179789	2.22382	1.10735	0.713841	2.61058	0.163867	1.26414	0.785038	0.699244	1.42437	1.18705	2.73186	2.00352	2.90884	2.26405	1.04363	0.775132	1.62208	1.17807	0.935787	0.800084	0.0434454	0.355347	0.169186	0.471406	0.207453	1.35403	0.0618312
ADAM23	0	0.445499	0	0.194003	0.0276519	0	0.0749581	0.0785571	0.0149497	0.144748	0.0355447	0.315534	0.192305	0.16706	0.218321	0.0989002	1.56401	0.514961	0.0632582	0.269701	0.406368	0.185728	0.0245911	0.107384	0.279657	0.0311169	0.487634	0
ADAM28	0.811054	0.696387	1.47592	0.987765	0.694905	0.210416	0.581734	1.13643	1.00582	2.08077	0.902537	8.16095	4.54295	5.79763	3.75214	6.74934	1.62135	5.78334	3.52482	3.5728	2.57629	8.41902	1.40883	3.14991	9.24418	12.0153	4.97135	0.400595
ADAM29	0	0	0.0120609	0	0	0	0	0.0111341	0	0	0	0	0	0	0	0	0	0	0.0112477	0	0	0	0	0	0	0	0	0
ADAM30	0	0	0	0	0	0	0	0	0	0	0	0	0	0	0	0	0	0	0	0.0134043	0	0	0	0	0	0	0	0
ADAM32	1.06958	0	0.120001	0.439738	1.47678	0	0.100529	0.653308	0.021451	0.0933922	0.022944	0.292179	0.127227	0.363237	0	0.0190299	0.92535	1.13724	0.262504	0.108461	0.0403919	0.0239403	0.0511522	0.0592785	0.0987256	0.0163176	0.0163576	0
ADAM33	0.0196339	0.0118216	0.0103748	0	0.11039	0	0.0321151	0.0448051	0.140365	0.114262	0.0408622	0.0949645	0.0306479	0.126058	0.0398104	0.0239809	0.310031	0.0488019	0.286237	0.0113367	0.879309	0.0143027	0.130162	0	0.0131547	0	0.0239087	0
ADAM7	0	0	0.0106787	0	0.0561431	0	0	0	0	0.022167	0	0	0.0337234	0	0	0	0	0.0502994	0	0	0.066216	0	0.222229	0	0	0	0.110727	0
ADAM8	0.411374	1.20693	0.395173	0.584051	1.06248	0	0.549863	0.385281	0.755862	0.787353	1.12544	1.84985	4.22693	0.642063	2.01926	6.24789	40.9928	2.95243	3.85974	3.05803	2.88411	57.9629	0.297113	1.29464	9.73954	2.62594	0.569121	0.386858
ADAM9	18.5647	15.2841	19.498	25.9937	15.1176	10.7978	13.5384	34.8109	10.3497	18.3218	11.9535	32.269	19.0431	38.9634	20.0809	41.3256	65.1511	28.8555	22.6407	47.0866	9.11326	20.8184	61.6843	19.9869	55.1205	26.1154	34.3042	3.87906
ADAMDEC1	0.378708	0.827809	0.669661	0.259402	0.998116	0	0.482423	0.969624	0.330751	1.84136	0.61431	2.51144	2.42781	3.20803	1.40467	1.9519	2.25162	3.80623	0.698712	0.489041	0.638513	19.6763	0.609354	0	3.46543	0.494025	0.0734745	0
ADAMTS1	2.44183	7.93592	3.10615	10.3957	14.5125	0.675453	8.50719	1.80788	5.89086	27.6724	10.6313	5.70987	4.56847	24.0543	18.7687	9.44784	6.01784	12.4409	25.0894	32.0148	11.3081	2.99932	11.2025	9.6526	20.7544	9.56384	3.91015	2.61419
ADAMTS10	0.697244	0.23685	0.962747	0.595272	3.19525	0.049206	1.05923	0.283012	1.01801	0.775785	2.61693	10.7822	4.06049	4.63049	6.11012	4.18131	12.9761	9.66436	4.85465	2.26927	2.43509	3.54238	1.27831	4.13404	3.85214	2.56592	1.03922	1.26834
ADAMTS12	0.254742	0.968421	0.0757035	0.464452	0.91128	0.205278	0.753521	1.02802	0.0839557	0.482148	0.47159	1.5706	0.7711	0.512024	0.917838	1.10619	1.93401	1.57967	0.683439	1.77363	2.14368	1.91902	0.312844	0.0131955	0.365395	0	0.384522	0.0096507
ADAMTS13	0.885076	0.274359	1.35741	1.24405	1.34426	0.235542	0.377384	0.957459	0.819208	0.349792	0.879852	1.20506	0.823257	0.763	1.37473	0.467574	1.40812	0.904576	0.86356	0.55676	0.498696	1.40618	0.177666	4.71624	3.51574	4.33479	1.29403	0.341222
ADAMTS14	0.0200481	0.135678	0.237603	0.0382009	0.587824	0	0.0721126	0.0732604	0.0324695	0.0707653	0.0692453	1.08685	0.20171	0.107098	0.219703	0.358671	0.979028	1.33416	0.369298	1.61744	0.421031	0.922063	0.0198363	0.247497	0.527288	0.303975	0.00759918	0.0164068
ADAMTS15	0.0927054	0.160299	0.0487938	0.113069	0.202007	0.0424971	1.0874	0.0903562	0.0600613	0.13091	0.152084	0.425571	0.482081	0.158618	1.67928	0.30325	0.0768851	0.344214	0.523203	0.874354	1.15299	0.118142	0.652039	2.01002	0.29386	2.64745	5.88218	1.51818
ADAMTS16	0.091627	0.303636	0.0347078	0.215333	1.3097	0	0.0109183	0.0379584	0.365442	0.228432	0.329899	0.120054	0.0433248	0.029836	0.528502	0.121339	0.0542796	0.0493598	0.315398	0.214323	0.050352	0.280525	0.293485	0.834551	0.564731	5.86124	11.8201	0.770054
ADAMTS17	0.0842797	0.0190143	1.03684	0.372676	0.4918	0.968319	0.173662	0.400543	0.491458	0.260732	0.0291051	0.233787	0.903023	0.612801	0.28042	0.241084	0.0698917	0.318209	0.528534	0.127442	0.166785	0.293593	0.0919622	0.107139	0.154659	0.0510771	0.196544	0
ADAMTS18	0.348825	0.133364	0.0525108	0.175788	0.106637	0.0305071	0.0639143	0.50247	0.136463	0.0814071	0.0689122	0.026695	0.245947	0.240252	1.05282	0.0944509	0	0.192081	0.72898	0.370352	0.453117	0.05652	0	0	0	0.0134361	0	0.145275
ADAMTS19	0	0	0	0	0.0151513	0	0.0518215	0	0	0	0	0	0	0	0	0	0.00643484	0	0	0	0	0	0	0	0	0	0	0
ADAMTS2	0.108011	3.59591	0.101508	0.164732	2.24067	0.00886043	0.525192	0.715747	0.271412	1.27106	0.516816	5.7615	2.69226	4.28369	3.9037	4.74789	4.77221	5.40833	6.36185	8.58307	6.73105	2.19389	0.875789	0.339372	1.18486	3.52561	4.9835	0.74965
ADAMTS20	0	0	0	0	0.00861794	0	0	0	0.0278873	0	0	0.0301531	0	0	0.00966954	0	0	0.00888199	0.00704387	0	0	0	0	0	0	0	0	0
ADAMTS3	0.258409	0.420204	0.0770967	0.0893326	0.413211	0.0310025	1.18767	0.208678	0.0438016	0.267325	0.163441	0.196723	0.199996	0.501258	0.220253	0.0960036	1.78844	0.320746	0.049767	1.1293	0.163396	0.229781	0.455604	0.957059	0.157904	0.0751128	0.4305	0.383885
ADAMTS4	0.418692	3.54636	2.25362	2.43531	9.85127	0.278792	0.729721	2.58255	2.55964	10.5506	4.72851	6.27294	1.65847	7.20755	18.0373	2.82493	4.16826	9.01092	8.82841	14.4427	3.78101	0.431807	0.173693	0.290541	0.219313	0.0223624	0.00797254	0
ADAMTS5	0.610684	0.406903	0.497748	0.690026	0.226934	0.864918	0.429751	0.572421	0.262716	1.23008	1.44375	1.54952	0.993731	1.51698	2.18216	1.61456	0.312053	1.3068	1.8249	2.03297	1.18179	0.0882014	0.0396803	0.259686	0.0379599	0.0431121	0.0517479	0.0653912
ADAMTS6	0.0344495	0.0321062	0.0505966	0.0155459	0.0845868	0.00816457	0.128678	0.04689	0.057535	0.030104	0.0920533	0.138368	0.0361534	0.111409	0.125745	0.0324232	0.0681708	0.0633971	0.227899	0.147055	0.199083	0.0129456	0.0423855	0.0159396	0.0646393	0.0390343	0.0154169	0
ADAMTS7	0.441117	2.44366	0.990544	0.752882	5.28085	0.0219701	1.10453	1.19158	0.640677	0.541626	1.46144	3.72027	2.56657	3.52081	3.52647	3.21341	2.74388	2.70758	5.73574	4.49088	3.58043	0.453838	0.71211	4.29785	1.06392	1.25664	0.421638	0.620171
ADAMTS8	0.0714782	0.0301797	0.0440983	0.0816718	0.110573	0.0152732	0.109612	0.0570855	0.0542495	0.444403	0.20838	0.221965	0.120855	0.105104	0.135422	0.0305831	0.179621	0.145183	0.0493452	0.0096425	0.50505	0.0121746	0.052759	0.220242	0.0670955	0.45668	0	0.175062
ADAMTS9	0.335903	2.39098	1.25667	0.844043	2.32277	0.0253909	0.387703	1.64254	0.645748	1.2946	3.07044	4.82796	1.92026	2.40573	6.07219	2.80922	2.06431	4.6695	3.83941	8.71954	2.92195	0.845155	3.88638	6.34586	7.00684	9.07626	10.2276	1.16184
ADAMTSL1	12.5153	10.24	8.00378	23.5702	5.17586	0.38802	7.5793	59.3888	16.9728	1.70887	2.88564	2.29561	0.198236	1.27891	0.996891	0.56561	0.374859	0.793962	0.588529	0.61235	0.826622	0.393492	0.070533	0.214096	0.267209	0	0	0.0317213
ADAMTSL2	1.74165	1.00182	2.52179	0.840027	2.15461	3.1543	2.4885	1.39501	1.40982	3.08152	5.35408	5.92257	3.44363	4.06665	5.14468	2.08644	5.66963	2.61683	1.83498	3.63391	2.22	0.777282	0.44201	2.18949	2.0952	1.39578	3.1916	0.118388
ADAMTSL3	0.127443	0.122496	0.114622	0.2946	0.111792	0.0174027	0.500029	6.69842	0.235058	0.353133	0.610995	1.17696	1.2033	3.1147	2.8165	4.30229	0.356292	1.71133	1.29669	3.28922	1.32974	0.677245	0.225748	1.25631	0.465861	3.37865	7.24083	0.174145
ADAMTSL4	0.346243	0.687804	1.06648	0.359706	0.337653	2.47142	0.183127	0.132028	0.258288	2.29899	0.562134	5.17517	2.60995	9.69003	10.0921	4.85757	7.86846	6.34151	7.13992	16.1364	9.0924	16.2853	1.39545	5.90487	4.38223	1.294	2.06386	0.559047
ADAMTSL4-AS1	0	0.169908	0	0.180336	0	0	0	0	0	0	0.217761	0.56695	0.175174	0.351537	0	0.558853	0.321205	0.387491	0	0	0	0	0	0.350093	0.417036	0.730725	0	0
ADAMTSL5	0.15489	0.242334	1.14728	0.0312958	0.215657	0	0.808824	0.495084	0.0561667	1.05392	0.215018	0.65686	0.552726	0.611482	0.0346286	0.140812	0.187807	0.162384	0.179357	0.0884822	0.207499	1.00548	0.0224317	0.586583	1.90522	1.40863	0.736499	0.198247
ADAP1	20.5299	16.6484	9.25766	28.1704	13.4088	39.9249	35.6544	23.5883	30.5612	14.7513	12.3643	2.05936	4.45701	4.3791	4.53559	3.08985	3.44051	4.61539	3.77931	3.5339	3.40918	5.452	6.69324	12.1478	13.1059	21.9185	7.67825	2.16022
ADAP2	1.59756	6.30278	2.17613	3.00217	3.91942	0.128447	6.04705	1.11394	2.22717	2.97858	2.29246	7.71144	9.62495	9.97312	11.1478	7.92424	4.48172	8.59304	8.47552	11.9796	8.24059	17.8705	4.70861	8.41537	9.51238	3.14399	7.95152	0.874555
ADAR	10.1159	15.7509	9.08735	13.8775	10.3806	6.83376	10.884	16.1048	7.51138	14.5939	13.1978	21.2957	21.8678	16.6652	18.9071	22.4443	54.8608	18.3514	24.4266	20.4306	16.2905	20.0196	14.0151	13.928	13.0323	18.065	22.0545	3.08582
ADARB1	1.75569	2.48643	0.878048	1.72081	3.1156	0.207572	2.58724	1.2566	1.19043	1.79801	2.0233	2.64497	3.11805	3.36762	4.69301	3.73011	2.40092	3.28608	4.34288	4.77018	2.84023	1.49876	1.1171	3.91652	1.10062	5.4827	1.12049	0.347638
ADARB2	0	0	0	0.0746336	0	0	0.0649197	0.0182878	0	0	0.0283618	0	0.0683344	0.0817255	0	0	0	0	0.00922662	0.0108135	0	0.0294836	0.300884	0	0	0	0.0248702	0
ADAT1	7.50457	11.0157	9.68846	14.9942	5.73874	4.8952	7.49449	13.9976	8.46649	14.9467	14.3122	3.68084	7.95215	5.04264	6.21751	9.70821	7.42734	8.76372	4.45255	8.94172	2.62798	4.5263	17.6146	8.91082	8.72324	13.8088	8.5895	2.99384
ADAT2	0.117769	0.315903	0.600336	0.365566	0.606631	0	0.0841707	0.291024	0.299756	0.615063	0.437168	0.518461	0.386381	0.439661	0.769303	0.40545	0.307572	0.744349	0.814637	0.450518	0.40216	0.587934	0.349764	0.377218	1.17522	0.505573	0.517177	0.453628
ADAT3	2.8983	1.42924	2.63829	1.77099	2.64799	0.596381	1.73654	1.87549	2.15105	1.53704	1.99936	1.15962	1.25177	1.32297	1.76258	1.11204	1.78063	2.06363	1.96402	1.36126	1.53315	2.37002	1.82273	1.53746	1.51059	1.48001	1.79338	0.843986
ADC	0.562903	0.528802	0.312291	0.720385	0.483113	0	0.198213	0.207596	0.504088	0.75695	1.18638	2.8296	3.61593	2.78049	2.96865	1.96438	3.82582	4.03448	1.21513	2.19127	0.910915	1.74846	1.85049	2.96262	2.02689	3.54604	1.73798	0.549338
ADCK1	4.8111	3.67686	3.89912	4.42315	3.70973	3.01693	4.50032	3.97902	4.78845	2.47172	3.34512	1.00194	1.24646	1.18358	1.05574	1.01358	1.23324	1.58798	2.04968	0.902008	0.938738	0.960648	3.34066	1.75667	2.79949	1.8032	2.66409	0.812623
ADCK2	14.9644	25.4741	9.90514	12.9349	10.2506	19.4778	16.9821	17.149	10.816	11.8344	11.9651	5.90171	9.07828	16.4689	10.9213	9.60274	15.0237	6.43415	8.65225	15.1253	8.02758	6.73212	17.938	19.6639	10.9845	16.7269	8.20536	1.2191
ADCK3	2.49585	4.29842	2.56892	5.40624	2.51131	4.01835	4.50476	4.39203	6.05	2.57807	3.91424	15.216	25.2751	17.6107	16.5778	22.8089	9.69368	15.5511	19.012	12.5112	13.5009	6.5999	7.80073	8.35633	7.2156	10.1117	7.01826	1.47522
ADCK4	11.2376	30.1646	10.0881	14.4829	18.5846	6.21838	15.3201	12.0577	9.79318	23.6164	22.0305	27.8411	34.7211	24.0405	44.126	21.0106	37.6381	35.2284	42.5031	19.3196	45.4754	21.2472	28.9766	17.8046	23.7902	22.3739	16.399	2.89576
ADCK5	7.14271	0.985523	9.72188	7.86891	4.95012	0.825657	1.67591	2.49208	13.2006	3.18898	5.31438	2.26577	5.03702	2.72254	3.50645	3.44028	4.39607	3.65216	7.09216	2.40495	3.13013	3.84161	3.88716	5.22952	5.39239	4.2003	2.52931	6.05614
ADCY1	3.01205	0.116935	5.82208	3.13261	7.59469	6.3881	6.28363	0.11749	2.15638	12.6784	6.00881	0.269666	0.107546	0.611875	0.241748	0.287222	1.08178	0.217906	0.102686	0.415134	0.361665	0.145415	0.135043	0	0.00681136	0.0309603	0.0495233	0
ADCY10	0.007105	0	0.0935594	0.0319147	0	0	0	0.00648986	0.00862998	0	0.018412	0.324944	0.310577	0.0373177	0.0264564	0.0477825	0.0408229	0.041243	0.0261655	0.0753259	0	0	0	0.095616	0	0.0900869	0.0161641	0
ADCY2	0	0.0277578	0	0	0.0143234	0.0210464	0.0188616	0	1.0742	0.04483	1.84784	1.75746	13.2436	0.158688	2.2824	2.96409	3.90438	0.0122744	5.82252	1.14474	0	0	0.145102	8.76972	1.1841	12.7435	38.905	0.0520266
ADCY3	3.74809	1.75156	2.83285	4.31627	5.62077	3.0251	7.17546	2.53528	4.2292	6.07001	11.9545	5.17542	10.2792	11.8059	7.20888	9.93648	12.3168	11.8086	9.99578	14.3806	10.3711	12.4713	4.23984	2.97725	10.8004	3.22404	1.93487	0.657537
ADCY4	0.834166	2.40591	1.98123	1.7636	6.87107	0.166262	1.06375	0.742146	1.93939	0.883634	5.1767	1.60129	2.46197	3.16787	5.12363	3.91056	0.723002	3.88744	9.71081	3.13437	1.69373	0.909694	1.14243	0.55098	0.465928	0.305625	0.157776	0
ADCY5	16.1347	4.03035	5.68557	7.40384	3.88672	7.25324	1.11902	19.9697	6.65295	6.48558	9.35601	0.758982	4.4749	12.35	13.4235	16.0707	0.786963	1.57329	14.398	2.60507	6.89735	0.0740104	1.14675	3.8909	0.555385	8.37079	2.07607	1.22019
ADCY6	7.62259	3.64034	15.3541	9.25266	11.8884	2.07134	3.07078	6.72587	7.34765	6.04822	10.1431	4.06718	5.1954	9.70688	6.31433	5.64842	6.26751	7.32006	6.65936	6.36937	3.28445	2.69	3.9508	11.833	8.22088	9.39307	6.32886	1.43934
ADCY7	1.09616	1.21827	1.07439	1.45263	1.63875	0.281302	0.255078	1.41956	1.42247	3.56558	1.89105	5.06687	4.87511	5.87061	2.72126	4.83655	9.95687	3.23238	5.17767	4.28738	1.95868	7.20981	1.53586	2.65041	6.41797	8.88245	5.76533	0.978334
ADCY8	0	0	0	0.0370519	0.0132708	0	0.0990705	0	0	0	0	0	0	0.427643	0.323203	1.79053	0.0310665	0	0	0	0	0	0.0087526	0.0121095	0.261054	0.0133767	0.638437	0
ADCY9	0.53259	2.55001	2.32783	5.88124	1.01033	1.65866	4.09042	4.21264	5.14156	3.86329	3.37688	2.33365	3.90578	4.79524	4.39801	5.91575	2.57445	2.85013	6.78992	3.83183	1.66065	0.739759	7.39134	4.30156	5.67794	11.201	10.2105	1.61777
ADCYAP1	13.9636	22.4406	8.07595	15.1251	2.95117	0.018516	14.1521	161.28	18.7963	0.935001	0.206458	0.1198	0	0	0.338841	0.180299	0.0508159	0.12125	0.0506541	0.0117303	0.206155	0.139223	0.283642	0.19321	0.948646	0.428932	0.0371096	0
ADCYAP1R1	0.188011	0	0.0211762	0.430395	0.0362992	0.0277135	0.61991	0.114088	0.0782126	0.0221273	0.0951231	0.069069	0.0502157	0.219128	0.0644308	0.00612196	0.0407902	0.14011	0.00493614	0.0173849	0.0796658	0.113474	0	0	0	0	0	0
ADD1	42.6873	42.0097	22.1119	37.651	37.6921	36.3611	39.8719	44.7169	23.3628	40.5108	40.5448	43.3644	58.4718	47.2242	40.9736	58.9485	68.9524	36.757	51.4813	42.7632	25.674	23.5726	37.3815	51.0945	49.3473	51.3955	47.4841	12.0207
ADD2	0.0289332	0.839855	0.0994637	0.0955524	0.360641	0.0127992	0.390704	0	0.033243	0.228087	0.335816	0.533531	0.260859	3.58452	0.0121565	0.130049	2.63758	0.0381096	0.129076	0.288224	2.58705	0.457311	0.356514	0.334802	0.57267	1.61914	0.0126329	0.00912297
ADD3	5.40741	7.84073	8.76792	10.5674	7.14224	3.00666	7.34518	30.1468	5.17032	8.881	6.82715	20.5551	23.695	12.61	13.7836	24.1164	34.1454	23.8322	17.4755	14.641	6.42144	11.5863	7.55941	5.54275	8.84209	5.12884	17.1631	2.20976
ADGB	0.103937	0.237404	0.105184	0.00832484	0	0	0.272677	0.21433	0	0	0	0.0340219	0	0	0	0	0.00697022	0	0	0	0	0	0	0	0	0	0.0668076	0
ADH1A	0.027454	0.12236	0	0.437069	0.396743	0	0	0.0248733	1.01448	0	0	0	0	0	0	0	0	0	0	0	0	0	0	0	0	0	0	0
ADH1B	0.0440613	0.476603	0.0086901	0.141042	0.0892676	0.105497	2.27251	0.643936	0.904887	11.414	3.26783	0.647247	0.798252	1.95214	0.122491	0.66406	0.14349	2.01633	0.105499	0.0856261	8.88807	0.384521	1.60166	0.335936	0.607012	0	1.40414	0.0215646
ADH4	147.478	1.43918	0	11.9923	0.174323	0.146674	0	0.0453456	19.2584	0	0	0	0	0	0	0	0	0.0923688	0	0	0.11448	0	0.0561703	0	0	0	0	0
ADH5	41.1081	44.6393	12.9878	49.1829	28.6085	18.7992	16.5569	33.5046	53.133	35.1006	30.4575	21.6252	30.8632	25.2654	29.213	37.6241	50.2568	29.8937	20.1506	28.7457	21.1064	17.0745	49.2663	29.2656	19.7816	24.8319	39.4964	6.09734
ADH6	4.4934	1.14908	0.0261231	0.681446	0.217372	0.219852	0.211542	0.296302	0.43506	0	0	0.849017	0.471401	0.0760451	0.300455	2.85015	0.240737	1.10848	0.262258	0.313418	0.580307	0	4.0573	0.0147991	0.695603	0.0268649	4.23779	1.07464
ADH7	0.0498511	0	0.0164135	0	0	0	0	0	0	0	0	0	0	0	0	0	0	0	0	0	0	0	0	0	0	0	0	0
ADHFE1	2.92576	0.634096	3.4505	3.51251	3.35113	1.43319	1.39045	2.82316	2.77951	2.26958	1.82578	1.33638	2.52668	0.773097	2.58524	1.57269	0.210232	1.19876	1.65644	0.691553	1.03403	0.267037	1.61946	3.5398	6.61894	4.01733	8.02766	2.55616
ADI1	21.5616	27.3493	19.1741	19.8872	19.4166	22.553	44.7088	26.2826	23.2923	47.7276	29.8287	30.1835	33.8702	34.3363	29.0585	38.0478	22.9538	31.1149	34.6992	31.1821	19.3834	15.1495	98.3668	37.8675	32.8257	26.8072	38.5522	5.36402
ADIG	0	0	0	0	0	0	0	0	0.766725	0	0	0	0	0	0	0	0	0	0	0	0	0	0	0	0	0	0	0
ADIPOQ	0	0	0	0	0	0.0133173	0	0	0	0.0164647	0.0201485	0	0	0	0	0	0	0	0	0	0.919964	0	0	0	0	0	0	0
ADIPOR1	17.6662	36.4643	17.8539	26.3274	16.1746	21.5635	26.49	31.9154	18.9357	34.9955	25.4201	43.1714	33.4595	39.4509	36.2937	44.4057	56.4725	38.8967	55.101	40.9036	35.6341	37.6928	45.3659	24.0497	25.8504	33.5927	43.1728	7.15537
ADIPOR2	23.029	21.1075	19.5376	20.415	13.0499	18.4798	21.6165	54.5684	14.3561	20.6111	16.9465	11.0543	9.23022	11.1457	8.41195	10.7524	10.4554	9.9961	11.0542	9.49678	4.8536	7.1191	6.98906	10.609	9.44015	7.55452	10.9006	1.85608
ADIRF	32.9181	12.4802	9.73962	29.9661	17.6263	7.96032	40.7329	24.8334	37.5862	42.3776	53.7652	88.0138	439.119	344.867	560.053	210.125	104.645	59.8947	187.069	127.998	213.502	2.50984	149.171	503.455	166.357	759.636	187.549	68.9483
ADK	25.8289	11.3798	8.09732	12.8789	10.5334	8.2679	6.4088	22.867	10.8128	19.3414	15.5606	10.3702	17.7643	11.4024	16.43	16.4936	18.8497	15.3265	11.3314	13.9793	7.38368	7.9605	11.4054	16.0166	20.5717	18.7427	30.4083	1.87993
ADM	46.6501	50.2437	47.4456	24.1823	39.8389	79.7423	60.7922	38.2157	37.8885	127.523	50.6337	122.731	108.533	169.916	545.337	199.542	46.5568	89.4376	202.009	215.145	99.6602	24.2573	4.16988	7.58647	13.2416	4.82716	1.86863	12.5358
ADM2	4.36124	0.330399	0.518555	4.22557	3.39208	4.62411	0.766529	3.24807	2.71405	1.79526	2.28402	0.715597	6.60346	1.43574	5.03366	9.23556	6.07727	6.009	5.7861	1.0711	2.34966	1.06514	1.49163	9.8405	5.6773	3.20226	5.0419	0.658851
ADM5	0.0697525	0.623232	0.275769	0.185278	0.492414	0	0.207042	0.0633017	0.197289	0.0980295	0.301927	0.236722	0.145491	0.0994745	0.117122	0.132577	0.0669098	0.189197	0.921826	0.0250039	0.389122	0.438865	0.0995862	0.129648	0.495382	0.0790788	0	0.11216
ADNP	4.45568	7.85218	6.19209	4.57158	6.50628	4.36842	5.56801	11.026	2.61433	8.39245	6.5309	6.90577	6.25389	7.29918	5.43778	6.55143	11.3345	5.01891	4.79943	5.99556	5.14101	3.8142	7.03347	5.62935	6.70218	7.74486	7.23302	2.92801
ADNP2	3.05689	2.73163	4.05585	4.49026	2.61713	1.58912	1.7079	5.93094	2.97055	4.03979	2.45286	2.47777	2.43253	2.8115	1.52297	2.55712	2.30007	2.16522	1.85235	1.36111	2.20415	1.66293	1.21872	1.8993	1.83159	2.79953	3.57446	0.458997
ADO	1.63612	2.05929	1.02261	2.7981	2.2753	0.842727	1.92665	2.3586	2.18647	1.97693	2.59687	2.03358	3.36486	2.92996	2.22513	2.90503	4.63445	2.94421	3.09247	3.93818	1.91256	2.76871	2.95313	3.40523	2.56894	3.57343	3.97512	1.23197
ADORA1	0.392872	0.155909	0.0850328	0.101865	0.231046	0.0578955	0.0777225	0.138229	0.077973	0.152764	0.3968	0.115013	1.00512	3.48698	1.8044	0.380834	12.2447	0.68102	0.921247	1.07486	12.1794	2.32621	16.0557	3.50588	7.20317	2.2941	1.184	2.83703
ADORA2A	0.94469	2.08798	0.769483	1.07933	1.25717	0.123187	1.66528	0.600409	1.09071	1.79028	2.90151	1.91558	7.23786	4.71611	6.3918	5.82611	0.88219	2.30726	7.79283	3.59699	2.73548	5.5662	0.771288	0.815204	0.919981	1.58743	0.613328	0.283907
ADORA2B	0.0459555	0.359337	0.0454206	0.104637	0.0512334	0.0381881	0.0341227	0.0625651	0.13927	0.145328	0.328205	2.62526	0.646992	0.933906	0.491949	1.17919	2.93138	1.17524	0.550819	0.543662	2.58333	1.17745	0	0.0768821	0.345566	0.390764	0.183129	0
ADORA3	1.39793	2.68924	0.604696	1.09461	0.511038	0	0.90525	1.27353	0.65679	0.689835	0.89921	8.61166	5.72236	5.99434	3.73378	12.1765	3.37465	5.61653	3.06051	10.5997	1.11267	7.33788	3.53803	6.11876	7.15944	1.89315	4.40732	0.38261
ADPGK	7.90799	11.7598	10.484	8.24314	7.53676	5.88407	6.03265	10.5269	7.65279	9.78609	8.5969	11.411	10.8949	10.7609	9.94708	12.8366	9.41102	9.37812	9.5302	13.7721	5.00463	11.533	7.21446	6.14614	7.66034	7.6281	6.79312	1.56962
ADPRH	2.22064	2.70907	0.765285	1.91206	3.05591	0.823904	1.80112	1.53165	1.29417	3.68002	3.49731	3.33787	5.22444	4.2165	4.2028	3.93669	1.99019	4.2322	5.92629	6.62389	2.81778	3.29492	2.35311	2.07006	2.02025	1.71117	3.94082	0.154815
ADPRHL1	1.06651	0.245515	0.713095	0.324367	0.45284	0.0515933	0.968469	0.934507	0.534493	0.221395	0.708465	0.237393	1.73222	0.246961	0.442819	0.116573	3.15057	2.98749	0.17776	0.237177	0.132202	3.89672	0	0.177095	0.157815	0.680012	0.196847	0
ADPRHL2	9.61309	9.0101	4.64391	6.85526	6.6028	5.27385	7.45906	6.66654	8.23493	6.95661	8.66743	13.1111	18.7974	12.3179	23.0248	20.8535	28.9154	24.2003	12.3079	15.957	11.3583	18.4388	14.5908	14.532	16.5485	12.6451	10.9733	5.2834
ADPRM	7.58588	2.88168	1.00866	1.76098	1.7226	0.58471	1.14541	2.16443	1.57258	3.62376	2.30124	4.22132	1.8364	2.55708	4.37788	2.78835	5.64699	3.75612	2.773	4.24974	3.53809	1.44622	1.60899	2.30009	1.37996	2.62354	1.69475	1.37419
ADRA1A	0.0166842	0	0.0547205	0.0167867	0.066552	0	0	0.0389629	0.0202393	0	0.021396	0.540146	0.370642	0	0.236476	0.146258	0.0568449	0.017088	1.26531	1.44741	0.178788	0	0	0.0329093	0.0846272	0.0166995	0	0.108664
ADRA1B	0.229302	0.486676	0.521255	0.208844	1.17597	0.0762253	0.170279	0.27056	0.277966	0.0966865	0.148874	9.26014	3.27607	3.50716	7.16189	2.74576	0.87979	4.398	5.03165	5.49942	2.63308	0.432916	1.50704	0.204598	0.258637	0.103989	0.391606	0.165977
ADRA1D	0	0.21879	0.041238	0.0158837	0.327792	0	0.126604	0.0253583	0	0.0147097	0.0180489	0	0.028989	0	0.0175626	0.190545	0.226684	0.0323282	0.102558	0.0600129	0.067758	0	1.90891	0	0.0697171	0	0	0
ADRA2A	0.0464327	0.073177	0	0.360737	0.229801	0	0.227668	0.135599	0.315744	1.31677	0.601656	4.50941	0.676419	0.109242	0.117286	0.148338	0.0355622	0.980877	0.470158	0.130276	3.6378	0.733733	0.520508	0.0624237	0.430059	0.0527375	0.612609	0
ADRA2B	0.411507	0.150082	0.406285	0.228613	0.399835	0.359624	1.71387	0.395552	0.513077	0.470507	0.634273	0.326623	0.891373	1.76032	1.30583	1.38308	0.255608	1.27825	0.645116	0.143955	0.313001	0	0.0490006	0.0373577	0.0696137	0.0757737	0.101211	0
ADRA2C	0.216974	0.202532	0.035726	0.474056	0.283109	0	1.24891	0.11562	0.570221	1.20244	0.727281	0.286179	1.45782	3.48666	0.911772	0.494966	2.08359	0.224032	1.20551	0.623013	2.68494	0.0244706	4.78079	0.0403967	0.309845	0.369225	1.70882	4.38513
ADRB1	1.7699	1.07396	2.36006	4.76299	0.217454	0.350502	1.07962	0.0588638	6.96204	0.600886	1.20595	0.0437869	0.0403523	0	0.0326079	0.132644	0.0618721	0.0150009	0.0118971	0.0696427	0.0315054	0.0526541	0.0188926	0.0578248	0	0.0293323	0.19107	0.0630108
ADRB2	3.1866	5.73362	0.693393	5.83648	3.13778	0.826167	1.36437	2.72442	4.99202	1.72145	1.69841	0.235904	0.889561	0.405733	0.549881	0.64903	0.0727354	0.440782	0.804079	0.387972	0.228605	0.846582	0.0820484	0.593119	0.570301	1.29096	0.561321	0.091917
ADRB3	0	0	0.024735	0	0	0	0	0	0	0	0	0	0	0	0.0158079	0	0	0	0	0.040515	0	0	0	0	0.0156813	0	0.0284978	0
ADRBK1	18.5108	14.7261	14.6074	16.3557	21.0754	15.8703	23.8726	16.8278	23.0205	11.7995	13.602	17.3612	24.5252	23.5335	22.6329	26.8617	15.7807	23.286	32.4698	23.5762	14.7048	36.4739	13.7445	20.7301	19.6214	19.9991	11.9263	4.29843
ADRBK2	0.913028	0.835039	0.621659	0.3885	0.719771	0.0912485	0.462616	0.804025	0.256731	1.15156	0.957368	1.29006	1.31006	0.887582	1.16875	1.77387	1.07433	1.55366	0.81561	1.32092	0.927312	1.64885	0.332681	0.901945	0.991132	0.806189	1.0466	0.130088
ADRM1	31.956	43.4626	22.5584	39.4124	34.7341	32.4119	35.4432	34.9144	42.641	42.1053	57.2289	25.4783	41.3808	30.9644	40.2585	36.9934	84.6295	41.0346	55.2124	42.705	31.1548	44.1661	59.206	42.2106	45.3534	54.7072	26.1932	27.1068
ADSL	13.4688	11.915	7.80107	11.2144	6.75338	12.7703	7.73867	11.6943	9.55803	12.5624	12.6758	10.7482	18.6807	9.94884	22.4775	16.6131	21.5295	17.987	17.7832	14.9457	22.1079	15.1404	14.602	11.7988	13.3643	13.3893	22.6793	5.98579
ADSS	5.64451	10.266	8.36757	7.2645	8.41297	5.33542	7.79834	21.3738	4.14599	7.2213	8.40851	7.6137	8.30876	7.7348	7.49329	7.99199	15.6839	8.11947	9.54864	10.5444	5.46254	7.37609	7.66142	9.42066	5.39672	11.3154	9.26084	1.39866
ADSSL1	1.84871	8.6215	3.27456	8.9649	6.60028	0.41165	1.23771	4.20958	10.5269	5.45484	6.41495	25.6126	11.9169	26.6778	23.1621	89.359	0.949383	7.83572	60.9125	53.6923	16.2035	5.24997	1.15824	1.56282	4.05965	1.09737	1.51111	2.04567
ADTRP	1.26722	4.47696	16.1607	1.15652	2.14409	0.976106	3.57896	100.738	1.27593	0.812885	0.428874	0.315825	0.49694	0.707315	0.400042	0.0428535	0.270182	1.94288	0.121183	1.04452	0.2783	0.0762333	0.460676	0.0629978	0.354031	0.0643724	0.106911	0
AE000662.92	0	0	0	0	0.0730445	0	0	0	0	0	0	0	0	0	0	0	0	0	0	0	0	0	0	0	0	0	0	0
AEBP1	1.68338	14.3284	1.44753	1.56835	4.38562	1.04255	13.8269	12.1538	4.09588	59.7122	17.4077	57.2942	46.7998	228.333	108.714	15.2441	119.028	60.8241	106.124	55.7327	40.822	31.0408	12.0159	234.014	82.3769	109.776	6.21573	17.5934
AEBP2	11.2238	8.06794	8.90854	12.8871	7.7844	3.01928	7.22216	20.1496	7.08411	10.9029	8.52163	13.0685	8.40053	9.44772	11.9593	10.4567	17.8531	8.98566	8.70148	9.74543	3.54634	4.89239	8.45833	11.2199	9.48258	8.02987	10.6639	7.31924
AEN	5.81569	21.3065	2.41186	18.1175	5.80622	1.55836	8.52091	13.9902	19.1937	10.6408	15.8355	3.91573	2.83123	3.13616	6.58222	4.16473	4.24858	3.22801	9.4061	14.0342	3.58385	3.64872	8.97	5.44666	4.92474	5.47833	6.51023	0.774952
AES	396.7	410.071	237.784	178.928	304.335	533.897	640.51	324.946	201.674	279.778	353.545	93.1768	184.062	198.114	168.549	161.544	158.203	117.409	217.124	136.523	195.651	171.893	186.776	231.728	155.613	160.895	176.394	122.599
AF131215.5	0	0	0.0173709	0	0	0	0	0.015994	0.0639899	0.0556908	0	0.0198777	0.0183216	0	0.0221699	0.0200569	0	0.10214	0	0.0378725	0	0	0	0	0	0	0	0
AF165138.7	0	0	0	0	0	0	0	0	0	0	0	0	0	0	0	0	0	0	0	0	0.178993	0	0	0	0	0	0	0
AF196779.12	5.4286e-21	1.74575e-53	1.87865e-17	7.09753e-40	0.221156	5.58572e-25	2.66164e-25	7.81088e-31	6.06198e-28	1.08831e-23	2.7882e-20	0.177228	0.0712063	9.91133e-19	1.76241e-21	1.52582e-22	1.52397e-29	4.78522e-10	0.0590225	2.12911e-14	3.50741e-13	4.08863e-56	7.963e-30	4.2439e-18	1.61791e-09	6.26743e-51	8.62154e-31	0.498952
AFAP1	0.262268	1.53793	0.335972	0.56954	1.44966	0.315486	1.49086	0.686536	0.396921	1.80051	2.09115	4.14914	3.29796	4.31636	3.87512	3.83556	22.0552	4.29737	4.25847	6.63758	3.64928	2.29784	1.72957	2.12261	1.78446	2.09166	2.80003	0.625869
AFAP1L1	4.87662	14.777	4.87241	17.4584	14.7679	0.442617	4.84569	2.13891	6.36826	2.25224	5.99779	3.91267	5.82755	9.85052	7.59546	5.98186	1.61686	5.95417	12.7607	7.46022	5.37658	0.664368	0.78595	1.49488	0.821792	1.73011	2.68373	0.236964
AFAP1L2	0.941135	2.07409	1.21139	1.23698	2.76225	0.106675	1.98523	0.638189	0.803221	2.03546	4.89476	2.68263	4.79248	7.49507	5.27299	2.62223	5.01766	2.87248	5.03416	3.12446	3.45722	1.08187	0.612057	0.345997	0.533609	0.544941	0.769388	0.0613646
AFF1	7.15643	10.6499	8.25806	10.6852	8.55162	1.9697	4.62323	26.3777	5.46859	16.5217	8.55907	26.752	17.8933	14.9052	17.2266	24.478	16.4153	14.4039	7.12347	15.9953	11.8119	3.39687	5.13404	10.1807	5.51137	6.40369	16.6263	2.40738
AFF2	0.0236062	0.0316012	0	0.0487123	0.0480252	0	0.00732506	0.0259231	0.00674053	0.0400927	0.206618	1.15204	0.612784	2.45474	0.213643	0.46456	0.267151	1.31527	0.190131	0.466302	0.0762286	0.164096	0.702748	0.41117	0.515169	0.150533	1.15172	0.0205129
AFF3	0.0328259	0.175633	0.244959	0.0280499	1.76686	0.00732266	0.00657812	0.044914	0.0265975	0.569048	0.153906	0.499825	1.55061	2.59631	4.90084	1.44214	7.71928	1.24994	2.3214	1.22569	0.431917	0.280179	0.145804	1.63193	0.546186	0.231708	2.36159	0.13586
AFF4	7.11531	7.4073	9.90333	14.1081	5.84298	1.16639	5.69987	8.20291	4.34632	10.464	6.46334	10.2083	7.21687	6.64683	6.81415	8.67174	17.595	6.91419	3.61943	8.17515	3.45943	2.5195	5.76929	6.57002	4.80543	6.93311	14.0321	1.38905
AFG3L2	58.0686	63.2109	39.7649	68.6507	50.9287	29.1409	49.8324	67.5969	50.1527	52.4385	42.7456	7.56579	31.736	19.9567	17.2241	24.0927	18.8983	15.6093	11.9853	18.3326	12.992	8.85127	16.7311	14.558	16.5871	15.5562	39.9148	5.29909
AFM	0	0	0	0	0.0426185	0	0	0	0	0	0	0	0.258314	0.0815653	0	0.0217459	0	0.708897	0	0	0.0229741	0	0.0274843	0	0	0	0.0434016	0
AFMID	1.79321	2.28014	0.816058	2.17127	2.21255	3.50527	5.85535	2.42708	3.19785	8.5165	7.27569	18.3422	13.4879	9.50795	16.8706	17.6604	5.11412	8.50223	8.32941	8.14975	24.6619	8.64893	33.0753	10.519	14.4971	24.5497	14.2029	3.38043
AFP	0.0454268	0.0169893	0	0	0	0	0	0	0.0367473	0	0.0196385	0.119786	0.0315427	0	0	0.103643	0.101599	0.685884	0.0188477	0.0220054	0	0.554526	0.0881156	0.0228253	0.018963	0	0	0
AFTPH	6.18492	7.1176	5.29499	4.93039	5.09581	4.48118	5.24791	8.53048	2.84211	10.7737	8.0344	4.65795	15.3205	5.11293	8.25113	10.1096	6.43809	7.0635	6.64358	5.96374	2.87359	5.22117	5.70247	5.61913	6.14913	5.89234	10.5519	3.70002
AGA	4.49987	4.83938	4.59499	2.93792	3.43419	2.91319	4.13766	5.68484	3.66251	6.71278	7.42186	2.90289	9.60933	6.19236	12.0506	6.22339	11.1177	12.2968	6.1988	9.3711	5.41746	9.2513	9.37195	4.96216	4.56341	6.46241	13.4688	1.72863
AGAP1	1.2208	2.87185	3.59383	3.43083	2.18336	0.793489	3.16559	2.0695	3.81086	3.61595	3.55267	3.88976	4.75776	7.82155	5.84377	6.92859	5.98129	6.8062	5.14492	7.64582	7.26031	1.98169	5.70888	6.32241	9.51396	6.61841	14.1621	0.474189
AGAP10	0.168079	0.0138377	0.847142	0.485546	0.994697	0.156926	0.423364	0.279089	0.804125	0.13933	0.240366	0.629234	0.987256	0.177297	1.08207	0.960799	0.537996	1.33053	1.26158	0.528872	0.152676	1.01338	0.247255	1.92072	2.04615	2.02959	0.811917	1.59558
AGAP2	0.390885	0.482092	0.999699	1.24348	0.884153	0.451323	0.726209	0.415049	0.959979	0.63538	0.976443	2.10149	1.90425	2.83321	2.03725	2.47406	1.19258	2.30504	1.41246	1.1897	1.49876	4.18591	0.416772	0.671626	0.964153	0.83078	0.411218	0.136797
AGAP2-AS1	0.329176	2.07843	0.298352	0.311936	1.64668	0.225959	2.41993	1.11839	0.365577	1.12633	2.63769	4.99872	2.43336	6.07367	6.1092	3.59701	3.31745	3.95588	5.00191	3.4479	7.35258	3.72389	1.31892	2.6884	1.30695	1.27436	0.249939	0.856322
AGAP3	9.99654	8.64677	7.18825	9.4574	13.2165	10.2585	8.28882	8.97497	10.8739	7.38346	10.3066	8.94656	16.2867	22.8245	20.2884	18.0126	20.2793	17.7725	23.521	15.8908	9.12127	14.4915	16.4678	47.6728	25.7404	19.4156	10.248	6.36242
AGAP4	0.505528	0.132952	1.08042	0.405993	1.06676	0.0173865	0.0432016	0.296941	0.330505	0.546382	1.89121	1.58157	1.52207	0.921878	1.27965	0.833957	0.98741	0.997576	2.02259	0.646466	0.225646	0.775193	0.178367	3.29152	2.49133	1.94234	1.53374	1.64175
AGAP5	0.243663	0.354736	0.384042	0.260194	0.502356	0.0262097	0.125163	0.0849486	0.666462	0.268336	0.504311	0.717356	1.05841	0.978159	1.49092	1.05227	0.5986	0.872977	1.42529	0.910488	0.0754045	1.11016	0.52744	1.68037	1.29854	1.45372	0.522086	0.813173
AGAP6	0.697129	0.374808	1.85238	0.637933	2.40307	0.201684	0.203591	0.276467	1.0058	0.49775	1.48413	0.41684	1.27532	1.00297	1.38125	1.07368	0.883569	1.59897	3.6719	0.905038	0.294963	0.98049	0.139009	2.49696	2.00261	2.0545	0.87641	1.45818
AGAP7	0.14037	0.0379051	0.125807	0.103776	0.468813	0.030689	0.0553492	0.0141977	0.46427	0.0741365	0.121376	0.202709	0.355512	0.069502	0.259676	0.265388	0.129523	0.261165	0.501668	0.231061	0.0331094	0.197374	0.0566646	0.572524	0.37015	1.11066	0.112402	0.771175
AGAP8	0.354397	0.106432	0.496809	0.422968	0.810086	0.127006	0.284361	0.302444	0.747126	0.181706	0.550126	0.969481	0.825875	0.838605	0.927903	1.11289	0.51235	0.617075	1.44275	0.534531	0.237663	0.742284	0.228644	1.30016	1.16324	1.2028	0.822332	0.986991
AGAP9	0.240881	0.0234467	1.16987	0.652294	1.36259	0.192104	0.442039	0.425896	1.05236	0.252356	0.422096	0.94086	1.40028	0.322005	1.39894	1.39977	0.850724	2.23004	1.74605	0.762172	0.137884	1.15757	0.224289	2.66342	2.72704	2.76954	0.912857	2.15469
AGBL1	0	0.0515508	0	0	0	0	0	0	0	0	0	0.0116641	0	0	0	0	0	0	0.0105536	0	0	0	0	0	0	0	0	0
AGBL2	0.104023	0.111249	0.191916	0.0965191	0.0562853	0.657004	0.337775	0.29343	0.186776	0.298554	0.746618	1.06566	0.896778	0.840547	0.871616	0.948723	1.31777	0.398013	0.616238	1.42994	0.196976	0.102662	0.256395	1.97152	0.768435	1.86353	0.292396	0.591702
AGBL3	0.403541	0	0.147025	0	0.0890872	0	0	0.671921	0.0927269	0.0216807	0.358874	1.23764	1.6286	1.16621	0.99519	2.36833	3.12464	1.42657	1.85088	1.46873	1.86893	0.251283	1.72744	1.74502	1.86694	0.315223	0.198081	0.66946
AGBL4	0.0624353	0.173542	0.0698961	0	0	0.204187	0	0.196882	0	0.206431	0.243516	0.318233	0.273922	0.31078	0.368987	0.216279	0.119907	0.0580834	0.13417	0.165341	0	0	0.175068	0.6692	0.187821	0.636032	0.586389	0.0683904
AGBL5	5.00138	3.86395	5.41611	4.04777	4.85336	6.69377	6.40039	6.35605	2.34567	13.0294	14.7096	8.33428	19.9788	16.037	13.493	14.4612	16.4715	18.027	11.8704	9.62118	7.63028	5.20979	20.4252	15.1351	22.8178	18.4453	22.8365	6.58767
AGER	0.442321	0.0632138	2.31333	0.524133	3.79286	0	0	0.788967	0.867771	0.138973	1.1316	1.22113	2.99144	1.27882	2.24514	2.39961	1.51184	1.71954	7.50326	1.45493	1.28704	1.27658	0.395394	1.95815	2.26504	2.29644	0.770449	1.32755
AGFG1	10.2453	14.6269	8.43992	16.1829	13.8881	6.029	7.51878	12.0202	10.4771	23.8327	17.5038	10.55	17.2043	12.1603	13.953	12.74	21.4906	22.0255	12.3163	17.4457	15.6035	20.722	14.1624	13.1004	19.4948	15.2628	17.325	3.29294
AGFG2	4.7579	9.25725	3.43488	7.67433	11.4899	3.94057	8.4254	9.9886	7.60142	6.80151	6.88484	6.73978	7.61749	13.1301	5.75926	8.80653	1.63328	3.46081	10.073	6.1564	3.97426	3.72659	4.70346	22.8446	12.7204	40.8625	4.08947	1.62769
AGGF1	4.10477	6.8352	4.04373	5.24975	4.06352	1.34969	4.5782	5.13665	3.15766	5.40027	4.80731	4.5901	4.99153	4.47387	4.84852	5.52157	6.69637	3.80363	4.24917	4.17592	3.71569	3.20175	4.46574	4.10547	4.98262	6.94527	5.00862	1.02386
AGK	6.7005	4.88935	4.85468	8.82513	4.56897	3.09232	4.54283	9.13173	7.9725	8.50145	6.8428	3.19196	4.73241	4.15665	3.79205	4.86866	4.57947	3.6856	2.39452	5.18107	1.9735	2.33743	7.15504	11.0843	9.43229	6.76031	7.44919	1.25742
AGL	2.54124	4.92307	3.40978	5.02299	2.7875	1.54006	2.32805	5.91533	2.1531	3.16037	1.81753	1.36013	2.72538	1.58229	1.79739	1.84402	1.00672	2.43582	0.945367	1.77664	1.02412	1.14935	2.90537	1.94228	2.08817	2.01279	6.44748	0.332844
AGMAT	0.0901965	0.286747	0.0593888	0.257242	0.0336914	0.228442	0.295497	0.410622	0.364821	0.142934	0.155969	0.611578	14.7958	1.55949	13.3122	25.6968	2.43418	6.98375	3.58641	0.84235	3.46852	1.59051	17.9157	0.453866	4.96997	0.375344	8.62103	0.768124
AGMO	0	0	0.0150171	0	7.1872	0	0	0.0276858	0	0	0.039439	2.33131	2.85057	1.07323	3.62395	10.4042	28.3771	2.39086	1.57057	0.442354	0.276868	0	5.41847	12.7593	3.5036	1.39809	0.928955	0.110966
AGO1	1.20417	1.08002	0.92206	1.70086	1.12186	0.735765	0.914921	1.76113	0.523744	1.63244	1.24634	2.55586	3.33593	4.11419	3.30843	4.22652	3.76203	2.51874	2.02509	2.69172	0.716212	1.3969	2.11801	2.41239	2.51639	2.84689	3.70559	0.41326
AGO2	1.42526	1.02321	2.72915	2.2324	1.51404	0.77707	1.3163	2.45736	1.74605	2.07292	1.36348	1.85271	1.54914	2.68575	1.26591	3.94776	2.29805	3.84892	2.08781	2.46909	2.14841	1.29588	1.55028	1.47867	4.50859	0.908505	2.68371	0.396314
AGO3	1.26647	1.55313	1.55961	2.20711	1.01044	0.493359	0.320405	1.73499	1.00594	1.79073	1.20679	1.87227	2.23532	1.82354	1.94792	1.79115	1.69752	1.90306	1.00299	2.10838	0.681039	0.811257	1.28846	0.904896	0.686118	0.918674	2.28784	0.559658
AGO4	0.84263	0.98391	1.36976	0.746538	1.467	0.545701	0.754042	0.926206	0.64503	1.67196	1.22355	1.35783	2.37529	1.91673	1.92103	2.00093	1.29085	1.5709	1.38021	1.79953	0.51885	1.07843	0.74781	1.36617	1.46858	1.87646	2.22625	0.335485
AGPAT1	11.8077	17.756	8.89349	10.5921	12.0253	17.5367	17.7818	10.8314	11.1193	13.1113	18.2488	20.6936	24.4751	25.44	26.2155	26.7761	34.4047	26.1853	34.7996	22.2657	20.0446	16.3553	26.659	25.1316	23.1679	29.0222	25.1897	13.5126
AGPAT2	50.6763	105.059	26.9362	28.2991	59.4321	49.6832	99.8421	73.262	36.435	51.4971	72.7262	13.418	29.5589	23.5812	28.5421	14.2441	44.7333	18.1159	39.4015	23.8093	41.4486	47.9711	8.00929	30.2244	19.6989	39.3697	19.8576	18.3988
AGPAT3	13.0925	25.1302	14.1539	41.9412	15.1471	11.3522	19.5056	21.2169	20.7428	11.8619	14.6276	11.3957	19.575	16.7005	25.8878	23.6424	30.6751	15.3896	19.6137	22.9785	20.4871	16.9886	17.3434	10.9537	14.584	17.6312	19.6355	3.00851
AGPAT4	0.417709	1.14973	0.542307	0.135601	0.566575	0.00773123	0.592304	0.255815	0.305064	1.00029	1.13467	1.64091	1.80913	2.36779	2.25648	3.63732	4.26902	3.19991	3.92356	3.13688	0.974407	1.63904	1.30136	6.1892	4.85985	4.43514	5.43518	1.71922
AGPAT5	7.42373	4.04676	10.559	15.0448	9.86096	6.16957	5.57826	20.1992	9.00607	8.51094	4.83823	3.12121	3.45104	5.62687	4.1464	10.7266	7.35473	3.87303	4.7805	3.26198	6.86343	1.86794	4.82121	2.96332	4.47869	3.23822	5.29392	1.17477
AGPAT6	11.0481	9.15603	11.4053	20.7466	17.599	8.73157	14.7988	18.2934	14.2891	14.901	11.7633	3.91985	5.5714	7.53442	4.97298	7.65809	8.37896	4.55585	9.73574	5.69032	6.94328	4.84285	18.9382	8.72716	13.8735	7.99852	13.2474	4.05354
AGPAT9	40.9267	22.5476	102.408	28.0414	15.9491	8.95178	8.93136	101.699	17.4417	60.8397	63.68	0.256591	3.78994	0.441241	2.07906	3.5373	0.299126	1.12358	0.432424	0.275979	0.415271	0.328221	2.69516	2.05305	1.33466	1.6281	1.14694	1.55916
AGPS	3.20902	7.67164	3.6081	5.90009	3.07637	1.04629	3.5383	6.03801	1.52112	8.33159	4.66734	6.74844	11.0656	8.51738	11.4774	12.8482	9.9878	8.86682	8.41814	8.67117	4.64542	6.07969	21.1621	6.37953	8.21347	7.59717	23.1039	0.853955
AGR2	0	0.184889	0	0	0.0897005	0.297118	0.0841019	0.112531	0	0.671789	0.539319	0.0991651	0	0	0	0.46453	0	1.43905	0	0.0715552	1.24592	1.58512	0.622813	3.45327	0.610192	0	0	0
AGR3	0	0.511312	0.792508	0.351405	0.253199	0	0	0	0.387714	0.0749492	0.920385	0	0	0	0	0	0	0	0	0	0	0.56279	0	11.7313	0.42725	33.5338	0	0
AGRN	8.38009	26.2556	22.8037	19.9258	18.7676	6.86296	16.5602	16.3809	18.5652	17.473	30.2573	47.513	65.6123	97.5687	74.1531	93.9495	99.1789	65.4334	73.3385	123.932	114.183	43.4695	55.138	111.298	82.3047	183.656	60.593	13.015
AGRP	0.209416	0	0.0692844	0.314081	0.377683	0.637105	0	0.248777	0.504768	0.217905	0	0	0.293419	0	0	0	0.269614	0	0	0.0742162	0	0.272977	0	0.0766808	0.0878785	0	0	0
AGT	0.365221	0.241938	0.0163984	0.302892	0.538939	0.0279423	2.15103	0.302116	0.32224	0.473327	2.23966	9.58849	30.4386	9.78285	44.5492	35.8274	0.445466	13.6049	20.3723	38.4105	63.7338	0.179937	23.455	23.0254	34.2871	11.1327	99.154	5.44393
AGTPBP1	0.773798	1.65425	1.60192	1.59965	1.38726	0.0971036	1.15812	1.5635	0.946696	3.02517	1.89585	2.6419	3.06447	2.60415	2.33286	2.5801	3.76132	2.27468	1.8372	2.58169	1.33295	3.0072	1.39009	1.3924	1.43017	2.04806	3.54034	0.603217
AGTR1	0.779517	0.0294845	0.42845	1.04405	0.179804	0.0296375	0.266437	0.248568	0.311797	0.223448	0.291988	0.0892401	2.34165	0.944539	0.526876	4.04909	0.215462	0.401393	1.80078	0.0864866	0.125706	0	0.0510467	0.0897835	0.0221029	0.127544	0.567061	0
AGTR2	0	0	0	0	0	0	0	0	0	0	0	0	0	0	0	0	0	0	0	0	0	0.0174174	0	0	0	0	0	0
AGTRAP	13.8231	11.523	3.95698	11.1589	12.4575	8.86235	5.22357	6.29296	13.5856	10.1045	9.2562	36.3623	36.8048	27.8329	33.6535	34.8772	26.3132	48.2267	31.937	36.9405	22.6432	62.3302	34.8893	34.726	42.3717	35.121	29.991	22.3049
AGXT	0	0	0	0	0	0	0	0	0	0	0	0	0.0219811	0.0451012	0.371892	0.360695	0	0.0980147	0	0.158802	0.607404	0	0.24202	0.11765	0.237772	0	0.240019	0
AGXT2	0	0	0	0	0	0.0269915	0	0	0	0	0	4.07321	17.2357	0.582434	7.99968	16.9189	0.813492	12.0002	7.99763	1.84637	2.4656	0.455927	9.60401	0.196956	4.55374	0.363524	20.5964	0.233592
AHCTF1	4.36071	5.66358	3.41206	6.03195	4.64372	1.07303	3.45866	5.30213	2.23713	5.11543	4.3017	11.0611	7.85712	6.51348	6.19796	6.18674	17.0222	6.25628	5.12935	8.65609	3.91925	3.0872	5.99855	3.764	3.32399	5.16824	6.57032	0.559488
AHCY	11.5079	29.4574	6.37505	10.8299	16.8414	27.5336	32.9838	26.6702	8.67541	25.1095	29.7932	35.3611	39.6724	29.6962	51.6374	34.0217	45.2738	36.6732	30.7051	28.6635	50.7839	22.3942	97.4942	24.5709	36.645	40.9771	40.7914	20.7836
AHCYL1	21.4058	22.9543	15.3785	24.7311	14.5787	8.98407	15.8044	25.0178	15.363	17.4195	11.8964	14.2768	34.0763	20.3181	19.1798	28.5574	18.2945	34.2291	13.7229	22.2226	21.2221	17.3044	33.7334	19.3225	18.4329	18.0138	29.3536	6.49054
AHCYL2	25.6357	22.875	26.3819	30.9301	19.6162	9.75041	22.5129	71.8101	14.0118	26.4813	8.73632	1.71717	3.06398	4.36519	2.04507	3.01421	5.11689	11.1646	2.78279	4.91637	1.05205	0.945192	8.99661	7.76231	5.02206	6.93045	7.43901	0.502595
AHDC1	1.37148	1.36844	1.33384	1.61226	1.67439	1.49863	1.54959	1.68901	2.0855	1.12	2.11303	3.31034	5.70245	6.7461	5.45997	5.69186	3.99326	3.78624	3.2725	4.47419	2.49321	1.2508	3.23621	4.83402	2.78436	6.23162	3.70777	1.00683
AHI1	0.845353	0.747122	1.763	0.913499	1.37662	0.0818898	0.176414	1.49901	0.758474	1.19587	1.11968	1.63572	1.97425	3.16459	1.99965	2.04255	5.63369	2.78226	2.11879	1.1902	1.01469	1.49355	1.90154	1.29407	1.26418	2.61584	0.947931	0.313595
AHNAK	14.4758	34.1791	22.0774	39.4771	19.6639	15.9517	21.6337	32.4622	29.3547	43.141	32.6413	44.6444	57.0165	63.9602	34.5981	50.2117	14.1023	20.3854	27.0503	46.7734	21.7676	26.5938	14.8169	65.6745	25.3579	50.7098	29.9405	17.5361
AHNAK2	2.40264	1.76864	0.0493068	0.15684	0.487651	0.125891	5.25171	3.1714	0.102512	1.92792	6.17389	13.7603	9.40613	14.8822	14.5612	3.31392	9.25898	3.07278	5.44341	6.82902	38.4495	7.02671	4.2023	24.7812	19.3178	31.2649	13.5889	1.67534
AHR	2.65477	5.26911	1.98949	4.14754	3.19376	2.06488	2.48088	2.68527	3.04299	5.87132	3.5818	8.65739	3.99097	13.2681	5.79836	6.02074	16.3521	7.19773	4.64515	7.25261	7.81138	8.18625	18.0759	37.0301	15.8018	25.4402	5.02679	6.18443
AHRR	0.240457	0.0977818	0.280387	0.0928987	0.33119	0.0448363	0.406118	1.12166	0.154935	0.612968	0.115455	0.784584	0.495237	0.754054	0.039111	0.497674	0.368768	0.852563	0.232115	0.0668438	1.17212	2.01956	0.205886	0.0820132	0.504225	0.23318	0.0472607	0
AHSA1	83.9399	57.9783	38.6596	55.7066	49.5537	36.7858	44.7827	71.3421	67.5542	74.0625	87.1989	18.0633	25.0905	25.2521	25.7668	23.8137	42.1667	24.966	26.4926	30.7957	20.5011	23.4154	44.7169	30.9793	33.2595	26.4847	32.7178	11.3192
AHSA2	4.00267	0.991866	12.2581	2.38455	7.91584	0.655899	0.826429	0.976874	5.23792	1.87017	7.55473	5.49771	5.27812	4.39976	5.4111	6.39273	4.79943	8.93339	9.5892	3.59884	1.18555	2.27625	1.24165	7.61972	11.224	9.53618	2.87946	3.72601
AHSG	0	0	0	0	0	0	0	0	0	0	0	0.118971	0	0	0	0	0	0	0	0	0	0	0	0	0	0	0	0
AHSP	0	0	0	0	0	0	1.15581	0	0	0	0	0	0.149478	0	0.17288	0.47909	0	0	0	0.14696	0	0.872461	0.158125	1.05721	0	0	0	0
AICDA	0	0	0	0	0	0	0	0	0	0.0442844	0	0.385983	0.366303	0.0903696	0.0165801	0	0	1.75759	0.278215	0.593796	0.176149	0.178487	0.402021	0.0147007	0.0164504	0	0.0597903	0
AIDA	2.8547	5.14726	4.28748	4.36533	4.66111	1.84764	3.95415	5.54312	2.00341	5.72897	4.13755	15.4792	14.9548	16.3786	12.8669	15.6877	31.1148	12.6787	14.101	12.2711	13.3128	11.4664	9.06742	9.28183	8.63874	9.91565	14.5178	2.07366
AIF1	14.4896	60.3026	14.6102	19.084	15.8739	0.189611	15.0126	11.5085	27.1031	39.1287	30.535	69.8294	93.1539	55.3451	89.7911	106.379	41.9333	81.6292	99.4127	99.5457	73.1248	286.546	34.8831	54.6856	73.9471	55.3718	35.577	14.0855
AIF1L	3.08562	13.9699	7.14341	11.2649	4.08504	1.0195	34.0239	0.937621	8.83061	14.8494	38.1905	2.77815	24.1782	4.45021	20.6278	52.7852	1.87436	1.64136	45.3533	29.0469	3.08406	4.04891	105.469	76.747	91.0745	171.763	93.2575	26.1896
AIFM1	63.4895	32.3475	37.3726	73.189	36.7398	32.1571	31.7861	48.7112	71.8146	36.3885	43.9162	10.3352	48.3828	8.80053	20.6439	22.5571	12.8192	52.4992	30.1451	12.6495	6.34869	19.8017	122.878	28.0339	64.5988	21.3231	67.7609	28.4663
AIFM2	5.6002	7.43309	5.00117	5.89985	6.26352	4.04396	5.97276	6.50844	6.44675	4.84833	3.56061	5.51596	9.32227	3.58897	7.72251	4.43343	9.64658	6.38614	3.74317	3.9697	7.97337	4.70431	0.562299	3.35486	3.23842	3.80402	3.40506	1.67876
AIFM3	0.789749	1.17585	0.260021	0.766127	0.486709	1.33145	0.989571	0.404236	1.64851	0.856082	1.38639	0.374289	0.507883	0.311306	0.828684	0.563033	1.16307	0.364593	1.40886	0.339555	0.9863	0.23189	0.593322	1.19534	1.65141	0.597428	0.325583	0.0799099
AIG1	43.0258	26.0712	25.3376	32.674	18.5835	12.8444	11.4375	32.0112	22.5326	36.2321	23.8686	46.8642	101.951	52.5154	51.3229	91.0084	41.2526	84.9406	53.511	57.4175	53.3694	18.1836	45.7051	31.1164	58.506	51.7087	145.324	14.7325
AIM1	1.32014	3.66617	1.83295	6.68639	2.92371	2.05855	5.55008	7.69242	5.36339	2.2283	0.482303	53.5957	9.4202	8.02045	7.04256	14.0784	73.491	7.72154	5.1412	9.02914	4.67897	6.02417	2.33164	4.42503	5.53769	3.00624	6.42295	0.884552
AIM1L	0.0263867	0	0	0	0	0	0	0.0719929	0.0383842	0.150377	0.140105	0.536363	0.0988666	0	0.0798057	0.0902227	0.288013	0.293988	0.0411133	0.939632	0.230174	0.146369	0.0919056	0.141476	0.0792454	0.0179492	0.0720022	0
AIM2	0.0803716	0.269156	0.0529756	0	0.0893819	0	0	0.24279	0.519771	0.254829	0.111908	4.13872	0.559124	0.472571	0.370848	0.824808	1.99688	1.62006	0.197725	0.575707	0.76349	6.88094	0	0.0596852	0.201527	0.394661	0	1.68023
AIMP1	14.3334	17.1671	13.796	12.2794	11.6466	7.35584	13.8178	17.7738	11.5972	16.8075	12.5594	14.1064	15.9393	12.7904	11.9917	13.7578	21.4842	12.4167	9.16317	12.5469	11.4117	10.3835	9.98568	9.08213	11.0306	9.43	12.4363	1.57221
AIMP2	28.643	27.3014	14.6528	35.6398	19.4398	14.2703	14.1948	28.3148	35.8535	25.3769	27.2238	5.02455	10.3545	7.62836	9.70464	8.9764	20.4936	10.7363	13.1565	7.94304	12.476	8.72264	17.1191	11.6831	20.2997	16.5521	19.5465	2.53428
AIP	47.8587	84.3312	23.6677	31.9047	25.2654	72.9345	67.3369	40.5295	38.1777	50.0895	62.7199	41.0991	50.1892	67.9452	74.5819	41.4778	31.4063	44.4885	57.3048	45.213	39.7911	56.5295	62.6564	42.5126	33.2182	45.6067	30.7032	52.0821
AIPL1	0	0	0	0	0	0	0	0	0	0	0	0.0477694	0	0	0	0	0.0414592	0	0	0.0287341	0	0	0	0	0	0	0	0
AIRE	0	0	0.0538448	0	0.0648181	0	0	0.0153648	0	0	0.0438159	0.0190888	0	0.0180613	0.0367082	0.019263	0.0323737	0.0784702	0.0251174	0	0	0	0	0.0188725	0.205772	0	0	0
AJAP1	0	0.0297214	0.207839	0.0369102	0.510617	0.0535092	0.0238558	0	0.0192575	1.01908	4.23575	0.304869	1.04673	0.719266	1.60274	1.40311	0.306272	0.637718	0.102343	1.54843	0.0576337	0	7.78021	1.68668	10.9862	1.06355	4.33948	1.95857
AJUBA	1.13393	1.42527	1.04835	0.617179	0.98069	1.13046	1.37455	0.71706	0.257514	2.97696	5.17539	3.84947	4.62445	25.1321	9.05923	13.4489	5.16742	3.24703	6.21847	6.71377	7.95925	1.5786	9.76271	7.35412	8.88339	11.7172	5.39742	2.12989
AK1	26.6292	79.9085	39.1477	41.1185	27.3897	72.3354	40.1592	35.265	42.1788	48.3303	61.1392	9.00893	13.8533	12.2121	16.3667	7.98432	8.41266	13.3078	30.3452	13.6857	18.9464	18.512	55.3348	51.1179	70.7802	35.9783	32.7393	40.9988
AK2	57.1258	58.7122	35.6566	59.2912	36.9967	26.0451	39.4533	61.7617	45.7402	49.2612	55.3235	43.9557	73.6402	49.3065	80.9674	80.5466	48.7819	69.2703	45.4302	55.9972	36.7549	51.8374	76.1633	37.0279	43.967	38.836	51.7012	10.3156
AK3	15.0127	13.5017	14.6998	12.6466	16.7823	4.07151	13.4571	21.3895	7.08891	33.4715	25.0587	6.15235	8.17968	8.98256	7.56991	10.398	11.746	10.154	8.6399	13.1122	6.20332	5.34924	9.28226	9.04211	9.74601	7.14519	19.3248	2.64833
AK4	0.364291	0.269915	0.124975	0.0712765	1.03113	0.208688	0.102157	0.444609	0.03919	0.824338	0.181959	23.2958	21.9877	13.7977	18.0839	24.3952	26.8381	17.2347	5.97134	17.357	12.0591	6.99429	10.6687	3.88775	7.0113	1.71129	19.3378	0.921671
AK5	0.0337031	0.872224	0	0.274882	0.202447	0	0.512926	0.0804157	0.0136381	0.118815	0.3874	0.0634494	0.187125	0.072087	0.26949	0.256346	0.116057	0.39128	0.27572	0.43623	0.522264	3.17333	0.119108	0.0377348	0.0984473	0.025513	0.0383385	0
AK7	0.666539	1.34051	0.159013	0.79806	0.620905	1.0373	0.436057	0.723711	0.667095	2.46737	1.47522	0.706095	0.750027	1.68956	0.355585	1.42909	0.596729	1.33999	1.39616	0.992022	0.91355	0.488617	1.41246	5.48576	5.0202	4.08711	1.93839	0.679193
AK8	0.0186383	0.834824	0.0368285	0.191186	0.250048	0	0.251564	0.779509	0.11303	0.43276	1.11255	1.43292	1.34023	2.69111	0.869283	1.76447	1.96538	1.19105	1.03054	0.963191	0.247253	1.13465	1.34475	2.08171	3.03537	2.70633	2.82142	0.813168
AK9	0.537291	1.34177	0.792853	0.858424	1.30273	0.19735	2.12126	2.45681	0.94952	1.18542	0.998405	0.832481	1.1915	1.71356	1.36973	0.898612	1.4895	0.727749	1.81064	0.882539	0.334942	0.552285	1.11399	2.67048	1.55943	2.64307	1.62754	0.851712
AKAP1	15.0887	25.6069	25.4724	15.2347	15.7221	23.984	29.0953	15.9413	14.5901	26.0062	21.3639	5.25366	10.3984	11.5467	8.91649	10.084	18.7803	9.00013	7.66328	7.79116	7.19663	4.4597	18.4612	28.8831	12.8419	17.4753	10.4365	4.28041
AKAP10	3.05052	4.44269	3.20207	3.66122	3.49603	1.3675	1.92788	3.54076	2.21985	6.66798	5.91293	5.8628	5.97102	5.4855	4.81434	6.02551	11.8519	4.82328	5.98612	5.77384	2.4954	2.68587	4.9398	5.28747	5.49513	6.0027	5.1513	1.37777
AKAP11	1.42706	1.84592	1.79663	1.80291	1.50594	0.0955706	1.28811	2.86365	0.684414	1.69565	2.1248	2.89319	3.59927	2.75643	2.05355	3.056	4.02585	3.21849	2.31395	2.72217	1.44639	1.81066	2.09825	2.05951	1.81972	2.11694	3.82221	0.280929
AKAP12	0.483003	1.24298	0.337391	0.536355	1.31207	0.0775726	2.75397	0.973155	0.469431	3.45065	1.29794	7.04053	23.1362	11.54	8.35086	17.3398	13.2287	5.71763	3.38257	4.56591	21.731	2.85381	12.3092	3.94976	13.8188	4.16343	5.57717	2.27005
AKAP13	8.44457	10.6567	6.64325	11.1599	7.94506	5.52015	10.2179	10.2483	8.62374	10.4363	7.74381	27.1061	15.6695	13.711	11.0644	12.1256	8.75951	15.5492	8.2763	19.7731	7.8987	7.76135	6.39558	9.90212	5.86898	8.66923	13.2701	1.56527
AKAP14	0.184097	0	0	0	0.371923	0	0	0	0	0	0	0.836759	0	0	0	0	0	0	0.50283	0.539319	0	0	0	0	0	0	0	0
AKAP17A	4.23126	4.85284	9.83449	2.30798	7.89684	2.18721	3.58308	3.68167	3.12641	2.58979	4.09263	5.86973	5.77982	3.27218	6.77158	5.3538	5.84056	6.45393	10.5392	4.89182	2.58301	5.64986	2.01651	5.15842	3.73571	4.76929	3.79256	2.01481
AKAP2	16.1485	45.1404	13.3458	23.8624	30.25	8.27608	32.2091	39.5657	11.3043	23.2368	15.029	9.42749	9.08052	8.91204	8.1893	11.9283	6.97265	7.34304	10.9957	19.4528	5.78512	7.95347	2.61994	3.54645	2.6043	2.04902	3.54441	1.31082
AKAP3	0.365531	0.164214	0.252808	0.778466	0.0369935	0.165424	0.148261	0.290264	0.931615	0.185741	0.142061	0.233841	0.304196	0.0821642	0.030737	0.106689	0.0420385	0	0.115827	0.187216	0.074342	0.0496535	0.142701	0.62668	0.274399	0.664103	0.137328	0.089152
AKAP4	0.0450527	0.0251689	0.0222631	0.0147056	0	0	0	0.235888	0.0826471	0	0	0	0	0	0	0.0256897	0	0	0	0.024229	0	0	0	0	0.16897	0	0	0
AKAP5	0.0454375	0.0302635	0.0141788	0.0245426	0.0665486	0.00923784	0.108807	0.0392299	0.0195654	0.125298	0.194527	0.405713	0.40168	0.086055	0.270961	0.140805	0.19568	0.138305	0.139259	0.2488	0.0863046	0.608365	0.375411	1.89572	0.664515	2.01184	0.335502	0.395706
AKAP6	2.62959	3.59301	6.86802	4.45069	1.64567	0.527387	2.69221	6.37803	1.26912	5.44056	2.70134	0.316517	1.68346	2.96762	0.993823	1.38189	0.242974	0.184509	0.241978	2.08395	0.235868	0.135169	0.554218	1.11295	0.658042	0.635862	2.31	0.117093
AKAP7	6.49754	2.04925	1.54504	1.45485	1.8464	0.873765	1.27239	2.88763	1.6788	0.744345	1.22077	2.55726	4.99503	2.85791	2.92626	4.89255	2.11635	4.13139	2.5833	3.27033	2.03748	3.48634	4.46432	4.12691	3.61949	2.82468	3.90435	0.1242
AKAP8	3.766	5.05692	5.63976	2.81937	5.42854	1.92945	3.46088	5.16763	2.72213	5.97145	5.61928	10.2275	9.00463	7.77092	12.9139	10.7476	6.68418	4.86224	10.7219	6.56721	7.92462	4.44528	3.23009	4.87923	4.56615	5.81813	3.33286	1.0586
AKAP8L	21.2237	12.4698	26.9268	6.87512	27.8154	7.16766	12.4564	14.1037	10.7195	12.5629	16.3876	12.2502	11.0955	18.1059	15.5256	14.3588	13.5277	12.0799	22.7197	9.77369	11.8006	7.41248	6.57064	25.8924	12.7407	15.8689	7.16948	14.4906
AKAP9	9.48435	17.4225	8.83697	22.9176	7.66712	14.831	5.53524	15.7058	13.9856	8.29733	6.53774	4.67286	5.00633	8.67884	4.58976	5.87519	4.22876	4.19886	3.85007	4.53637	1.4832	3.15713	3.60722	7.07453	6.44967	10.6639	6.01758	1.61189
AKIP1	19.457	28.7631	8.75346	48.0862	12.691	15.9671	22.0952	21.3135	41.9674	25.9457	31.9089	25.4672	30.0899	22.5188	25.8477	20.7777	34.7936	26.7289	23.3461	26.833	22.0277	22.4708	25.1558	23.4677	20.9225	20.6454	21.3746	6.12579
AKIRIN1	11.9458	12.5575	9.59489	10.3345	9.09296	3.70758	8.47549	10.5598	6.60456	16.6295	15.5082	4.66208	5.75429	5.57909	5.21706	6.80448	18.3035	6.85983	6.91657	11.6258	4.78767	9.60914	5.65761	7.79532	8.99624	8.97505	10.9718	0.79288
AKIRIN2	9.55827	12.0472	6.48209	10.5478	8.05984	6.29876	8.56495	14.9713	7.68419	9.58769	5.31124	8.70601	8.32932	8.2564	6.82471	7.20226	14.0451	8.83353	8.6131	12.3058	8.80685	11.2477	8.37692	9.90082	10.4032	9.32626	10.6907	2.21564
AKNA	4.60629	6.48826	2.59631	3.81738	5.37086	2.33126	3.42696	3.89287	4.82659	3.96159	4.32966	11.0606	10.9252	7.08876	7.04549	9.8835	4.84734	8.73863	9.21558	8.00542	6.44719	15.277	1.99862	3.99793	3.99851	4.60673	2.43281	0.807818
AKNAD1	0.0524603	0.0241207	0.0540515	0	0.0633829	0	0	0.0195942	0.0145989	0.0227532	0	0	0.01252	0	0	0	0	0	0	0	0	0	0	0	0	0	0	0
AKR1A1	31.5515	36.3665	17.3259	23.1853	18.6504	24.8758	22.5569	34.3342	31.9548	33.9404	32.6194	55.4345	170.453	45.716	118.081	112.796	72.876	133.005	63.3342	68.9099	113.68	120.431	110.566	67.1575	96.2086	88.8973	82.2619	39.9727
AKR1B1	64.2968	95.7121	26.47	112.812	39.242	36.0959	49.0303	48.2823	108.841	81.568	109.752	42.2731	55.1433	190.18	74.8962	98.804	19.5334	109.88	211.643	394.853	135.448	196.915	116.067	128.191	161.934	81.903	73.7151	27.4249
AKR1B10	0	0.256351	0	0	0.0284216	0.548937	0.0754089	0	0.0309451	0.134494	0	0.0288957	16.7841	0	0.0321428	0.407665	0.0980122	122.85	0.0706529	0.0823371	0	67.5376	10.0642	0	0.864295	0	0.639746	0.0614423
AKR1B15	0	0	0	0	0	0	0	0	0	0	0	0	0.18205	0	0	0	0	0.162233	0	0	0	0.279497	0	0	0	0	0	0
AKR1C1	22.9197	3.77531	47.2123	50.7378	46.7295	17.4655	35.0138	52.4887	53.1632	39.4617	50.3648	3.25872	35.7939	6.79587	21.8732	8.45923	2.09328	65.8114	23.1635	7.04171	1.71299	105.818	31.2467	117.184	83.0302	46.5871	139.77	14.1709
AKR1C2	0.336743	99.2766	1.14543	0.709751	0.943604	1.41585	3.16476	1.26895	1.17171	1.50864	1.58536	6.27698	14.5755	5.54091	7.2331	0.34808	1.14004	48.2274	2.95454	1.4205	1.58165	35.4442	4.77428	17.2151	7.68349	11.7249	10.941	3.08205
AKR1C3	1.39862	3.18334	0.656853	3.91614	1.62397	0.609528	4.73521	1.10959	6.32342	4.30514	5.82261	48.1321	205.285	51.5755	97.9619	75.0778	145.526	524.619	45.6623	39.8944	97.1687	164.652	162.558	44.9697	36.0365	22.9654	72.9877	22.4656
AKR1C4	0	0	0	0	0	0	0	0	0	0	0	0.0415755	0.536893	0.078499	0	0.0418223	0.176314	0.512576	0	0.0317027	0.384927	0.0244895	0.203265	0	0.506489	0	0	0.0872507
AKR1CL1	0	0	0	0	0	0	0	0	0	0	0	0	0.520267	0	0	0.184479	0	0.58126	0	0	0	0	0	0.537652	0.213757	0	0	0
AKR1D1	0.0170841	0	0	0	0	0	0	0	0	0	0	0.0193116	0.035602	0.103634	0	0	0.0336935	0.450256	0	0.0368037	0	0	0.0247411	0	0.0213992	0.0793875	0.202157	0
AKR1E2	0	0.39356	0.102882	0.86821	0.232591	0	0.381991	0.243345	1.29883	0.082986	0.208122	0.203772	0.185193	0.623048	1.01503	0.270143	0.650618	0.423519	0.514224	0.799699	0.185631	0.351995	0.568004	0.972	0.391412	0.206791	0.24203	0
AKR7A2	14.0843	22.3404	4.31706	11.711	8.06816	16.5108	15.66	20.6682	9.29662	17.6136	21.0881	21.382	34.1979	33.2768	55.1886	74.1118	20.6545	21.9322	27.8526	40.8941	14.0409	14.028	94.3648	26.1011	37.232	33.8659	45.1649	5.88494
AKR7A3	9.51631	1.90618	0.0693309	0	0.286661	0.0776565	3.39971	4.94383	0.113369	4.50991	1.76106	0.396763	8.63243	4.25145	15.7233	11.999	1.32332	0.271805	1.50911	14.7342	7.99193	0.0630415	28.7	6.72717	24.0003	0.874744	41.6899	4.11629
AKR7L	0.0181998	0	0.0179802	0	0.0407056	0	0.027321	0.0331	0.0662258	0	0.0236151	0.185179	0.132756	0.62288	0.917735	0.643524	0.0174456	0	0.167706	0.44092	0	0.0246292	0.420621	0.304953	0.433174	0.165175	1.36711	0
AKT1	65.3923	68.0059	45.07	61.7779	63.6151	64.9405	71.1643	52.0896	51.7917	58.0302	57.3385	23.7553	30.4249	42.937	30.9614	50.3381	31.6577	30.3284	36.9645	42.604	32.2123	35.404	25.4336	44.4558	35.9388	37.7243	40.879	10.0072
AKT1S1	16.8684	21.2865	10.1537	6.26029	16.1221	12.3709	15.22	12.0119	5.89986	14.6227	20.7406	18.7789	22.2074	17.0401	20.6413	20.614	30.2908	27.732	33.4706	17.75	29.9423	21.5778	24.2618	15.4369	16.8224	15.9299	14.4047	6.21516
AKT2	57.1805	40.4804	61.1305	27.5529	80.4976	51.9038	60.3406	75.6486	25.8548	39.5969	37.805	18.278	26.981	32.8719	24.6913	26.571	32.6154	22.4843	28.8537	24.0783	22.6693	17.1068	25.3871	36.0782	27.1332	32.2856	39.8975	6.2287
AKT3	5.12921	5.55184	5.26833	6.42546	7.09057	0.755037	5.00895	11.8396	2.18235	8.28938	4.3247	10.9712	7.5367	12.7012	11.7842	9.74732	11.0844	5.41179	10.989	7.46732	2.92383	1.95783	3.59572	4.21288	3.36693	6.2085	12.5462	1.36384
AKTIP	24.5619	31.8239	18.7285	16.6131	27.1937	12.8342	20.8792	33.6735	13.7048	23.202	18.8986	9.98325	11.481	12.9913	14.3624	13.3885	7.0441	8.95938	9.764	9.96642	3.78629	4.84471	16.1367	12.7233	13.2231	24.0037	12.9447	3.07771
AL009178.1	0.246319	0.261226	0.0135138	0.218634	1.87248	0	0.477385	0.112198	0.448408	0.101238	0.656519	0.0309238	0.0142495	0.0439049	0.707955	0.015611	0.026218	0.0317821	0.0630156	0.103257	0.0833065	0	0.0399521	0.229633	0	0.279604	0.155694	0
AL020996.1	0.167276	1.78991	2.44224	0.317757	0.706514	0.436241	1.83986	0.337977	0.450859	0.94158	0.892367	0.231147	0.406752	0.37769	0.421717	0.487586	0.195988	0.194354	0.222658	0.160085	0.156919	0.05029	0.429168	0.809612	0.745077	0.864454	0.359623	0.0450523
AL021546.6	1.76136	2.02969e-09	1.31198	0.323701	0.32131	3.62474e-06	6.36701e-07	0.533309	9.43158e-07	0.517355	7.99531e-07	5.8157e-07	0.918604	0.477377	3.01045e-05	3.62124e-06	0.270722	1.09321e-06	0.718296	0.472821	1.39917e-11	1.03762e-06	0.000130096	0.435999	1.66905e-07	3.22732e-06	4.36954e-10	1.60841e-09
AL021920.2	0	0	0	0	0	0	0	0	0	0	0	0	0	0	0	0	0	0	0	0	0	0	0	0	0	0	0	0
AL022328.1	0	0	0	0	0	0	0	0	0	0	0	0	0	0	0	0	0	0	0	0	0	0	0	0	0	0	0	0
AL031320.1	0	0	0	0	0	0	0	0	0	0	0	0	0	0	0	0	0	0	0	0	0	0	0	0	0	0	0	0
AL031590.1	0	0	0	0	0	0	0	0	0	0	0	0	0	0	0	0	0	0	0	0	0	0	0	0	0	0	0	0
AL031663.1	0	0	0	0	0	0	0	0	0	0	0	0	0	0	0	0	0	0	0	0	0	0	0	0	0	0	0	0
AL031663.2	0	0	0	0	0.0130494	0.0592623	0	0	0	0	0.0150611	0.774375	0.120949	0.0248519	0.05867	0.0132559	0	0.0134898	0.106985	0.0751871	0.0142035	0	0	0.0780437	0.0581841	0.065964	0	0
AL031666.2	0	0	0.0339683	0	0.0192396	0	0	0	0.0625705	0.0544588	0.0446108	0.136044	0.0537397	0.0551644	0.0433577	0.0784452	0	0.0399463	0.0633645	0.0370342	0	0	0.0497858	0.09606	0.129213	0.0390148	0.0195666	0
AL033381.1	0	0	0	0	0	0	0	0	0	0	0	0	0	0.0113007	0.0933959	0	0.0101183	0	0	0	0	0	0.0466174	0	0	0	0.0120198	0
AL035252.1	47.9045	6.43246	28.1336	27.1384	42.8555	38.0739	15.191	28.3816	12.9799	18.5234	83.9625	39.7939	19.0962	38.5463	66.1031	27.3993	38.45	52.0742	7.9191	14.9593	7.26251	6.36301	25.0158	28.7193	81.7662	28.609	24.6171	18.3304
AL035406.1	0	0	0	0	0	0	0	0	0	0	0	0	0	0	0	0	0	0	0	0	0	0	0	0	0	0	0	0
AL035588.1	0	0	0	0	0	0	0	0	0	0	0	0	0	0	0	0	0	0	0	0	0	0	0	0	0	0	0	0
AL035681.1	0	0	0	0	0	0	0	0	0	0	0	0	0	0	0	0	0	0	0	0	0	0	0	0	0	0	0	0
AL049747.1	0	0	0	0	0	0	0	0	0	0	0	0	0	0	0.0743113	0	0	0	0	0	0	0	0	0	0	0	0	0
AL049829.1	5.39012	1.42879	3.66395	1.7497	12.0045	0	10.8496	5.13754	11.9015	1.63302	5.07193	13.1833	0	5.74468	5.93729	0	5.65706	13.6678	0	0	3.45017	9.02491	3.39149	1.63278	0	1.84638	4.3297	0
AL049840.1	0.185443	0.0590678	0.419068	0.150663	0.79562	0	0	0.0240108	0.224698	0.223186	0.550697	0.059962	0.138215	0.255025	0.166698	0.0302081	0	0.061613	0.31766	0	0.157375	0.0712639	0.0375432	0.206589	0.0664247	0.240169	0.120681	0
AL050302.1	0	0	0	0	0	0	0	0	0	0	0	0	0	0	0	0	0	0	0	0	0	0	0	0	0	0	0	0
AL050303.1	0	0	0	0	0	0	0	0	0	0	0	0	0	0	0	0	0	0	0	0	0	0	0	0	0	0	0	0
AL078585.1	0	0	0	0.0894037	0	0	0	0	0	0.0413765	0	0	0	0	0	0	0	0	0	0	0	0	0	0	0	0	0	0
AL079342.1	0	0	0.0152616	0	0	0	0	0	0	0	0	0	0	0.0165255	0.0194902	0.0176261	0.0296116	0	0	0	0	0	0	0.0518282	0	0.0350714	0	0
AL096677.1	0	0	0	0	0	0	0	0	0	0	0	0	0	0	0	0	0	0	0	0	0	0	0	0	0	0	0	0
AL109659.1	0	0	0	0	0	0	0	0	0	0	0	0	0	0	0	0	0	0.136804	0	0	0	0	0	0.378244	0	0	0	0
AL109927.1	0	0	0	0	0	0	0	0	109.02	0	0	0	0	0	0	0	0	0	0	0	0	0	0	0	0	0	0	0
AL117190.2	0	0	0	0	4.82606	0	0	0	0	0	0	4.16966	0	0	0	0	0	0	3.32934	0	0	0	0	0	0	0	0	0
AL117190.3	0	0	0	0	0	0	0	0	0	0	0	0	0	0	0	0	0	0	0.0560857	0	0	0	0	0	0	0	0	0
AL118506.1	0	0	1.48632	0.181192	1.17957	0	0	0.425185	0.19649	0.669183	0.437726	0	0	0.353276	0	0.5616	0	0.19472	0	0	0	0	0	0.175868	0	0.183565	0.189864	0.691959
AL121761.2	0	0	0	0	0	0	0	0	0	0.329568	0.915585	0.396407	1.1095	0	0.401037	0.381514	0	2.02867	0	0	0	0	0	1.37612	0	1.10493	0.393498	0
AL121895.1	0	0	0	0	0	0	0	0	0	0	0	0	0	0	0	0	0	0	0	0	0	0	0	0	0	0	0	0
AL121901.1	0	0	0	0	0	0	0	0	0	0	0	0	0	0	0	0	0	0	0	0	0	0	0	0	0	0	0	0
AL121963.1	0	0	0	0	0	0	0	0	0	0	0	0	0	0	0	0	0.217186	0	0.415767	0.452266	0	0	0	0	0	0	0	0
AL132989.1	0.0401946	0.0444682	0.198942	0.50113	0.0443178	0.193809	0.0574637	0.108697	0.145861	0.126503	0.0523327	0.227835	0	0.257998	0.0504419	0.137434	0	0	0.185673	0.0430452	0	0	0.110475	0.356628	0.0504575	0	0	0.19047
AL133262.1	0	0	0	0	0	0	0	0	0	0	0	0	0	0	0	0	0	0	0	0	0	0	0	0	0	0	0	0
AL133318.1	0	0	0	0	0	0	0	0	0	0	0	0	0	0	0	0	0	0	0	0	0	0	0	0	0	0	0	0
AL133373.1	0	0	0	0	0	0	0	0	0	0	0	0.0814026	0	0	0	0	0	0	0	0	0.245243	0	0	0	0	0	0	0
AL133481.1	0	0	0	0	0	0	0	0	0	0	0	0	0	0	0	0	0	0	0	0	0	0	0	0	0	0	0	0
AL135998.1	0	0	0	0	0	0	0	0	0	0	0	0	0	0	0	0	0	0	0	0	0	0	0	0	0	0	0	0
AL136115.1	0.0517873	0	0.076797	0	0.0288132	0	0	0.0234743	0.0313774	0.027273	0.0672767	0.410227	0.0270163	0.0830885	0.130363	0.0295266	0	0.030109	0.095528	0.0556557	0	0.278742	0	0.14426	0	0	0	0
AL136218.1	42.5874	1.1262	15.8055	4.01492e-71	0	0	3.45102e-14	42.4522	0	22.4196	38.9386	0	24.0277	57.9632	3.42398	71.6378	25.3656	3.73615e-38	23.9411	36.0829	0	23.6807	17.3271	2.17456e-21	8.58305e-38	2.30426e-17	6.79727e-11	0
AL136376.1	45.17	114.819	142.169	124.878	102.113	29.4631	209.033	127.871	83.441	95.713	47.6851	71.4184	22.7465	17.0756	38.1659	27.8189	14.5477	30.1936	9.58453	48.7462	47.6964	12.2556	177.294	24.7897	25.8665	38.8371	186.803	12.5076
AL136531.1	0.031966	0	0.0948586	0	0.0354315	0	0	0	0	0.0336119	0.0831322	0.0724023	0.13354	0.0341936	0	0.0364433	0.0921033	0.0371944	0	0	0	0	0	0.106643	0.0801927	0.144795	0.0728393	0.229182
AL137002.1	0	0	0	0	0	0	0	0	0	0	0	0	0	0	0	0	0	0	0	0	0	0	0	0	0	0	0	0
AL137026.1	0	0	0	0	0	0	0	0	0	0	0	0	0	0	0	0	0	0	0	0	0	0	0	0	0	0	0	0
AL137798.1	0	0	0	0	0	0	0	0	0	0	0	0	0	0	0	0	0	0	0	0	0	0	0	0	0	0	0	0
AL138764.1	0	0	0	0	0	0	0	0	0	0	0	0	0	0	0	0	0	0	0	0	0	0	0	0	0	0	0	0
AL138815.1	0	0	0	0	0	0	0	0	0	0	0	0	0	0	0	0	0	0	0	0	0	0	0	0	0	0	0	0
AL138815.2	0	0	0	0	0	0	0	0	0	0	0	0	0	0	0	0	0	0	0	0	0	0	0	0	0	0	0	0
AL138847.1	0	0	0	0	0.0243253	0	0	0	0	0	0	0.0739799	0.0454661	0.116598	0.0274651	0	0	0	0	0.140731	0	0.0588533	0.0312319	0	0.0546432	0	0.0992855	0
AL139080.1	0	0	0	0	0	0	0	0	0	0	0	0	0	0	0	0	0	0	0	0	0	0	0	0	0	0	0	0
AL139099.1	0.0474301	0.132398	0.0703217	0.0539871	0.290687	0.275492	0.246115	0.129107	0.229961	0.174954	0.0615954	0.160975	0.197876	0.126826	0.119449	0.0270444	0.0682502	0	0.065601	0.0765005	0	0.0958872	0.0676442	0.290876	0.0297232	0.161305	0.0810066	0
AL139147.1	0	0	0	0	0	0	0	0	0	0.120594	0	0.217027	0.160152	0.286781	0.0480793	0.0436514	0.0368145	0.178366	0.459855	0	0.222544	0.051067	0	0.0850004	0	0	0	0
AL139333.1	0	0	0	0	0	0	0	0	0	0	0	0	0	0	0	0	0	0	0	0	0	0	0	0	0	0	0	0
AL158091.1	0	0	0	0	0	0	0	0	0	0	0	0	0	0	0	0	0	0	0	0	0	0	0	0	0	0	0	0
AL158147.2	0	0	0	0	0	0	0	0	0	0	0	0	0	0	0	0	0	0	0	0	0	0	0	0	0	0	0	0
AL160175.1	0	0	0	0	0	0	0	0	0	0	0	0	0	0	0	0	0	0	0	0	0	0	0	0	0	0	0	0
AL160274.1	0	0	0	0	0	0	0	0	0	0	0	0	0	0	0	0	0	0	0	0	0	0	0	0	0	0	0	0
AL160286.1	0	0	0	0	0	0	0	0	0	0	0	0	0	0	0	0	0	0	0	0	0	0	0	0	0	0	0	0
AL161450.1	0	0	0	0	0	0	0	0	0	0	0	0	0	0	0	0	0	0	0	0	0	0	0	0	0	0	0	0
AL161645.2	0	0	0	0	0	0	0	0	0	0	0	0	0	0	0	0	0	0	0	0	0	0	0	0	0	0	0	0
AL161784.1	0	0	0	0	0	0	0	0	0	0	0	0	0	0	0	0	0	0	0	0	0	0	0	0	0	0	0	0
AL161915.1	0.200162	0	0.0879197	0.101298	0.173644	0.111049	0.264659	0.0605748	0.377475	0.281385	0.202131	0.327029	0.417434	0.428174	0.168081	0.202911	0.0639925	0.258505	0.184532	0.382769	0.4262	0.420102	0.0954792	0.471405	0.250838	1.05912	0.278522	0.2148
AL162389.1	0	0.0996894	0	0	0	0	0	0	0	0	0	0.156217	0.182729	0	0	0	0	0.0935683	0	0	0	0	0	0	0	0	0	0
AL162407.1	0.162422	9.52249e-07	0.00011352	1.20216e-06	0.168144	0.695275	0.0863221	2.36229e-07	0.392296	1.59283e-06	2.42177	0.192431	1.24474	0.379048	1.04231	0.0640147	0.0537595	0.615651	1.60544	0.304402	0.499945	0.588424	0.522524	2.54856	0.892436	1.97248	2.03011e-06	1.88734
AL162424.1	0	0	0	0	0	0	0	0	0	0	0	0	0	0	0	0	0	0	0	0	0	0	0	0	0	0	0	0
AL162431.1	0	0	0	0	0	0	0	0	0	0	0	0	0	0	0	0	0	0	0	0	0	0	0	0	0	0	0	0
AL163636.6	3.51643e-05	2.79678e-08	4.96079e-18	6.03404e-10	5.46745e-12	2.1268e-08	6.31096e-05	4.99297e-15	4.8553e-20	1.55809e-07	0.000214446	5.47099	11.8485	11.529	7.0256	7.15282	0.675584	1.16664	4.3171	4.78331	5.58445	0.000265363	4.26793	2.85441	0.872662	0.588733	1.34233	1.68569e-05
AL353354.1	0	0	0	0	0	0	0	0	0	0	0	0	0	0	0	0	0	0	0	0	0	0	0	0	0	0	0	0
AL353354.2	24.2411	17.9662	13.1046	23.4994	10.8969	6.15297	18.7381	15.1077	26.216	23.5148	32.5231	18.7704	42.3231	40.1989	40.8022	40.5768	31.5411	21.0177	24.7952	44.553	18.6808	21.944	23.3798	52.2356	38.6103	34.4998	36.5006	43.6832
AL353583.1	0	0	0	0.454921	0.392711	0	0	0.346359	0	0	0.596406	0	0	0	1.02243	0	0	0	0	0	0	0	0	0.435663	0	0	0	0
AL353608.1	0	0	0	0	0	0	0	0	0	0	0	0	0	0	0	0	0	0.0523162	0.138589	0	0	0	0.07226	0	0	0	0	0
AL353698.1	0	0	0	0	0	0	0	0	0.0414865	0	0	0.0388236	0	0	0	0	0	0.0398873	0	0.0367559	0	0	0	0	0	0	0.0390535	0
AL353791.1	0.0276335	0.0302151	0.0140291	0.016236	0.118986	0	0	0	0.0345131	0.00501245	0.0552458	0.121259	0.680262	0.109763	0.142587	0.610755	0.0536678	0.433469	0.933918	0.0920111	0.172514	0.120443	0.0419052	0.479386	0.221359	0.267221	0.266706	0.274424
AL354718.1	0	0	1.1421	2.18106	3.28224	0	0	0	0	1.02262	3.16745	0	2.63707	0	0	0	0	0	0	0	0	1.8408	3.06879	0	0	2.301	0	0
AL354808.2	0	0	0	0.183522	0	0	0	0.0725636	0	0.0848632	0	0	0	0	0	0	0	0	0	0.086743	0	0	0	0	0	0	0	0
AL354898.1	0.0344218	0.0771508	0.102011	0.0784929	0.192593	0	0.258948	0.015657	0.0417568	0.10903	0.178628	0.0583652	0.107591	0.312922	0.0868047	0	0	0.219932	0.0951453	0.111217	0.0624389	0	0	0.0384635	0	0.0195275	0	0
AL354993.1	0	0	0	0.121649	0	0.120787	0	0	0	0.026628	0.406601	2.7722	0.0504625	0.0990854	0.293498	0.368103	1.23663	0.554108	0.0412495	1.37832	0.510219	0.0298048	1.59012	5.18977e-08	0.271498	0.0601206	0	0
AL355149.2	0	0	0	0	0	0	0	0	0	0	0	0	0	0	0	0	0	0	0	0	0	0	0	0	0	0	0	0
AL355390.1	0	0	0	0	0	0	0	0	0	0	0	0	0	0	0	0	0	0	0	0	0	0	0	0	0	0	0	0
AL355490.1	0	0	0	0	0	0	0	0	0	0	0	0	0	0	0	0	0	0	0	0	0	0	0	0	0	0	0	0
AL355531.2	0	0	0	0.209801	0	0	0	0	0	0	0	0	0	0	0	0	0	0	0	0.099177	0	0	0	0	0	0	0	0
AL356215.1	0	0	0	0	0	0	0	0	0	0	0	0	0	0	0	0	0	0	0	0	0	0	0	0	0	0	0	0
AL356356.1	0.0654944	0.0488045	0.345203	0	0.0730704	0	0.260034	0.0198237	0.264683	0.115102	0.113373	0.666696	0.068289	0.326902	0.440016	0.473063	0.272896	0.456737	1.06667	0.751544	0.0533041	0.147323	0.0938126	0.633309	0.465078	0.247551	0.0994161	0.052736
AL357673.1	1.46889	0.518301	0.290125	1.81985	1.00398	0.639102	0.339259	1.40171	1.88448	1.06442	1.57819	0.648094	0.990613	0.927598	1.04141	0.734106	0.469064	0.844783	0.760188	0.482518	0.646862	0.360822	0.510169	0.719835	0.560556	0.651047	0.668507	0.306692
AL358113.1	12.5005	15.7581	26.5034	10.6947	22.2739	4.30061	18.5144	33.8307	6.0416	14.7998	4.97775	5.37628	13.199	5.71581	11.0605	16.9568	4.602	6.62923	5.23347	11.8299	4.53507	7.44455	13.2354	28.6289	22.4022	23.3919	12.6889	2.5753
AL358333.1	0	5.28461	0	6.1828	0	0	0	0	0	0	0	0	0	0	14.1165	0	6.84575	0	0	6.04261	12.439	2.52482	0	5.7201	0	0	0	0
AL358813.2	0.772434	1.24281	0.19213	0.862966	1.02758	0	0.984123	0.42567	0.463916	0.997326	1.14131	0.551184	0.611441	0.620115	1.1978	0.878634	0.187167	1.01824	0.448998	0.509941	1.31706	0.123505	0	0.420632	0.853044	1.51784	0.221093	0.864305
AL359091.2	0.0213412	0	0.0210897	0.0486128	0	0.0355833	0.127238	0.0387646	0.0258754	0.112533	0.0277047	0.193091	0.11125	0.0913024	0.107545	0.0730178	0.0613978	0	0.0786905	0	0.0256045	0	0	0	0.0802257	0.121003	0	0.103157
AL359195.1	0	0	0	0	0	0	0	0	0	0	0	0	0	0	0	0	0	0	0	0	0	0	0	0	0	0	0	0
AL359693.1	0	0	0	0	0	0	0	0	0	0	0	0	0	0	0	0	0	0	0	0	0	0	0	0	0	0	0	0
AL359736.1	0	0	0	0	0	0	0	0	0	0	0	0	0	0	0	0	0	0	0	0	0	0	0	0	0	0	0	0
AL359878.1	0.0209513	0	0.0414074	0	0	0	0	0.0190312	0.076212	0	0	0	0.0218422	0	0	0	0	0	0	0	0	0	0	0.0467655	0	0.0712793	0	0
AL360004.1	0	0	0.0331641	0	0	0	0	0	0	0	0	0.0252943	0.0349631	0	0	0.0510967	0.128666	0.0129987	0	0.0483073	0.0410951	0.274158	0.0328812	0	0.0280332	0	0.0127366	0
AL360181.1	0	0	0	0	0	0	0	0	0	0	0	0	0	0	0	0	0	0	0	0	0	0	0	0	0	0	0	0
AL365202.1	0	0	0	0	0	0	0	0	0	0	0	0	0	0	0	0	0	0	0	0	0	0	0	0	0	0	0	0
AL390778.1	0	0	0	0	0	0	0	0	0	0	0	0	0	0	0	0	0	0	0	0	0	0	0	0	0	0	0	0
AL391152.1	1.54908	0.795588	0.618689	0.609394	1.12424	1.17245	0.74071	1.15948	0.396895	0.689543	1.00681	0.640825	1.74167	0.892226	0.974087	2.30963	1.00108	0.831704	0.769672	0.927552	0.351746	0.439684	0.712342	0.861935	1.53172	0.87735	2.20577	0.142714
AL391421.1	0	0.022764	0	0.0231822	0	0	0	0.0184884	0.148052	0	0	1.24261	0	0.021764	0.0256412	0	0	0.0236473	0	0	0.122301	0	0	0	0	0	0.0926541	0
AL441883.1	0.199656	0.0432219	0.0793383	0	0	0.178967	0.57826	0.212627	0.144193	0.372916	0.261558	0.318466	0.336245	0.170947	0.397649	0.0454484	0.231673	0.0467055	0.296518	0.338803	0.258598	0.310083	0.151358	0.218613	0.201273	0.0898729	0.136981	0.272562
AL445665.1	0	0	0	0	0	0	0	0	0	0	0	0.083454	0.0513401	0.104897	0	0.055855	0	0	0.0906742	0	0	0	0.396477	0	0	0	0.167772	0
AL445989.1	0	0	0	0	0	0	0	0	0	0	0	0	0	0	0	0	0	0	0	0	0	0	0	0	0	0	0	0
AL450307.1	0	0	0	0	0	0	0	0	0	0	0	0	0	0	0	0	0	0	0.0197779	0	0	0	0	0	0	0	0	0
AL513478.1	0	0	0	0	0	0	0	0	0	0	0	0	0	0	0	0	0	0	0	0	0	0	0	0	0	0	0	0
AL583828.1	0.0269206	3.59495e-28	0	0	0	0	3.90128e-83	6.77541e-09	0	3.05609e-182	2.76428e-54	2.84675e-196	1.02023e-162	1.26818e-112	2.12554e-35	0.0408035	7.02046e-08	0.0312602	3.11081e-54	0.197907	0.223621	0.0131367	0	0	2.32174e-21	9.00732e-30	0	0
AL589739.1	0	0	0	0	0	0	0	0	0	0	0	0	0	0	0	0	0	0	0	0	0	0	0	0	0	0.2111	0	0
AL589765.1	0	0	0	0	0	0	0	0	0	0	0	0	0	0	0	0	2.25735e-09	0	0	0	0	0	0	0	0	0	1.21175e-10	1.62775e-08
AL590235.1	0	0	0	0	0	0	0	0	0	0	0	0	0	0	0	0	0	0	0	0	0	0	0	0	0	0	0	0
AL590452.1	0	0.0420913	0.0185706	0	0	0.0314991	0	0	0.0455943	0.0198368	0.121957	0.403778	0.117532	0.201032	0.0947701	0.128633	0	0.0218394	0	0.0404716	0.0906448	0.127126	0.0542259	0.0839699	0.0470946	0.021322	0.0427875	0.0455513
AL590483.1	0	0	0	0	0	0	0	0	0	0	0	0	0	0	0	0.0115253	0	0	0	0	0	0	0	0	0.0632222	0	0	0
AL590560.1	0	0	0	0	0	0	0	0	0	0	0	0	0	0	0	0	0	0	0	0	0	0	0	0	0	0	0	0
AL590708.2	0	0	0.809036	0	0.174949	0	0	0	0	0	0.53349	0	0.0857294	0	0	0	0	0.0952566	0.0755954	0	0	0	0	0.356452	0.102623	0.458071	0	0
AL590714.1	0	0	0	0	0	0	0	0	0	0	0	0	0	0	0	0	0	0	0	0	0	0	0	0	0	0	0	0
AL590822.1	0.0337067	0	0.033296	0.0576519	0.113181	0.113411	0.050755	0	0.122673	0.0355918	0.153044	0.2667	0.193141	0.576789	1.23261	0.768958	0.533013	0.0978885	0.512406	0.19968	0.183551	0.114149	0.0732609	0.131841	0.379967	0.114736	0.153435	0.245564
AL590822.2	0.301361	0.539484	1.31021	0.526461	1.0098	0.134326	0.180183	0.25558	0.682167	0.254342	0.312916	0.499809	0.670146	0.881002	1.13928	1.28319	0.539374	0.793785	1.44434	0.82165	1.66717	0.895955	0.577866	0.515857	0.629299	0.615233	0.457385	0.632073
AL590867.1	0	0	0	0	0	0	0	0	0	0	0	0	0	0	0	0	0	0	0	0	0	0	0	0	0	0	0	0
AL591025.1	0	0	0	0	0	0	0	0	0	0	0	0	0	0	0	0	0	0	0	0	0	0	0	0	0	0	0	0
AL591479.1	0.41565	1.52388	0.592146	0.692855	1.43227	0.646591	1.30248	1.01852	0.814636	0.346137	0.787976	0.307161	1.18236	1.91492	0.88715	1.82358	0.68937	0.38995	1.16346	1.30893	1.58899	0.93179	1.18377	0.357416	0.320351	0.598663	0.309261	2.02064
AL591684.1	0	0	0	0	0	0	0	0	0	0	0	0.0111766	0	0.0105715	0	0	0.0189534	0	0	0.776613	0.892077	0.106883	0	0	0	0	0	0
AL591806.1	0	0	0	0	0	0	0	0	0	0	0	0	0	0	0	0	0	0	0	0	0	0	0	0	0	0	0	0
AL592284.1	3.70509	0.959195	0.083848	0.167884	1.12673	1.06187	1.14486	1.49371	0.682751	0.806526	0.909966	0.544187	1.28464	1.7063	3.02759	0.563001	1.03856	1.75105	0.313041	1.35214	1.44099	0.516058	6.28389	0.852552	1.01016	1.38868	2.98539	0.533884
AL596220.1	0	0	0	0	0	0	0	0	0	0	0	0	0	0	0	0	0	0	0	0	0	0	0	0	0	0	0	0
AL603965.1	0	0	0	0	0	0	0.0295701	0	0	0	0	0.0335297	0	0.0105715	0	0	0.0947668	0	0	1.13832	1.28459	0.106883	0	0	0	0.0224217	0	0.0478571
AL606500.1	0	0	0	0	0	0	0	0	0	0	0	0	0	0	0	0	0	0	0	0	0	0	0	0	0	0	0	0
AL626787.1	0.362456	0.106781	0.0753921	0.13044	0.916816	0.255608	0.114321	0.208096	0.393317	0.100655	0.297075	2.26476	0.119291	0.122418	0.0721333	0.174067	0.274327	0.443316	0.210966	0.431259	0.137921	0.309589	0.0824982	0.213036	0.143395	0	0.0868531	0
AL627171.1	0	0	0	0	0	0	0	0	0	0	0	0	0	0	0	0	0	0	0	0	0	0	0	0	0	0	0	0
AL627171.2	0	0.037736	0.100888	0	0	0	0	0	0.0411487	0.0714432	0.132642	0.115515	0.106536	0.109083	0	0.193749	0	0	0	0	0	0	0	0.0377752	0.0426453	0.0769645	0.1162	0.162124
AL627309.1	0.406378	0.361844	0.691939	0.0959422	1.94846	0.213383	0.552196	0.0893491	0.391135	0.577531	0.472441	0.760026	3.14467	0.569486	1.26417	2.28596	0.382597	0.667203	1.40678	1.22342	0.716125	2.14952	0.42924	2.3042	1.71083	0.508989	0.573973	0.716802
AL645608.1	0	0	0	0	0	0	0	0	0	0	0	0	0	0	0	0	0	0	0	0	0	0	0	0	0	0	0	0
AL645608.2	0	0	0	0	0	0	0	0	0	0	0	0	0	0	0	0	0	0	0	0	0	0	0	0	0	0	0	0
AL645728.1	0.18188	0.200628	0.0450317	0.1544	0.0499658	0	0.0642709	0.409022	0.384757	0.142896	0.118499	0.0515816	0.0475926	0.145938	0.0570003	0.259071	0.0875082	0	0.168138	0.145895	0	0	0.308835	0.302058	0.228435	0.154199	0.051858	0
AL645730.2	0	0	0	0	0	0	0	0	0	0.0219602	0	0.0235456	0	0.0222682	0	0	0	0	0	0	0	0	0	0	0	0	0.0237009	0
AL645922.1	0	0	0	0	0	0	0	0	0	0	0	0	0	0	0	0	0	0	0	0	0	0	0	0	0	0	0	0
AL646016.1	0	0	0	0	0	0	0	0	0	0	0	0	0	0	0	0	0	0	0	0	0	0	0	0	0	0	0	0
AL669831.1	0	0	0	0	0	0	0	0	0	0	0	0	0	0	0	0	0	0	0	0	0	0	0	0	0	0	0	0
AL807752.1	1.69112	4.2909	0.865295	1.69261	1.37155	5.95817	4.37904	7.57041	2.86605	5.46249	0	0	0	0	0	0.944892	2.61067	2.08864	0.825181	1.60464	0.439485	3.16297	9.19752	0	1.11512	0	1.00024	0
AL929472.1	0	0	0	0	0	0	0	0	0	0	0	0	0	0	0	0	0	0	0	0	0	0	0	0	0	0	0	0
AL953854.2	0.00775971	0.0143012	0.0484947	0.0145109	0.118516	0	0	0	0.0205747	0.00895968	0.0593779	0.0457523	0.143856	0.0724294	0.0480096	0.0947564	0.0114801	0.134816	0.356498	0.25687	0.130163	0.00961539	0.0125104	0.210276	0.0759358	0.183945	0.196845	0.110641
ALAD	4.57474	5.689	3.59629	5.25144	7.08658	1.23482	4.63851	7.95586	6.26596	9.60519	8.55384	5.74049	11.1707	7.04917	7.59555	10.6123	8.86394	5.29931	9.81711	10.6041	5.20027	5.0415	9.96101	7.03267	8.62898	6.2383	10.6197	1.97062
ALAS1	55.2196	42.4708	25.0798	32.082	35.7254	20.7866	36.9377	44.7581	25.847	61.7581	40.6758	4.93223	13.6722	8.55274	9.94888	10.0184	17.8794	11.6352	10.1398	9.01742	8.34515	11.7708	17.9898	24.1098	35.9749	16.9497	28.3552	9.56556
ALAS2	0.022061	0	0.0218025	0	0.0427395	0.524998	0	0	0	0.100902	0	0	0.0630902	0.0235958	0.320559	0.220912	0.0386878	0.0256418	0.122037	1.06177	0.0793002	0.327493	0.174064	0.938835	1.60148	0.0650663	0.853712	0
ALB	0.166919	0	0	0.36611	0	0	0	0.0251948	0.0496831	0.0878545	0.0361408	0.157444	1.27981	0.298699	0.101954	0.277341	0.393779	0.0972764	0.180553	0.226493	0.329713	0	0.2327	0.0619509	0.184848	0.35029	0.475314	0
ALCAM	22.5708	17.032	10.5552	26.3749	32.1912	8.64326	45.2822	76.5939	8.66864	9.27037	4.24654	6.01415	7.34765	7.17514	7.74228	15.4718	5.30391	3.37732	3.56436	13.4494	2.47003	2.82359	6.60662	8.19409	7.74827	8.78003	11.5911	0.814397
ALDH16A1	8.18614	12.1863	6.3892	5.00595	6.96244	2.89718	8.35332	5.39477	5.53599	7.49579	10.3396	7.93837	10.7113	7.70476	11.2516	7.59117	14.3986	12.6709	17.0211	7.92206	12.1974	13.0296	9.28262	9.39895	8.40539	8.92415	6.62796	5.12095
ALDH18A1	5.60178	5.61448	5.08537	4.08364	3.63977	3.96317	4.14635	6.53502	3.16544	6.43961	6.05804	10.6439	11.8085	9.85645	11.1976	12.9378	27.7955	19.3619	12.3511	15.8073	50.1021	12.4096	9.24342	9.89821	15.9457	11.5908	15.2547	2.07108
ALDH1A1	46.0925	112.48	0.830734	69.2911	111.879	0.889683	66.6425	53.5204	73.434	201.572	91.6036	107.981	394.273	126.113	124.018	242.073	547.593	138.057	105.204	132.402	2.20603	72.0807	915.012	122.821	156.882	123.688	710.644	86.077
ALDH1A2	0.114714	18.0281	26.0776	0.612293	6.6123	0.092696	10.1081	37.581	0.343044	1.96972	0.694002	0.861549	0.576401	0.466286	0.537876	0.769763	0.601133	1.18352	0.905786	29.1591	0.4546	0.075698	0.844903	18.6071	0.355901	57.2621	14.8513	0.0676035
ALDH1A3	0.560854	5.04532	0.104852	1.67897	1.37988	0.163056	0.323728	0.764674	0.389592	13.8472	11.4648	16.7565	3.12127	1.66282	1.0512	0.761785	2.94202	7.72034	2.87844	1.24784	6.88422	4.61404	1.75375	7.52421	4.79991	4.32019	8.35035	0
ALDH1B1	3.75871	5.30114	2.82484	2.61035	2.93009	2.17604	9.84314	4.94337	1.58385	12.3534	7.52586	1.79848	4.84743	1.85624	2.9162	3.63264	7.32571	7.28261	2.97604	4.18249	5.55673	4.63814	13.6497	3.13536	5.11032	2.99003	12.7597	1.1981
ALDH1L1	52.1956	19.5787	17.8769	25.3497	25.1242	28.0733	35.5244	36.693	24.4216	53.2513	24.4661	13.807	28.1709	15.973	35.4104	39.922	0.134825	27.1183	55.7925	8.06216	0	1.37132	45.4312	13.4498	9.19442	15.4417	43.2649	0.919304
ALDH1L2	0.965207	0.274315	0.131101	0.0547252	0.164056	0.318616	0.120671	3.67084	0.0222663	0.993477	0.546082	1.02915	0.249443	0.607522	0.330448	0.423484	0.447102	0.504932	0.113805	0.370041	0.857561	1.0522	0.10216	0.0411272	0.0594644	0.321347	0.134545	0
ALDH2	14.1724	65.0588	7.1212	53.9865	35.9873	30.2509	8.57814	22.5573	82.058	60.7286	64.706	40.8598	128.888	46.9613	97.0069	110.053	244.921	101.358	60.9257	42.187	27.8796	28.918	185.526	195.938	201.011	156.144	146.11	52.004
ALDH3A1	0.559384	0.346897	0.0272314	1.23692	0.0733606	1.24013	0.361867	1.11492	1.78895	0.330878	1.11099	1.08366	0.943639	0.930927	1.01967	1.39176	3.41163	1.08373	1.05216	0.534094	1.32436	0.27874	2.46229	0.966538	0.618758	0.248747	0.889962	0.132261
ALDH3A2	13.911	14.4814	5.54085	10.8698	6.22257	9.18099	5.53505	14.8132	10.3867	24.5463	17.1277	11.4422	24.2224	20.108	31.888	29.8424	10.7491	11.8731	24.1012	13.2625	11.5902	6.72549	25.8751	21.3181	19.8051	19.1283	19.2918	4.20565
ALDH3B1	0.618972	2.5591	0.676247	1.63519	0.772363	4.0364	1.25992	0.342206	1.45455	2.18533	2.64358	9.93537	12.0307	17.6766	17.7083	16.0823	24.8747	13.2004	11.0537	13.7008	16.425	22.9249	13.6939	28.6809	22.9494	24.8978	16.1645	11.0767
ALDH3B2	0.15171	0	0	0	0.56221	0.102425	0.597597	0.211022	0.0552191	0.104184	0.237425	0	0	0	0	0	0.0145334	0	0	0	0	0	0.0441321	0	0	0	0	0
ALDH4A1	1.75097	2.75112	2.30585	2.48676	2.86629	2.87766	5.20206	3.79736	1.09433	4.02118	4.28896	4.04671	17.7129	5.02293	12.4723	14.06	2.75858	8.19345	8.16277	7.58108	1.91764	1.37176	38.6231	4.59398	43.1291	6.79106	32.5588	2.3717
ALDH5A1	3.65069	2.2348	1.39209	5.96476	1.39206	1.98504	0.358156	5.53935	3.71504	4.38172	2.65387	2.11075	5.46278	3.21451	2.36328	4.52625	0.711866	4.82665	3.10711	2.90558	1.96143	0.891647	7.11517	2.5563	2.30724	2.26885	8.68344	0.378602
ALDH6A1	13.5637	16.7223	8.7917	6.95097	16.5929	8.22612	14.9038	40.1057	4.31342	25.3043	12.1299	4.94961	8.39464	11.0557	9.79311	23.0226	2.13865	5.1862	4.95322	5.21603	1.26895	1.36427	30.3556	5.38601	12.544	6.88042	46.3012	1.78679
ALDH7A1	16.854	16.4283	10.5637	16.8344	14.5614	3.68469	20.9627	13.8754	17.1429	16.9122	18.5178	21.8467	26.2491	16.2831	26.8086	25.5252	33.2526	20.6339	20.709	17.7675	9.95033	3.73795	30.8262	9.42724	8.00608	21.5608	44.011	6.78931
ALDH8A1	0.142855	0	0.0723376	0.0181011	0.0567744	0	0	0.465867	0.288863	0.184058	0.020585	0.321457	2.8779	3.01488	2.07499	0.527134	0.258713	21.0606	0.357069	1.90317	0.121843	2.46658	28.2465	13.6546	14.6015	4.73525	47.5321	7.28706
ALDH9A1	10.0898	19.2381	9.26727	10.1711	11.7692	3.57792	11.1469	29.1007	7.74276	12.6771	11.6758	13.9905	33.3868	15.0653	21.5898	37.7714	13.7324	27.9413	29.6457	20.7092	18.023	12.2617	33.2116	13.9893	16.9743	13.5327	22.2212	1.61495
ALDOA	1323.35	1228.23	754.152	916.221	841.591	1594.55	1514.38	1273.55	919.483	835.641	807.427	674.932	1513.55	1261.65	1235.02	1187.46	2050.46	1675.56	1138.77	898.658	932.472	998.127	1689	460.38	1296.94	852.768	715.922	653.605
ALDOB	0	0.448401	0	0.0175363	0.0172234	0	0.0232273	0.027991	0	0	0.31902	0.0694951	0.752584	0.263063	0.581743	2.33236	0.147303	1.28559	1.51526	4.14113	122.91	0	1.13999	0.395339	1.17441	0.157021	1.32947	0.411314
ALDOC	0.839114	4.90363	0.343756	2.10778	0.905813	2.22858	5.54759	5.6169	2.8674	1.20571	1.69325	56.4525	33.7416	50.1154	39.3004	80.6575	51.1923	18.4996	51.6727	29.4463	23.8474	14.5366	6.79655	1.86331	2.7023	1.99621	0.54475	2.68451
ALG1	11.1908	16.978	8.38303	15.9484	7.37607	10.6142	19.936	14.2424	14.3067	19.5666	13.3234	10.0215	9.95358	5.70587	10.8716	8.13168	19.7352	8.91692	11.9517	9.525	10.995	11.5751	23.4809	8.05943	15.5458	13.5545	11.3952	4.83715
ALG10	0.582246	0.783696	1.63312	1.69956	1.2269	0.0798946	0.868749	2.19115	0.274698	1.92647	0.40737	1.07386	0.462364	0.473053	2.1614	1.22632	0.647603	0.400575	1.11896	1.14044	0.172394	1.32047	1.70995	1.31768	0.427232	1.03369	1.39135	0.0768096
ALG10B	0.417802	1.25036	1.73718	2.63773	1.62535	0.320329	0.125618	3.02425	0.584173	2.89735	1.04439	3.25115	1.79845	2.53706	1.61476	1.66286	1.99481	1.10122	0.271249	1.12235	0.984338	0.619689	1.81241	0.654751	1.34658	1.06439	1.81416	1.02919
ALG11	1.36471	2.23497	2.2537	1.95441	1.89099	0.451576	1.56997	3.50003	0.921102	3.2269	3.28992	1.55682	1.90206	1.88729	0.832273	2.36895	2.85622	1.54532	1.64192	2.61935	0.445421	1.586	1.49436	0.653377	1.87034	1.32613	2.82597	0.558897
ALG12	6.68419	7.40802	7.17545	6.27825	5.18004	8.92624	6.9668	8.60377	6.07111	7.4189	8.11006	3.3597	5.81459	3.18472	5.38806	5.7402	6.8983	4.8713	6.10394	3.95161	3.5687	4.0639	4.99744	6.36244	5.35523	7.29322	6.10576	3.58122
ALG13	9.54081	13.9243	8.84408	10.966	7.80362	6.94792	9.01379	21.3628	9.69828	11.2245	12.1451	6.98758	5.58906	5.48091	5.73046	6.23858	4.73755	8.20086	7.48001	5.23708	3.73633	4.50053	10.3547	5.41551	6.40671	3.7745	7.55493	1.49862
ALG14	0.567787	0.525372	0.263839	0.444275	0.289482	0.177231	0.381035	0.402067	0.373905	0.5707	0.540636	0.405109	0.738795	0.344709	0.690139	0.681393	0.304863	0.607637	0.411106	0.617521	0.982411	0.851885	0.859756	0.51805	0.45824	0.370561	0.445609	0.207527
ALG1L	0.257098	0.771841	0.127526	0.941214	0.279175	0.592555	3.75531	0.975644	0.620124	0.803782	0.755987	0.730867	0.202445	0	0.240791	0	0.124028	0.150102	0.0595505	0	1.49689	0.336456	0.922533	0.0707311	0.0808726	0.434872	0	0.891358
ALG2	7.78551	21.442	17.4602	8.25485	13.1616	3.93864	12.7143	20.6127	7.72396	19.4037	13.5137	5.43254	6.52101	6.25468	5.49681	7.59143	9.69569	4.03607	9.46911	7.78039	6.44546	5.62462	7.25777	4.53076	6.34771	8.0689	8.879	1.41225
ALG3	13.5314	16.8338	14.2394	5.80324	11.4488	10.9671	11.3261	16.9138	7.51395	15.8781	18.721	9.90965	12.9147	8.27294	11.5758	11.2656	26.8557	17.7537	15.967	15.3276	9.16365	14.4192	17.0421	11.2369	19.7635	12.5247	15.6786	7.08082
ALG5	12.1298	10.5743	13.2209	12.6228	9.22665	7.92439	11.5696	17.0128	14.3971	16.8662	33.4554	10.833	25.3866	17.5858	18.7457	21.7579	28.6959	20.7492	16.5336	16.8313	14.8978	23.931	28.5805	19.7225	24.1115	23.6497	20.9599	4.28271
ALG6	0.766445	0.901053	0.920854	1.01194	0.649289	0.621883	0.647708	1.46731	0.869194	1.158	1.47913	1.59043	2.95647	1.87852	2.12265	2.49518	8.50244	2.35353	1.94122	2.60647	4.0988	1.53939	3.00092	1.9649	1.92178	1.94336	1.33454	0.901081
ALG8	16.5568	11.4787	12.4043	13.0901	9.08453	8.46332	11.713	12.8605	11.6533	13.6569	16.8889	7.50296	17.0092	7.33134	12.2743	11.5641	30.076	11.2945	13.5966	14.6889	8.79983	13.0688	11.7961	14.8971	15.0594	18.3472	9.84316	17.6921
ALG9	7.43254	7.074	5.6986	4.53148	4.37974	2.0351	3.68142	7.24867	4.34141	6.20163	6.39927	4.22034	4.49624	4.57013	6.84013	6.61764	7.17435	6.39829	5.39519	5.84822	3.56657	3.81551	2.5772	4.81746	4.85404	6.08199	4.77211	1.91473
ALK	0	0	0.0165973	0	0	0	0	0	0.0204326	0.0118771	0.0145207	0.0126563	0.0757979	0.0666675	0.425722	0	0.10729	0.039028	0.0206338	0.130729	0	0.0306328	0.066737	0	0.0350727	0	0	0
ALKBH1	3.04264	2.5897	2.42102	3.27417	2.39251	1.31641	1.63761	2.94175	2.18737	3.12357	2.63667	1.97165	1.60686	1.88147	2.11036	2.35233	1.39534	1.42347	1.66023	2.14469	1.73568	0.861034	1.72312	1.49991	1.89602	2.22592	1.93607	0.456425
ALKBH2	5.22627	8.0718	2.50298	4.73496	4.82062	4.82468	6.32111	6.60299	6.05967	6.39434	12.4676	24.3896	12.4553	15.6978	26.6371	12.5284	11.4417	10.7366	8.90793	10.3475	18.0018	12.5808	9.99317	7.23739	9.19793	5.14662	7.81987	14.636
ALKBH3	15.8643	7.80739	9.30777	9.3057	6.1642	14.2062	9.03699	14.1891	10.5483	8.87664	11.9806	5.34291	10.4062	10.0672	10.7751	7.82249	3.99278	11.6439	13.0775	8.31851	8.31179	6.83778	6.50118	10.8785	7.87212	9.20663	8.63913	4.46869
ALKBH4	4.59328	4.93943	1.55482	3.42088	3.34578	3.89859	4.75146	3.64425	3.44045	3.20639	4.3929	2.44129	3.52792	4.97132	3.29889	4.07023	2.64882	2.61516	3.10281	1.87186	4.48299	2.62486	4.29444	6.78654	4.92873	5.91665	2.27025	2.6623
ALKBH5	13.4635	13.4498	7.64891	11.4005	12.767	4.62453	12.7781	13.9901	10.6308	19.071	22.4345	21.8405	25.0963	27.2938	27.0699	33.941	57.3505	23.3885	27.824	23.2419	17.9345	17.0898	12.1834	26.057	21.8003	26.9909	14.7642	5.7652
ALKBH6	11.15	9.91314	9.90043	2.70496	9.07053	8.61075	9.10696	8.95347	3.0817	9.96953	15.6195	9.25603	8.15025	6.55367	8.27579	7.81616	4.78176	5.08488	11.4054	7.03191	3.26689	8.35147	3.93824	8.35028	10.0246	8.55923	2.93693	9.12846
ALKBH7	183.975	128.802	76.1464	36.5301	67.9429	147.792	145.938	139.285	43.6986	127.804	134.355	62.1453	73.2364	62.8234	88.843	47.924	90.9078	64.5931	55.3207	59.5682	45.4013	89.3149	71.899	107.813	63.674	99.5398	55.461	137.295
ALKBH8	1.1706	1.69972	1.00114	0.847536	0.968932	0.225004	0.998528	1.27262	0.468726	1.86453	0.929499	1.12659	1.28326	0.806775	1.38542	1.24509	2.09644	0.791386	0.839758	1.35952	1.042	0.800987	1.12985	0.927807	0.736738	0.907067	0.870557	0.236125
ALLC	0	0	0	0	0	0	0	0	0	0	0	0	0	0	0	0	0	0	0.105953	0	0.0339682	0	0	0	0	0	0	0
ALMS1	0.467971	0.533171	0.418845	1.70146	0.406111	0.1735	0.416395	0.653278	1.67309	1.19832	0.737852	0.977774	1.29689	1.11141	1.30893	0.905715	1.08762	1.10825	0.810876	0.808007	0.661575	0.541091	0.488753	1.01059	0.780941	1.05064	1.40782	0.402466
ALOX12	0	0	0.0158669	0	0	0.0270672	0.145394	0.0438603	0.0389792	0	0.0208366	0.0181557	0.0167335	0.0171801	0.0202596	0.0916191	0.0153935	0	0.118389	0.0173056	0	0.021773	0.0233191	0.0718267	0	0	0.0182798	0.0390429
ALOX12B	0	0	0	0	0	0	0	0	0	0.0158673	0	0.729834	0.0469283	0.449756	0.284193	0.222728	1.18001	0.0523308	0	0.210398	0.620138	0	0.0655681	0.067179	0.0188086	0	0.068359	0.255814
ALOX15	0	0	0	0	0.0583737	0	0	0.0253555	0	0	0.0360936	0.0528294	0	0	0	0	0.0166669	0	0	0.0600095	0.0630683	0	0	0	0.0871339	0	0.0197904	0
ALOX15B	0.122107	0.0483254	0	0.298733	0.141343	0	0.978053	0.0653548	0.0522453	0.244077	0.0283801	45.3843	0.987374	2.99031	1.04431	2.64713	0.226859	2.28443	0.722961	1.50638	0.0348993	0.233721	1.00949	1.81416	2.89997	0.385021	0.853075	0.174722
ALOX5	0.730517	2.36799	1.50761	2.76559	2.12145	0.0591061	0.556381	1.20233	2.90358	4.15687	2.1407	9.99578	10.4834	19.0089	10.4069	11.1222	24.1535	14.8451	8.523	25.1189	23.4981	23.0524	13.4802	26.7439	26.2171	42.6306	9.28522	4.01636
ALOX5AP	6.38492	10.1821	4.05678	7.82635	3.99469	2.81704	5.0693	8.65774	3.49236	10.9485	6.48019	6.87957	16.4176	7.12357	9.08163	20.9502	27.447	19.0963	6.4644	21.3728	9.29755	47.1768	7.34132	24.4585	21.0604	21.0109	13.6397	1.52869
ALOXE3	0	0	0	0.013024	0	0.0408565	0	0.0109616	0	0	0	0.231947	0	0.109798	0.0273167	0	0	0	0.0315092	0.0389059	0.0146873	0	0	0.0134594	0.0451678	0.0647644	0	0
ALPI	0	0	0	0	0	0	0	0	0	0	0	0.149509	0.474613	0.298715	1.37237	0.0503088	0.239435	0.0853646	2.31544	4.67349	3.09037	0	0	0	0.294544	0	0.0334536	0.0357817
ALPK1	1.21333	1.8599	1.16082	1.93972	1.07524	0.490793	0.699859	1.16616	1.75931	2.25171	1.98703	2.71813	2.75327	1.94488	1.85231	2.55426	3.59481	3.16065	2.07434	2.39451	2.04012	1.7015	1.19329	1.5575	1.94683	2.74005	1.43907	1.67019
ALPK2	0	0.0588564	0.0187121	0.0108457	0.0213935	0.0408689	0	0.0303411	0	0.256173	0.061387	5.35602	7.01466	8.75531	8.31254	11.3827	6.97154	1.969	4.07816	5.00391	2.6256	1.10163	0.240345	2.46282	2.35468	1.56247	4.17745	2.9393
ALPK3	5.92315	4.99089	26.7246	7.71619	10.9844	2.98235	2.28117	4.53149	6.20174	5.2868	6.91023	0.780293	2.37441	8.53545	0.57374	0.607038	0.50581	0.972673	1.53982	7.53778	0.447244	0.20554	0.131142	4.6647	0.242667	1.52583	0.170743	0.0385581
ALPL	3.19854	1.89685	0.762977	3.96716	2.00383	0.16859	11.7129	0.844869	3.18615	3.72462	4.52905	2.63191	95.4037	28.1903	53.2699	57.3261	0.266526	0.651925	63.764	28.5585	14.4797	1.55419	3.73628	2.5206	3.36254	1.01691	8.05317	2.49763
ALPP	0	0	0	0	0	0	0	0	0	0	0	0	0	0	0	0	0	0	0	0	0	0	0	0	0	0	0	0
ALPPL2	0	0	0	0	0	0	0	0	0	0	0	0	0	0	0	0	0	0	0	0	0	0	0	0	0	0	0	0
ALS2	2.45828	2.25439	1.87645	3.58287	2.33588	1.30627	1.05902	1.95613	2.08236	5.71828	3.71277	2.08225	4.5143	2.72853	2.39131	2.82779	4.05196	2.96655	2.89839	2.28237	1.87758	1.17253	1.56589	2.43835	4.26318	2.31451	3.56231	0.55326
ALS2CL	12.089	6.79266	44.1336	5.95653	15.1824	4.29264	2.90837	3.84741	7.7971	8.12892	10.9829	0.799074	0.617443	0.660409	0.659154	0.595797	0.638942	1.22503	1.41831	0.902133	1.19134	1.07627	0.556821	6.56828	7.37391	9.34259	2.14832	0.658667
ALS2CR11	0.0246094	0.192254	0	0	0.137036	0	0	0.0190808	0	0.077611	0	0.167724	0	0.0136155	0.371206	0.0072642	0.224244	0.322148	0.0644398	0	0.0586861	0.333011	0.0355055	0.0214168	0.0079657	0.0415424	0	0
ALS2CR12	0	0	0.122819	0.113101	0.193683	0	0	0	0.0903452	0	0	0.134283	0.207374	0.0480246	0.0938468	0.170017	0.127166	0.0866705	0.183325	0.0715585	0	0	0	0.067287	0.0622947	0.140827	0.0565892	0
ALX1	0	0	0	0	0.0319162	0	0	0	0	0	0.52284	0.292758	0.0299945	0.0307361	0	0.131053	1.51718	1.06953	0.0265113	0	0	0	1.3775	0.127952	0	0	1.47286	0
ALX3	0.507951	0.16566	0.418298	0.482129	0.354345	0	0.410266	0.34602	0.307943	0.133929	0.494545	0.311171	0.33098	0.520645	0.506629	0.193105	1.72517	0.245975	0.175585	0.31881	0.584228	0.285787	0.121449	0.661336	0.318243	0.960041	0.313217	0.102323
ALX4	0	0.00686651	0.00600873	0.00696217	0.0343144	0.0104687	0.0187984	0	0	0.00644863	0	0	0.0253294	0.071622	0.0769492	0.0208433	0.0407852	0.00706471	0.140065	0.00657563	0.0376191	0	0	0	0.00761843	0	0	0
ALYREF	23.2252	34.4021	13.496	17.6581	18.8568	21.8752	31.6277	25.5454	17.3985	43.6584	30.8413	17.2901	22.99	18.4013	26.9262	29.3596	79.9985	20.5686	36.6643	29.4531	44.6894	57.9825	35.3535	39.1507	36.2546	38.4689	19.2337	10.7155
AMACR	3.68915	11.7177	9.70258	10.993	23.9381	0.857431	14.6677	17.4767	8.05374	9.18948	6.03213	18.4077	41.1882	10.2654	34.786	45.0968	15.1447	74.1436	27.3949	16.2835	15.1535	12.7892	85.6782	138.475	268.237	220.744	196.547	35.035
AMBN	0.17429	0	0	0	0.0649327	0	0	0.0352041	0	0	0	0	0	0	0	0	0	0	0	0	0	0	0.0384341	0	0.0340546	0.0307778	0	0
AMBP	0.367061	0	0	0.0659519	0.0644334	0	0	0	0.112648	0.0915879	0.377057	0.0656837	6.51099	0.806808	0.821975	0.926163	18.5487	7.45758	2.37029	0.903454	0.308739	8.7632	5.55942	0.0645841	0.654837	0.0657291	2.17623	0.994786
AMBRA1	7.33033	8.6467	4.64731	9.67177	6.30818	5.91027	8.78141	8.0669	8.22264	6.75417	7.71044	4.97344	4.73341	4.97333	6.46037	4.58636	5.3856	4.49029	4.99707	3.95346	5.92269	4.43472	4.26489	5.05439	4.49678	4.60284	4.81128	1.06278
AMD1	9.53135	15.484	7.65861	11.9753	8.14766	1.51094	8.92012	14.5358	6.70695	17.837	9.07106	10.6275	14.2398	7.57587	17.3509	8.81919	9.03348	12.2802	10.1751	12.2715	5.38945	7.39339	5.92513	5.16482	6.32414	7.48089	13.1196	0.973332
AMDHD1	0.053979	0.0403106	0.124429	0.0615324	0.0603729	0	0.0810701	0.114543	0.0436501	0	0.0466921	2.01377	3.54358	0.615802	5.21725	1.00563	0.0517408	0.0209042	0.729507	0.736242	0.0651784	0.0974123	0.780079	0.36181	2.1863	0.449083	2.04782	0
AMDHD2	6.44842	11.2717	11.9141	22.8571	11.6925	12.759	11.4929	10.1795	29.8314	7.23064	11.1837	9.58812	15.0264	11.4987	20.095	16.3619	26.8246	12.6353	26.0783	12.467	10.4446	15.0072	74.9962	12.216	15.0555	21.6209	20.7224	6.47843
AMELX	0	0	0	0	0.0798575	0	0	0	0	0	0	0	0	0	0	0	0	0	0	0	0	0	0	0	0	0	0	0
AMELY	0	0	0	0	0	0	0	0	0	0	0	0	0	0	0	0	0	0	0	0	0	0	0	0	0	0	0	0
AMER1	0.383355	0.936683	0.509122	0.602084	1.04929	0.366122	0.80998	0.811093	0.391487	0.513762	0.418281	0.630216	0.623287	0.554294	0.654907	0.715446	0.412278	0.430517	0.307389	0.454087	0.222612	0.306602	0.217282	0.502779	0.220835	0.322323	0.653827	0.167531
AMER2	0	0.0587573	0	0	0	0	0	0	0	0.00360911	0.0169436	0	0	0	0	0	0	0	0	0.014119	0	0.00465902	0	0	0	0	0	0
AMER3	0.0113041	0	0.0329972	0	0.0191176	0.00972663	0	0	0.0686639	0	0.0864754	0	0	0	0	0	0	0	0	0	0.027262	0	0	0	0	0	0	0
AMFR	46.7166	55.3181	39.0998	67.7859	29.9589	66.215	84.8836	91.4646	60.4758	63.2165	59.6305	9.68657	13.6991	16.6837	14.2683	14.5484	14.6769	21.0642	19.1162	18.3015	12.5162	14.1999	30.2756	11.0207	13.7705	18.3395	22.6099	6.62914
AMH	1.49655	1.30923	0	0.642213	1.54881	0.0722769	0.258422	0.590867	0.867773	0.571781	6.64526	0.367965	0.180912	0.0927913	0.519127	1.20226	0.272505	0.100834	1.15966	0.0466668	0.182033	0.409858	0.124309	0.968012	0.407751	0	0	0.1572
AMHR2	0	0	0.0219164	0.125276	0	0	0	0.0994236	0.13397	0	0	0	0	0.0593641	0	0.126403	0	0	0	0.177584	0	0	0	0.212061	0.279004	0.125272	0	0.069369
AMICA1	0.934667	4.77873	0.377905	1.27017	1.13783	0.0497287	0.200418	0.910933	1.6432	1.98589	2.31971	6.28009	9.00464	3.76874	5.26897	14.5926	1.66486	3.88025	13.3023	6.53959	4.97036	8.598	1.50446	1.96428	7.41623	2.36519	2.96063	2.16387
AMIGO1	0.75519	1.21259	0.280353	0.332713	0.823032	0.500927	1.52757	1.11574	0.193642	0.65648	0.610291	0.680237	3.34834	1.82544	0.350183	4.5921	0.611381	2.52656	0.908376	0.942591	3.1797	0.236369	2.0556	1.99989	1.22941	1.83407	1.72544	0.18706
AMIGO2	4.87923	11.8099	1.67462	3.08486	8.45047	1.5893	0.816859	5.82972	5.24834	10.5889	16.0464	0.697739	1.09245	1.13766	1.69008	1.74522	3.50756	4.75226	0.841823	4.09167	0.707126	2.57145	4.80642	0.231838	0.593509	0.788109	0.703469	0.189468
AMIGO3	0.845429	3.18178e-05	0.65755	0.471914	4.4023e-05	0.153345	0.444264	3.4104e-11	0.913157	0.00011032	0.701997	0.262717	0.903692	0.392034	0.444758	0.000918954	0.0216961	0.312802	0.992688	0.000560227	0.582821	0.418371	0.228237	1.42892	1.97872	1.0472	0.3369	0.799512
AMMECR1	1.35875	0.647024	1.40317	0.772739	2.03023	0.273899	0.629494	0.80517	0.642831	1.12762	1.10655	1.20932	1.00795	0.838635	0.733216	0.822114	1.95247	1.32113	0.786183	0.846885	0.377962	1.01841	2.49642	1.62302	1.29853	1.48509	1.36303	0.986497
AMMECR1L	1.29371	1.48344	1.47217	1.60049	1.78238	1.24389	1.58031	1.41078	0.979741	3.15813	3.79541	2.44871	3.06368	2.67743	2.55747	2.4921	3.63546	2.07537	2.52134	2.82614	1.38761	1.47961	1.8144	2.39705	2.99033	2.87023	2.95112	0.430906
AMN	0.205373	0.114862	0.202938	0.538102	0.206389	0.308679	0.785097	0.218674	0.373549	0.2383	3.2256	3.39084	15.2005	11.0707	45.9083	56.8948	3.95826	11.7663	4.71353	9.01704	16.2134	0.832336	92.0264	124.293	80.7104	48.6305	89.5978	134.816
AMN1	5.01539	6.24291	4.07828	5.42516	2.83092	2.13999	4.94608	6.08057	4.91422	4.35454	5.1352	3.63627	4.14574	2.96855	4.08352	2.63749	6.30495	2.68345	3.10948	4.31799	3.07521	1.69793	3.45901	2.49314	1.7804	1.88473	1.04261	0.742684
AMOT	3.33113	3.75908	1.84303	7.1817	0.615606	1.40655	1.24108	3.66127	2.95588	4.68149	2.56231	2.31449	3.55844	4.08604	2.86244	4.75877	0.570379	2.44021	2.10386	2.86463	0.649929	0.944167	7.01998	2.68548	2.68829	3.54827	15.3455	0.651248
AMOTL1	4.87777	4.81046	2.05051	2.2163	5.00949	0.0844626	5.86081	6.76585	1.38244	2.58064	2.59645	2.15727	3.46106	4.38175	3.09953	3.96973	4.04744	3.11271	2.59964	4.80159	1.81769	0.590344	2.35049	3.89185	3.50435	3.46853	4.5351	0.903535
AMOTL2	10.9165	15.5487	12.4472	7.19903	8.92528	9.72654	7.30573	7.99439	7.83146	44.3837	13.1981	27.6412	15.1058	71.9478	30.716	35.821	7.70542	10.5823	20.1861	21.6355	11.2531	13.0784	25.9628	20.3775	23.8969	22.8256	17.1653	9.24102
AMPD1	0	0.0177254	0	0.0363195	0	0	0	0.0869913	0.251305	0.151434	0.165305	0.198061	0	0.170379	0	0.504783	0.0152678	0.222058	0	0.0343065	0.0766548	1.11465	0.0693754	0	0.257312	4.8452	0	0
AMPD2	1.18245	2.0827	2.09296	1.74293	3.03637	0.936662	1.13972	1.7983	1.13547	3.0673	4.3181	9.85209	10.7625	10.0256	8.98041	13.1926	11.4008	16.5784	10.7055	12.9353	9.76513	9.16791	8.38757	7.76008	8.70776	6.19531	3.90805	2.69021
AMPD3	29.2733	16.0344	21.0501	21.7055	12.8261	17.3943	13.4886	22.9616	11.1949	21.7051	20.7799	3.65467	3.25211	3.93876	2.11213	4.54635	1.50973	6.25648	3.05069	4.28151	1.72892	4.89089	1.31839	1.33788	3.17756	1.68327	3.04783	0.329651
AMPH	0.0349299	0.0261783	0.068048	0.053264	0.169936	0	0.272981	0.0629984	0	0.0123116	0.0301844	0.19729	0	0.348727	0.0440937	0.119554	1.22204	0.0135169	0.117931	0.106852	0.286064	0.0633336	0	0.0256272	0.0145753	0.15859	0.450185	0
AMT	11.31	4.74639	6.88892	6.31086	11.1047	7.33169	9.70021	11.1403	5.98217	9.38104	10.7114	4.37847	4.06924	4.73293	4.22026	5.99764	1.60255	4.81483	6.58984	4.31686	0.705272	0.678201	0.200867	8.85183	12.4076	10.3767	10.7721	1.56514
AMTN	0.0887556	0	0	0	0	0	0	0.230666	0	0	0	0	0	0	0	0	0	0	0	0	0	0	0	0	0	0	0	0
AMY1A	0.232741	0.109893	0.419791	0.13218	0.481626	0.00923047	0.0838713	0.0458144	0.245634	0.0374186	0.0679166	0.171679	0.158046	0.123562	0.318873	0.171382	0.00709125	0.0618754	0.152197	0.0823156	0	1.0785	0.00634917	0.174865	0.117208	0.208676	0.11532	0.0214241
AMY1B	0.0168772	0.0210642	0.0164361	0.0151491	0.0694071	0.00922218	0.0279499	0.00251296	0.0168008	0	0.00679293	0.00626639	0.0109168	0.00296058	0.0367029	0.0239556	0	0	0.00510786	0.00264593	0	0.570127	0.00634236	0.0182098	0	0.0150147	0.00880726	0.0214119
AMY1C	0.377727	0.143091	0.762966	0.335461	0.85582	0.0102428	0.0930044	0.12733	0.334864	0.0703734	0.104695	0.338281	0.200425	0.256881	0.505753	0.233438	0.0395582	0.123675	0.261454	0.132525	0	1.66565	0.0140794	0.243118	0.202589	0.33843	0.160095	0.0476585
AMY2A	0.132809	0.360191	0.190458	0.170528	0.255821	0	0.0365406	0.0350996	0.0871024	0.0242907	0.0823477	0.276956	0.11853	0.0264205	0.13609	0.126757	0.130347	0.0880711	0.107279	0.0407166	0	0.0213863	0	0.120233	0.0485077	0.23239	0.0431286	0.0495725
AMY2B	5.31108	9.26851	12.3331	4.21848	12.6724	0.857162	2.19667	1.9965	6.17948	0.573616	2.15113	6.96762	3.89755	3.47999	7.27609	5.37391	1.78221	2.99643	4.93712	2.84606	0.233499	0.373262	0.228689	5.9426	3.62237	7.61745	3.24724	3.00467
AMZ1	0.0127224	0.0236211	0	0	0.0143375	0.0109311	0.0315016	0.0424354	0.0309088	0.0445582	0.0356611	1.03814	0.133603	0.12793	0.106488	0.130656	0.0426122	1.382	0.13915	1.79782	0.330373	4.5028	0.0606145	0.165021	0.0523196	0.00722774	0.091496	0.0624919
AMZ2	25.6542	29.3503	17.1413	27.0979	15.6548	31.7162	23.3366	25.1916	20.1007	52.9852	45.0569	40.5552	39.0874	27.8084	35.1099	35.5744	53.0925	42.9252	31.9734	29.7595	21.2063	28.8954	41.9216	33.2063	39.4539	35.8515	29.0707	10.714
ANAPC1	3.06892	2.89215	1.94614	2.04606	2.4821	1.30744	1.75545	2.80284	1.16375	4.24612	4.45494	3.34365	4.19881	4.31366	3.74372	3.86926	5.95693	3.92689	3.65425	4.49777	2.69176	2.87065	2.04851	2.40681	3.64044	3.25541	3.83383	0.369769
ANAPC10	7.11707	8.61946	5.8516	7.68969	5.24039	2.68862	3.84205	7.90522	7.24402	8.63082	7.2012	5.138	7.50845	6.93506	6.38053	6.74915	10.1691	7.22211	5.5732	5.88843	5.41008	6.46991	4.60755	6.36721	5.41483	5.23965	6.34174	0.318942
ANAPC11	111.585	81.9992	42.207	68.4806	36.1465	116.506	78.1308	78.252	72.3926	143.752	156.534	71.1426	78.108	67.3287	75.6152	64.4274	200.454	89.133	73.1082	80.357	89.7701	104.997	121.324	140.428	118.691	91.5959	77.2872	96.4416
ANAPC13	34.549	51.1495	27.3052	21.3058	24.3411	22.7222	32.5954	40.6849	20.3792	27.9464	35.7634	7.98333	11.9881	12.7555	12.9462	21.5618	17.766	12.9347	21.0179	13.824	10.8911	15.4178	32.4884	22.8251	20.3303	21.0318	18.0171	8.52985
ANAPC15	55.084	35.4273	26.7962	29.2529	30.136	48.5753	57.4056	44.3237	34.9936	23.7757	34.4788	9.14665	15.3798	11.0984	15.7903	17.1364	19.2604	17.9327	16.4108	14.52	12.6678	21.1427	22.6204	22.7704	15.4498	17.4871	21.878	12.7099
ANAPC16	9.24297	7.17675	7.87225	12.174	7.50375	9.47479	8.72033	11.7448	12.0701	10.6578	11.002	11.7328	24.16	21.156	22.8842	20.8161	10.1661	14.901	19.0114	15.8047	12.1281	12.2132	12.624	22.6551	16.2014	24.1074	15.7065	6.6221
ANAPC2	7.02225	14.731	16.1818	5.08285	18.435	2.54338	10.8537	12.5593	7.67827	10.9434	15.7654	7.98298	11.0062	11.0755	11.1688	11.9595	12.2182	7.10066	19.0897	8.1038	8.8867	10.7636	10.8593	12.6308	11.0316	11.4487	7.00524	4.07681
ANAPC4	4.02749	3.32368	4.715	3.56112	4.80375	1.54958	2.428	3.49258	3.76899	4.21914	7.3085	4.00505	5.57537	4.00442	4.31356	4.69151	7.21818	3.90397	5.16145	5.13946	3.9172	2.76857	3.5623	4.74257	4.73743	5.10074	4.30179	1.43753
ANAPC5	29.1648	18.3876	17.8687	17.9985	15.2108	13.2059	16.8759	26.0378	18.104	18.3298	34.5238	26.2008	23.52	20.1222	25.705	21.4028	38.2444	25.9991	24.8118	22.5132	25.7358	19.3415	19.1539	21.1176	25.6953	18.538	16.0322	5.04408
ANAPC7	8.85533	9.38405	7.18321	6.1857	6.73939	7.72052	10.8956	6.32197	7.31291	8.95695	10.0814	4.62501	7.26217	6.19626	11.3446	8.50147	9.61972	7.97727	10.3434	5.54188	8.09189	8.86192	10.7459	9.96596	13.782	7.4481	11.8411	6.17276
ANG	0.382939	0.566368	0.384031	0.173404	0.0790258	0.110648	0.876788	0.231048	0.437784	2.33327	1.22113	20.4523	20.6882	24.6863	22.4452	17.5382	1.88492	6.45317	9.73309	14.4665	15.4125	3.50405	8.02943	19.8132	9.89764	7.40792	8.39703	5.04179
ANGEL1	5.95634	7.10584	6.19076	4.39212	6.40098	2.8876	5.89418	7.48646	3.06259	5.55475	7.90168	3.25274	2.38643	3.6794	3.64778	3.67989	1.90602	5.20521	5.27927	2.59586	1.75205	2.47322	2.26867	3.1124	4.20689	4.3155	4.55916	0.4968
ANGEL2	2.28559	1.83606	1.60777	2.23707	1.54301	1.16539	1.13258	2.33921	1.28052	2.22452	2.4812	3.03717	3.4461	2.49684	3.26656	3.28076	5.96402	3.39506	3.33765	3.10049	1.55633	1.78879	2.82791	2.39033	2.23118	2.95024	3.57212	0.62599
ANGPT1	14.4488	11.6546	10.1003	31.9929	13.4075	4.12774	7.0718	18.864	10.3298	6.54138	2.1681	1.02106	1.30203	1.56024	1.45111	1.79557	0.734536	2.49933	1.18968	2.05207	1.84641	0.225377	0.1904	0.138953	0.332421	0.0609875	0.766176	0.0202374
ANGPT2	1.04389	6.34149	2.0833	0.953791	5.0727	3.7765	5.81974	1.2792	0.936782	1.39003	3.36799	12.3081	21.4444	10.5826	8.62477	19.7733	8.2881	30.2537	21.9364	20.7293	6.8839	0.697114	0.237969	0.160221	0.100758	0.199085	0.379948	0.245867
ANGPT4	0.0235124	0.204876	0.0402145	0.240508	0.431765	0	2.21911	0	0.222078	0.332177	0.343361	0.0460226	0.0848482	0.0754499	0.0256412	0.0536287	0	0	0.206313	0.303421	0.0489204	0	0	0	0.0294705	0	0.0231635	0
ANGPTL1	5.27686	9.41694	2.56522	4.60612	4.21309	2.37893	4.68564	17.5253	3.34959	6.91709	5.46554	0.26285	0.304571	0.509142	0.18849	0.480655	1.15356	0.490236	0.0306193	0.176996	0.563267	0.224961	0.216827	0.018572	0.270575	0.0562647	1.04699	0.242869
ANGPTL2	1.15745	5.46225	1.06598	1.18891	5.98266	0.516011	1.742	2.20097	0.850332	2.74769	3.67821	7.6232	19.7068	10.1	7.79977	13.4168	9.65689	32.696	32.7887	22.7214	5.99076	4.31806	0.931566	1.69149	2.87316	0.684888	1.72586	0.141586
ANGPTL3	0.0264229	0.192909	0	0	0.0592893	0	0.0601812	0	0	0	0	0	0.165072	0.254324	0.133377	0.0904305	0.0506205	0.0306822	0	0.997001	0.144902	0	0.0193071	0.0147821	0.330839	0	1.60829	0
ANGPTL4	0.0234354	0.94495	0.273282	0.142831	0.907449	0.174383	0.348824	0.961334	1.115	1.32803	0.572785	61.5684	172.18	87.7755	391.148	339.493	42.3976	597.71	383.431	385.712	87.3763	135.836	0.333134	2.47239	6.78651	0.38068	0.053249	0.0565126
ANGPTL5	0	0	0.0315811	0	0	0	0	0	0	0	0	0	0	0	0.0201625	0	0	0	0	0	0.0581339	0.0433391	0	0	0	0	0	0
ANGPTL6	0.695338	1.17762	0.789257	0.234383	1.54762	0.340539	1.36826	0.630404	0.374494	0.650829	0.602194	1.60154	1.66443	1.29364	1.71773	0.616172	1.97636	2.48325	1.68424	1.30086	1.65443	3.39504	1.16986	2.06618	1.4915	1.9327	1.11445	0.61951
ANGPTL7	0.0170521	0	0.0168446	0	0.0190835	0	0	0.0155135	0.0620583	0.450118	0.0442439	0.0192751	0	0	0	0	0.0326857	0	0	0.0367317	1.23763	0	0	0.0190553	0.0427172	0	0.388118	0
ANHX	0	0	0	0	0	0	0	0	0	0	0	0	0	0	0	0	0	0	0	0	0	0	0	0	0	0	0	0
ANK1	0.0723315	0.564936	0.0199027	1.6185	0.102093	0	0.142722	0.158354	1.33254	0.0487721	0.251016	0.521767	0.183764	1.23964	1.87453	3.15622	0.268641	0.33586	1.87143	1.10173	0.529502	0.353325	0.414714	2.83587	0.501286	1.54799	4.33659	0.0868023
ANK2	0.38453	0.359623	0.360227	0.855829	0.302946	1.35601	0.597094	0.378389	0.429733	1.1895	1.28793	2.52968	4.05355	4.91018	2.24437	7.41585	17.0114	5.15655	12.5363	0.993734	3.62387	0.931342	2.34235	1.09788	0.651079	0.0387469	11.3431	0.268097
ANK3	9.16423	12.4042	7.60612	12.43	5.87498	3.86231	7.68797	16.8235	10.5461	14.3026	6.98846	6.43641	13.2667	1.18312	6.65587	16.8197	6.98699	2.05935	14.4981	1.33266	2.3283	0.442626	20.0317	11.8168	8.92172	19.3933	40.6537	1.45732
ANKAR	0.185659	0.150272	0.138611	0.124159	0.175002	0	0.041126	0.229181	0.155498	0.182884	0.179542	0.320229	0.488358	0.244066	0.676461	0.478702	0.0744374	0.1868	0.454791	0.149592	0.0531145	0.201209	0.0382885	0.179963	0.206859	0.223096	0.137568	0
ANKDD1A	0.636845	0.105757	0.391639	0.203833	0.164338	0.398468	1.55001	0.264567	0.698945	1.38124	0.660206	0.373439	1.9351	1.20079	1.17313	0.667336	0.361289	1.32295	0.618761	0.5987	0.0785901	1.47683	1.00043	0.545735	0.534789	0.374229	0.337423	0.059539
ANKDD1B	3.32381	2.02883	4.7656	2.44501	1.63411	1.40433	0.992974	3.11983	2.31744	1.55572	1.60694	0.395365	0.0910937	0.935454	0.459788	0.0831501	0.237437	0.32168	0.255125	0.518459	0.159469	0.0395621	0.913152	0.717372	0.419876	0.860396	0.779604	0.248419
ANKEF1	1.02612	2.11416	1.34878	1.09029	1.29664	0.49855	1.24004	2.05111	0.662561	2.32176	1.335	2.08197	1.21874	1.68226	1.0837	1.19644	1.78396	1.53261	0.724395	1.26729	0.809589	0.650479	3.12222	0.804253	1.46367	2.46108	1.63075	0.187429
ANKFN1	0.00936234	0	0	0	0.0210605	0	0	0.0424742	0	0	0	0	0	0	0	0.0213641	0.0447086	0.123407	0	0.0336382	0	0	0	0	0	0	0	0
ANKFY1	2.2309	3.0525	2.84002	3.96363	3.35741	1.08759	2.5097	7.47543	2.07987	7.82474	6.08462	3.24729	4.49404	4.26759	3.18591	5.21834	8.76787	4.14201	4.05887	3.85762	1.78235	3.03676	3.77848	5.28779	6.28106	7.34855	7.74665	1.39676
ANKH	0.703612	2.33769	0.456343	5.85966	2.47663	0.072525	1.02288	1.05193	4.76127	5.12444	3.00899	13.1276	4.33748	6.52594	8.15402	5.13448	5.91285	7.29692	4.19382	9.42222	7.51635	6.44563	4.60323	5.30214	4.51076	7.45104	5.70873	0.9473
ANKHD1	20.0419	23.6635	19.42	32.8638	21.5273	4.99422	14.548	25.8206	24.5547	24.2431	23.1308	28.2418	37.1927	19.5926	26.0193	21.991	30.6405	18.4957	18.9747	16.9068	23.5749	17.6847	9.30715	15.0633	9.32318	20.742	16.6076	60.9101
ANKHD1-EIF4EBP3	3.75399	0.943959	1.32269	1.50247	0.759943	0.353528	0.590312	1.71112	3.14926	0.88805	0.921377	2.90682	2.5087	1.38739	2.18063	2.12966	2.77348	2.03351	1.2072	2.59571	0.396905	0.906652	0.175432	1.57086	0.867163	4.8372	1.13054	0.037625
ANKIB1	2.25615	2.78396	2.74518	2.23425	2.43357	1.22483	1.8179	3.45751	1.10894	4.20791	2.14119	3.05143	4.42096	5.20619	3.9617	5.58159	6.20195	4.62263	5.12911	3.8567	1.77471	2.666	5.54254	10.8113	8.14548	8.58479	13.8458	2.80766
ANKK1	0.0737308	0	0.0436913	0	0	0	0	0.026856	0.0357879	0	0.0191236	0.199965	0.122862	0.157707	0.0744115	0.0672865	0.0141282	0.0856299	0.258071	0.0794567	0	0.0800264	0	0.0164909	0	0.100419	0	0.071782
ANKLE1	0.0926205	0.0727331	0.111109	0	0.103556	0.0579187	0	0	0.0137781	0.0251764	0.061732	0.0490616	0.115698	0.159122	0.0700522	0.0388454	0.355691	0.0527921	0.083599	0.0641968	0.104016	0.138935	0	0.093291	0.0568325	0.172179	0.0632302	0
ANKLE2	8.7528	10.7492	10.623	10.9114	10.5584	5.8743	9.16933	11.3633	9.28495	15.0409	11.3653	18.6525	10.0924	12.4262	13.8026	15.0017	21.1991	16.5773	11.4631	18.4377	9.42993	12.161	5.65739	11.9711	13.7058	11.0198	8.82287	3.40176
ANKMY1	0.981587	1.23006	1.97655	1.48472	2.16921	1.04213	2.4829	0.96066	1.51979	2.18325	3.31491	2.45335	2.34282	12.7314	6.23706	2.88682	3.30541	3.91393	4.26884	4.02183	1.44034	1.515	1.24596	3.7482	4.20268	2.88779	3.36404	0.51193
ANKMY2	13.3627	12.9554	11.5603	14.6432	8.6644	5.30397	5.9046	14.0119	10.5194	8.13641	7.43767	3.59687	5.59111	7.93772	5.5144	5.65563	6.1413	3.23669	3.72895	5.42199	2.95897	3.00518	4.82797	10.7939	11.4251	13.4183	4.82337	0.928305
ANKRA2	4.08375	2.47594	3.07229	3.59715	1.96853	1.41285	1.90998	3.83202	2.72643	4.09261	3.20875	5.06199	2.59737	3.83312	3.94333	2.8845	4.20185	3.63381	3.12459	3.38818	1.93126	1.8752	2.2431	2.7617	3.21506	4.48378	2.4946	0.499405
ANKRD1	0.196631	0.440108	0.0194285	0.0672147	0.0878737	0.0328948	0.0588396	0	0	1.28629	0.382794	0.355742	0.0614848	0.231335	0.173464	0.381255	0.0377045	0.137092	0.289955	16.9739	0.118335	0	0.169838	0.30736	0.0246352	0.245329	0.693835	0.0952157
ANKRD10	6.61592	5.26781	10.7551	6.6668	10.8624	1.13833	6.26591	7.6503	8.96278	4.79089	13.8373	10.0437	48.3527	14.5967	11.689	13.4375	27.9622	15.4592	16.7205	10.9539	7.10716	6.22933	8.32859	21.7159	18.3103	18.6211	11.9548	4.94996
ANKRD11	13.5424	10.3656	10.1055	12.6743	9.84312	14.9481	14.7543	11.2268	17.423	12.2643	11.3548	14.8352	16.1789	13.4402	12.2652	16.9349	21.9246	12.4343	13.9171	13.5871	27.3939	7.84985	40.0664	15.3889	19.7837	23.567	17.8946	5.81194
ANKRD12	3.12957	4.02759	5.38895	6.39591	2.10484	3.74009	3.88871	6.11625	2.63613	5.29388	4.2207	1.94439	4.36739	3.30574	2.32568	4.27599	3.29722	1.96821	1.65885	3.25739	1.61046	1.99508	1.72644	2.42634	1.95447	2.65575	1.92582	4.43251
ANKRD13A	14.1243	17.0761	11.7051	23.1642	17.3247	8.25217	17.565	23.1003	11.7105	16.1267	14.1255	9.98785	26.0203	16.6077	9.94253	27.7083	5.19393	9.25442	15.55	8.17661	3.96676	9.73504	16.4145	24.4176	15.4483	14.1428	15.0889	6.96768
ANKRD13B	0.193206	0.555403	0.338355	0.399898	1.31694	0.19332	0.225295	0.134761	0.234547	0.355098	0.559782	1.68172	3.13516	3.51719	4.6339	1.29295	7.3036	1.77813	6.37492	1.19223	0.820087	1.33341	3.39421	4.45457	3.07524	2.54425	1.769	1.53094
ANKRD13C	1.43365	1.96875	1.5454	1.94973	1.79823	1.15802	1.57857	2.8161	1.27648	2.54643	1.94869	2.21353	3.7978	3.0758	3.06545	2.88016	3.79733	2.59349	1.97537	3.34103	2.88653	2.3133	3.23975	1.99077	2.22045	2.27814	2.91394	0.581703
ANKRD13D	5.37158	6.37556	5.27168	8.79349	8.86557	7.38774	5.88219	5.21573	11.6047	5.42487	7.88586	6.50041	8.71155	9.30922	7.84272	8.1442	12.6207	10.3529	19.1112	9.76188	5.41132	15.8721	5.89415	10.6224	9.90444	7.33525	6.19656	5.46383
ANKRD16	2.1569	2.22753	0.818698	1.53194	1.60011	2.51205	2.24946	1.97353	1.7804	1.83222	2.47387	1.39793	2.73418	2.63926	4.47314	3.32401	8.28624	4.29179	4.83827	3.08143	6.77994	3.26544	2.52507	2.64791	2.05822	2.91531	3.45991	1.3737
ANKRD17	6.07397	6.96495	7.00361	8.507	7.41244	3.24602	5.27434	9.49422	4.82538	7.94289	5.51806	5.81223	5.62944	5.65659	4.59043	6.10301	9.04479	5.61486	3.3739	6.42434	4.62033	3.12682	3.764	3.40393	3.4536	3.91959	7.56817	18.3682
ANKRD18A	0.2857	0.00997723	0.190333	0.101248	0.0299088	0.106045	0.0543625	0.404398	0.107604	0.239909	0.432767	0.415956	0.298589	0.111432	0.407329	0.0101102	0.0446272	0.200588	0.11844	0.336127	0.370788	0	0.17008	0.484757	0.325782	0.377889	0.52287	0.303563
ANKRD18B	0	0	0	0	0	0	0	0	0	0	0.00618252	0.0107762	0	0.0204093	0	0	0.168263	0.143138	0	0	0	7.72657	0.140663	0.425133	0.00597182	0.0541882	0.0217068	1.35461
ANKRD2	0.339561	0.0337101	0.0419769	0.0960533	0	0.281916	0.377291	0.0776549	0.716584	0.318804	0.594425	0.582484	0.397269	0.0305667	0.228651	0	0.219529	0.199118	0.0791217	0.552641	0.362405	3.22478	1.33053	1.81399	23.3769	3.23861	0.928181	2.67387
ANKRD20A1	0	0	0.0993158	0.0549972	0.300575	0.00439702	0.0144575	0.0556893	0.0344502	0.0354734	0.00891444	0.0864279	0.17002	0.0377002	0.17914	0.0647456	0.0633927	0.0119773	0.0696584	0.0667883	0.0495256	0.0257487	0	0.111703	0.0807211	0.00683511	0.129098	0.109341
ANKRD20A2	0.0154769	0	0.0789433	0.031427	0.074419	0.00439702	0.0696587	0.0933384	0.0198349	0.144622	0.0156003	0.0708903	0.0948533	0.0560905	0.207368	0.0529737	0.0979705	0.0279471	0.0395786	0.0389598	0.0242359	0.00468159	0.00759086	0.0635553	0.041975	0.0419871	0.136922	0.00841088
ANKRD20A3	0.00452328	0	0.0267903	0.0310092	0.0797211	0.0038652	0.0196482	0.0461001	0.0173937	0.0502603	0.0136754	0.0885362	0.0996216	0.0443413	0.0780781	0.0412875	0.0180428	0.00875006	0.0395542	0.0178986	0.0324167	0.0164345	0.0333781	0.0591261	0.0424598	0.0445262	0.0523029	0.00738462
ANKRD20A4	0.00864	0	0.135745	0.0460736	0.394566	0.00369455	0.116012	0.0216891	0.0323514	0.0297186	0	0.176423	0.031463	0.00846967	0.177344	0.172518	0.0186094	0.0233981	0.0424138	0.121226	0.0345255	0.00588775	0	0.0419539	0.00811	0.0024535	0.127743	0.0846701
ANKRD22	1.83015	1.98483	0.351798	5.14776	1.32979	0.336336	0.675745	0.345721	9.2565	2.27598	5.51416	0.230102	1.88283	1.08752	0.0319962	0.434783	1	1.27087	0.328197	1.55728	1.81568	7.6643	0.324997	0.764834	0.318638	0.34571	0.260512	1.16219
ANKRD23	0.298729	0.199129	0.256013	0.243507	0.145322	0	0.0534901	0.0647572	0.302062	0.152174	0.577909	0.406865	0.573242	0.408044	0.881238	0.784862	0.460758	0.434319	0.586999	0.332488	0.279345	0.214994	0.180564	0.676502	0.660508	0.539478	0.344401	0.373237
ANKRD24	0.179051	0.183586	0.0907309	0.169654	0.237943	0.298453	0.112947	0.284599	0.234943	0.298472	0.73841	0.824273	0.222562	0.305269	0.959358	1.18506	0.256821	0.277029	0.888384	0.337244	0.383831	0.250438	0.881434	0.937105	0.645637	0.490668	0.167263	0.180037
ANKRD26	1.58772	0.629981	1.11214	0.866057	0.722254	0.383807	0.905478	0.936565	0.682719	0.903202	0.617359	0.79616	0.827222	1.04465	1.13258	2.24274	0.968756	1.4419	1.53067	0.795941	0.425752	0.451774	0.618465	1.02651	1.03281	0.792145	0.951941	0.67491
ANKRD27	4.20713	4.03231	3.60277	2.17252	3.68596	1.60116	2.66802	5.92537	2.19803	4.67412	3.76298	3.46232	4.63796	4.76056	3.59167	3.58062	6.08116	3.78533	4.7746	3.29639	2.14553	4.44397	5.29894	3.16807	2.7278	4.61644	3.75898	0.607396
ANKRD28	4.36113	5.60201	5.64915	3.4969	5.73548	1.27698	3.67971	6.96847	2.22748	5.24773	4.89765	3.26604	2.6505	2.47065	2.25055	2.27363	1.75672	3.06555	1.92097	2.68009	1.53461	2.53414	1.55447	3.56668	4.09066	4.46813	4.89108	0.416939
ANKRD29	21.7275	3.90791	7.68076	14.5203	7.06178	6.12376	5.29884	10.3854	11.2784	14.6285	9.22042	1.76263	1.96308	2.66486	1.19776	1.98099	42.6264	0.871315	2.53227	1.30642	0.445671	1.30887	3.90312	3.37715	4.07398	1.65588	3.0226	0.211598
ANKRD30A	0.107955	0.150774	0.123288	0.0923093	0.0682482	0.0892172	0	0.0752975	0.0588528	0.144298	0.01733	0	0	0	0	0	0	0	0	0	0	0	0	0	0	0	0	0
ANKRD30B	0.0081689	0.00920157	0.0483787	0	0.0275852	0	0	0	0.00992081	0	0	0	0	0	0	0	0.0312774	0	0	0	0.0201065	0	0	0	0	0	0	0
ANKRD30BL	0	0	0	0	0	0	0	0	0	0	0	0	0	0	0	0	0	0	0	0	0	0	0	0	0	0	0	0
ANKRD31	0.0337119	0.0522059	0.0388122	0.0860098	0.0130433	0.0398127	0	0.133529	0.0887362	0.159334	0.0945925	0.0587755	0.018049	0.117553	0.17335	0.102585	0.0719724	0.0268497	0.0106456	0.0849616	0.0143051	0.0158019	0.0344189	0.00648722	0.00723669	0.0583568	0.00657658	0
ANKRD32	0.16578	0.253832	0.303828	0.396066	0.300341	0.03055	0.146295	0.438257	0.244545	0.432698	0.368056	0.995806	0.751209	0.582491	0.875494	0.729659	0.889493	0.542703	0.610165	0.933591	0.292751	0.404287	0.325722	0.312102	0.451894	0.491116	0.525121	0.116384
ANKRD33	0	0	0.250821	0	0.36523	0	0	0.165093	0	0.0287154	0	0.113191	0	0	0.125585	0.161177	0	0.187684	0.0922476	0.0357332	0	0	0.116755	0.0676103	0.041787	0.0228967	0	0
ANKRD33B	4.88322	3.8814	10.2203	13.7104	3.90173	1.2016	3.02686	2.33114	4.91011	3.39234	4.99409	4.82057	8.80786	9.30721	5.13266	4.73901	1.99405	0.785286	2.01237	5.52702	0.432469	1.18828	1.17932	1.73648	3.35391	3.67962	4.8807	1.12444
ANKRD34A	0.0300223	0.0675648	0	0.148609	0.0562554	0	0	0.00913021	0.0607543	0.0317622	0.0648435	0.135626	0.187461	0.14983	0.252743	0.194103	0.124562	0.220714	0.165829	0.107973	0.122718	0.0272506	0.132622	0.0560448	0.100211	0.0568261	0.0455311	0.0244816
ANKRD34B	0	0.0102573	0.035975	0	0.0512461	0	0	0	0	0.048207	0.0708321	0	0	0	0	0.0519769	0.0523338	0	0	0.0294968	0	0	0.0537771	0	0	0	0	0
ANKRD34C	0	0	0	0	0	0	0	0	0	0.013717	0.0167765	0	0	0	0	0	0	0	0	0	0	0	0	0	0	0	0	0
ANKRD35	0.0217776	0.501157	0.0215008	0.037306	0.0646983	0.074159	0.0332449	0.0198615	0.026439	0.14972	0.15524	0.516551	0.102	0.419212	0.151224	0.024846	0.250244	0.176971	0.0601506	0.223166	0.399889	0.222233	0.0800005	0.0121926	0.0408921	0.0123647	0.0371582	0
ANKRD36	0.277515	0.136983	0.539883	0.307783	1.12504	0.119634	0.409482	0.203189	0.640786	0.220083	0.439296	1.64598	1.16843	0.697708	2.02802	0.870664	0.78174	0.853471	1.35071	0.937385	0.317821	0.550347	0.107571	0.874757	1.20521	0.97846	0.764701	1.08588
ANKRD36C	0.0938167	0.0816386	0.24158	0.180172	0.592801	0.100209	0.54179	0.425396	0.24749	0.248254	0.392612	0.839728	0.504579	0.434887	1.07035	0.640923	0.294504	0.358481	0.38693	0.405457	0.151793	0.223991	0.0483248	0.69361	0.107825	0.375266	0.445955	0.400859
ANKRD37	8.56939	6.10164	2.40017	1.12995	5.6837	4.03043	1.1007	10.1345	2.27871	12.9905	8.09859	10.8301	12.8338	16.2129	12.9185	17.4044	37.5233	10.253	6.43192	11.3132	5.74272	7.86093	2.5239	14.7864	8.97909	8.69927	5.73525	3.05091
ANKRD39	2.9469	4.25647	1.81855	3.7156	1.90767	2.14088	4.61531	3.29902	4.49508	6.47263	7.1795	7.67521	9.56123	9.87203	12.2261	9.74297	10.2312	8.39042	7.01394	8.36457	6.72544	9.91255	14.2833	6.78663	7.34376	4.47637	4.24338	1.70254
ANKRD40	4.89049	4.99867	3.90944	5.56126	4.73774	3.84995	4.29738	3.95841	3.94941	11.4187	12.2564	7.16829	8.39241	8.36711	8.77672	9.35289	11.7231	6.32286	10.4374	7.36104	3.61105	3.69973	6.47751	9.2333	8.67809	10.2362	7.44086	2.57249
ANKRD42	2.49061	4.31142	2.06733	4.56213	1.94286	3.03824	1.7541	4.11365	2.5862	4.03659	3.6351	4.66601	4.52734	4.42973	3.87322	3.64702	3.89861	4.45438	3.60138	4.06402	1.16949	2.19434	5.29709	7.96644	7.38277	5.91682	6.5147	0.782963
ANKRD44	5.35303	4.62728	3.1764	6.73092	4.95847	0.68564	0.991283	2.72591	2.89697	4.65953	2.2733	3.47821	8.11875	2.94093	5.71339	7.1479	1.3068	6.76168	3.26056	2.86548	1.71325	4.78097	1.57013	3.31209	1.53312	2.21605	3.27524	0.708934
ANKRD45	0.20097	0.415571	0.056781	0.0326369	0	0	0.168369	0.0779948	0.139112	0.0302156	0.0373134	2.47003	0.659307	0.890577	0.433376	0.163675	0.68903	0.83485	0.105953	0.277498	0.0679364	0.269868	0.526268	1.50215	2.48406	1.6588	4.12044	0.619636
ANKRD46	7.22043	6.49396	3.04303	7.89941	5.3872	5.97208	4.16992	11.2232	4.61191	8.5974	5.95127	2.60444	9.49114	8.44641	5.35414	7.96671	3.69814	3.17197	6.32205	3.66397	1.36537	1.8831	6.96514	2.53231	1.99304	2.40434	6.16491	0.99613
ANKRD49	2.40911	4.22709	8.79643	1.97309	6.4633	0.783914	1.02687	3.81011	2.30738	5.21278	3.59965	3.4111	4.47762	2.80684	3.07929	5.34505	2.81009	3.9544	3.25904	2.89078	1.76967	1.87095	1.81244	3.1266	1.95443	2.56496	2.82272	0.693107
ANKRD50	1.01631	1.83657	1.47368	1.25908	1.59767	0.344387	1.50453	1.26615	0.503601	1.85821	0.956732	1.70689	1.40395	1.96091	1.36207	1.33856	1.78867	1.56024	1.66533	2.04522	1.28759	0.625678	0.981395	0.684544	0.572272	1.05766	1.83337	0.539174
ANKRD52	2.21717	2.34696	4.21899	2.20597	3.73149	1.38794	3.16339	3.66803	1.96283	2.90977	3.03458	3.3153	2.8896	3.11183	3.49411	3.35248	4.55644	3.21957	3.69685	2.72088	1.77358	3.30852	3.58423	8.39359	10.1089	6.47097	8.99358	2.05705
ANKRD53	0.185725	0	0.0435507	0.0549205	0.183098	0.0399427	0.178564	0.0218884	0.146116	0.474661	0.068341	0.707243	1.36713	1.09137	0.663348	0.935179	0.485306	0.0203957	0.155175	0.478048	0.0287492	0.292581	0.485051	0.454226	0.612209	0.109296	0.515368	0
ANKRD54	4.9784	5.87351	3.17875	4.86745	7.59759	6.63477	6.78943	8.97852	5.8813	6.00926	8.9465	4.87393	10.3043	3.61417	6.72606	4.65297	8.60069	7.26956	10.1409	5.0903	3.05506	4.57409	4.77111	6.92837	4.56156	8.30018	10.3022	2.34069
ANKRD55	0	0.0843502	0	0	0	0	0.119332	0	0.0327492	0.0569213	0.0702412	0.0605114	0.149781	0.0289117	0	0.153897	0.051656	0.0314337	0.0331048	0	0.0962451	0.181163	0.114777	0	0	0.091752	0	0
ANKRD6	1.52128	2.25029	0.791629	1.5627	2.34294	0.645184	2.41986	1.61539	0.970979	2.3102	2.03662	2.65206	5.17357	2.92524	3.04265	5.38957	2.98104	4.79706	2.82181	3.39916	3.37464	0.8445	2.41343	2.02433	3.70103	1.62206	6.29283	0.48756
ANKRD60	0	0	0	0	0	0	0	0	0	0	0	0	0	0	0	0	0	0	0	0	0.155455	0	0	0	0	0	0	0
ANKRD61	0.0343071	0.0380797	0.441251	0.0389433	0.0379693	0	0	0.0929929	0.124587	0.0360501	0	0.116592	0.179218	0.0733977	0.129317	0	0.0329605	0	0.158366	0.073587	0	0.0458801	0.143304	0	0	0.0388379	0.0781877	0.163575
ANKRD62	0	0	0	0	0	0	0	0	0	0	0	0.171348	0	0	0	0	0	0	0	0	0	0	0	0	0	0	0	0
ANKRD63	0	0	0	0	0	0	0	0	0	0	0	0	0.0406503	0	0	0	0	0	0	0	0	0	0	0.129414	0	0.0439872	0	0
ANKRD65	0.210635	1.13099	0.22121	0.620247	1.56092	0.0819408	0.985523	0.451455	0.77668	0.792802	1.59977	1.00707	1.02776	1.55157	1.1663	0.254396	0.776556	0.671551	2.1356	0.560213	0.487301	0.833584	0.553703	0.620626	0.31376	1.43063	1.7507	0
ANKRD66	0	0	0	0	0	0	0	0.0267616	0	0	0	0	0	0	0	0	0	0	0	0	0	0	0	0	0	0	0.0167194	0
ANKRD7	0.448645	0	0.121126	0.369763	0.224763	0.196435	0.582344	0.22054	0.246659	0.0855605	0.212429	0.0924791	0.0426556	0.305427	0	0	0.43143	0.522527	0.0376816	0.0436701	0	0	0.615745	0.407031	0.71684	0.276798	0.357397	0.676034
ANKRD9	65.0163	54.6321	93.3292	45.7363	82.6785	46.8135	45.2332	28.5918	50.9721	32.6724	45.0834	2.29883	3.69592	4.36721	4.26482	3.66681	4.3455	3.89952	4.81218	6.1904	11.5163	3.4246	5.98829	13.987	9.24956	7.4917	15.5282	12.2797
ANKS1A	4.04163	3.75302	2.26821	3.16946	3.53421	1.61866	3.51067	3.17133	2.50512	3.62595	4.59303	3.12197	4.14005	5.39805	2.05032	5.48415	4.06717	5.02094	6.03086	4.51396	1.33334	1.55108	3.01999	3.21977	2.71758	4.374	4.00779	0.662361
ANKS1B	0.607926	0.466144	0.876435	0.873672	0.477656	0.335889	0.357199	0.603382	0.847873	0.740231	1.31868	8.16066	3.61202	3.08106	3.8288	2.74087	1.85727	4.27832	3.34398	1.37228	1.82287	1.66449	1.55337	2.54555	3.54772	0.952703	1.33402	0.774839
ANKS3	10.0291	3.56656	8.43703	8.93989	11.3484	2.59881	11.7506	6.65048	9.5483	6.0735	12.8764	6.08804	11.7415	7.93116	16.0541	13.7087	9.90237	8.51407	12.4897	5.42582	5.07319	4.11663	20.3681	21.0849	23.2881	20.748	9.49852	12.4607
ANKS4B	0	0	0	0	0	0	0	0	0	0	0	0.595862	1.81731	0.416335	2.12384	1.6189	0.144337	0.772805	0.439439	1.20511	0.980689	0	4.57671	0.154594	2.01251	0.0570282	2.0287	0.428918
ANKS6	1.60742	2.00641	1.18696	2.02615	1.62672	0	1.6145	1.92667	1.4251	3.26052	4.22563	2.24171	3.83498	3.50558	3.23126	3.3589	2.73834	2.39383	4.29113	3.59997	2.95908	3.22463	2.01918	4.12988	3.11938	3.65309	3.4989	2.09481
ANKUB1	0	0	0.0227572	0	0	0	0	0	0	0	0	0	0	0	0.0192144	0	0	0	0	0	0	0	0	0	0	0	0	0
ANKZF1	2.50158	1.85714	4.58711	2.19164	5.80947	0.405334	3.26937	2.3132	3.55058	3.24213	4.53686	7.73784	9.46254	12.4683	10.7672	15.6634	13.3774	13.276	13.7137	9.11998	9.6164	7.13209	4.59372	10.533	13.2078	11.4868	4.31038	1.03059
ANLN	0.376797	0.613369	1.02219	0.312631	0.751718	0.697167	0.409434	1.63277	0.30267	0.322412	0.792841	1.8521	1.73262	1.50056	1.20409	1.64979	16.2742	2.46479	0.316501	3.22118	2.05764	3.42792	1.08017	0.774807	1.1402	1.47224	0.416769	0.140609
ANO1	0.849263	1.79196	2.28871	2.94104	2.60253	0.123387	2.52986	1.97944	1.61762	2.9195	7.60221	3.69543	11.7248	11.5414	6.36799	6.08564	12.5296	9.43887	4.36679	3.97213	6.00138	1.06127	0.62387	0.754593	0.69713	0.902488	0.383573	0.0249184
ANO10	29.5198	41.6585	21.6063	14.5219	16.2792	22.7436	49.6916	36.6543	17.9859	21.2305	33.1145	6.56949	11.7976	5.51961	8.87726	8.02769	23.997	17.6101	19.59	13.9626	5.13174	12.1428	11.2172	17.2458	19.9898	13.1402	13.4944	6.53978
ANO2	0.27495	1.03985	0.534909	0.0997109	1.30983	0.0331048	0.10392	0.0702952	0.141309	0.388836	0.499132	0.503809	0.583241	1.98336	0.892244	0.673461	0.0557108	1.18952	2.09915	0.933311	0.0993767	0.0264144	0.0142907	0	0.0606943	0.0550719	0.0441228	0
ANO3	0.0261776	0	0.167966	0.093902	0.0264006	0	0.0895384	0.0214156	0.0142593	0.366755	0.164052	0.0535774	0.641822	0.726556	0.294464	0.165561	0.690439	0.144942	0.140465	0.0380745	0.0518283	0	0	0.0234865	0.0962679	0.00594788	1.23682	0
ANO4	1.45071	9.43774	1.78984	23.5011	16.3616	5.27898	4.10141	12.8323	15.0502	2.53065	0.0137646	0.0311134	0.397379	0.620205	0	2.47829	0.158859	0.454085	5.06081	0.693486	0.0885666	0	0.272007	0.384003	0.868229	0.151136	1.00354	0
ANO5	4.47398	3.31421	5.15756	4.6447	2.07486	0.837215	2.17478	6.84155	1.90496	2.54698	1.6379	0.31856	0.01087	0.396828	0.00660658	0.0298211	0.425076	0.0121277	0.0384707	0.316165	0.0194084	0	0.412562	0.721189	0.398891	0.231639	1.07564	0.0899654
ANO6	7.41138	11.5742	6.06483	18.0541	5.5888	2.89776	9.92848	13.0208	7.20627	7.53784	5.08607	22.4959	17.3609	13.772	17.1724	28.4158	24.3228	15.2539	13.0832	14.1379	9.40482	8.33889	13.3432	8.22265	8.47155	6.79392	13.9367	1.13918
ANO7	0.0779423	0.0682662	0.00854846	0.147835	0.147759	0.0444366	0	0.113817	0.0420676	1.03128	0.146194	0.113684	0.927947	0.389227	0.902065	0.245764	0.227998	0.968537	0.325832	0.130865	0.181011	0.0803512	0.140721	0.164973	0.0894211	0.0885329	0.0775616	0
ANO8	2.14301	0.959513	2.9139	1.249	2.50837	1.00108	1.03023	1.75199	2.81149	1.78532	3.02185	3.85812	3.42062	3.15689	5.2834	3.7021	2.58695	3.33625	6.85226	2.96317	1.84139	2.11142	2.60658	6.24944	3.86691	4.36008	2.88753	2.34056
ANO9	0.634366	0.430452	2.22924	3.23159	1.43854	0.448625	0.3125	0.416451	4.43966	1.01315	1.77929	0.400109	2.3815	0.441774	3.05222	3.39947	5.72448	0.976615	2.10625	0.397459	1.48777	0.500384	0.429633	5.39492	4.52624	4.9227	9.95422	0.86176
ANP32A	67.6704	85.9793	37.2165	80.4685	65.302	33.172	54.3226	79.6123	70.6728	66.2998	48.7019	36.9765	72.0855	49.3136	64.5594	58.2289	59.5602	43.1325	56.6653	49.1999	72.3184	42.8677	58.7049	46.8632	42.7508	56.7896	56.0547	9.95873
ANP32B	40.4615	73.5806	42.8916	24.6088	34.1399	26.8045	44.9681	59.2484	26.2731	54.5607	43.6108	41.5092	49.0397	72.7274	63.6089	56.9424	99.7896	38.57	59.5171	51.8459	92.4351	67.7658	39.1755	50.9399	38.9558	49.6559	39.2214	31.0902
ANP32D	0	0	0	0	0	0	0	0	0	0	0	0	0	0	0	0	0	0	0	0	0	0	0	0	0	0	0	0
ANP32E	5.72335	5.41247	4.56095	6.93457	5.15764	3.60963	3.22681	6.6098	3.74596	9.82005	4.74747	9.2572	13.9396	10.8687	12.0874	14.4847	21.0301	7.18709	10.6435	13.3498	15.4203	14.6347	10.1022	7.62372	7.73045	10.0948	8.3501	10.6994
ANPEP	0.0980969	0.850042	0.292824	0.537894	1.24968	0.033478	0.19518	0.313268	0.583641	0.643484	1.18222	62.6501	52.9846	33.3062	42.061	53.0825	1.93477	11.2159	14.9583	122.733	81.1995	5.73393	190.921	47.2794	132.548	80.9607	29.9501	4.1285
ANTXR1	3.77616	8.15171	3.29795	0.628008	2.14924	0.277193	5.69857	3.17765	0.650631	13.8949	9.02872	11.9722	9.72143	11.2629	10.8732	4.50777	17.2538	11.1221	4.90156	10.0987	7.31499	4.00747	2.96897	7.20023	5.26417	4.03845	8.8852	0.942224
ANTXR2	0.964129	0.877339	11.2852	5.25049	2.16207	0.192211	2.37207	0.946518	3.5153	2.74645	2.55897	10.4066	8.18744	8.49907	8.73726	12.5201	12.3972	7.08306	5.37673	8.93355	4.61142	4.69042	2.46834	2.47281	2.1056	0.783501	5.05151	0.133296
ANTXRL	0	0	0	0	0	0	0	0	0	0	0	0	0	0	0	0	0	0	0	0	0	0	0	0	0.0208657	0	0	0
ANXA1	40.0774	106.232	34.2463	12.3116	26.3484	11.3538	17.2228	12.2866	13.8229	82.8275	37.7623	80.3507	59.8825	69.7575	50.0916	47.1621	108.013	64.2533	87.5117	120.521	39.7366	176.321	182.025	137.997	134.128	142.887	91.5923	52.7774
ANXA10	0	0.0327743	0	0	0	0	0	0	0	0	0	0	0.0307416	0	0	0	0.0565436	0.102763	0	0	0	0.118563	0	0	0	0	0	0
ANXA11	84.6157	95.7532	60.6004	66.5021	53.5571	45.3507	75.1366	79.1353	71.3745	53.5405	62.2869	34.1792	57.1111	46.3665	55.0721	53.7881	85.7565	49.0141	60.0225	51.4047	42.9264	50.2086	51.0846	111.422	101.527	174.363	113.961	60.384
ANXA13	0	0	0	0	0.0312796	0	0	0	0	0.0296293	0.0731644	0.414249	7.13601	0.331224	8.94965	16.4849	2.30122	0.689274	2.69437	24.662	86.6623	0.680346	23.457	0.595539	25.5856	11.7182	6.24344	2.90518
ANXA2	90.0043	238.316	38.0336	74.3327	170.957	56.4059	143.01	136.674	95.8035	169.46	167.864	335.106	172.146	216.084	262.864	200.07	718.995	218.067	222.477	457.228	659.477	372.612	487.606	318.152	407.468	370.044	288.88	75.5654
ANXA2R	0.222132	0.210654	0.185672	0.350689	0.286835	0.0574653	0.282874	0.917162	0.207285	0.252582	0.709361	0.772593	1.15716	2.79604	2.17611	1.32535	2.19445	0.595493	1.24372	1.0858	0.537373	0.439707	0.0989822	0.553732	0.278233	1.04692	0.272241	1.49345
ANXA3	15.0412	18.3107	2.70798	4.09145	2.67826	4.76287	7.01227	22.8678	1.14857	36.9176	32.8935	0	0	3.23907	0.798519	0.289643	3.39706	0.141177	0.881584	18.7453	8.46086	0.936417	8.05996	13.1065	16.2203	30.1344	23.3194	3.11317
ANXA4	33.0185	52.8082	38.1234	38.9671	31.1645	18.7925	31.6643	63.9127	37.6002	68.1051	60.7946	88.1246	386.874	148.46	220.288	268.177	195.079	207.228	177.102	267.975	185.839	79.4929	141.229	81.5166	176.296	105.73	112.448	30.7633
ANXA5	60.0311	74.8276	65.1866	56.8367	43.7478	15.4734	48.713	69.8763	72.5768	93.577	89.1549	78.4088	105.686	88.3747	100.668	125.691	182.313	156.378	93.2216	131.839	131.178	100.544	130.429	93.0024	97.9516	78.8487	101.005	33.2011
ANXA6	46.8368	52.9155	17.9924	29.7732	21.5377	20.1895	22.6295	29.8597	35.5552	55.8563	39.0723	37.5114	71.2385	55.3212	80.5303	48.1281	56.3042	42.8311	41.2833	45.1609	43.5986	60.5723	20.8648	8.06747	11.9404	10.5482	40.5688	11.9799
ANXA7	25.2404	32.1412	14.5915	37.9081	17.7015	15.8514	24.8899	32.6265	32.3424	33.1123	33.3462	13.0397	39.9519	23.8078	35.1048	39.3966	36.772	43.6636	37.3758	28.4153	18.9422	32.2101	39.3923	45.5716	47.5876	65.4061	42.4284	9.37012
ANXA8	0	0.0707174	0	0.0211587	0	0.0222458	0.0497354	0	0	0.00742709	0	0.0211397	0	0	0	0.0189692	0.101602	0.0232664	0	15.8787	0.152057	8.39132	0.0171999	0.207392	0.00882406	0	0	0
ANXA8L1	0	0.0420447	0	0	0	0.0202672	0.0795781	0	0	0.00743194	0	0.0142212	0	0	0.00838362	0.00803687	0.0894523	0.108591	0	15.1145	0.0800446	4.8291	0.0303384	0.124988	0.00882961	0	0	0
ANXA8L2	0	0.0707324	0	0.0634767	0	0.119687	0.139264	0	0.0455524	0.0791293	0	0.0211397	0	0	0	0.0214169	0.0836725	0.0219154	0	15.0453	0.176081	4.76468	0.0172765	0.0627754	0.00882406	0.0425997	0.04291	0.0886639
ANXA9	0.77827	1.11169	0.53411	0.590895	0.723679	1.90938	2.02878	0.785284	0.498008	2.14295	3.25566	2.59181	2.32165	0.739917	2.06979	0.197244	0.248794	4.32173	0.856948	1.97693	2.4109	0.29182	0.712567	0.723666	1.40869	0.122572	5.78366	0.731271
AOAH	1.19345	5.52175	1.02428	2.09387	1.49756	0	1.3035	1.17213	1.46999	2.65911	3.19635	11.4918	11.915	9.01272	9.41639	11.1806	2.07527	8.49667	7.97894	7.55021	3.71448	13.036	1.26826	3.31132	2.99693	2.45375	4.07198	1.11456
AOC1	0.0985907	0.0790565	0.0983716	0.417854	0.268473	0	0.0707286	0.0419465	0.23929	0.20428	0.803588	2.13254	44.3505	9.4486	58.1865	15.0197	2.77952	158.24	1.64744	41.661	0.447439	2.61916	0.102787	90.4369	7.49884	46.1831	14.0939	4.0822
AOC2	0.280734	0.114377	0.823144	0.0166067	0.503677	0.0492048	0.0881461	0.166213	0.0176624	0.375626	0.254822	1.82528	0.0893524	0.186841	0.106263	0.176141	0.0403415	0.179308	0.324825	0.121036	0.0683144	0.039505	0.0424125	0.126807	0.123036	0.302721	0.0638825	0
AOC3	1.78843	4.83048	1.25906	6.00977	5.70667	0.428155	10.8654	2.49479	6.82	9.79778	6.83275	4.57071	3.48242	6.04982	6.27521	7.20565	3.18872	4.99809	5.81596	5.2869	7.56587	2.64396	1.93251	0.737737	0.877056	0.517462	1.72772	0.181114
AOX1	0.0278178	1.0008	0.164729	0.0238509	0.342088	0	1.63945	2.06474	0.0844718	2.87191	0.423381	15.0061	23.9221	8.96204	13.16	2.80308	0.0858126	1.41227	0.963322	9.48638	8.73701	1.12995	10.8352	5.71334	31.2525	0.797338	1.56586	0.221897
AP000275.65	0.511605	0.598837	2.28239e-06	7.68187e-06	1.72309e-05	0.000151579	0.67293	2.1283e-10	0.512059	0.302333	1.23127e-05	0.425083	0.170355	0.868255	0.733046	1.01029	0.597281	1.36308	0.769071	0.6386	2.35964	0.611963	1.10784	1.86926	0.82285	1.53111	1.73394e-05	6.53981e-06
AP000295.9	8.3457e-93	1.15112e-20	9.35472e-22	1.40528e-58	0.210433	7.65423e-76	6.80555e-196	1.21077e-61	3.26194e-31	0.135852	0.141095	5.23016e-37	0.319252	2.53563e-46	3.76964e-53	0.126682	8.6583e-40	0.370308	3.73242e-131	2.54524e-55	0.255513	1.42989e-115	1.04456e-09	3.74099e-148	0.408255	0.151939	0.79416	1.20176e-20
AP000304.1	0	0	0	0	0	0	0	0	0	0	0	0	0	0	0	0	0	0	0	0	0	0	0	0	0	0	0	0
AP000304.12	2.14394e-244	1.13232e-125	4.99068e-198	0	0	2.93679e-131	4.03082e-115	0	2.67433e-205	0	1.40904e-92	0	2.18609e-274	0	7.55983e-187	0	0	5.12351e-282	1.91453e-245	0	0	7.16965e-283	3.2255e-65	1.17866e-142	1.7263e-131	2.14559e-271	0	5.05934000000094e-312
AP000322.53	38.1685	24.5171	35.3756	30.7252	28.1226	4.80614	7.42835	21.99	23.8397	17.9676	65.9162	0	0	0.0466672	0	0.149132	0	0.0508203	0	0	0	0	0	0	0	0	0	0
AP000322.54	0.496982	1.15832	0	1.59674	0.537384	0.21553	0	0.505815	0.256656	0.0738512	0.650175	0	0.149244	0.0759788	0.177075	0.161664	0.54853	0.829619	0.526655	0.226385	0	0	0	0.155921	0.0893895	0.639918	0.486773	0
AP000349.1	0.434329	1.02276	0.287459	0.162744	1.87692	0.109601	1.25763	1.86848	0.697703	3.04839	1.89444	4.53185	3.80505	2.94379	4.60254	1.4834	51.3236	2.70719	2.4839	4.76865	9.33935	1.22441	4.17927	7.86574	5.1957	3.58784	3.30907	2.15727
AP000350.10	5.29648e-06	1.03081e-05	4.99616e-06	3.42654e-06	7.12139e-06	0.00104598	0.254899	5.73232e-05	1.02374e-05	0.000156889	1.67627e-10	8.76455e-05	0.798576	0.000158983	3.43793e-05	1.74506e-06	6.27137e-06	3.26474e-06	1.15509e-05	0.572531	0.000483108	0.0161355	0.000178181	0.370269	1.17462e-11	1.52145e-05	2.21827e-06	2.46317e-08
AP000350.4	23.3677	6.01634	8.55065	18.805	8.55214	12.3426	8.79452	14.2717	21.4268	8.92602	11.8558	14.9516	17.5251	10.9709	22.3925	18.9542	25.1167	32.0928	18.253	19.8097	14.0913	10.4902	5.45448	11.9036	14.4745	7.26099	6.56618	26.3946
AP000679.2	0	0	0	0	0	0	0	0	0	0	0	0.0209664	0	0	0	0	0	0	0	0.261536	0	0	0	0.12428	0	0.0841493	0	0
AP000688.1	0	0	0	0	0	0	0	0	0	0	0	0	0	0	0	0	0	0	0	0	0	0	0	0	0	0	0	0
AP000695.1	0.0207035	0	0.511459	0	0	0	0	0.0376159	0	0.152865	0.241868	0.63216	0.107915	0.155004	0.0782586	0.0236126	0.258084	0.336845	0.0381668	0.15595	0.074609	0.0279656	0.0594649	0.138648	0.155648	0.0939181	0	0
AP000708.1	0	0	0	0	0	0	0	0	0	0	0.0137476	0	0	0	0	0.0242044	0	0	0.0097658	0	0	0	0	0	0	0	0	0
AP000721.4	2.99645e-271	1.43795e-165	0.244623	6.09286e-175	0.257088	4.47071e-169	1.28553e-147	2.19257e-158	0.146767	8.65673e-177	7.37371e-234	8.25982e-07	6.26084e-190	4.94501e-91	1.00311e-09	6.27498e-148	9.86901e-125	2.6674e-151	1.76797e-119	2.40888e-114	9.46904e-122	3.17046e-126	4.89787e-97	0	6.19209e-149	1.74195e-286	1.03059e-171	1.05717e-164
AP000758.1	0	0	0	0	0	0	57.0467	0	0	0	0	0	0	0	0	0	0	0	0	0	0	0	0	0	0	0	0	0
AP000769.1	0	0	0	0.183965	0	0.244156	0.107526	0	0	0.0850678	0.107497	0	0.172744	0.263383	0.408255	0	0.0793436	0.0959677	0.22848	0.434763	0.882099	0.84802	0.722318	0	0	0	0	0.744935
AP000783.1	0	0.135323	0.161504	0.0462206	0	0	0	0.0735139	0	0.213906	0.106215	0.46241	0.426576	0.218163	0.614135	0.464844	0.078442	0.617534	1.05514	0.655085	0.0943696	0.271438	0	0.135678	0.204812	0.184534	0.139499	0
AP000867.1	0	0	0	0	0	0	0	0	0	0	0	0	0.00536073	0	0	0	0	0	0	0	0	0	0	0	0	0	0	0
AP000889.3	0.0971844	0	0	0	0.213163	0	0	0	0	0	0	0	0	0	0	0.0553662	0	0	0	0	0	0	0	0	0	0	0	0
AP000974.1	0.0316837	0	0.0938847	0.0903435	0.0887154	0	0.0478193	0.0144194	0.0384418	0	0.164385	0.16114	0.115513	0.169427	0.119884	0.0542126	0	0.0368014	0.0632399	0.0512025	0	0.0214757	0	0.0885497	0.0198404	0.0539324	0.036054	0
AP001024.1	0	0	0	0	0	0	0	0	0	0	0	0	0	0	0	0	0	0	0	0	0	0	0	0	0	0	0	0
AP001024.2	0	0	0	0	0	0	0	0	0	0	0	0	0	0	0	0	0	0	0	0	0	0	0	0	0	0	0	0
AP001055.1	0	0	0.0992615	0.111338	0	0	0	0	0	0	0	0	0	0.106764	0.12365	0.226877	0	0	0.278388	0	0	0	0	0.108516	0	0	0	0
AP001094.1	0	0	0	0	0	0	0	0	0	0	0	0	0	0	0	0	0	0	0	0	0	0	0	0	0	0	0	0
AP001350.1	0	0	0	0	0	0	0	0	0	0	0	0	0	0	0	0	0	0	0	0	0	0	0	0	0	0	0	0
AP001362.1	0.0647751	0.282778	0.192788	0.0729558	1.12504	0.198875	0.70338	0.0578265	0.312458	0.0674944	0.677277	0.441965	1.29224	0.55452	1.86025	1.54904	1.25003	1.58843	3.36101	0.620574	0.717725	3.55904	0.422156	0.926518	2.03766	2.04508	0.147967	0.299281
AP001421.1	0	0	0	0	0	0	0	0	0	0	0	0	0	0	0	0	0	0	0	0	0	0	0	0	0	0	0	0
AP001468.1	0.192823	0	1.3709	0.108602	0.40713	0	0	0	0.310062	0	0.223996	0.0730867	0.371149	0	0.0802635	0.329376	0.0930212	0.525356	0.972658	0	0	0.168228	0	0	0	0.434872	0	0
AP001579.1	0	0	0	0	0	0	0	0	0	0	0	0	0	0	0	0	0	0	0	0	0	0	0	0	0	0	0	0
AP001631.10	0	0	0	0	0	0	0	0	0	0	0	0	0	0	0	0	0	0	0	0	0	0	0	0	0	0	0	0
AP001652.1	0	0	0	0	0	0	0	0	0	0	0	0	0.0265188	0	0	0	0	0	0	0	0	0	0	0	0	0	0	0
AP001816.1	12.9814	10.2102	2.13562	8.97006	5.98627	10.7444	6.5861	6.64754	12.6515	4.3261	4.88625	4.47219	3.72557	10.9883	9.16151	4.97649	7.83287	9.47764	7.02502	6.17441	6.27554	5.34796	2.15065	9.03791	4.96248	8.30751	3.3098	4.84237
AP001885.1	0	0	0.0342615	0	0.0766343	0.0562557	0	0	0.12575	0.145539	0	0.156918	0.0723626	0.0370429	0.0870134	0.0394751	0	0	0.0319713	0	0	0	0	0	0.0434472	0	0	0
AP001888.1	0	0	0	0	0	0	0	0	0	0	0	0	0	0	0	0	0	0	0	0	0	0	0	0	0	0	0	0
AP001925.1	0	0	0	0	0	0	0	0	0	0	0	0	0	0	0	0	0	0	0	0	0	0	0	0	0	0	0	0
AP002348.1	0	0	0	0	0	0	0	0	0	0	0	0	0	0	0	0	0	0	0	0	0	0	0	0	0	0	0	0
AP002353.1	0	0	0	0	0	0	0	0	0	0	0	0	0	0	0	0	0	0	0	0	0	0	0	0	0	0	0	0
AP002884.2	0	0	0	0	0	0	0	0	0.0477588	0	0	0.0895033	0.0412816	0	0	0	0	0.0459737	0.0364702	0	0	0	0.0543399	0	0	0	0	0
AP002884.3	1.08249e-86	1.06441e-109	4.17813e-273	1.57159e-195	2.95028e-99	0	1.54769e-34	3.29923e-62	0	0	0	0	0	2.37368e-179	1.53434e-13	0	4.30226e-16	0	5.27532e-17	0.00199031	0	0.000611795	3.3508e-103	4.92467e-264	4.20988e-199	1.12345e-239	0.000583354	0
AP002956.1	0	0	0	0	0	0	0	0	0	0	0	0	0	0	0	0	0	0	0	0	0	0	0	0	0	0	0	0
AP003041.2	0	0	0	0	0	0	0	0	0	0	0	0	0	0	0	0	0	0	0	0	0	0	0	0	0	0	0	0
AP003062.1	0	0	0	0	0	0	0	0	0	0	0	0	0	0	0	0	0	0	0	0	0	0	0	0	0	0	0	0
AP003068.23	2.65172	5.33422	6.87965	4.4084	4.24438	14.1561	5.60413	5.16439	2.93592	3.87129	3.70563	0.387321	2.14286	1.98243	2.36731	1.10536	1.56017	0.862271	1.60467	1.50054	0.843693	0.6127	1.12623	1.68241	1.57315	6.39603	1.91615	0.478733
AP003068.6	0	0	0	0	0	0	0.457812	0	0	0	0	0	0	0	0	0	0	0	0	0	0	0	0	0	0	0	0	0
AP003733.1	0.196518	0	0.583205	0.223165	0.435425	0.160207	0.190369	0.236894	0.198277	0.0688638	0.425946	0.0741922	0.171056	0.175179	0.246997	0.261377	0.188763	0.266794	0.120932	0.105421	0	0	0	0.182067	0.12326	0.148344	0.0373185	0.0782102
AP003774.4	0	0.0363934	0	0.0185077	0	0	0	0.0147689	0.0984444	0	0.0210506	0.165079	0.287393	0.277698	0.102332	0.185115	0.0777579	0.0377009	0.0598022	0.0349645	0	0.153954	0.047098	0.145118	0.081301	0.220981	0.221608	0
AP005482.1	7.4253	7.06081	5.99022	7.13184	3.29854	4.81727	6.54797	6.34057	8.60987	13.5316	13.4829	2.7154	5.23109	8.53083	3.53342	14.3751	2.66333	1.92679	5.27253	4.1242	0.666279	1.53142	1.13867	1.72889	0.69109	3.2169	0.625945	0.748549
AP006621.5	0.835909	0.530749	0.898799	0.783587	0.829239	0	0.280834	0.682744	0.50372	0.579886	0.911123	0.237791	0.805193	1.26727	1.04271	0.872431	1.00891	0.244159	0.774968	0.814697	0.535682	0.363245	0.719019	1.3009	1.05232	3.06133	1.11428	0.480386
AP1AR	8.52367	8.66025	7.69928	6.24128	5.49662	3.78408	6.11079	9.83011	3.67486	6.87876	7.70974	2.81691	5.96564	4.25831	3.54963	6.26668	4.55711	4.54951	3.33872	3.62105	2.57593	3.52622	5.66748	2.66212	2.43691	3.21967	6.53211	0.589573
AP1B1	48.8798	40.1509	28.907	48.5671	26.8613	32.6063	26.8579	52.1448	42.7992	31.4909	30.1671	18.8795	21.2915	15.5556	26.8441	25.8717	21.0929	28.5639	22.7992	26.9452	15.4388	23.9414	16.6161	22.8504	24.693	17.0885	26.4658	4.71356
AP1G1	8.28474	10.6197	10.0017	13.4452	6.67067	3.37624	7.23385	16.9726	6.41207	12.9379	8.8929	5.12937	11.0744	7.23277	5.62888	9.59195	11.5825	6.77383	6.1906	7.69007	2.9871	3.62963	10.7275	6.18474	8.98083	11.2309	14.3244	2.138
AP1G2	7.94551	8.26983	17.1767	8.38464	17.7947	4.38195	5.07035	8.7451	14.9495	11.855	25.613	9.88368	8.19055	15.9777	13.7814	12.9782	12.1154	12.427	14.6494	14.8923	12.3725	11.5077	7.88353	20.7343	20.1729	18.772	7.73855	9.12638
AP1M1	11.5818	14.048	6.93977	7.39298	11.0791	15.5509	15.2605	10.936	6.90959	13.4139	12.8309	16.5492	16.3978	16.8128	20.0499	19.7715	29.7434	20.7311	22.5546	19.1664	18.3399	18.1548	20.0417	15.2982	16.1737	15.3021	17.768	5.35046
AP1M2	52.3076	38.4128	16.276	21.8337	25.9332	35.8841	41.7601	29.4824	26.0124	29.3537	47.8794	8.08198	20.7346	3.19804	10.2631	6.66363	1.4797	27.6599	3.1563	3.10497	3.30146	4.65481	18.4311	23.6377	14.8582	38.2362	6.53252	24.8416
AP1S1	27.6601	29.6464	16.2492	21.8433	18.2351	36.3198	37.1154	33.0687	20.5999	27.2248	32.8718	18.3822	30.8012	37.6682	30.7022	39.7793	63.6328	33.9786	24.0247	42.1501	29.8003	34.4669	124.349	51.7848	85.5078	54.5047	40.5075	9.35853
AP1S2	16.383	17.3485	18.6487	15.3705	9.75003	2.50943	6.93315	12.8127	6.66252	7.85197	8.22281	8.25093	12.6342	7.8378	8.95316	10.1467	4.96785	9.36324	11.6457	15.7297	5.59924	15.2615	5.71796	3.54118	6.10686	4.03677	5.09138	1.84269
AP1S3	5.3433	2.83339	1.03388	4.22644	1.77818	1.33045	8.7427	1.57752	1.63137	6.66013	5.42025	1.9681	5.45194	1.45961	2.98844	6.94133	2.08281	13.0703	2.11706	7.30185	4.67067	3.6028	9.90116	17.1563	10.1269	13.5754	6.99758	1.50164
AP2A1	10.2016	14.0736	8.7903	5.88065	13.237	7.85639	10.4517	11.2489	5.22248	11.3963	13.3747	20.8683	25.7501	28.7028	24.266	23.7943	48.8116	27.9298	26.0567	24.3403	26.9825	23.11	22.6031	20.3932	16.5436	18.7877	17.5467	13.2371
AP2A2	15.9085	14.2966	9.47005	18.7229	14.8678	9.91492	12.5356	17.1972	17.4393	15.4062	12.1309	18.3467	16.9119	18.2021	20.1521	22.0011	22.763	20.3061	29.5923	18.9392	16.5069	12.5603	20.0878	14.6322	17.539	14.8204	25.2342	5.47151
AP2B1	14.0601	23.8845	15.557	28.4867	15.8237	14.8978	18.0148	29.0787	15.3063	51.7376	38.1723	28.9464	23.7827	25.5041	21.3274	24.2469	57.4753	20.5699	22.5114	24.5998	15.3613	12.9116	22.8447	30.1198	36.8958	51.2033	43.0387	8.57008
AP2M1	108.15	100.165	62.6488	57.7336	83.0269	81.5836	98.4017	104.493	57.3848	73.9602	67.4129	99.8145	129.372	134.832	120.764	134.82	216.658	105.865	148.466	117.057	124.423	103.259	134.656	101.039	179.016	118.147	118.112	45.6083
AP2S1	84.4588	75.248	31.7879	41.6358	43.8495	54.7812	66.9144	69.3247	42.9202	61.0816	70.6925	74.5092	76.4497	56.9342	72.1852	73.1292	125.707	97.8023	78.5384	89.6528	64.2574	112.536	48.1032	46.6059	65.374	36.658	45.0422	37.7348
AP3B1	10.8096	14.4971	11.1136	10.9554	8.47038	4.17727	9.99	16.1885	6.93207	12.2817	10.4519	10.4701	11.2617	7.35996	10.7117	10.0601	19.1685	8.87195	7.35539	8.40887	7.46341	9.04369	9.11355	6.06063	7.50488	11.4003	11.5262	3.40328
AP3B2	0.260645	0.665915	0.123774	0.0881456	0.171373	0.057228	0.189921	0.609248	0.0762115	0.327262	0.936237	0.359435	0.175051	0.420175	0.20707	0.110041	0.0214712	0.033861	0.198023	0.36977	0.224872	0.0457511	0.444524	0.507785	0.859975	1.12893	0.230368	0.0354884
AP3D1	29.549	26.5803	26.334	15.7095	24.2278	23.3884	30.367	29.6193	13.0214	22.0783	27.7969	12.3472	18.0121	19.4542	17.1446	24.274	25.3029	20.1734	21.4627	21.0962	11.1771	15.4215	19.1378	19.2468	19.4508	18.8416	23.4097	4.62576
AP3M1	2.65692	3.55494	4.40001	2.64436	4.61525	1.19417	2.4027	5.57685	1.9735	4.88477	4.07956	5.06107	7.44136	5.72426	5.76588	6.94323	11.8207	5.86111	8.41155	7.42639	3.77679	5.57228	4.80388	3.74292	5.21411	5.52794	7.97366	0.538275
AP3M2	4.7222	1.77289	2.85159	7.94649	3.992	1.78313	1.703	3.77713	4.85361	4.80132	3.82649	3.9765	4.67177	7.14063	5.9561	4.1223	2.86703	2.16895	7.02373	2.49717	1.03295	1.12097	4.4209	3.81265	3.13243	3.01989	4.45055	0.874086
AP3S1	15.7482	13.4182	8.865	8.00608	8.76512	3.86975	8.69565	5.06425	8.10559	15.2513	12.6948	44.289	20.1586	23.4779	32.871	20.7994	44.6213	26.9993	17.7406	22.6149	17.2333	26.4896	14.1616	11.212	13.9284	12.8352	11.0521	2.33624
AP3S2	20.4019	36.259	16.2819	20.5273	20.5602	8.05069	19.373	30.1495	6.5829	25.7708	17.6392	13.8557	15.78	8.47498	12.7574	12.5916	7.33956	8.68108	18.1837	16.2314	6.34116	7.33551	10.4946	10.1445	18.5981	17.2641	22.204	1.55592
AP4B1	1.29832	1.62377	1.37969	1.04314	1.69686	0.210582	0.699613	1.84519	1.17412	2.02806	2.07013	2.89703	2.6891	2.1881	2.49051	2.77226	2.31052	2.94719	3.09302	3.0562	2.39289	2.20286	1.63579	1.40302	1.99301	2.51245	2.06895	0.681865
AP4E1	0.853507	0.922194	1.23927	1.03471	0.956561	0.494968	0.731638	1.17171	0.630738	1.79967	1.29795	0.614974	0.988834	0.654108	1.0523	1.02062	0.954118	0.65599	0.841813	1.1938	0.692014	0.828831	0.989173	0.697751	0.98717	1.06896	1.04431	0.240177
AP4M1	3.85493	4.27827	4.04003	3.31519	4.41116	5.11425	2.1023	2.39741	4.99963	3.90994	6.90725	4.01084	5.91174	7.30385	6.05714	5.99915	14.5583	5.18445	9.58882	6.07378	3.75382	4.86954	7.06589	13.7644	9.26183	13.2672	5.3412	2.61688
AP4S1	5.27149	4.65244	2.35945	2.7874	2.12613	2.62776	2.06903	4.24896	2.65719	3.48409	3.17274	2.59202	2.81376	2.07151	1.89214	3.10287	1.66178	1.4455	1.9836	1.87456	1.52366	0.481149	0.838503	2.92197	2.27763	2.27222	2.36425	1.31445
AP5B1	4.34541	4.0684	3.83889	4.01742	5.40728	2.10574	3.97222	3.47851	3.74184	3.65093	4.34313	1.17045	3.25057	1.65119	1.51424	2.77697	3.61712	2.30375	3.26828	2.67516	1.83076	3.10947	2.03738	3.37946	3.85522	6.70756	3.98841	0.63135
AP5M1	18.2689	22.7603	16.0037	19.076	13.3679	8.23363	15.3211	19.1588	14.5964	14.9088	8.96363	1.87423	5.54594	3.39533	3.32834	4.1951	2.645	2.66644	2.86899	4.07528	2.56026	2.77177	4.41909	3.77875	3.96649	4.06427	7.6169	2.24371
AP5S1	3.20156	8.40378	7.28723	4.65304	6.65048	11.6608	14.9266	7.81193	3.09984	6.61308	7.35976	6.16723	4.56875	4.6815	5.4025	3.5805	5.90512	5.76053	5.24651	2.79357	5.65823	5.21747	14.7974	3.29957	5.33937	4.85762	4.98157	1.94774
AP5Z1	8.81933	7.66374	14.9416	8.04785	11.2832	8.18181	6.11318	6.86609	9.268	8.68202	8.81119	6.42678	7.3138	9.63611	9.5373	8.33258	10.8865	8.43765	13.8066	5.59915	5.247	8.43854	7.41043	15.2525	15.0254	12.808	7.38357	1.61417
APAF1	1.0727	1.58834	1.48712	1.4221	1.04859	0.610081	0.626048	2.19493	1.13712	2.01309	1.60845	4.66193	2.73177	3.09291	2.72869	2.71007	3.30972	2.64227	2.02049	2.7685	1.39741	1.60849	1.76361	3.3063	3.02492	2.72653	2.05485	0.576728
APBA1	0.117139	0.294358	0.152372	0.13397	0.402302	0.210889	0.362305	0.316349	0.122905	0.60917	3.42685	0.655071	0.609057	1.37791	0.962416	0.941765	0.366813	0.339763	0.445806	0.787943	0.42831	0.0727476	0.214059	0.382269	0.526278	0.653469	0.496438	1.04732
APBA2	0.108645	0.705846	0.0576013	0.112538	0.183106	0.0198327	1.34828	0.115477	0.18527	0.195518	0.181322	4.01467	0.262934	1.19282	0.580999	1.04657	3.07737	0.941096	0.633323	0.937988	2.06844	1.76484	5.47968	0.20249	3.3843	0.273742	10.6354	1.25304
APBA3	5.91704	7.25091	5.0554	2.75696	5.05508	4.33592	3.54414	3.89105	2.84358	5.98961	6.73648	7.42605	6.94193	5.45279	10.2615	6.72771	11.2552	8.0639	9.5336	6.23025	8.9989	9.36426	6.2833	5.63202	4.17245	6.58562	3.72733	1.21775
APBB1	16.7902	15.0504	11.6267	7.61277	9.9747	14.5407	13.8681	10.0571	5.5407	14.2421	15.8247	8.44308	14.3887	17.4915	17.119	16.6262	13.9857	9.941	23.4639	10.8948	4.35363	5.49015	10.1617	12.6403	11.953	18.8208	15.2585	5.6521
APBB1IP	0.709795	3.39922	0.581905	2.01756	0.931456	0.0910413	0.426858	0.915137	2.42183	2.66115	1.51069	11.9386	20.4325	21.7452	25.8925	24.5112	3.83579	8.83882	27.9653	27.6533	23.8732	21.8538	11.3542	14.018	20.1057	24.0245	26.6934	13.3247
APBB2	10.6736	20.6386	12.4828	14.7441	13.0954	1.47557	9.24993	27.2461	6.67598	7.8088	10.8111	23.1763	13.1194	20.1375	9.505	14.3377	11.8849	16.0063	8.40492	16.8534	9.0335	5.16084	4.06848	2.78565	2.59739	1.50461	3.68572	0.904629
APBB3	3.68912	3.24193	11.5999	6.14743	12.8289	0.521326	2.39349	5.53523	11.0651	3.39569	6.76819	14.9621	5.60342	4.03246	13.2577	7.47873	4.55525	4.46326	14.1511	4.09645	2.90364	1.90241	2.75737	6.37745	6.97285	14.9021	4.37066	2.46273
APC	1.17237	1.26901	1.07437	2.63297	1.06324	0.278378	1.31205	1.10306	0.614585	2.71009	1.27534	2.18067	2.30281	2.58988	1.62967	1.66909	2.48226	1.7183	1.26736	1.55875	1.18647	0.968032	0.932061	0.817444	0.703155	1.42007	3.59718	0.198322
APC2	0.0625764	0.037387	0.0632156	0.0740861	0.0290695	0.00635606	0.0492653	0.0498698	0.0268194	0.0311887	0.0142871	0.0788717	0.0535393	0.255823	0.0186045	0.0936122	0.0175945	0.0213349	0.0434248	0.0357754	0.0137015	0.0150963	0.0237359	0.070189	0.0506178	0.0422031	0.0422104	0
APCDD1	1.79454	1.53088	2.42504	0.289437	2.08854	0.112898	3.54422	0.878272	0.344055	2.34233	5.39419	4.40316	1.99342	5.77568	2.73919	2.48204	1.22072	4.91272	6.43488	6.15957	3.39742	0.411667	0.554121	1.18468	0.141902	0.836708	0.560587	0.0231191
APCDD1L	0.15896	0.368699	0	1.7208	0.0423198	0	0	0.192763	2.0516	0.349568	0.0549445	0.0598462	0.143383	0.158663	0.133805	5.69743	11.972	4.54173	0.0292696	0.656647	1.92345	3.35347	0.0311706	0.0118674	0.185718	0.0120342	0.0120543	0
APCS	0	0	0	0	0	0	0	0	0	0.108941	0	0	0	0	0	0	0	0	0	0	18.1839	0	0.0697551	0	0	0	0	0
APEH	48.5479	92.3792	39.0868	30.3577	48.3491	28.9303	70.7095	69.9042	21.5607	68.5538	64.783	7.66031	16.6182	11.6037	12.9434	16.8463	23.714	15.1681	15.284	16.3302	10.6166	16.1971	59.4357	22.2306	66.0324	38.134	37.7824	6.4001
APEX1	55.2724	74.8008	31.8896	45.4969	40.8158	38.9806	41.4196	55.5086	35.4938	69.1827	59.1306	71.3255	78.7375	116.847	79.6848	81.7614	64.246	37.7867	47.291	74.6883	121.945	47.3793	102.176	51.2533	49.7836	57.1039	64.5019	13.5031
APEX2	4.91447	5.98132	2.62039	3.67281	3.43625	2.12387	3.96245	3.95844	3.52234	3.4729	4.05225	4.33165	3.61705	2.53765	3.46418	4.01588	6.20315	6.54101	3.3341	3.8694	3.34302	4.95636	5.44861	3.03443	4.22348	3.7032	4.97634	1.31879
APH1A	38.0699	45.8678	24.3608	36.263	29.3875	47.6731	33.2499	33.0166	32.024	34.4956	38.1849	41.7435	48.9316	51.9131	54.6936	50.8741	84.1623	46.8264	66.6546	51.8172	49.8223	44.452	63.3945	53.8541	48.5407	56.5098	53.7379	11.2612
APH1B	4.25182	9.26731	8.59665	5.70743	5.88604	5.64979	11.607	13.2881	1.8575	17.9357	7.72794	3.38523	2.31495	5.05862	3.45861	3.78861	1.89133	4.33756	3.39616	8.02237	4.48006	4.22814	4.39703	1.76899	3.20912	2.12068	3.5395	0.793753
API5	16.4007	30.3823	22.0336	23.9386	17.7766	11.1487	16.7769	38.1429	10.5938	28.9669	15.8785	10.1903	16.0001	14.5069	12.7885	16.8521	23.2701	13.049	11.6571	19.6587	8.60311	13.9213	11.947	9.05638	10.5265	14.892	21.9783	2.29117
APIP	21.5583	15.3306	11.5463	15.7423	9.08217	11.5284	11.3854	30.8315	14.3945	16.3716	17.2547	6.85126	13.6705	6.31803	10.0475	10.6841	8.51125	14.4953	10.4734	12.4779	7.37752	8.97252	16.0122	5.96955	7.3136	6.21726	17.1735	1.03306
APITD1	2.8447	4.54197	2.55433	5.69073	3.32463	2.45574	4.60546	5.07811	3.31995	6.70318	7.66592	7.49086	15.5256	8.71347	13.1913	13.7397	9.73758	18.2428	6.04765	10.6346	6.3761	11.4003	16.3092	16.3394	16.3256	18.3723	15.4812	4.11432
APITD1-CORT	0.245953	0.064848	0.117479	0.0855982	0.273508	0.446304	0.124779	0.167883	0.118008	4.20214e-06	0.784801	0.178883	0.800953	0.396815	0.796134	1.3141	0.426795	1.01925	0.287274	0.369045	0.0590428	0.346109	1.69274	1.25934	1.16673	0.873537	0.352704	1.25658
APLF	0.26163	0.136736	0.212149	0.245533	0.28376	0.0797968	0.157468	0.238759	0.192885	0.514137	0.375336	0.432628	0.476424	0.369722	0.708055	0.543714	0.483061	0.48805	0.619288	0.322657	0.240932	0.445487	0.482313	0.366382	0.421024	0.350216	0.988362	0.0686242
APLN	1.98934	34.4191	5.85955	3.1918	24.0377	5.6582	0.90031	2.47939	1.97843	1.46791	1.4026	16.4237	34.1042	61.0854	34.652	42.9233	9.78859	33.6353	42.1017	21.5875	12.6246	9.95728	1.77711	0.141429	0.686067	0.302788	0.943237	0.277289
APLNR	0.98132	13.8816	1.65086	5.5247	8.38707	0.187877	3.38511	3.48983	5.2888	2.8815	10.3553	5.53007	3.16791	5.83618	12.7965	3.89583	0.239687	3.26622	8.00146	13.105	12.3404	1.97685	0.221166	0.0672941	0.238145	0.0113721	0.558093	0.146977
APLP1	0.497284	0.585685	0.711365	0.23818	0.455861	0.25364	1.61231	1.53434	0.232443	0.458815	0.602274	1.59762	1.95663	0.864883	2.01393	0.736153	0.188269	0.39725	1.78967	43.7737	0.786709	0.804376	0.654806	0.0414168	1.09112	0.415344	0.0961524	0
APLP2	321.216	683.367	286.913	533.246	374.952	448.887	408.058	819.947	349.668	453.378	315.098	121.027	155.004	186.709	148.192	149.762	178.516	216.001	162.706	217.402	65.8283	127.671	199.572	223.072	296.254	269.216	237.56	33.449
APMAP	28.2117	62.5191	33.3901	29.3017	40.5655	43.2516	47.9174	62.7727	17.866	49.7821	60.7546	24.943	29.4436	28.0448	29.5956	28.0164	32.3113	38.9953	27.2978	46.2113	17.0283	41.1853	62.0633	33.7143	47.5574	67.4675	26.4718	9.21747
APOA1	0	0.453824	0	0.117467	0.0391542	0	0	0.279928	0	0	0.0677465	0	0.270308	0	0	0	0.298189	0	0.0480591	0	3.33734	0	0	0	0.194525	0	0.0592595	0
APOA1BP	79.816	132.831	43.2749	85.8074	42.0266	104.263	92.9696	59.8776	75.3077	74.4233	68.7827	25.4849	45.5593	40.0336	41.9545	41.5455	108.956	60.6648	60.1764	76.0782	55.969	61.0197	97.0826	54.4127	68.0255	57.4767	93.4844	31.821
APOA2	0	0	0	0.309725	0	0	0	0	0	0	0	0	0	0	0	0	0	0	0	0	0	0	0	0	0	0	0	0
APOA4	0	0	0	0	0	0	0	0	0	0	0	0.509415	0	0	0	0	0	0	0	0.0302117	15.958	0	0	0	0	0	0	0
APOA5	0	0	0	0	0	0	0	0	0	0	0	0	0	0	0	0	0	0	0	0	0	0	0	0	0	0	0	0
APOB	0	0.0135854	0	0	0.00271651	0	0.00374376	0	0	0.00254902	0	1.32924	0.124949	1.19035	0.179409	0.0219507	0.0275943	0.0892336	0.00221136	3.20446	3.74674	0	0.00721026	0.008099	0.0360871	0	0	0
APOBEC1	0	0	0	0	0	0	0	0	0	0	0	0	0	0	0	0	0	0	0	0	0.442811	0	0	0	0.0706996	0	0	0
APOBEC2	0.0770375	0	0.0381237	0	0	0	0.0552685	0	0	0	0.0501377	0.043658	0	0	0	0.0439038	0.0370288	0	0.142317	0.0825351	0.0447483	0	0	0.12823	0	0	0	0
APOBEC3A	0.0287495	1.08872	0.227508	0.22884	0.367337	0	0.0843066	0.0260331	0	0.484269	0.336391	0.0976589	0.825564	0.276855	0.940582	1.41964	0.966309	0.485052	3.33005	0.550792	0.102058	2.626	0.162176	0.0320058	0.865509	0.195478	0.131023	0.482722
APOBEC3B	3.90947	5.41523	3.05415	14.4836	5.88049	1.49794	0.747215	4.54037	10.3338	2.91338	1.93828	0.856063	3.33353	0.972136	2.13757	2.98242	26.7906	1.92392	0.32853	1.09511	1.68749	8.17444	1.56577	1.25567	2.18615	2.498	0.2659	0.385049
APOBEC3C	0.591462	3.73517	0.480229	1.14012	1.26823	0.15594	1.45711	0.730559	2.05787	2.4035	1.94269	20.8789	27.3019	10.191	23.5033	8.7567	22.3284	14.4227	4.61173	19.6962	18.3425	23.2364	1.88268	9.16215	16.5227	5.10289	13.3609	9.22911
APOBEC3D	1.24426	0.637744	0.0733073	2.07118	1.34762	0.165589	0.545176	0.691711	2.46729	0.605664	1.60117	3.39373	5.59934	0.722374	2.61957	2.58872	5.19695	1.8428	3.21847	2.01201	1.46076	3.99051	0.15128	1.40975	1.77348	2.40704	0.941916	1.15608
APOBEC3F	3.50786	2.14419	1.43914	2.84941	1.01321	2.81181	1.41295	2.90044	2.61256	3.0007	1.55518	3.31981	6.34058	3.04236	4.61246	3.91137	7.01287	3.44262	2.0322	3.35644	3.01257	9.49816	0.583673	4.28948	2.67663	2.15174	2.55928	2.0322
APOBEC3G	1.54119	4.72967	0.459187	1.72216	1.05246	0.0685861	1.81179	1.16311	3.85044	6.99707	4.6694	12.3429	29.9848	7.46298	24.1164	12.4036	16.4056	11.5617	5.97569	14.8279	7.16032	25.9971	0.596027	2.29693	6.20895	3.95252	3.91429	1.76916
APOBEC3H	0	0.242075	0	1.93571	0.397935	0.215952	0.511618	0.355245	3.2326	0.137702	0.745506	3.33653	1.95887	0.238318	2.08853	1.75676	0.54856	0.510449	0.647627	2.38717	0.504171	1.49847	0.184371	0.0986494	0.554114	0.297228	0.328087	0.103374
APOBEC4	0	0	0	0	0	0	0	0	0	0	0	0	0	0	0	0	0	0	0	0	0	0	0	0	0	0.0159933	0	0
APOBR	0.987035	2.83082	0.562126	0.997507	1.20615	0.145845	0.93432	0.545608	1.25612	1.33559	0.898658	0.811491	4.39364	1.60226	3.97927	4.23388	2.2203	1.65949	3.1071	2.49047	2.81116	4.37814	1.66504	3.5723	5.59493	2.90165	1.46098	1.35291
APOC1	36.2043	79.3136	44.8373	78.3571	42.8388	2.62581	19.9132	66.2895	81.8808	172.012	88.6299	172.519	651.061	987.026	2180.1	78.5577	189.186	772.101	228.009	578.353	36.5944	636.276	525.649	760.22	1660.38	607.315	425.057	244.364
APOC2	1.30736	1.25906	1.26209	3.13317	1.85948	0.256825	0.000160606	2.47661	2.65776	5.47056	1.69596	4.36874	21.6117	1.86817	15.9178	6.24836	11.535	20.0334	2.28129	25.6166	8.30989	25.0584	34.3868	37.8699	53.687	56.4823	18.4276	8.12152
APOC3	0	0	0	0	0	0	0	0	0	0	0	2.03277	0	0	0	0	0.493281	2.23416	1.27504	0.664302	11.7343	0	0	0	0	0	0	0
APOC4	0.304698	0.217298	0.101096	1.60127e-45	0.143998	2.37362e-16	0.816531	0.268137	0.121922	0.20953	6.72071e-09	0.116031	4.45068e-15	0.653161	0.239651	0.26019	0.0682498	0.127517	0.0945161	0.742544	7.74072e-14	0.390032	0.0480969	0.930105	0.112672	0.369469	1.04837e-16	1.18493e-27
APOC4-APOC2	1.83524e-06	4.52563e-06	9.12869e-06	3.28025e-23	1.58738e-08	1.40257e-06	0.727091	1.15334e-05	8.65242e-06	5.8404e-20	9.55315e-07	4.32039e-06	5.20735e-06	3.30406e-05	3.27258e-05	7.54115e-08	3.32985e-06	2.3115e-06	1.48956e-06	3.85765e-06	3.11835e-06	5.01678e-06	6.23474e-05	4.99734e-06	5.72384e-07	8.81398e-06	2.8572e-06	7.96258e-07
APOD	0.908017	1.4419	0.271915	0.760825	3.70164	0.718793	14.4442	1.60188	0.0955394	1.1599	2.00441	8.21193	1.73383	14.3594	0.39641	3.46682	1.74602	0.8735	6.55029	3.12919	23.1663	1.63314	0.97812	0.481746	10.4067	1.25055	1.57517	0.574299
APOE	356.065	265.906	261.486	172.882	97.7198	12.4808	170.834	472.993	188.892	899.184	521.184	442.787	862.886	1206.4	2712.49	238.697	509.705	1040.5	513.159	796.61	107.211	2196.81	1460.06	1039.42	1839.26	429.125	1132.58	482
APOF	0	0	0	0.0271353	0	0	0	0	0	0	0.0619375	0	0	0.0254994	0	0	0	0	0	0.0256351	0	0	0	0	0	0	0	0
APOH	0	0	0	0	0	0	0	0	0	0	0	3.30908	14.9244	0.0400461	0.0940805	0	2.14336	3.21265	0	2.49149	1.16693	0	0.197469	0.0415552	0.234904	0	0.181318	0
APOL1	14.2198	24.0037	2.58498	43.8743	11.2847	9.39231	6.11985	24.4622	45.7037	27.9845	38.7402	1010.88	94.2084	27.5689	28.9904	30.1876	103.111	229.33	22.3148	45.0678	63.5676	381.441	2.0321	62.4536	54.3598	339.753	23.7715	61.8766
APOL2	23.0703	22.9074	21.5302	19.1515	15.2757	10.2356	8.94281	11.9702	18.0112	20.1972	18.2602	148.54	19.257	8.55201	12.5762	9.15219	34.6513	43.074	10.6118	16.3859	14.3209	104.466	3.09071	12.2239	15.8431	23.7403	13.5867	15.6416
APOL3	2.89886	6.06867	1.0719	4.2824	4.05929	0.549058	4.527	2.7144	3.82344	4.56457	4.9974	8.2179	19.8931	8.51501	11.6817	11.3376	11.363	9.08785	12.8821	6.59248	8.54187	18.2163	1.00849	1.70447	2.00167	3.12176	1.68447	0.0881644
APOL4	0.369687	1.61053	0.367615	0.720335	1.43775	0	0.385531	0.459487	0.687667	1.04046	5.61688	0.858629	3.0591	0.821021	0.899927	2.20136	1.42317	0.459952	1.22788	1.52181	2.66027	0.940221	0.0310384	0	0.503649	0.189685	0.108908	0
APOL5	0	0	0	0	0.0321068	0	0.127098	0.0523539	0	0	0.075148	0	0.0905336	0.247385	0.25455	0	0	0.100881	0.0266732	0.124184	0	0	0	0	0	0	0	0
APOL6	2.6889	4.63772	2.17574	6.16133	1.55436	1.90635	2.15434	5.25361	4.22928	3.69963	2.60089	3.59148	7.96739	1.64925	3.85776	5.03322	5.95952	3.54272	1.98497	4.29851	3.70177	7.88118	0.92592	2.28176	1.70929	2.57966	2.59164	1.92506
APOLD1	8.97404	8.40912	8.69921	17.0523	19.1615	0.994017	20.0362	4.84372	10.1857	14.9859	13.8692	10.0717	18.0441	44.1243	23.2958	31.5027	3.51522	13.8149	30.5717	36.2562	8.83707	0.686936	1.469	1.50548	0.544327	0.338482	0.390984	0.205874
APOM	5.18974	2.90572	0.955397	2.12546	0.987191	1.41714	3.64307	1.9617	2.84704	2.21153	2.63119	2.56008	30.1651	2.44706	22.7434	38.7417	4.16638	19.2525	6.23869	2.91015	4.52463	0.951256	27.9943	7.2224	10.847	3.41015	4.43476	2.94506
APOO	52.2396	31.8349	38.0956	49.4573	23.2832	27.946	33.5851	47.6028	50.9086	24.9383	32.8794	5.07552	12.1051	4.46773	6.19993	5.14381	7.83612	12.5894	8.34866	7.3555	2.11303	7.94913	14.9328	10.7969	11.9594	7.36218	18.1398	8.44689
APOOL	5.66925	5.77383	7.43388	13.8255	4.49453	2.94899	6.37438	12.0366	6.37599	6.55792	3.83954	4.97772	4.48561	3.37312	1.09605	1.79739	3.25479	2.84987	1.51742	2.73477	1.29796	1.12218	2.94764	2.31169	1.68337	2.69657	4.5869	0.800368
APOPT1	33.2059	30.508	19.9518	24.8377	22.6344	33.951	27.283	21.0602	22.8884	19.099	25.101	15.1273	10.1555	17.869	18.8423	16.6602	9.65103	9.72414	11.134	12.3773	17.0529	13.6826	26.6884	24.0035	13.3097	21.4809	22.1156	12.6118
APP	322.795	536.21	158.368	463.587	210.798	206.551	283.058	435.508	372.73	174.981	310.198	177.712	284.158	345.432	294.541	368.261	348.057	219.957	296.783	330.374	216.304	91.9174	369.883	322.817	227.094	479.251	183.339	33.8854
APPBP2	1.80277	1.72834	2.68792	4.61781	1.97673	0.796898	4.31199	3.30584	0.947973	6.79988	2.96174	3.39024	3.41789	4.98696	3.78732	3.32217	7.8101	5.32596	3.2145	5.34203	2.62683	4.07622	4.25787	2.8856	3.66949	3.67533	5.28989	0.50276
APPL1	4.25302	5.30499	5.04338	3.16376	3.49036	1.88414	6.07151	8.45122	1.79249	6.8922	4.70867	3.13586	3.90212	4.62893	3.51851	4.32109	3.5498	3.3818	2.80548	3.36782	2.53713	4.06226	4.43229	3.78833	4.87556	4.27674	9.16476	0.99153
APPL2	5.11341	4.5306	5.7018	5.58031	5.81658	3.13526	2.91165	8.37364	4.65253	5.2666	4.1507	5.66029	10.4461	8.30867	7.27932	6.64654	7.75791	6.79025	10.4562	6.79551	3.69428	4.37171	11.2048	8.50735	20.69	7.48081	8.3191	2.16445
APRT	158.41	96.3631	65.8962	119.368	83.9177	152.445	144.833	143.299	132.345	104.516	133.366	45.0718	84.6056	61.0167	77.0579	75.6062	98.5896	86.2611	85.9076	75.9799	86.8089	78.8694	164.736	80.6654	117.044	100.469	58.0428	75.5142
APTX	6.62977	12.3603	10.5761	7.92868	9.43592	4.75146	7.70872	10.6895	4.56227	12.2023	13.6224	6.8359	7.45169	5.00702	5.57508	6.33188	9.84605	4.26754	5.93068	7.0704	9.41215	7.81985	8.46927	6.81016	8.53222	8.02571	8.2818	3.3462
AQP1	8.38077	52.5497	11.2262	36.5793	51.012	4.36319	56.5805	14.2749	23.2254	32.4976	109.314	8.58933	267.222	52.9379	184.749	129.148	25.2334	13.4623	91.4243	301.95	33.7707	6.44408	304.416	158.807	131.596	14.0709	328.101	21.1573
AQP10	0	0	0	0.0773134	0	0	0	0	0.0613056	0	0	0	0	0	0	1.17687	0	0	0	0	0	0	0	0	0.0277214	0	0	0
AQP11	0.356772	0.359714	0.352457	0.406712	0.27935	0.23961	0.241208	0.616509	0.476039	0.225973	0.185161	0.403324	0.520457	0.343416	0.742162	0.42729	5.47154	0.849703	0.11506	0.845207	0.280099	0.0965874	1.23786	0.498227	1.05024	0.222619	0.974506	0.346196
AQP12A	0	0	0.0206567	0	0	0	0	0	0	0	0	0.0473338	0	0	0	0	0.140554	0	0	0	0	0	0	0	0	0	0	0
AQP12B	0	0	0.102071	0	0	0	0.117653	0	0	0	0	0	0	0	0	0	0.138814	0	0	0	0	0	0	0	0	0	0	0
AQP2	0	0	0.00844721	0.00977913	0.0192606	0	0.27588	0	0.0207851	0.00905735	0.0799396	0	0	0	0	0	0.184602	0	0.039384	0	1.1772	0	0	0	0.0428412	0	0	0
AQP3	7.15686	30.722	1.76812	8.70933	54.581	0.923462	14.1293	7.35125	11.8541	17.9484	12.8302	103.153	33.4662	99.0094	19.1868	65.517	3.67677	53.979	104.859	17.44	33.9912	9.8643	3.8795	86.3303	3.54982	6.03858	2.86129	0.720743
AQP4	0	0	0	0	0.0285076	0	0	0.0896143	0	0	0.0980737	0.0301187	0.166503	0.640139	0.502796	1.17581	0	0.0154792	0.00613784	0.228196	0.15642	0.200285	0.23759	0.406808	0.0751152	0.344212	0.0455694	0
AQP5	0	0.191153	0.11317	0.162627	0	0.0940539	0.25174	0.103639	0.0693174	0.0301125	0.483397	0	0.0298649	0	0	0	5.68546	0	0.131984	0	0	0	0	0.445924	0	0.0324139	0	0.0686186
AQP6	1.72014	2.06619	8.05691	16.1053	0.906018	0.830434	0.306537	8.01402	8.88753	77.422	653.36	0	0	0	0	0	0	0	0.107409	0	0	0	0.547954	0	0.0375615	0	0.0341187	0
AQP7	4.24918	39.3296	21.8576	26.7283	20.3165	1.17385	4.00684	9.8353	27.0733	4.11446	7.5526	5.33712	5.45634	1.90406	6.49985	6.08612	0.998925	2.24478	8.7076	0.583496	0.405347	0	8.50308	6.1637	1.12468	4.30073	3.11931	2.85838
AQP8	0.067292	0	0	0.0381969	0	0	0	0.0912254	0.0407298	0	0	0.0762232	0.0702978	0.0719825	0.0422775	0	0	0	0.0310584	0	0	0	0	0	0	0.0380897	0	0
AQP9	0.145319	0.489975	0.322967	0.547116	0.611828	0	0.0925626	0.0240948	0.28889	0.749569	0.102858	8.24516	2.69849	0.763662	0.427996	1.23026	0.303823	3.83845	1.55403	2.43404	6.24133	4.04476	1.56907	0.318694	2.51674	0.577464	0.142993	0.266051
AQPEP	0.0232395	0.16583	0	0	0.0369418	0	0	0	0.0199258	0.00820062	0.0100352	0.236149	0.0161173	0.0177281	0.0293601	0.018854	0.0296586	0	0	0.0167252	0.0286239	0.0211296	0.0344039	0	0.0290828	0.0184893	0.00880962	0
AQR	5.06169	4.75416	4.07846	5.76124	4.10889	1.60784	2.48783	7.73807	3.62083	4.83817	4.5453	1.93771	3.24647	3.22505	3.43267	3.90426	2.23331	2.25777	2.99678	3.60007	2.20931	1.67802	3.252	1.87259	2.28762	3.13296	4.83304	0.707846
AR	5.39703	0.390175	0.0570544	0.284634	2.59489	0	1.54001	1.17278	0.0578707	0.185556	0.212324	2.73555	4.32779	1.67418	1.78716	2.81862	0.704831	2.03123	1.07231	1.86607	0.27801	0.95139	3.12096	5.06309	4.62821	2.8226	6.25473	1.34099
ARAF	28.351	32.2447	28.7714	27.4571	28.5652	24.1133	25.3679	32.6492	21.5146	31.7323	32.4383	25.986	16.258	19.3757	19.384	22.9195	20.5831	20.0285	30.3269	18.9899	10.6615	11.9902	19.9643	15.8852	14.2711	19.7176	16.3766	3.28007
ARAP1	130.645	76.4708	96.8595	122.882	84.5044	40.271	55.6018	75.7023	115.584	64.1124	110.324	20.4293	34.3875	30.3348	30.2694	29.5364	26.6626	36.5447	35.5848	26.9565	24.2405	30.947	14.9344	24.5667	35.9423	26.4284	20.7534	3.94989
ARAP2	0.736391	0.903889	1.16713	2.33477	0.721786	0.230184	0.442036	1.51232	0.984188	1.10697	0.923697	1.42433	2.45187	0.871161	1.77815	2.02205	1.47958	1.68723	1.17244	2.46092	0.347936	1.22057	0.926754	2.43732	1.22774	1.06704	1.58554	0.2265
ARAP3	1.01649	2.20267	1.80782	1.62209	6.09834	0.193737	2.62511	0.809539	1.71966	1.45439	4.00447	3.55655	4.50424	5.85448	5.65347	4.72768	2.78686	4.73267	13.4197	5.97989	3.38318	1.09496	0.4039	0.234455	0.881906	0.441125	0.57144	0.0462252
ARC	0.0545167	0.0716059	0.0358767	0.020763	0.429298	0	0.417859	0.0082927	0.0662008	0.067306	0.0235461	0.697708	0.330899	1.4478	0.0459037	0.466514	0.147873	0.221466	1.20436	0.460856	0.156268	0.0866557	0.0670417	0	0.193327	0.0103201	0	0
ARCN1	34.7698	37.4964	35.8566	38.7668	25.6005	18.9947	25.2889	59.8341	22.0302	45.6646	24.3732	22.4108	30.0895	20.7373	28.2663	27.195	42.3606	29.7081	21.9908	28.7692	18.8188	20.7148	15.5376	13.5441	12.2774	19.1453	21.1783	3.79823
AREG	0.275003	1.93261	6.06565	3.75282	2.4375	0.155915	0.662137	0.775117	2.2884	4.23498	0.688466	16.4489	4.12839	16.1721	1.51683	2.25838	0.569689	9.70463	2.28556	48.2303	1.17088	2.07606	0.727408	1.04695	2.89865	3.46877	0.557111	0.083194
AREGB	0.168955	0.791881	3.2252	2.04649	1.21171	0.14188	0.117946	0.378911	1.02252	2.1174	0.416857	8.39899	2.53243	8.63699	0.73924	1.54743	0.307882	5.30285	2.3991	24.9759	0.470101	1.0747	0.461711	0.660194	1.65204	1.62234	0.438189	0.0832783
AREL1	5.66546	7.52662	7.80461	8.26192	7.07188	6.59498	7.01756	11.4079	4.29156	8.25168	9.39014	1.8013	1.89446	2.54724	1.80532	2.47	2.34474	1.57551	2.51146	3.16584	1.93063	2.09957	3.80342	5.58079	4.51329	5.3596	7.01725	0.837564
ARF1	113.791	141.61	74.2468	105.691	76.7665	131.763	148.873	129.869	114.688	102.995	112.415	114.021	145.48	124.94	144.867	146.907	224.194	136.616	184.838	131.319	153.691	150.767	190.937	156.254	121.853	142.643	118.77	62.3298
ARF3	74.1205	96.2422	49.9047	70.8251	62.6392	43.5889	76.9143	84.8823	51.037	78.1856	61.3247	51.2105	68.6974	50.0146	70.1738	68.4415	78.0773	56.0172	63.9273	64.0738	41.8407	39.2664	92.6642	69.4866	72.8766	56.9886	62.9637	16.4261
ARF4	44.263	59.6267	49.3291	21.3757	39.4159	12.9691	25.1553	61.353	20.711	91.9704	55.1511	31.2343	40.429	24.8924	29.2047	30.8778	60.5509	39.5179	32.6647	42.9661	37.5385	42.9655	36.9639	25.9443	44.3226	31.0632	32.8475	4.37513
ARF5	105.89	92.7866	62.1927	88.8823	60.5516	112.232	109.423	91.5248	92.769	93.6479	113.119	45.8711	70.385	94.6393	84.1878	74.3286	75.9711	84.0752	80.2661	87.9998	82.2431	70.5738	102.257	220.476	116.487	154.501	69.6099	60.6504
ARF6	24.8779	52.345	16.98	31.9831	23.5724	21.3486	33.9173	27.0944	27.0673	42.7821	25.7808	36.9255	23.0895	27.2413	27.9853	30.5058	23.7737	22.0909	24.2942	31.4837	38.7072	38.2842	51.8711	40.7679	39.6189	61.9481	37.8032	10.0677
ARFGAP1	8.96227	23.0764	29.9692	7.09835	21.6954	20.6274	19.7213	19.669	16.1977	20.0943	25.4645	13.1862	13.3889	11.0419	12.5805	10.173	16.6888	14.0481	19.6835	10.8236	10.3983	25.1397	13.5737	14.1719	20.9131	17.401	7.04931	14.6034
ARFGAP2	35.9692	42.2628	24.9263	31.054	24.6373	30.505	40.0578	31.515	25.8301	29.9954	38.6752	13.0467	21.2954	16.2868	20.0245	18.5258	17.2654	13.3161	22.2657	13.3587	14.3575	12.1627	18.4312	17.5873	15.0569	23.9041	16.2417	7.76917
ARFGAP3	13.763	14.694	13.2904	18.8559	9.20074	11.018	5.13274	16.7209	15.248	22.4572	21.5214	9.00026	19.2776	8.33095	14.4245	17.7203	16.3692	19.2251	14.5579	14.8425	7.32896	10.0729	6.63614	10.1434	7.07054	12.319	17.2071	2.4937
ARFGEF1	13.6205	9.52489	14.9156	24.849	13.3679	14.3282	8.48535	27.0205	11.4099	16.8146	16.188	7.23715	6.81212	5.80539	4.44992	6.83647	8.51798	6.30679	4.03649	7.50345	2.3406	3.22943	5.57292	6.06137	7.16479	7.01927	7.17116	1.84603
ARFGEF2	3.49119	8.98046	13.0582	9.14825	6.31224	4.67495	7.02626	16.0698	3.94962	9.89781	7.4411	2.20438	3.58922	3.80388	3.14246	3.78907	3.74843	3.67595	2.4507	3.52277	1.40732	2.83105	5.80817	2.52789	3.28404	4.35206	6.34446	0.975444
ARFIP1	9.48203	15.3803	10.5702	15.7756	7.26999	5.00581	6.58697	17.1999	8.29838	12.3738	10.5272	6.50369	7.48757	6.58389	6.04582	7.45954	10.0915	7.31648	4.662	7.19446	3.92089	3.84066	6.09614	7.22721	5.9948	7.09756	8.53329	1.42189
ARFIP2	14.5458	14.8142	15.2048	9.03744	12.7271	9.53794	15.7379	20.8597	12.0787	18.642	20.4977	9.37812	16.6847	12.4945	15.5775	14.1068	15.4504	13.3572	13.6783	11.3747	11.9135	13.2271	10.9049	14.4294	11.4284	14.3745	15.1433	4.4998
ARFRP1	11.1876	24.7032	16.5792	12.0488	19.2922	14.1327	17.8754	18.6278	11.7383	14.5817	20.9644	12.9417	19.9049	14.8483	27.9416	20.194	17.0426	15.5807	24.2295	15.1363	9.56685	15.7192	23.3084	25.7994	20.197	36.0187	14.3989	8.98449
ARG1	0.0563444	0	0	0	0.0626058	0	0	0	0	0	0	0.0604939	0	0	0	0.192747	0	0.163842	0	0	0	0	0	0	0.0353229	0	0	0.0675913
ARG2	10.0112	10.8693	19.1277	10.3309	18.2555	9.44841	19.4283	34.2106	7.57431	22.0685	13.0897	2.16109	5.40407	2.02405	3.74502	2.80607	1.5421	12.0609	23.7011	2.50592	19.1151	2.04771	4.69387	1.90214	1.80184	2.15745	7.1513	0.641984
ARGFX	0	0	0	0	0	0	0	0	0	0	0	0	0	0	0	0	0	0	0	0	0	0	0	0	0	0	0	0
ARGLU1	4.43637	5.22506	12.6367	2.61116	11.7415	2.15961	3.60447	3.53588	4.50203	3.64203	9.13812	5.3107	16.141	6.5769	6.08894	8.89304	9.25323	8.61218	15.2525	5.57572	6.73142	7.73294	4.35339	10.9441	12.565	9.58969	5.01854	1.54613
ARHGAP1	15.0457	15.5942	9.4971	13.8478	15.9199	11.2814	12.4307	14.5301	12.5201	19.2789	23.3662	17.1737	23.2135	28.9348	21.0011	23.1785	48.0544	29.7709	38.7758	18.4775	20.4863	14.5313	29.3561	18.2816	30.3242	21.5669	25.3918	9.63724
ARHGAP10	0.459529	1.2388	0.883258	0.889192	0.694878	3.37339	2.07301	0.423022	0.73734	1.48942	1.85268	5.77394	4.70149	9.24821	7.70885	6.02016	3.13618	5.06549	3.3998	5.1834	3.45122	3.93157	2.56035	2.97759	5.00964	3.07094	3.49634	0.535331
ARHGAP11A	0.592919	0.648131	0.641328	1.37193	1.55876	0.224311	0.430272	2.82479	0.284627	0.444872	0.307314	1.54251	1.41404	1.16209	1.24046	1.18903	2.36695	0.567836	0.235194	0.876928	2.14158	2.04514	0.690424	0.450654	0.469645	0.277863	0.337914	0.16225
ARHGAP11B	0.0455946	0.201164	0.51929	0.077409	0.40079	0	0.25772	0.389617	0.0551151	0	0.0594132	0.310343	0.310206	0.146338	0.571551	0.233802	0.548435	0.0531308	0.0843006	0.780216	0.156857	0.0604763	0	0.302873	0.229064	0.18039	0.156002	0
ARHGAP12	8.17311	10.2234	5.55008	9.2806	7.3241	2.64384	5.71468	11.5272	4.49504	7.16103	6.17291	2.88327	3.81957	3.19501	3.5237	3.94739	12.073	3.39592	2.63892	3.07665	2.30346	2.41403	2.0069	3.34128	2.96061	3.73739	5.83606	1.10954
ARHGAP15	1.18507	3.0732	1.14912	1.29846	1.19701	0.11162	0.698278	1.23825	2.3878	2.94676	2.75801	6.09531	11.2616	9.08785	8.75886	7.08904	3.83882	7.66702	6.16363	7.04695	2.65069	13.0317	1.34353	3.66666	3.69878	2.53524	3.08024	0.485838
ARHGAP17	13.0981	8.81812	7.95123	10.6306	10.4626	4.9006	8.30353	11.8526	11.5764	9.67183	9.3347	7.70287	10.0244	12.6474	11.8275	9.84486	10.7682	11.2766	13.6998	12.8306	6.42141	7.44339	9.43516	8.47979	12.2167	11.3305	5.87973	5.66225
ARHGAP18	16.592	27.8691	11.3792	14.7424	10.4224	8.84281	13.6537	36.76	9.59886	13.6291	11.2093	9.54454	8.27209	8.03457	6.92487	10.4818	18.0054	10.8275	6.02761	9.72716	3.8942	7.15949	5.63498	5.349	5.1948	6.43508	6.25202	1.03529
ARHGAP19	0.620457	0.731836	0.500437	0.799931	0.464934	0.253962	0.535279	0.691358	0.296622	0.779425	0.51603	1.28325	1.39804	1.59051	1.51782	1.27902	0.962154	0.665483	1.41529	0.96484	0.752116	1.05851	0.431408	0.820507	1.01519	1.29346	0.91277	0.0616971
ARHGAP19-SLIT1	0.284144	6.53585e-06	0.0531675	0.861568	0.778387	1.26874e-10	7.31446e-06	0.166889	0.0988763	0.0499496	0.000102648	1.12269	0.160675	0.726453	0.510593	1.24643	0.86045	0.216071	0.241537	0.0321508	0.352786	8.31748e-07	0.4144	0.00467226	0.0290647	0.391977	0.344289	0.496059
ARHGAP20	0.0240143	0.12789	0.139149	0.145805	0.0676839	0	0.0185341	0.0384073	0.124008	0.120839	0.0388785	0.0610009	0.148561	0.126563	0.0926013	0.032637	0.134877	0.104622	0.145197	0.170468	0.178115	0.123	0.0356988	0.0201979	0.0751305	0.0576373	0.0136496	0.0147389
ARHGAP21	4.73833	5.26278	6.98387	5.18299	4.81445	1.79629	4.17932	9.36996	3.98061	5.80194	3.20885	4.45162	5.4587	5.81648	5.04963	4.17878	4.46225	6.72196	3.70953	5.53724	2.92218	5.33558	1.71323	4.49988	2.82138	4.57187	7.21879	1.16554
ARHGAP22	0.148548	0.974554	0.404437	0.614441	0.581721	0.464034	0.0732978	0.258427	0.384324	0.987301	0.3201	1.72351	1.90192	2.7149	2.74278	3.92851	2.56546	3.96552	3.16428	3.2834	1.88146	8.81431	1.03852	2.25009	2.85399	1.41971	1.7819	0.393772
ARHGAP23	1.17108	5.48677	0.91766	2.3777	4.82765	0.352893	9.25772	2.52344	2.94791	3.66724	3.5664	3.34757	4.91497	10.4506	6.15864	5.19819	17.0386	4.4677	9.97845	10.3138	7.26719	4.79813	0.653486	3.09986	2.07393	8.29196	1.26358	0.806274
ARHGAP24	15.0766	17.6503	5.33363	17.0735	11.9357	4.38362	7.85383	10.7427	17.9218	10.1464	8.32066	5.89304	14.9763	9.86858	9.149	16.273	1.50729	6.76839	11.3266	11.6098	2.28491	2.42862	24.0252	23.4861	17.2492	16.6395	19.3658	2.94172
ARHGAP25	1.42214	3.44926	0.941084	1.60642	2.28325	0.769171	1.45238	1.04218	2.10718	2.75661	2.49222	3.95281	9.39341	6.09584	6.20556	11.1728	2.67719	6.20379	9.27714	7.60655	2.28086	10.3395	3.44303	2.278	5.58282	2.38893	3.24314	0.555638
ARHGAP26	0.828374	1.32737	0.853825	0.982592	1.69909	0.408148	2.29773	1.62616	0.96433	1.05641	1.12445	6.34329	7.76343	2.74118	5.01818	5.3961	26.1898	4.0766	2.47813	3.59211	1.50776	1.90341	1.45962	2.91688	2.05263	6.90712	7.62489	0.762877
ARHGAP27	6.67446	5.88702	6.02833	7.81766	13.839	4.81496	5.1804	3.81435	8.80152	7.72887	9.55044	6.4825	15.7739	11.4231	9.95403	12.9869	4.775	7.87524	14.0548	9.36528	3.67658	11.4309	7.97097	20.7944	19.1205	13.3809	8.45433	4.90208
ARHGAP28	10.1124	6.7229	0.487395	4.98286	5.62693	0.0948011	0.625489	4.69901	1.10606	3.20934	2.08821	0.788852	0.942975	1.24228	1.0599	4.17265	1.76496	0.928687	0.669115	1.5977	1.13591	0.539269	0.34031	0.303937	0.211023	0.118293	0.40911	0.44257
ARHGAP29	2.04527	4.71065	4.41899	4.83941	5.36539	0.0296025	5.47479	2.91052	2.68433	4.57699	7.29943	3.86941	9.33869	11.9786	12.0378	9.87885	6.01575	9.99726	8.3346	8.74042	6.04965	8.62789	10.9442	12.333	11.9883	14.0547	11.2995	5.93312
ARHGAP30	0.861333	2.90235	0.9913	1.35143	1.65022	0.142067	0.796475	0.947623	1.79563	2.14371	1.91072	4.49538	9.64789	4.7031	6.97797	8.41427	2.18676	6.07215	6.25425	7.23017	2.86111	14.4734	1.52148	2.75498	6.29635	3.648	3.20545	0.859675
ARHGAP31	7.34793	4.75629	3.24175	7.18563	6.82634	0.989636	4.63184	14.8627	1.45916	3.69743	3.51044	3.87868	6.54491	6.82906	5.58948	6.79322	2.08903	7.02333	5.48192	8.05024	3.16107	1.68159	1.50437	1.34428	5.17525	1.6831	4.46994	0.208671
ARHGAP32	0.982315	0.96719	0.496566	1.1345	3.0382	0.310249	0.856557	0.0581635	0.994685	1.74517	1.06224	1.8061	4.69688	2.16915	2.48101	3.17681	2.41918	1.5396	2.192	1.81204	0.628444	0.229979	2.76427	1.49705	1.22289	1.09554	3.70002	0.567259
ARHGAP33	0.781304	0.337017	1.91476	0.292658	2.19906	0.422906	0.87741	0.938777	0.557401	0.551451	2.01142	2.31679	3.58333	2.51315	5.32267	3.20242	1.72852	1.58285	6.1146	1.07608	0.537478	1.30947	0.478511	1.18453	1.5454	1.49809	0.521958	0.373215
ARHGAP35	17.0947	13.1334	7.8465	8.85677	14.565	6.48494	13.9146	14.1441	7.02894	13.4614	12.3188	7.11266	9.39873	10.2241	5.99391	8.34423	6.45847	7.5221	4.88385	7.86761	4.50149	3.42712	3.07371	4.61744	4.83714	4.91347	10.8495	0.666555
ARHGAP36	0	0	0	0	0	0	0	0	0	0	0	0	0	0	0	0	0.0442719	0	0	0	0	0	0	0	0	0	0	0
ARHGAP39	1.35422	0.44144	1.373	1.25616	1.91033	0.69987	1.56639	1.04248	1.21929	1.00515	1.54726	0.425759	0.973998	0.567926	0.556784	0.500721	1.67968	2.04662	1.16627	0.929653	0.25994	0.428988	1.31451	2.31903	2.79031	2.34455	2.16899	0.765364
ARHGAP4	18.542	13.689	26.4344	15.3455	31.6978	10.8315	13.6001	10.5194	24.1671	11.5807	17.1343	10.7404	12.4456	19.6676	17.9254	15.2513	11.7027	14.3729	24.7178	14.8332	6.47963	25.0442	3.59949	6.807	11.654	9.48273	4.23665	8.3071
ARHGAP40	0	0	0	0	0.0516806	0	0	0	0	0	0	0	0	0.100737	0	0	0.0207461	0.579368	0	0.53648	0.207124	2.04385	0	0.641314	6.27608	2.29194	0.992881	1.34141
ARHGAP42	2.83508	2.20043	2.14372	3.13705	1.81446	0.878899	0.830416	6.19664	1.36604	3.85706	1.28467	6.06392	5.28706	5.38826	4.76475	12.6907	2.54274	5.22636	2.95212	5.49538	4.10986	1.42689	1.96599	1.5227	1.08384	2.24365	6.67024	0.255976
ARHGAP44	6.90938	3.6833	3.91944	10.4952	6.71372	0.174051	2.93435	5.64654	8.16794	5.88419	10.1655	3.6164	2.15012	3.11097	1.40771	0.889411	8.563	3.94676	0.712297	0.83016	4.18027	4.31049	0.753377	0.150254	0.598303	0.500748	2.47614	0.7747
ARHGAP5	20.3395	21.932	15.1458	16.0987	17.1217	11.583	17.2685	20.1714	9.98388	18.1361	9.91222	4.53209	12.1202	8.01806	8.50311	7.65788	5.46578	5.50463	5.7239	8.24818	4.12869	2.2311	5.08275	9.28235	5.05627	9.00723	14.7199	1.83085
ARHGAP6	9.08175	16.1165	11.4157	21.633	25.7316	3.31854	16.145	25.0852	18.2654	17.4548	23.3163	2.22361	2.76427	6.77836	2.74892	3.74713	1.40888	2.8498	3.14101	2.59187	2.12089	0.665056	2.43152	1.85714	1.55593	1.3984	1.98961	0.622008
ARHGAP8	19.9433	9.73514	10.0174	18.011	25.3565	8.35431	4.84229	0.216392	20.743	14.1768	18.9301	0.300486	4.79057	2.08574	3.85329	2.58362	2.5442	1.9167	3.13904	3.23011	1.64564	0.937241	6.99696	5.53051	6.83237	8.38906	5.4538	3.02565
ARHGAP9	0.896779	2.1334	2.68529	1.31282	2.70216	0.110068	0.507569	0.596796	1.75834	1.63531	1.66808	5.23958	8.06511	4.24304	4.79366	7.98213	2.53342	4.64613	8.04979	5.87771	3.38585	15.0185	0.854911	2.62279	4.40253	2.97882	2.75174	0.3544
ARHGDIA	70.6795	130.798	59.8355	76.9303	81.0782	129.871	124.581	66.4127	94.4154	149.913	160.252	73.5277	107.878	84.8974	139.648	131.3	209.664	100.169	166.129	122.744	115.866	146.322	168.456	149.709	144.639	149.833	135.41	58.8518
ARHGDIB	23.4243	85.5538	17.5544	33.6766	33.7678	6.53117	45.5082	32.4084	36.6	40.3554	55.3686	79.6785	127.221	117.503	121.265	135.553	67.0934	114.373	137.054	139.519	84.9311	214.21	31.3844	71.2316	68.9733	43.6065	29.9581	28.7584
ARHGDIG	0	0.111784	0.084227	0.588016	0	2.28485e-64	0	0	0	0.541322	0	0	0	0.0543728	0	0	0.244695	0.700996	0	0	1.92516	0	0.0898773	0.154141	0	0	0	0.160129
ARHGEF1	7.83568	14.2902	9.97001	7.11162	18.5097	2.80703	7.45936	5.49544	11.9724	11.0014	18.9386	21.9242	30.8408	21.3897	28.5111	36.8172	22.4495	25.111	47.76	27.5505	14.7387	34.1988	13.0058	20.0018	17.3721	19.5123	12.5394	5.65943
ARHGEF10	1.06804	1.54222	1.84584	1.50914	3.8259	0.844692	1.5229	3.5261	0.957774	2.56287	2.60916	3.35825	5.67423	6.99608	7.79247	7.11822	6.39781	3.30716	7.21317	4.22661	3.09526	1.07415	3.09513	4.15937	5.03299	6.3115	2.96863	1.96974
ARHGEF10L	12.3691	10.4439	6.77602	10.2912	13.7852	3.61672	7.55279	7.0475	11.1744	7.93291	9.83166	4.24917	14.8463	11.545	16.7352	18.4609	4.50294	5.83724	13.0869	6.93188	4.00854	9.505	12.86	19.4326	13.6097	18.3958	21.5151	3.58293
ARHGEF11	4.46045	3.47715	4.62992	5.21279	4.58006	1.70233	3.47031	3.90134	4.13586	3.96978	4.61805	5.42197	5.57461	4.90104	4.41026	4.03094	8.84886	4.40431	6.29922	5.07785	2.50409	3.10139	4.8395	7.66739	5.29298	6.02621	6.35196	0.89955
ARHGEF12	14.8386	20.0631	14.772	25.0062	12.3354	7.3344	12.037	30.9358	11.7625	20.5242	16.6581	8.56463	16.5659	13.3421	12.0333	17.0279	21.8614	15.6857	11.7631	15.3346	10.5237	3.43875	9.03025	13.0961	8.96244	10.1708	20.2275	1.10067
ARHGEF15	1.58205	4.98748	1.53499	3.67392	8.34867	0.250145	3.31234	1.31419	2.12165	2.0381	5.87608	2.8228	5.13325	7.46856	8.90713	6.62807	0.85159	5.53049	17.3915	6.99167	3.24535	0.41676	0.355844	0.244762	0.87828	0.369607	0.437971	0.235435
ARHGEF16	7.61366	3.41869	15.3421	7.12436	7.80174	7.76584	3.75792	4.91348	13.4661	4.39149	6.9192	2.83053	14.8355	5.24777	16.9804	15.2037	2.25209	2.73822	11.5764	24.1658	3.82605	4.31617	1.1988	19.9766	9.18339	20.68	8.09791	3.00179
ARHGEF17	10.2424	15.7565	12.0403	12.6389	16.3963	6.11373	16.3715	12.5154	12.1107	9.18073	14.7646	9.5344	15.6055	21.6753	12.8849	14.9832	7.99533	13.6547	17.327	15.2998	6.13727	2.33212	4.09374	4.58825	3.89387	4.65312	6.20417	0.584278
ARHGEF18	11.0334	17.9494	11.004	7.56689	10.1923	12.1194	13.6795	15.1296	8.87283	9.89757	11.4903	7.87508	9.6614	9.92028	8.66272	8.48119	9.1352	8.22342	9.66905	9.15625	4.83034	8.624	6.40198	12.7904	9.37041	10.8981	8.60976	2.16007
ARHGEF19	0.109337	1.69344	0	0.51831	0.258795	0.30907	0.729239	0.232247	0.883343	1.08376	1.41222	5.8446	4.00323	3.01907	3.85073	0.95578	0.197529	2.35481	3.03481	2.43709	1.02964	2.18384	1.99077	1.91457	2.62456	3.13963	0.437169	0.23689
ARHGEF2	4.5738	8.50966	3.74361	5.2623	6.6316	4.35059	3.60868	5.03382	5.10278	5.55668	7.29104	13.817	14.2505	22.5972	14.418	16.0901	22.7183	12.7563	19.5236	16.2744	14.1183	16.3155	7.19773	17.3626	17.4351	20.1382	7.70604	8.8121
ARHGEF25	1.05006	1.20272	2.1732	0.854615	1.81089	1.11565	3.01563	1.13851	2.26478	4.57365	7.17022	6.94604	4.81158	14.4402	7.93711	2.70206	5.14927	5.30799	4.38991	5.69039	4.28587	2.0771	0.804969	7.69666	8.05603	2.23379	1.03634	1.03325
ARHGEF26	0.0365388	0.0719773	0.226818	0.200517	0.398934	0.0538906	0.839379	0.0666918	0.065077	0.156016	0.0710317	0.441795	0.217428	0.382237	0.250449	0.165625	0.153805	0.387212	0.227541	0.485782	0.340752	0.0873231	0.0706797	0.47364	0.0403349	0.337471	0.389164	0.180853
ARHGEF28	14.3785	16.3158	21.8362	23.2321	10.7071	4.07766	5.71175	13.0797	19.2068	23.9436	15.7817	6.88813	9.77434	8.96082	15.8805	11.9103	1.37842	11.0687	9.80543	9.59324	2.86408	1.96788	9.56941	7.11265	7.03361	14.9244	10.5326	4.73902
ARHGEF3	11.2469	13.9262	3.99011	9.04969	9.01937	1.62617	8.60892	13.1223	4.53637	13.8993	6.13645	3.56813	5.14295	4.47284	5.16944	6.67449	2.50336	5.00079	3.09931	6.11021	2.04	4.50642	6.56704	4.23329	8.89285	5.55457	13.2924	0.589114
ARHGEF33	0	0.0186704	0.0163618	0.0189434	0.0479611	0	0	0.0259744	0	0.0903539	0.0184907	0.226774	0.416463	0.19798	0.161966	0.0977198	0.054639	0.248535	0.170651	0.0619877	0	0.0338979	0.404637	0.127484	0.031119	0.128929	0.210928	0
ARHGEF35	3.28031	4.67744	2.67791	2.36077	4.10595	3.96734	3.83133	5.60372	1.81183	7.69911	6.32234	2.3056	5.32992	2.05777	2.60433	3.24837	2.08601	5.28072	1.83334	6.26615	3.27307	4.84633	2.09109	12.5566	11.2486	20.2786	4.37486	1.56601
ARHGEF37	1.80492	4.6533	0.596131	2.81877	5.67498	0.463314	2.5389	0.99307	2.42534	1.72297	2.17228	0.882464	7.4359	3.50316	4.5881	3.37305	0.265235	2.05325	5.47352	2.21731	4.66212	0.271485	1.2065	2.00762	1.87625	16.542	2.40808	0.139505
ARHGEF38	1.67579	1.55558	2.90903	1.57307	1.51265	0.674696	0.805769	2.77162	1.75186	2.08455	2.64143	0	0.0267821	0.00688416	0.00813519	0.470127	1.96523	0.0149395	0.00592383	0.279323	0.635957	0.00878818	0.0191199	2.3706	0.88663	1.12642	1.41376	0.0158092
ARHGEF39	0.341507	0.204069	0.674323	0.353467	0.79155	0.327216	0.847732	0.739077	0.310962	0.778905	1.07511	1.73165	1.84221	0.983341	1.38062	1.04782	1.21415	0.667438	1.28128	1.46967	1.82348	1.14329	1.12967	1.64382	1.07021	0.99262	0.625441	1.04356
ARHGEF4	0.112271	0.368156	0.131646	0	0	0.0349963	0.187874	0.100739	0.011986	0.330586	0	0.452041	0.0514548	0.0951038	0.0311401	0	0.604193	0.0617546	0.148451	0	0.56632	0.0672231	1.01285	0.0617349	0.0749773	1.85534	1.61166	0
ARHGEF40	4.73446	7.8878	5.56653	3.0041	8.01241	1.66811	3.8947	4.91552	2.69706	4.41308	4.31348	3.1808	6.42532	8.09012	7.24936	10.0517	4.4997	5.24971	8.78422	5.57392	3.30524	2.20632	7.61993	9.32556	6.86337	6.49461	9.93902	1.16397
ARHGEF5	10.1638	13.9041	10.7008	8.93388	16.4669	6.79097	8.83424	9.49814	7.74397	19.8941	17.9576	4.51718	9.87954	5.67361	6.46222	6.45099	6.92214	7.05008	4.78605	10.0371	6.88241	8.566	6.99216	20.5799	14.2714	25.5809	11.8346	1.20308
ARHGEF6	6.70486	7.03494	3.60126	5.41119	5.8391	0.904474	2.93297	6.89659	4.26341	3.42382	2.77212	4.69827	4.82026	6.98373	3.3832	4.78581	2.17335	9.13508	4.21234	6.10462	2.3637	5.12102	1.20017	2.2137	2.5911	2.51697	2.54649	0.21866
ARHGEF7	7.05606	8.56183	11.8572	15.3066	13.92	2.72412	12.8475	8.50477	10.3767	7.35012	19.6233	14.799	35.0675	22.2918	10.4107	17.3896	14.8178	17.8533	18.7073	16.4355	5.86953	6.96897	8.32646	6.97074	8.54768	10.4978	17.4939	3.42037
ARHGEF9	8.86331	2.52201	2.05584	3.35777	2.0023	2.45598	3.82127	4.04287	2.25808	4.32908	2.11322	2.6105	2.63982	5.51133	5.06069	4.73806	6.30296	3.89272	3.89811	3.00884	3.17066	1.03339	5.56235	3.58512	2.64094	3.43665	9.71222	2.22798
ARID1A	4.92794	5.51761	4.28646	5.94897	5.49842	2.5403	4.61159	6.22837	4.56669	5.5924	5.82968	6.17786	6.35581	8.96128	7.37688	8.01349	6.50706	5.54641	5.45324	7.63672	3.516	4.85366	4.93791	6.57211	4.69676	7.42107	6.6492	1.91641
ARID1B	3.92541	4.59258	4.48847	6.35712	5.77917	1.52729	3.20431	6.63691	4.55168	5.36372	3.44421	4.5924	4.85036	6.7436	4.72722	6.00734	6.64124	5.23758	5.56475	6.34355	3.18895	2.86832	3.08651	5.1185	3.40193	6.17192	6.51813	3.12184
ARID2	1.45877	1.5535	1.95922	2.69428	1.36422	1.16144	1.63333	2.58672	1.56382	2.06847	1.36626	2.23234	2.7518	2.3014	2.1522	2.13485	2.15143	1.19621	1.90863	1.53535	1.95154	1.08552	1.54571	2.24943	1.08495	1.52241	2.24046	1.34429
ARID3A	4.50731	6.23404	2.97279	1.36815	4.93718	1.85149	6.15628	6.49659	2.43616	4.74403	2.96696	3.63448	1.57011	2.48695	1.09718	2.02432	1.66236	1.50706	1.80346	1.43953	2.87895	10.179	0.559099	1.38036	1.80021	1.21674	0.807426	0.330052
ARID3B	0.734744	0.818142	0.942533	0.443728	1.20283	0.428692	0.192318	0.682217	0.598245	1.10467	0.984365	0.791917	1.03806	1.01788	1.08642	1.50559	0.479542	0.663773	1.341	0.697813	0.318424	1.65228	0.228342	1.05733	0.862067	1.42264	0.769147	0.143233
ARID3C	0.177627	0	0	0	0	0	0	0.107195	0	0	0	0	0.0618132	0.284999	0	0	0.113694	0.206626	0	0	0.349677	0	0	0	0	0	0	0.141853
ARID4A	1.96188	3.28316	1.93729	2.9619	1.88807	1.46208	1.63719	2.38343	1.87804	3.29537	2.02497	4.33006	3.8883	5.10493	4.54513	4.89579	2.29503	2.36678	2.84863	2.84797	2.00024	2.07077	2.57748	1.93004	1.97684	2.11107	2.29055	3.34561
ARID4B	2.12789	3.0029	2.7025	2.5356	2.51941	1.25369	2.33797	3.46424	1.5501	2.65176	3.03274	4.15106	4.29207	4.23394	4.61501	3.93442	8.73921	3.70154	4.17413	4.40186	2.55073	3.51345	2.29234	3.0251	2.20721	2.88985	2.8268	1.75373
ARID5A	1.59256	3.35652	2.16646	2.25731	6.76023	0.323441	3.05236	2.15243	2.85162	9.75539	4.72275	8.93471	8.87437	10.196	9.63708	7.88348	8.52333	10.2266	11.6996	9.34904	11.6757	13.3188	4.55762	4.87789	5.07445	4.0704	2.54939	2.42079
ARID5B	0.414213	1.30053	0.335992	1.74548	2.13028	0.0150947	3.49525	0.639628	1.17339	2.78885	2.69679	9.11244	5.20865	5.96046	3.47295	5.42145	3.1464	9.67553	6.85589	13.9329	2.8472	3.5244	2.54316	2.78934	3.10781	0.948175	4.26217	2.02468
ARIH1	7.20687	6.89789	7.68757	7.41595	5.02597	3.50714	4.92445	9.15116	4.24425	6.71759	4.78631	4.20435	3.56126	5.53925	4.73678	4.82356	4.43719	3.59799	4.37832	4.84617	3.41303	2.53969	4.29462	5.03915	3.80415	4.31771	5.02976	0.894073
ARIH2	13.5645	19.2295	21.0489	7.69194	13.3	4.0642	10.2779	25.2384	6.8084	20.9915	18.9639	4.93526	7.6497	6.58362	6.90264	9.13662	7.77754	7.56936	7.60642	9.31536	4.65103	9.39223	6.99305	9.02757	12.6687	9.57947	12.6324	2.5355
ARIH2OS	0.659878	0.7078	0.501799	0.462019	0.452014	0.251886	0.524823	0.78245	0.615136	0.3743	0.494525	0.22975	0.476606	0.515784	0.319476	0.318355	0.170471	0.14755	0.444728	0.409188	0.271957	0.136658	0.360589	0.537402	0.57267	0.86296	0.404621	0
ARL1	44.6858	58.8908	57.1472	44.0728	26.6101	26.0868	34.2802	71.702	32.1749	51.2842	37.6076	31.9139	35.726	22.7562	30.976	39.2656	58.4172	40.4376	22.5211	28.8863	12.7152	25.2043	43.2607	27.3369	23.5305	18.9438	32.3504	4.78699
ARL10	1.19027	2.55924	2.34643	0.33166	3.03562	0.0544928	0.210564	0.501484	0.126335	0.220393	2.73007	2.20755	1.65469	2.43941	2.17706	1.73517	4.55694	1.66485	1.28917	2.12308	1.70709	0.42681	0.364411	1.50558	0.648243	2.8327	0.58377	0.217393
ARL11	0.114936	0.46355	0.0661863	0.131306	0.107713	0	0.0879958	0.104879	0.220972	0.192552	0.186171	0.486746	0.64785	0.491658	0.471744	0.688469	0.21091	0.389115	0.396763	0.496083	0.176326	1.40884	0.25412	0.375532	0.383629	0.206685	0.239668	0.0468839
ARL13A	0	0	0	0	0	0	0	0	0	0	0	0	0	0	0	0	0	0	0	0	0	0	0	0	0	0	0	0
ARL13B	0.888436	2.30559	1.90435	1.62377	1.30476	0.227018	1.65936	2.76209	1.03428	2.83152	3.63655	2.77914	3.23015	3.88671	2.99709	2.71106	4.06821	3.10595	2.43649	2.56427	0.620249	2.16406	2.67467	3.00141	3.72664	2.66077	4.28255	0.900945
ARL14	0.0666214	0.0739885	0.395443	0.18911	0.22134	0	0.0483432	0.150546	0.201639	2.45089	0.433236	0	0	0	0	0	0	0.155059	0	0.607471	1.44572	0.04458	0.0929688	0	0.0417884	0	0.075911	0
ARL14EP	7.94824	9.72557	9.12962	7.62592	6.71744	4.53017	7.0575	10.4717	5.38083	8.09754	8.02701	4.14604	5.80495	4.59317	5.3126	4.82836	6.75327	4.47739	5.46042	4.85062	5.0343	4.41348	4.21945	3.92144	3.24021	3.60544	5.57597	0.377526
ARL14EPL	0	0	0	0	0	0	0	0	0	0	0	0.112128	0	0	0	0.0565041	0.0713112	0	0	0	0	0.0333649	0	0	0.0931645	0	0	0
ARL15	14.8022	22.3856	19.2237	41.6434	24.0406	1.43363	13.5067	43.3189	18.6686	57.4551	63.0795	14.6494	15.1605	9.67126	22.374	13.521	7.00928	12.2536	21.5829	26.0013	6.33159	3.08406	5.38528	4.79845	3.61629	4.7198	6.91487	0.521496
ARL16	8.30768	6.20196	3.72701	3.40284	1.73063	9.82515	7.17279	4.55159	4.3615	6.82262	11.3685	7.51939	19.8787	20.4662	12.8404	13.102	12.2916	15.3283	8.84729	9.72898	8.13077	11.4502	23.0361	20.6734	22.6891	19.4623	13.8197	16.5171
ARL17A	0.975134	0.596252	0.888517	2.5438	1.46851	0.747148	0.577895	2.68896	1.99977	2.46438	1.67037	1.23351	5.18765	0.904002	1.96553	4.23665	1.61662	0.842167	1.26276	1.87298	0.536617	0.880593	2.5409	1.96287	0.903653	6.63286	0.922513	0.901847
ARL17B	1.1585	0.436356	0.873443	1.96199	2.17491	0.38385	0.448774	2.17277	1.18762	3.02279	2.4333	2.35005	4.16005	1.18208	2.73912	3.14119	1.68636	1.29004	2.18832	2.29362	1.47849	1.71752	1.91025	1.6029	1.47134	5.03001	1.15266	3.0913
ARL2	47.1765	49.2539	17.7638	72.3761	27.4625	57.0517	47.2504	40.6144	67.6464	60.8561	86.8323	20.2504	56.3056	39.7601	50.6566	57.0188	53.4164	37.0913	72.7643	41.0686	24.8317	31.8678	73.5919	96.4854	59.8521	54.5351	55.3994	61.2752
ARL2BP	21.1426	19.329	16.6723	17.3602	9.66985	19.1856	12.0679	22.4883	13.376	27.509	28.8411	18.2667	27.4893	18.5916	22.0806	21.1096	25.3539	22.6546	25.19	19.1646	15.0649	18.8067	43.6823	20.9804	23.5064	31.0904	22.7672	9.17026
ARL3	4.17091	4.36869	1.82787	2.54287	2.04058	2.49172	3.81101	4.36956	2.39606	4.27489	4.02312	4.4461	9.14728	5.3905	7.57076	5.56976	6.19557	5.35138	5.91403	4.15771	3.89255	6.21657	4.30302	7.8786	5.29066	9.4638	7.11583	1.83151
ARL4A	4.67974	9.35753	5.19451	4.13619	3.68368	0.895213	4.80804	5.66327	4.29911	8.76037	5.92912	6.43162	3.86034	8.03372	6.16847	4.13753	9.52951	7.06605	7.14311	11.4854	4.77191	2.58744	2.19006	8.42795	5.41491	5.03935	1.48326	1.39209
ARL4C	0.982614	3.57845	1.49876	1.2705	3.08236	0.289962	1.06787	1.76009	1.53007	8.78123	17.3706	17.7969	7.18858	19.4672	14.0843	7.51402	21.6876	28.6323	6.37668	10.13	15.1362	25.1792	3.82169	25.7248	16.4659	35.706	2.15258	0.813268
ARL4D	7.93528	42.7679	4.81588	15.4008	15.6839	18.9094	18.5938	24.5031	18.6552	40.6879	66.4765	3.8075	0.576336	7.95041	1.45414	2.17631	5.54176	4.146	4.56225	3.56303	9.84144	4.86863	4.10546	5.90542	14.291	4.7532	1.02944	0.664937
ARL5A	10.7249	13.8455	16.3173	15.0097	10.1298	1.73322	8.98106	57.121	7.43277	21.6206	15.0397	10.8616	13.1922	12.2512	10.3947	10.6927	14.4823	10.0041	7.81878	12.9915	6.89458	10.847	10.3331	8.63215	10.399	8.40431	13.8223	0.875251
ARL5B	1.33837	1.36917	1.49641	1.12338	1.53696	0.340265	0.648506	2.00266	0.637565	3.50928	0.816635	1.46164	1.1864	1.64227	1.36933	1.09876	2.23857	1.33487	1.27563	2.33522	1.33592	1.25681	0.660301	1.39359	0.963695	1.15443	1.59834	0.414525
ARL5C	0	0	0	0	0	0	0	0	0	0	0	0	0	0	0	0	0	0	0	0	0	0	0	0	0	0	0	0
ARL6	4.7949	8.53363	8.49434	4.14997	5.94612	0.571308	5.52798	22.8834	3.09645	5.56138	4.87227	3.04945	3.19313	2.77152	1.42855	2.66347	2.19428	2.11384	2.2643	1.52732	0.705802	0.516616	1.26502	1.27988	2.10167	1.86937	2.87047	1.16488
ARL6IP1	38.0226	71.6065	37.5094	42.1423	41.4404	42.0203	89.0468	82.5366	36.1849	39.0719	32.9323	24.3936	38.071	36.9987	33.5127	37.7647	86.8482	39.3178	24.4594	35.0856	33.7182	49.2964	108.442	37.1224	47.7567	49.1739	37.9327	15.5292
ARL6IP4	161.676	203.331	66.8568	130.505	85.9387	206.821	243.853	130.568	143.918	78.2529	147.876	122.881	130.573	119.136	185.19	101.248	138.997	125.41	123.57	110.707	152.79	181.184	230.537	183.685	129.518	105.154	80.6783	253.085
ARL6IP5	49.0969	78.5872	61.3156	52.8891	33.7358	12.6435	52.7344	104.48	48.339	59.8935	71.1082	24.5084	40.7277	27.5791	28.6917	52.9146	51.2389	32.6872	30.0827	59.715	30.2748	40.9228	91.3668	68.7107	67.5924	48.4569	74.8332	12.6394
ARL6IP6	0.832323	1.45424	0.848007	1.02536	1.03756	0.604507	1.56471	0.950994	0.865875	2.31812	2.55226	1.77627	2.35227	5.01583	3.31775	2.86363	5.06205	3.16026	2.10487	3.23313	2.06083	2.51228	2.50993	2.88251	2.23317	4.13935	1.30768	0.418712
ARL8A	16.1496	19.456	11.812	16.3019	13.5788	14.9699	13.8398	12.8777	17.356	16.4456	18.931	11.7446	15.7222	19.6124	22.6244	17.8132	39.3474	21.1076	30.0617	23.4086	16.6219	20.0033	24.3202	29.4287	18.7707	23.2215	23.9696	6.82902
ARL8B	21.7489	35.058	23.1149	16.0888	18.0894	8.45831	17.415	25.5151	9.65666	25.1715	23.0293	6.37402	11.0752	8.14207	9.59335	9.108	10.1342	9.15158	9.51454	9.65775	6.20248	11.0806	13.5022	14.8081	15.8441	13.6321	15.7705	1.70255
ARL9	0	0	0	0	0.113793	0	0	0.0619323	0.0414865	0.144053	0.267482	0.155295	0	0.036661	0.0430615	0.0781377	0.460969	0.0797746	0	0	0.120387	0.275004	0	0	0	0	0.0390535	0
ARMC1	6.36934	8.5449	5.38546	10.549	4.62286	4.94144	8.44055	13.1202	4.13653	13.9384	6.81206	4.52345	7.60275	6.13767	4.04069	7.99662	8.68148	5.60989	4.26751	5.43466	5.39599	3.97456	7.20289	4.39738	6.11836	4.82981	10.7378	1.91996
ARMC10	12.9768	19.8581	8.71942	12.4526	8.05634	8.48743	8.07127	15.9637	9.01388	15.9126	13.8556	12.234	13.6082	22.9359	16.0349	14.7227	16.2253	13.7693	13.1564	18.8622	10.2845	10.6522	18.5822	29.2185	19.8441	22.3066	12.3555	2.39384
ARMC12	0.0403898	0	0	0	0.459446	0	0	0	0.045652	0	0.0982114	1.21491	0.157772	0.409327	0	0.17203	0.551281	0.376312	0.285989	0.242617	0.0467536	0.0503294	0	0.152959	0	0	0.0430046	0
ARMC2	0.259008	0.533842	0.898101	0.758115	0.883886	0.168186	0.3621	1.40917	0.223452	0.612208	0.778282	0.891217	1.12547	1.21728	0.822329	1.50066	1.60779	1.72539	1.09745	1.25695	0.993896	1.0769	0.314094	0.302628	0.532649	0.469492	1.6735	0.0906587
ARMC3	0.0508947	0	0	0	0	0	0	0	0.0184155	0	0	0.0904844	1.32677	0.198203	0.269516	0.157237	0.146123	0.382616	0.0625212	0.0981221	0	0.0229785	0.211897	0.461972	0.482132	0.18135	1.57352	0.0823864
ARMC4	0.282674	0.116806	0.102952	0.169888	0.066755	0.125754	0.135144	0.0676845	0.090349	0.11013	0.0772493	0.0914926	0.0247096	0.143322	0	0	0.746565	0.035264	0	0.065551	0	0	0.0655942	0.025592	0.0559448	0	0.0345546	0
ARMC5	3.99847	6.16627	4.92088	2.97974	6.15727	1.9665	3.87653	3.48861	4.17161	3.57259	6.13573	2.539	2.45908	2.71513	2.57337	2.24558	3.55331	3.25226	5.59371	3.23827	2.7267	2.49703	3.38686	1.68379	2.80767	3.45913	1.3321	1.86847
ARMC6	11.5249	10.9041	7.65478	7.06197	11.7991	11.4972	12.5312	13.0201	5.87605	8.90767	12.5006	6.35275	7.87822	5.50906	8.795	7.07069	12.4377	8.76083	9.96422	6.45277	9.95478	4.82596	8.60503	5.02498	6.08011	4.96433	9.60025	4.5356
ARMC7	3.41461	4.21107	1.26512	5.26376	4.99079	6.20742	3.90389	2.54352	6.91267	14.6175	38.265	3.01125	4.56598	3.57259	5.77646	5.00307	5.00888	3.74024	7.38821	4.29485	3.3267	4.486	7.95241	8.71724	10.871	15.9781	4.59823	1.52009
ARMC8	8.53711	7.47508	8.06262	7.15127	6.26717	3.6439	4.27513	12.449	3.82981	10.8165	8.19624	4.72828	5.27799	6.44819	4.83273	6.06058	7.30642	4.7977	6.31407	7.25129	1.81106	4.3454	4.82572	6.2557	8.04216	5.88054	7.64842	1.23103
ARMC9	1.74266	1.85456	0.506075	1.38963	0.829637	0.139126	0.587291	1.14243	1.91474	3.05505	2.45582	2.27574	1.73298	3.32348	4.93644	2.54049	6.38985	5.96316	2.72856	3.52545	2.91011	2.07875	5.5701	5.2147	5.51101	3.6128	5.09967	1.4175
ARMCX1	2.53017	2.57299	2.73005	2.16831	2.06727	1.02417	2.15628	3.78613	2.48136	4.88711	3.70198	4.44267	6.60052	8.7515	7.60124	4.03216	5.5041	4.56565	4.266	2.76315	3.05541	1.62731	4.07186	3.70863	1.57348	2.30044	5.61629	0.565843
ARMCX2	29.9116	17.8399	15.4334	13.2673	16.869	5.46672	9.94038	7.62747	6.44351	19.8763	13.5738	7.87439	6.12755	9.20693	8.60747	1.93883	18.5878	16.2434	5.90584	5.64981	3.45731	3.1029	0.236995	3.34295	3.70356	6.6839	3.42564	0.954935
ARMCX3	29.6674	27.0802	29.0952	22.3752	23.257	9.74703	16.3377	28.8493	13.5456	30.2538	20.7425	18.6217	16.8981	13.3871	13.6206	13.9644	19.6862	17.2222	15.3529	12.4377	6.95629	10.0231	13.569	7.72263	7.93429	9.04835	16.2821	2.97709
ARMCX4	0.596876	0.421043	0.837428	0.522733	0.568177	0.265353	0.303347	0.464719	0.526904	0.464427	0.470959	0.405239	0.416977	0.638272	0.601286	0.297991	0.23199	0.42196	0.725024	0.564232	0.369815	0.146607	0.19472	0.387178	0.507545	0.51935	0.55669	0.149156
ARMCX5	3.54292	2.36332	4.36741	3.80527	2.13223	0.687434	0.625897	5.29277	2.01917	6.96537	5.0716	5.1311	3.52132	3.77222	3.65566	2.06514	3.81855	2.71678	2.63489	3.01499	1.27788	0.669526	2.84254	1.65685	1.72268	2.4477	2.44578	0.248521
ARMCX6	8.89927	6.93019	6.76132	5.56313	8.07355	7.75876	6.10742	7.37152	5.64525	6.67746	8.21202	9.96867	8.25736	7.1349	8.12137	5.39882	9.28887	9.07294	6.44411	5.51507	5.40757	5.11708	6.9775	5.88226	5.07539	7.29943	3.8629	2.18364
ARMS2	0	0	0	0	0	0	0	0	0	0	0	0	0.0658109	0	0	0.14281	0	0.146398	0.0580803	0	0	0	0	0	0	0	0	0
ARNT	2.53103	2.97703	3.07773	3.63276	4.09393	0.880744	2.89245	2.79315	1.96357	4.81916	3.80207	8.0295	7.82187	10.2443	7.32793	8.82957	9.86705	7.7819	8.82875	5.92351	4.27199	4.04744	5.92727	6.7735	5.20443	7.57854	9.62484	1.54363
ARNT2	6.91128	13.6189	18.45	22.3469	3.14851	13.0622	0.252975	0.441198	15.0025	18.0122	22.2657	0.710104	1.85382	2.4125	1.86472	2.55153	1.49916	0.867693	1.16152	3.72006	1.51755	0.207672	1.75339	5.35513	3.07589	3.0258	4.71839	0.443418
ARNTL	1.85296	3.67934	5.45178	3.19965	3.07718	1.37896	2.71722	2.04737	2.39935	3.50082	6.37791	4.43905	2.02403	4.59851	5.27338	3.08062	2.77735	2.9255	6.66063	4.51843	2.62776	1.8657	1.82135	4.24743	2.92574	4.1999	4.00766	0.615626
ARNTL2	0.152113	1.07669	0.11406	0.273542	0.373219	0	0.697237	0.298235	0.15356	0.877613	0.610245	0.835659	0.894138	0.647402	1.14519	1.21976	8.19421	1.44725	0.493175	1.52358	2.43145	6.14727	0.165074	1.8292	2.01917	1.09124	1.69443	0.222889
ARPC1A	78.5232	74.7882	58.6606	72.6639	49.6008	63.3426	77.2231	121.548	61.9302	75.9673	85.522	37.4475	47.6405	82.5656	62.6817	53.0827	68.5071	45.7447	61.8276	45.9421	45.975	32.8881	63.8946	96.9357	73.4659	84.1469	44.9746	9.14129
ARPC1B	17.0651	79.2192	25.9823	56.7643	30.0674	15.802	33.3396	30.7101	62.4535	79.4983	75.7	65.1791	108.87	89.7718	88.4104	106.606	193.02	144.172	120.778	148.505	137.439	284.931	226.935	348.627	237.699	243.696	83.492	21.6438
ARPC2	43.3233	91.9601	34.2759	44.8129	51.0467	25.2848	51.3316	50.4241	42.8623	92.2052	85.9782	62.2709	106.033	83.0305	89.1201	101.584	204.764	111.074	101.712	120.099	105.338	221.975	97.1744	69.9226	138.358	79.8275	92.0249	19.8984
ARPC3	116.06	110.845	94.0413	105.575	71.28	70.55	79.2853	115.622	116.113	113.605	131.074	134.773	131.93	97.6192	143.329	110.965	195.746	152.371	113.982	148.11	117.265	174.669	129.277	158.595	183.278	112.622	111.325	109.142
ARPC4	57.1705	100.16	37.8284	43.4449	46.4075	56.7472	121.335	65.6331	40.8366	74.7905	79.8931	41.1246	59.7104	49.9422	58.2589	53.1025	56.6077	51.6752	59.3118	59.7428	68.8093	104.442	94.8715	52.4114	90.7877	53.6475	66.3836	25.6532
ARPC4-TTLL3	0.419679	0.0818081	0.157425	1.09042	3.50351e-16	7.84551e-26	0.334758	0.670419	9.11472e-16	1.45672	0.960027	0.230756	0.937664	0.990475	0.000115423	0.917591	0.924065	0.167322	0.634271	0.74861	0.971633	0.205765	0.180245	0.172366	0.478035	7.66935e-25	0.000518647	2.41018e-30
ARPC5	11.504	30.5043	20.3086	22.5326	20.4134	10.6559	35.8982	19.3809	13.5475	27.6455	22.6228	45.4782	48.9977	40.9999	50.4257	46.4258	79.569	51.141	49.7001	55.7104	75.8069	68.0341	90.3125	36.6071	39.966	44.6381	44.0601	14.6424
ARPC5L	13.5992	24.5458	17.474	18.7927	20.4748	6.33207	16.896	18.6721	15.1975	20.369	25.2283	9.65668	12.7555	8.7809	11.3481	12.8374	20.8511	11.8994	16.888	17.0634	11.5809	24.3904	5.73771	13.1908	10.3351	12.4841	12.2124	3.51818
ARPP19	18.1957	23.8275	22.2025	31.8629	19.8187	13.4865	15.2968	37.5302	15.0963	31.9702	19.2979	15.4456	18.1195	21.3641	17.9096	21.6954	17.9998	12.0649	11.87	19.3238	13.0362	11.4299	20.017	15.2682	12.7686	15.4877	31.7272	3.93872
ARPP21	0	0	0	0	0.0260987	0	0	0	0.0293597	0	0	0	0	0	0	0.627636	0.137155	0.684214	3.24901	0	0	0	0	0.9834	0	1.18504	0	0.0283751
ARR3	0	0	0	0	0	0	0	0	0	0	0	0.145761	0	0	0	0	0	0	0	0	0	0	0	0	0	0	0	0
ARRB1	1.67589	5.13127	1.0746	6.03265	4.39921	0.164181	4.44565	1.13923	4.9259	7.01898	8.03415	4.48026	6.44407	8.97661	7.47626	7.06918	4.49288	4.85628	11.3057	6.83994	7.99393	7.01646	3.32672	5.6668	5.78297	9.35826	8.84224	1.53978
ARRB2	21.0785	74.3719	19.4353	28.6963	15.1882	2.75856	42.8739	77.3274	27.8837	33.4501	21.4336	33.355	31.138	31.5727	39.2462	35.4261	16.5214	31.6428	38.0855	37.3477	21.2633	52.3699	21.416	26.6479	40.3263	22.3118	15.3777	6.52233
ARRDC1	15.0732	22.7947	23.9739	13.5418	28.2402	13.58	19.5911	16.1991	19.2716	14.9802	22.4903	8.89059	16.3496	8.86632	9.31863	11.7257	17.2521	9.99221	18.2804	14.3924	8.00515	18.5472	17.0724	36.0166	20.2421	31.6327	14.929	6.96379
ARRDC2	4.81198	7.26224	4.91199	3.96191	7.96478	1.13922	11.444	2.49914	5.63295	5.0141	9.5389	35.8029	30.2302	30.6382	23.105	33.3185	13.2816	29.6493	31.2787	25.8093	15.498	11.5773	5.34407	52.7895	9.42726	19.2796	3.50772	2.66659
ARRDC3	1.73951	5.21444	2.95432	2.57244	6.99544	1.24001	3.3245	5.42558	2.75451	7.60801	7.82176	12.6132	16.6256	24.3609	57.108	21.346	12.6112	8.99592	16.6781	15.6826	28.7963	8.56579	4.30921	7.77813	6.58452	15.3908	5.8187	2.25648
ARRDC4	2.19713	3.86584	4.88375	7.2632	2.91158	0.946731	2.43795	3.56748	3.37664	8.2162	7.57223	9.16867	3.84077	5.54947	4.08396	5.78136	2.2295	3.67518	3.10766	11.3879	4.97999	2.95824	1.85674	4.90405	8.05813	7.82631	2.39568	0.882633
ARRDC5	0	0.027485	0.0243452	0	0.0274274	0	0	0	0	0.0259492	0	0.139327	0.231216	0.0263422	0.124025	0.0842546	0.0236291	0.143168	0.204403	0.0794283	0	0.265366	0	0.109813	0	0	0	0.0593154
ARSA	17.4684	19.4136	15.0176	11.892	23.9748	8.49009	10.8155	11.3566	14.5756	15.8179	15.2022	13.2144	21.6403	8.58447	18.0976	20.8723	11.8793	41.059	22.8137	31.0238	6.9208	28.9695	12.175	15.2326	26.5013	22.0652	11.579	6.52818
ARSB	0.965969	1.56868	1.02891	2.18984	1.01914	0.343877	1.89722	1.94203	1.33139	3.22976	1.98334	5.21047	10.0096	4.83892	4.88735	10.7957	3.74159	9.4288	7.02206	7.79589	2.77841	4.11632	8.41105	5.07407	5.14641	6.08268	10.4715	2.28558
ARSD	9.55835	8.85887	4.73355	14.3384	6.17095	9.21274	3.11431	9.2534	11.5688	9.27541	8.54262	6.03993	12.0725	11.7912	6.25561	12.6673	5.58659	6.72615	11.4161	16.3319	5.19784	4.63757	15.0929	13.573	8.82523	17.6858	35.5586	3.31837
ARSE	50.217	12.4169	4.37637	34.614	11.4475	12.2363	0.244428	17.0117	40.4104	29.5333	31.804	72.6172	63.1091	18.9668	49.422	31.0068	5.55592	24.0613	79.2215	29.9918	12.4834	7.93532	50.8456	10.3928	16.0243	17.7534	65.9372	17.3826
ARSF	0	0.045495	0	0	0.0227059	0	0	0	0	0	0	0.114981	0.110822	0	0.205084	1.46977	0.0194953	0.0708928	1.30476	0.0437658	0.0244398	0	0.204603	0.0226955	0	0	3.37831	0
ARSG	0.925289	1.37573	1.35697	2.45937	1.61256	2.23847	2.59796	4.31406	1.20547	1.74868	2.24931	1.23328	2.0023	2.63403	1.75751	1.70052	2.06351	2.78652	2.98079	3.69724	1.0072	1.32306	2.90283	4.37763	4.21967	6.51881	1.16394	1.08651
ARSH	0	0	0	0	0	0	0	0	0	0	0.0271969	0	0	0	0	0	0	0	0	0	0	0	0	0	0	0	0	0
ARSI	0	0	0.0560619	0	0	0.078721	0	0	0	0.0612006	0.0378714	0.590665	0.0891371	0.358767	0	0.0666828	3.31436	0.241885	0.0639493	1.84754	0.310018	0.440743	0	0.676922	0.231844	0.157709	0.365043	0
ARSJ	11.6692	7.66693	9.01154	18.1368	7.77785	12.0532	3.73166	6.30813	11.7184	5.26885	2.78009	2.47736	2.38841	1.11525	1.76938	2.51675	2.11799	1.7285	0.915858	4.34426	0.714127	0.85133	2.40475	1.74474	2.39017	2.21085	3.58618	0.516549
ARSK	2.2112	6.14334	2.63938	5.10805	2.47729	0.369376	2.42552	2.45912	3.07015	2.02979	2.42976	3.89472	1.69323	3.24576	4.10214	2.13384	1.95661	1.53614	1.2682	1.93753	1.50407	1.03627	1.98679	1.88455	1.33773	2.79591	1.99026	0.397642
ART1	0.0324653	0	0.0963445	0.14748	0	0	0	0	0	0	0	0	0	0	0	0.148047	0.0311828	0.0755548	0.149832	0	0	0	0	0	0	0	0	0
ART3	7.25788	2.72136	0	0.0614971	2.09762	0.41485	0	0.0490261	0.196619	0	0	0	0	0.130669	0.301259	0.154196	0	0	0.0499076	0.252098	0	0	0	0.137259	0	0	0	0
ART4	0.0556709	0.244755	0	0.00785359	0.00773922	0	0.153444	0.0439278	0.025033	0.297866	0.0978856	0.188244	0.224139	0.353818	0.0781247	0.273508	0.111767	1.41433	0.126445	0.12617	0.124522	0.0562506	0.0815506	0.118852	0.436795	0.0626852	0.11718	0
ART5	1.94713	7.76516	12.9919	3.07893	3.50029	1.36813	3.6028	12.8806	1.82127	6.36656	3.73182	0.495129	0.121811	0.785349	0.968181	0.043751	0.313698	0.327268	0.0644151	1.20767	0	1.06589	0.24272	0.09632	0.582768	0.0434282	0.524904	0.812275
ARTN	1.49206	0.618571	1.52903	1.66201	1.0467	1.10529	0.841085	1.30714	3.18539	1.06743	0.911087	0.0733619	0.115944	0.726602	0.164664	0.534933	0.192405	2.99661	0.0511972	0.249116	1.43125	4.70469	0.0917826	0.036413	0.246519	0.124856	0	0
ARV1	12.7337	10.8898	10.1716	8.93751	6.71615	5.26296	9.54601	6.23913	10.0829	11.9893	11.7143	12.2907	13.9807	7.23456	10.1885	5.54356	15.8156	8.80894	11.2003	7.17154	6.46228	5.61569	11.1907	8.51061	11.1279	9.25771	11.1107	3.40553
ARVCF	3.80101	2.39426	6.97337	3.91237	5.86897	3.11963	0.886377	1.28209	7.8452	2.44278	3.09301	0.730426	4.56236	2.3925	5.23927	3.8131	2.21366	1.93285	6.34045	2.85153	0.772936	0.53452	1.99221	6.71362	6.79916	5.93268	7.05476	1.49792
ARX	0	0	0	0.0146666	0.0432574	0	0	0.0117094	0	0.0271658	0	0.0145166	0.896317	0	0	0.0586341	0	0.283474	0	0	0	0.052372	0.0751742	0	0	0.014587	0.190035	0
AS3MT	7.46444	9.21827	2.45241	1.59525	3.09795	12.1358	7.6393	7.12356	1.75415	5.01283	3.20007	5.48795	1.88243	4.43694	8.66163	6.07684	5.45106	6.11464	4.97988	4.28353	21.6503	1.29962	0.662096	2.52985	4.2117	1.99734	9.85299	24.5299
ASAH1	61.9635	55.7157	60.829	88.1762	63.7163	34.6743	63.2005	66.6348	61.2325	67.9069	51.0063	28.9463	48.2456	27.4345	52.254	71.9956	29.1522	56.8511	54.1813	41.689	22.2406	40.1857	94.2532	42.4188	55.8447	34.7161	121.621	6.35895
ASAH2	0.41614	0.229659	1.14247	0.481492	0.340684	0.0304249	0.0901066	0.538544	0.381969	0.316336	0.704914	0.488814	0.903319	0.784284	0.921297	0.850564	0.731363	0.670122	0.170582	0.555983	0.269582	0.17054	0.48202	0.128155	0.298041	0.432361	0.836546	0.195104
ASAH2B	0.624631	1.0388	1.69943	1.76348	1.32462	0.140776	0.368353	1.4337	0.868981	0.787544	0.718374	0.83376	1.40066	1.49486	1.53556	1.46587	1.07372	0.725143	0.854702	1.21355	0.741199	0.217989	0.646432	1.15288	1.00585	1.03239	2.23933	0.996116
ASAH2C	0.0503236	0.0422568	0.0683631	0.0538384	0.0421886	0.0713832	0	0.108662	0.0762921	0.113372	0.0489772	0.0426724	0.0885006	0.0672768	0.111003	0.0609856	0.0723631	0.102323	0.00657711	0.111737	0.00855926	0.00850828	0.0725769	0.0351256	0.0592032	0.0356776	0.118134	0
ASAP1	1.96892	3.22443	2.77961	4.02839	4.40014	1.44387	2.59007	2.76699	1.61482	3.33055	4.65827	5.80721	6.9035	7.45393	5.93762	6.58941	8.23775	6.45102	9.4559	9.01907	3.14191	3.16349	3.70991	2.37901	3.81006	1.50232	3.38659	1.40217
ASAP2	3.80454	4.47518	3.40862	6.37606	6.03465	1.47101	3.41029	5.58797	5.03583	9.44161	7.402	4.4837	6.78428	4.39101	8.03116	2.79066	4.9327	6.14579	3.39146	5.35121	2.18732	2.20293	1.41029	2.07826	3.46709	3.90804	4.70536	0.231443
ASAP3	9.17037	6.8723	8.12153	10.6219	5.88714	5.14242	9.09391	14.0275	10.3735	8.90331	6.686	2.41616	2.94361	2.87383	1.92999	0.727148	0.922848	2.00682	2.96556	2.48646	1.08556	0.878445	3.38811	6.03192	6.48572	5.87307	3.78279	2.28642
ASB1	3.42915	2.10895	2.02598	2.31275	1.44144	0.952777	3.34053	2.95768	1.72	3.65682	5.59904	1.1261	1.19639	2.08237	1.24781	1.79684	2.98026	1.72498	1.18632	3.44148	1.18442	2.15858	2.27363	1.70873	2.26633	2.16816	3.37422	0.121984
ASB10	0	0	0	0.0538249	0	0	0	0	0	0	0	0	0	0	0	0	0	0	0	0	0	0	0	0	0	0	0	0
ASB11	0.691243	1.23063	2.50175	6.84322	0.448158	0.31933	0	1.97381	4.56453	0.0409062	0.0360361	0	0	0	0	0	0	0	0	0	0	0	0	0	0	0	0	0
ASB12	0	0.0568262	0.168556	0	0	0	6.08463e-05	2.75771e-07	0.116719	6.99499e-32	6.44169e-22	0.104841	0.0601512	0.0150581	0	0	2.96105e-06	0	5.38423e-05	0	0	0	0.0276205	0.0855975	0.0470585	0.0158729	3.07019e-06	0
ASB13	5.69618	5.32731	1.28032	4.39126	4.88789	4.926	5.45861	2.22385	4.41892	3.87723	8.04773	10.8308	20.1355	10.6202	10.6505	20.58	3.65986	13.8702	9.52693	13.2612	9.94753	5.89856	9.05775	13.0066	10.4829	8.73589	13.4639	2.18423
ASB14	0.0345319	0.0258825	1.13577	0.0262872	0.0517136	0.019574	0.070186	0.0314859	0.0279468	0.133805	0.164122	0.0260045	0.0239636	0.0123099	0.0145309	0	0	0.0534545	0.0423938	0.0124146	0.0281478	0.0626176	0	0.0773177	0.0432301	0.0784187	0.0261882	0.08434
ASB15	0	0	0	0	0	0	0	0.0125133	0	0	0	0	0	0	0	0	0	0	0	0	0	0	0	0	0	0	0	0
ASB16	2.31734	2.91784	3.36793	2.62115	2.7583	1.41324	2.34605	1.47033	3.31204	2.06817	2.82029	0.446779	0.374373	0.172914	0.339706	0.389308	0.378816	0.333924	0.513136	0.232122	0.108461	0.461969	0.0778868	0.401364	0.585068	0.591016	0.102225	0.435725
ASB17	0	0	0	0	0	0	0	0	0	0	0	0	0.0848959	0	0	0.0462579	0.0390284	0.0945395	0	0	0	0	0	0	0	0	0	0
ASB18	0	0	0.0129229	0	0.0440506	0	0	0	0	0	0	0	0.032283	0.104083	0	0	0	0	0.0241036	0	0	0	0	0.0292862	0	0.0148563	0	0.0319088
ASB2	0.0948123	1.10225	0.117256	0.0772873	0.204537	0	0.490753	0.153115	0.164782	0.73395	0.205176	0.529224	3.17585	0.724071	0.687319	0.774539	0.677483	0.684552	0.515587	1.17253	0.70051	3.48707	0.292013	0.0303038	0.915282	0.925909	0.148129	0.264073
ASB3	4.1356e-09	2.7658e-09	2.43071e-08	1.03466e-09	4.26973e-09	8.53295e-08	1.03657e-15	1.27107e-08	9.12119e-13	0.149609	3.64516e-10	3.49815e-12	4.86632e-11	1.21885e-08	1.23716e-08	4.47132e-09	4.13765e-09	3.2963e-05	1.08458e-08	8.24068e-10	2.66397e-12	2.81187e-09	5.27172e-08	1.53237e-08	8.05245e-11	5.55666e-10	2.56431e-05	7.83548e-09
ASB4	0	0	0	0	0	0	0	0	0	0	0	0.191117	0.0097835	0	0	0.096546	0.0720103	0.0614165	0	0	0	0	0	0	0	0	0.20985	0
ASB5	4.12253	8.24169	3.66122	4.11625	0.293679	1.0666	2.0134	10.349	1.13972	5.00463	2.31206	0.0499404	0.0930075	0	0	0	0.0116108	0.103551	0	0	0	0.748149	0	0.0135692	0	0	0.0137914	0
ASB6	3.62972	6.5548	5.95137	4.53128	8.95976	2.52324	5.13139	5.27564	3.43758	5.70955	5.40589	2.76077	5.46226	5.02108	5.4845	5.20637	5.77796	3.87761	6.47833	4.45565	2.40672	5.47051	6.04119	5.09643	4.03821	5.85756	4.05822	0.910082
ASB7	1.99964	3.33453	2.44463	2.78981	2.00784	0.942268	1.57214	3.15422	0.963226	2.83789	1.67188	1.391	1.81276	1.95752	1.5437	2.29397	1.40384	0.906888	1.77345	1.67265	0.881942	0.773279	1.89211	1.66472	1.47178	1.54445	3.09858	0.417012
ASB8	11.9393	13.6911	8.74124	12.104	7.47011	9.88615	11.4639	11.8406	8.98113	8.65923	8.14393	8.37759	7.92424	5.66877	6.89642	7.7903	8.4295	5.50605	6.31462	4.74154	4.86396	5.03749	8.10216	5.65433	5.83583	5.36519	5.34825	11.8214
ASB9	3.12575	2.38079	3.06831	10.612	1.13735	7.58329	1.2978	6.61859	15.4627	2.1182	1.16104	2.7468	0.732401	1.15833	1.49108	0.973571	1.27576	2.75618	4.212	1.79501	1.09141	0.523245	2.08092	0.675341	1.57616	0.221045	1.41538	0.288262
ASCC1	4.70511	4.28052	3.57037	5.92017	4.72396	4.00392	3.10942	5.76074	4.15403	5.49702	5.33944	9.25696	11.1374	16.0315	12.2664	14.486	14.1277	12.438	11.6857	8.65059	6.88951	7.77844	5.27395	6.36916	9.1983	8.82533	9.44745	1.11808
ASCC2	14.7402	15.4369	10.3888	10.9989	11.9519	13.3041	9.5141	11.6674	11.3671	11.8082	15.8122	10.3186	11.2113	8.38743	13.2248	11.0845	16.5264	13.3629	15.5949	12.6365	11.169	12.3436	6.98478	12.7087	11.5191	10.2613	11.487	6.95083
ASCC3	1.41958	4.11701	1.93471	2.12052	1.89826	0.605294	1.46005	4.02523	1.32424	2.31004	1.80946	3.05164	2.7449	2.5933	4.02595	3.92764	10.9983	3.01705	2.58245	5.57552	2.57053	2.89054	2.79543	1.94016	2.67296	2.39988	5.22173	0.655841
ASCL1	0	0	4.43614	0.312631	0.0511785	0	0	0	0.0923721	1.51192	0.157973	0	0	0	0	0	0	0.0176835	0	0	0	0	0	0	0	0	0	0
ASCL2	0.127556	0.6418	0.168069	0.121069	0.094909	0	0.19016	0.0386172	0.128882	0.201786	0.303579	0.312567	1.15255	0.659403	0.669587	0.800118	0.550455	0.642402	0.842671	0.731952	0.306123	3.07139	0.182949	0.355862	0.266391	0.144649	0.14521	0.308311
ASCL3	0	0	0	0	0.0979449	0	4.60198	0.162115	0.110286	0	0	0	0	0	0	0	0	0	0	0	0	0	0	0	0	0	0	0
ASCL4	0.910541	0.132302	0.249847	1.2113	0.452952	1.16303	2.33587	1.38074	2.16832	0.160244	0.634362	0	0.0175672	0	0	0	0	0	0	0.0181619	0	0	0	0	0	0	0	0
ASCL5	0	0	0	0	0.0658841	0	0	0	0	0	0	0.20605	0.0598173	0.32396	0.754481	0.0218209	0.233272	0	0.105787	0.0205949	0	0	0.240129	0	0.14709	0.0730969	0	0
ASF1A	2.7897	3.00256	1.74199	2.7794	1.58001	1.43189	2.56385	3.15189	2.70384	2.35373	2.20441	1.68522	2.23796	2.34913	2.00184	2.46895	5.20831	2.25337	2.37798	3.1263	2.75939	2.86855	2.09483	2.00729	1.96783	2.60169	3.22928	2.26019
ASF1B	0.922901	1.68344	0.738807	0.299578	1.22274	1.02886	1.12058	3.8297	0.569289	1.72779	0.633468	1.73632	3.15565	1.03017	3.43655	2.06647	5.23385	1.98702	0.675405	2.16334	2.64848	7.38276	1.89723	0.964575	1.52885	0.915813	0.534325	0.50051
ASGR1	0.253324	1.2987	0.0541018	0.125276	0.598723	0.912697	0.779081	0.0922059	0.437602	0.553054	0.273099	0.639895	1.28227	0.376181	1.67294	1.99156	0.737856	3.76247	1.48134	1.06285	7.39434	2.56908	0.677721	0.471987	1.49494	0	0.379125	0.593732
ASGR2	0	0.400616	0	0	0.0734981	0	0	0.0273622	0	0.157836	0.0733963	0.659281	0.856174	0.577714	0.312159	0.598064	0.284932	0.728764	1.89471	1.40665	0.283307	1.08684	0.290142	0.107726	0.429055	0.171443	0.585945	0
ASH1L	1.48928	1.74607	1.37344	1.99737	1.67061	0.770541	1.47699	2.50779	1.18056	2.27133	1.76327	3.56628	3.87944	4.15537	3.41226	3.75686	5.5762	3.04792	2.88793	3.3788	1.96395	1.12868	2.42174	2.93651	1.81522	3.51686	4.13595	0.499521
ASH2L	11.1855	10.7307	9.94178	21.4261	9.42989	10.6857	10.988	16.4764	15.5437	13.4852	9.2724	9.84165	13.0268	12.3712	9.54991	16.0689	18.441	8.1543	15.9585	8.47154	17.2949	6.35761	20.0647	9.43377	16.5117	12.4059	15.7635	2.36067
ASIC1	2.43821	2.68886	2.05921	1.18162	1.72799	1.32053	1.40209	5.09036	0.785266	4.66723	4.41514	1.48859	0.211722	0.749557	0.0138145	0.315377	1.37423	0.241516	0.201746	0.0118026	0.297751	0.236739	0.711018	0.331457	0.254373	0.101693	0.717302	0
ASIC2	0.727278	0.853686	0.135277	1.82984	0.319841	1.14938	0.0175326	0	2.44422	0.602068	0.204904	0.130951	0	0.0615053	0.0290399	0.0131216	0.0605557	0.0611787	0	0.0454828	0.0645587	0.172141	0.0310015	0.920686	0.488178	0.179542	0.131882	0
ASIC3	0.558648	0.161163	1.15721	0.204342	0.461638	0	0.0690113	0.0667473	0.25089	0.0245055	0.687874	0.359178	0.46753	0.0442583	0.338922	0.212381	0.357126	0.733386	0.993841	0.813244	0.149129	0.139743	0.165974	0.936569	1.12689	0.151883	0.164873	0.0830535
ASIC4	0	0	0	0	0.0778134	0	0	0	0.0336789	0	0	0	0	0.0296789	0.0350159	0.0474903	0.0265851	0.0161099	0.0255591	0	0	0.0188338	0	0.0465686	0.101844	0.0630077	0	0
ASIC5	0	0	0	0	0	0	0	0	0	0	0	0	0	0	0	0	0	0	0	0	0	0	0	0	0	0	0	0
ASIP	0	0	0	0	0.352537	0.157611	0	0	0.1336	0	0	0.637279	0.943142	0.715726	0.137814	0	1.19049	1.177	0.207633	0.586388	0.912705	0.705322	3.17507	0.483146	2.53508	0.374621	1.40494	8.11039
ASL	14.9866	15.4244	11.7935	14.211	10.8787	9.35245	10.8565	18.8816	13.3424	16.3586	20.3699	16.751	17.1926	17.6874	25.3149	24.6914	6.52931	23.1248	22.769	24.1328	26.2484	18.115	35.6539	16.1663	26.6832	29.558	22.5971	4.76975
ASMT	0.0604463	0	0.206202	0	0.106637	0	0	0.0426186	0	0.0248177	0	0	0.115478	0	0.131547	0	0	0	0.0139447	0	0	0.364849	0	0.225569	0	0	0	0
ASMTL	5.63699	7.6047	1.68301	2.17722	3.60842	2.75934	7.93206	7.01504	2.3932	6.27436	6.74857	5.69389	8.84244	6.36781	8.77569	5.35263	8.85753	5.84928	8.74842	5.56625	4.65965	8.56988	3.0292	2.89812	3.85419	1.23626	3.776	1.34312
ASNA1	75.3101	81.7957	30.4088	38.9618	42.4394	50.9586	67.3303	70.8607	37.8524	72.1355	67.3416	39.8765	51.077	44.1492	62.26	56.9619	43.7425	56.7446	60.0426	50.9396	41.6527	41.39	94.517	56.068	68.7236	48.9449	68.4285	17.8308
ASNS	15.7378	6.38182	21.7359	14.212	8.25654	12.7734	2.26396	14.5994	7.87473	17.477	10.5942	5.8804	10.0412	6.75891	3.9633	3.65201	12.999	9.5048	8.46987	5.16253	3.80516	10.6999	4.7584	14.8889	9.1071	12.0982	4.18189	2.45175
ASNSD1	6.08621	7.92212	7.1127	5.97596	4.52685	4.93586	4.68697	8.12279	5.54376	14.0638	8.08591	10.039	12.5762	10.1267	11.9381	8.84528	15.0831	9.92879	9.2639	11.1509	7.93486	11.6655	6.73974	6.17431	8.44004	7.60079	9.31558	3.00279
ASPA	0.453547	1.05326	0.0806779	0.235843	0.228763	0.325573	0.590003	0.452299	0.403144	0.349439	0.156272	7.35592	16.4527	1.68734	11.2223	10.4224	1.63752	4.78627	12.5841	2.028	2.15511	1.15003	1.523	1.51369	2.86189	0.278733	1.73964	0.952796
ASPDH	22.8141	0	0	0	0.862801	10.3241	6.9817	0	0	0.247708	0	0.100333	1.90639	0	2.22313	1.56958	0.0425253	9.28086	0.0549481	0.38224	0.457348	0	4.46267	0.0654064	2.26418	0.106884	0.453653	0
ASPG	1.44952	0.346112	0	0.050374	0.14925	0	0.681757	0.270302	0.219906	0	0.0247562	3.01889	17.8656	1.31858	14.6106	27.0558	0	0.265995	14.7123	0.0237892	4.86745	0.219333	0	1.04617	0.467859	0.300994	0.0755487	0.053421
ASPH	18.4223	28.3521	17.6796	34.202	16.6593	9.06282	13.1635	28.5054	22.0877	24.3857	13.6492	24.935	32.6993	28.8911	24.2778	54.8435	73.223	76.5418	19.2169	36.5548	18.4438	84.0956	28.1272	11.0501	25.0497	14.217	25.5516	2.5324
ASPHD1	0.102616	0.0889364	0.272666	0.0767784	0.679238	0.522921	0.114927	0	0	0.674857	1.16626	5.00289	4.13928	9.46212	16.6404	11.6715	4.77673	29.8828	6.58071	25.0484	9.86173	19.3839	13.2781	7.2203	21.5136	10.3183	11.7376	13.0917
ASPHD2	5.20107	6.64187	2.82422	3.58867	7.19574	4.33602	5.24421	8.29138	3.34137	6.17739	5.23829	0.611933	0.958614	0.347636	0.300972	0.543942	1.37998	0.553474	0.249401	0.596106	0.729623	2.19682	0.0159239	0.26693	0.230589	0.492175	0.640925	0
ASPM	0.0576797	0.163194	0.0758903	0.0882267	0.109093	0.131293	0.0442235	0.279676	0.0817062	0.0310235	0.1249	0.652931	0.893578	0.298126	0.473459	0.422218	4.09649	0.501761	0.0707214	0.819449	2.05358	1.63694	0.042433	0.118376	0.0962633	0.120109	0.0436066	0.047058
ASPN	0.990851	0.681487	0.318744	0.548994	0.580577	0.231488	1.72747	0.809429	0.738133	5.17176	2.48509	4.80806	3.42008	7.37182	3.02268	2.56829	11.788	8.29127	0.986817	2.14629	2.13292	0.439832	1.01961	0.204477	0.254482	0.242184	0.266103	0
ASPRV1	0.194142	0.751416	0.034871	0.543261	0.118465	0.266802	0.0530558	0.0963177	0.492407	0.0745289	0.297685	0.179565	0.662036	0.698416	0.534046	0.563677	0.15225	0.143529	0.601706	0.247082	0.0639755	0.0955757	0.20421	0.0197188	0.243187	0.300357	0.34147	0.0428239
ASPSCR1	10.7674	7.66659	7.50476	8.96691	7.73122	10.9791	9.49727	7.59906	11.9092	12.4929	18.5288	6.08916	10.0622	6.13791	11.1234	8.98244	13.9716	13.534	15.356	7.94847	7.851	9.002	15.8688	17.934	16.6723	16.4517	11.106	14.7833
ASRGL1	0.710959	1.58419	0.864699	0.856277	1.46685	0.332886	2.16162	1.91435	0.644195	3.66584	3.20221	1.18974	29.2863	3.27857	15.8736	13.9706	1.9332	10.2337	18.416	7.31178	3.04341	7.3433	67.0958	98.0712	64.4663	76.4509	65.7086	17.7523
ASS1	1.74633	5.15258	1.10767	5.02327	2.61227	1.13663	12.8087	2.83213	5.07684	14.8133	11.2418	68.0044	107.651	100.7	58.6872	66.5425	20.9033	58.9835	123.203	117.522	212.599	72.1968	28.6487	13.9439	19.0597	17.999	143.894	28.5423
ASTE1	0.912545	1.19762	0.960319	0.271494	0.659138	0.118401	0.339398	1.3513	0.741672	1.21879	1.17962	1.61301	1.41726	1.28575	1.32438	1.59196	1.83428	2.11369	2.35932	1.6686	1.11933	0.626951	0.694112	0.954963	1.11151	1.58515	0.923565	0.204546
ASTL	0	0	0	0	0	0	0	0.0298146	0	0.104006	0	0	0.10335	0	0	0.0375984	0.0316798	0.0383789	0.0608872	0	0	0	0	0	0	0	0	0
ASTN1	0.0048692	0	0.0483198	0.0167118	0.0110069	0	0.0449462	0	0.0981814	0.0207141	0	0	0	0.0418754	0	0.0111685	0.13111	0	0.0180325	0.010522	0.0607962	0	0.0144213	0	0	0	0.044538	0.0119779
ASTN2	10.7278	32.8105	44.2296	9.892	30.4719	6.16375	18.6165	19.381	7.83572	23.0166	8.22827	3.05808	4.05732	2.04737	5.2606	2.86799	0.859404	1.30994	2.96396	2.81067	2.41824	1.52875	3.62553	3.25706	3.38668	13.836	4.03532	0.825975
ASUN	6.23125	6.26021	4.1263	4.15442	6.61482	2.49337	3.08208	5.43121	3.82368	4.8042	6.82234	14.2575	7.26174	5.69786	8.60883	6.18112	13.5723	9.59025	5.25036	6.97061	8.75772	8.75964	6.22823	5.31108	3.9145	4.11573	5.92499	3.97031
ASXL1	3.55769	6.78732	23.931	5.83219	20.4975	9.67663	7.27945	21.5656	8.53436	13.1852	34.8045	10.2814	8.38402	6.23637	7.5305	11.0592	10.3622	13.7105	13.657	8.36492	8.50583	8.3967	5.13537	3.54469	4.855	7.81038	6.15564	15.4031
ASXL2	1.59704	2.36849	1.94966	3.09204	1.44477	0.654753	1.2359	3.62811	1.19509	6.04728	4.15515	1.47478	2.6587	2.15109	1.81158	2.43598	3.0222	2.13522	1.46916	2.02224	1.1856	1.32228	1.86616	2.02221	2.22036	2.72475	4.77942	0.39047
ASXL3	0.303657	0.537584	0.388795	0.762068	0.166487	0.0260243	0.21516	0.660263	0.537376	0.139908	0.140185	0.493563	0.935244	1.42085	0.235855	1.00248	0.0287732	0.00348917	0.128601	0.00650236	0	0	0.112601	0.24991	0.244596	0.276975	0.745306	0.0593182
ASZ1	0.0632524	0	0.0208352	0	0	0	0	0	0	0.022237	0	0	0	0	0	0	0	0	0	0	0	0	0	0.0235299	0	0	0	0
ATAD1	11.8737	18.5888	12.3195	20.9506	10.3956	7.31218	7.08481	25.4689	12.9559	14.3884	9.57546	6.05088	6.99651	8.35165	10.3936	6.77969	13.6288	8.78017	8.24042	8.83823	4.73645	5.39964	6.4301	7.38211	5.70642	9.57363	16.3544	1.74226
ATAD2	0.554589	0.795912	1.07597	0.771024	1.37788	0.379083	0.58343	3.17857	0.564636	1.18135	1.01999	1.1027	1.55343	1.45844	1.09111	1.18208	4.23891	1.65995	0.550919	1.67422	2.14068	1.93595	0.365115	0.553374	0.977822	0.608666	0.616298	0.13931
ATAD2B	0.245213	0.85242	0.607541	0.638214	0.875163	0.158418	0.264432	0.405587	0.539637	0.882624	0.545178	1.09403	0.885229	0.658025	1.15172	1.01141	0.753142	0.708884	0.907519	0.958019	0.542568	0.382793	0.569612	0.731884	0.487535	0.578764	0.623865	0.30757
ATAD3A	7.09823	7.84056	10.7744	8.72445	6.07953	5.40426	6.90009	7.13853	9.38996	4.91187	5.34886	3.3363	6.84396	5.27977	6.00321	8.50084	15.7704	8.24926	5.0992	5.87648	10.4728	10.4912	9.07876	9.18407	9.17846	9.06066	11.0935	4.46175
ATAD3B	2.24761	1.22777	14.0487	1.97557	7.84578	0.597414	0.918711	0.981353	4.17481	1.38231	3.4043	1.45663	2.85809	1.5438	3.69918	1.51945	2.78546	3.02177	4.65975	2.69917	3.21326	4.27628	1.92492	6.24086	5.01967	4.66762	4.145	2.54614
ATAD3C	0.206428	0.408836	0.147086	1.02849	0.947074	0.148463	0.613534	0.324362	1.19112	0.886871	1.37964	1.14278	2.39025	1.11208	1.06636	0.622463	0.169394	1.40428	1.14419	0.891033	0.106728	0.558173	0.0640971	2.37177	1.21415	1.442	1.36634	3.99736
ATAD5	0.0353744	0.0399168	0.0947462	0.0289	0.148197	0.0261216	0.0312802	0.129351	0.110514	0.219504	0.157052	0.325113	0.325799	0.194544	0.236355	0.351768	0.884828	0.234516	0.167381	0.272951	0.294094	0.31767	0.0527063	0.164414	0.316125	0.298629	0.132154	0.161575
ATAT1	0.854032	0.586301	1.60024	0.566364	1.41498	0.762339	0.369863	0.487394	0.744007	0.844223	2.26107	2.4706	2.99018	1.70655	1.97022	2.82661	5.26883	2.8107	3.77174	2.67709	0.798794	0.811651	2.43198	2.66809	4.17261	3.19942	2.95663	1.01512
ATCAY	0	0	0.0257589	0.0296394	0	0	0	0	0	0	0	0.243965	0.00723373	0	0	0.0297142	0.0133114	0	0.036723	0	0	0.0350558	0	0.0711255	0.203012	0	0	0
ATE1	2.06461	3.21146	3.66302	4.73292	1.88794	0.84113	2.56823	6.18691	2.09852	3.95738	2.6933	3.10844	5.96659	3.65161	3.72305	4.97247	4.60018	4.25143	3.17099	4.01796	1.5987	3.11107	3.27913	3.6911	2.61011	3.9449	10.3128	0.583876
ATF1	7.89995	10.9424	8.24853	7.4233	7.76812	4.10257	3.58689	10.4974	6.48438	11.6772	5.14771	11.9665	8.02153	10.0789	8.93362	8.56106	10.9018	8.62766	7.37303	7.54239	4.50674	10.2922	8.28983	8.32301	5.14962	8.31859	5.27196	0.341557
ATF2	2.90081	4.53283	3.49149	4.0132	2.59501	2.11502	2.28537	5.08665	2.37918	11.2795	7.76781	5.9262	8.94071	8.35853	7.05112	8.10255	17.0382	8.55769	5.33158	8.43387	4.23726	4.94615	6.40757	5.47409	5.72622	6.61652	8.99134	1.36024
ATF3	22.0435	15.3367	12.6639	34.6578	30.7941	4.34109	1.94133	23.1405	15.3547	212.185	6.53231	31.8711	5.90592	66.9863	10.1168	4.0632	13.0512	13.663	30.6689	89.097	6.61292	3.19547	9.50227	7.97558	51.8068	5.33186	6.31994	1.9216
ATF4	182.133	78.4491	153.903	116.465	105.34	138.708	38.9739	91.2283	117.516	198.398	145.879	118.996	182.84	80.2464	188.545	133.454	122.459	133.714	146.4	80.3217	102.702	119.536	45.6948	85.5314	76.3576	77.9381	50.9531	13.5366
ATF5	22.7457	25.0201	19.7118	13.5298	19.4214	73.2504	19.7636	25.7417	12.225	30.2205	26.7636	99.667	27.1362	32.0797	10.1837	13.1098	36.8616	26.4376	11.6154	10.8042	19.0709	95.2909	13.2901	4.29276	25.3102	11.292	7.51012	2.45586
ATF6	2.84449	4.31979	3.07536	3.52032	2.4206	1.36861	2.78742	4.54344	1.97516	4.45849	3.24998	5.35834	5.0061	3.6067	4.223	5.03878	9.44142	4.87093	5.57346	5.72746	2.87615	3.34285	4.25639	4.04328	3.82127	5.01293	5.60174	0.658482
ATF6B	15.9125	15.2841	14.0057	12.2497	16.7343	4.05074	9.62885	17.3688	13.5883	13.6177	21.6339	22.4217	34.0436	27.2275	22.9482	26.5178	33.3711	25.3302	36.7982	27.5534	19.5304	15.1306	21.3567	19.7854	14.6785	30.6403	11.2539	4.96281
ATF7	5.93192	6.06993	7.34126	8.43728	5.11895	5.2013	4.31601	8.59308	7.46841	5.32256	5.78307	8.14408	6.97654	6.52844	9.72377	7.93636	6.46405	6.94018	6.41621	7.39542	6.03705	4.33231	7.33835	10.8248	7.68756	6.02174	8.65567	2.60441
ATF7IP	4.53894	9.55081	8.8024	8.85141	10.4096	1.76485	6.09913	11.4306	4.27447	17.5458	2.66286	17.5281	9.77933	11.8677	8.49043	11.5733	18.1668	7.48399	8.00598	8.19332	6.69843	2.93193	5.52825	3.53201	6.00209	3.79245	11.7084	3.57016
ATF7IP2	0.171641	1.12207	0.117206	2.30109	0.67211	0	0.569244	2.95151	1.04152	2.43695	1.88486	1.06161	2.70028	0.662085	0.988287	2.19812	0.836044	2.47102	0.570024	0.905889	1.72626	2.5945	1.28977	1.12759	1.78914	0.662999	1.95014	2.51062
ATG10	3.94201	4.09536	3.01078	12.5554	2.18563	1.30609	2.18583	10.0251	7.90321	3.53171	4.14281	7.4565	4.11832	6.48051	9.87527	7.78568	6.30531	8.05548	4.23857	5.73448	6.13626	7.72317	2.03339	5.65488	4.42075	4.70979	8.48479	0.878561
ATG12	3.85422	3.09769	3.79986	3.64304	2.93684	0.661776	1.42701	1.61395	2.91566	3.73044	3.83272	10.3735	6.50675	4.3684	6.16587	3.87167	10.1691	4.49515	3.79791	4.31445	2.94599	2.65641	2.3357	2.7712	3.52066	4.39753	2.25875	0.423862
ATG13	16.8787	20.9395	18.2969	12.0241	17.075	14.0823	16.8018	21.786	8.70072	21.3328	22.8164	9.17669	16.28	16.2189	16.2114	16.384	22.4444	14.8046	22.8009	14.9277	9.62456	12.5982	17.8663	14.1027	15.2236	17.4913	16.423	3.77425
ATG14	3.569	3.39074	4.68691	3.26875	2.77474	2.22748	3.23993	4.99831	2.33063	2.59279	3.42392	3.43936	2.88933	3.57711	3.47153	3.5271	1.70797	1.75893	2.28135	2.61979	1.8311	1.32406	2.01307	3.9004	3.1488	4.35571	3.19263	0.952418
ATG16L1	2.20016	2.33429	1.77364	2.47518	1.9523	1.60511	1.50162	1.77781	1.373	4.63101	3.72671	13.6863	11.5445	4.79018	3.68778	12.5298	6.93399	17.7076	4.79059	4.6321	15.4702	4.13553	5.29415	4.17198	6.92537	5.35245	4.76748	1.07934
ATG16L2	4.61106	2.21383	11.4517	3.33891	9.8601	0.238004	1.34977	1.76036	5.74149	2.83888	8.03549	6.28864	8.98837	8.83515	12.0081	13.2667	3.42976	7.62982	22.19	7.26219	1.94075	4.14919	2.10693	8.49676	10.0391	10.3992	3.41172	4.21686
ATG2A	5.74278	8.42515	7.7611	7.65581	6.0441	4.08784	6.02505	7.21771	6.78719	5.41259	6.39201	2.84041	4.30829	4.45932	3.31829	4.79276	5.04694	5.33203	4.83499	3.94656	2.68855	4.04349	4.05194	4.68017	5.56807	5.01353	5.1127	1.41582
ATG2B	2.02657	2.2266	2.25111	2.74879	2.34527	0.588735	1.07185	3.35953	1.5789	2.50579	2.03491	1.37005	1.10969	1.80642	1.28699	1.83413	1.08563	1.61924	1.40817	1.36619	1.46596	0.846995	0.777394	1.34666	1.29132	1.54189	2.26051	0.542226
ATG3	42.6951	35.0454	29.8749	19.5831	24.7499	19.052	19.9458	34.3761	16.5817	37.3515	27.1595	19.0759	26.2162	16.074	22.0352	18.8774	21.6591	22.8238	23.3096	23.6355	13.3537	33.9412	14.1377	16.2953	22.4236	18.0836	20.4926	6.35998
ATG4A	12.3665	11.509	11.6443	6.89758	11.5739	2.8438	6.42101	14.9104	4.29197	7.47161	4.36138	3.95887	5.42944	3.46279	4.50273	4.65027	1.72204	6.83563	5.41659	4.875	2.34647	3.57027	2.49598	2.46948	2.66424	2.91317	3.54849	0.355343
ATG4B	10.5779	12.0235	9.75507	7.47356	10.8061	7.89702	9.2053	10.2365	10.3971	18.238	18.0155	5.81304	9.13874	10.1755	11.9076	10.9996	14.6452	10.7222	20.5808	9.63653	7.43589	9.11761	7.77554	12.8478	20.1681	12.8306	10.0191	4.04017
ATG4C	2.13172	4.78066	1.34512	2.57903	2.02788	0.774457	1.34628	3.17051	0.791102	4.17426	2.46299	5.56408	4.53585	4.14366	4.63624	4.76072	4.6995	4.22042	2.41557	2.94918	1.9973	4.91769	2.25483	1.45163	1.85697	2.77568	4.00336	0.604746
ATG4D	31.4582	21.3979	35.7919	11.1419	33.8155	26.6815	47.7567	18.7057	10.9921	25.4486	27.1276	7.15572	12.0166	11.0369	12.252	11.5413	6.05522	5.62198	11.5613	9.25295	6.14498	6.159	11.6567	20.3078	13.3965	15.2295	12.643	6.82921
ATG5	4.0172	3.45325	3.11513	4.28831	2.76815	2.30586	2.52109	4.97953	3.1262	3.87741	2.79324	2.80274	4.78201	3.59723	3.39286	4.06016	6.00705	4.2716	3.95513	4.81856	2.76421	5.05345	4.12163	3.25021	4.88639	4.78322	4.35099	1.17766
ATG7	10.6834	12.0617	11.5659	8.61027	10.2515	4.27545	13.8869	16.246	6.4839	16.0157	19.9255	10.0519	13.7541	9.31712	10.1779	16.7506	22.7454	16.968	11.9835	15.8147	12.1951	14.5058	12.0146	18.4266	19.1441	17.0877	11.9301	4.26304
ATG9A	5.75139	7.60683	7.05113	8.39565	7.30384	8.8597	9.14535	7.60883	6.46631	11.5894	12.7467	6.79162	13.5674	16.1089	10.8522	15.518	19.6539	11.8128	16.1859	11.1943	14.526	9.3198	14.3831	14.0427	16.0213	13.5039	13.5882	2.69396
ATG9B	0.284522	0.114605	0.447956	0.0462303	0.501315	0	0.0582864	0.0347306	0.103983	0.041417	0.141916	0.032236	0.0297037	0.600451	0.108149	1.45489	1.09341	0.165665	0.332766	0.118258	1.1212	0	0.0463273	0.0426365	0.119146	0.0944254	0.0108223	0
ATHL1	0.657785	0.445795	4.87335	27.2342	213.847	0.127079	0.684102	1.89406	105.455	1.36967	6.91684	6.00726	7.8407	6.01022	26.0107	31.343	17.4669	11.2092	20.2011	14.7058	7.21869	2.98422	6.0519	134.003	154.723	129.502	2.15897	33.755
ATIC	20.7255	9.78653	7.06936	10.629	6.45444	6.01726	7.32209	12.3059	16.3856	18.1669	39.973	20.9705	40.1963	25.105	32.1764	33.824	131.968	42.0815	37.116	25.3727	51.2193	22.3515	46.7625	46.8241	50.2126	36.6494	38.2321	43.3508
ATL1	0.903792	1.19066	0.40699	1.40775	0.430188	0.721135	0.440406	0.517672	0.880219	1.98489	1.60318	3.80622	2.65787	5.64376	3.52761	1.24972	0.721546	1.43554	1.14759	3.92073	3.43507	0.365736	1.4091	1.71664	2.74433	1.92557	2.29575	1.02775
ATL2	8.76105	8.54089	12.365	14.8564	8.25821	4.03775	7.36672	9.46901	7.97002	41.0675	22.2982	5.17437	11.649	6.10689	6.46693	8.83619	9.1561	8.14151	7.29279	6.44355	5.18161	4.1852	4.76439	5.8703	6.41628	6.11785	7.6273	0.660169
ATL3	6.20436	10.39	6.65524	12.3777	4.69839	4.68069	5.82604	11.3531	6.3652	15.8886	9.48645	7.43647	7.78936	9.33374	6.90122	10.2352	9.76187	8.37927	6.03699	9.92854	6.40464	6.18724	3.58233	3.37265	3.88306	5.56495	6.15378	1.13165
ATM	1.66154	4.55181	2.99496	3.19205	2.12312	1.56739	0.8775	3.91404	2.91359	2.54939	3.31547	5.22766	5.20017	4.14359	4.67284	6.83271	4.31139	3.4664	3.25699	3.67201	1.66885	4.83526	1.73367	5.44787	2.20326	2.87581	4.50771	0.508849
ATMIN	6.93351	7.10181	4.52721	8.27617	4.7693	4.6793	5.67034	7.82689	5.4236	5.32581	6.03281	3.10532	4.9604	4.95227	4.53469	5.37168	5.24247	5.00097	5.08849	5.0093	3.28302	3.58994	7.16431	3.56922	2.96592	5.59357	5.4144	1.15403
ATN1	33.0281	28.7427	27.5264	26.6708	34.6844	29.3869	27.2957	24.5478	33.8834	23.2443	32.9388	21.4939	23.2109	33.4144	33.2307	26.6856	26.3772	25.0924	43.5376	21.0697	16.0023	10.5277	22.8476	54.6587	29.2655	20.6732	14.0568	15.3288
ATOH1	0	0	0	0	0	0	0	0	0	0	0	0	0	0	0	0	0	0	0	0	0	0	0	0	0	0	0	0
ATOH7	0	0	0	0	0.0308438	0	0.122323	0.0502802	0	0	0.0721252	0	0.521347	0.0296843	0	0.0316434	0	0.0968283	0.0256014	0.119244	0.0986812	0	0.0392162	0	0.104388	0	0	0
ATOH8	1.25276	0.520486	0.274965	0.511615	0.606428	0	3.08388	0.253433	0.656808	0.669836	1.26375	0.926387	4.97782	4.25099	1.69722	9.82688	0.414948	1.00596	15.4866	2.41632	0.863236	1.44709	0.764421	11.3955	0.813507	13.4624	4.06536	2.63301
ATOX1	130.99	90.3533	119.162	139.593	100.132	49.6098	58.3948	123.216	126.262	107.881	145.556	114.194	346.389	62.3339	129.654	109.625	358.677	187.649	114.48	106.867	46.7359	97.6903	76.814	77.0458	113.734	124.051	104.729	53.7232
ATP10A	0.0624348	0.23482	0.0564756	0.130914	0.152564	0.0448095	0.434616	0.0951198	0.195953	0.628348	0.505309	1.08054	1.06945	1.47996	0.407751	0.831203	2.45988	1.06239	0.804218	0.691287	1.01115	0.689598	0.652686	1.41905	2.8056	3.04588	0.136063	0.626917
ATP10B	0.0776976	0.079815	0	0.146364	0.633593	0.0472872	0.0212377	0.0649341	0.0999369	0.0532601	0.0118335	0.0400739	0.129971	0.00488647	0	0.0104291	0.0341282	0.0106023	0.0170618	0.0345583	0.193602	0	0.00681633	0	0	0.119445	0	0
ATP10D	24.2246	14.3511	9.26008	9.54281	15.6959	3.8181	10.623	19.7189	3.99745	9.19501	6.49482	2.78809	4.81888	3.79578	3.22564	4.0692	2.59587	3.61247	2.77838	5.15511	0.963352	1.88419	1.21358	1.75892	4.06405	3.32475	5.9256	0.372481
ATP11A	2.67288	2.21414	4.43873	8.32618	1.85616	0.447021	2.14041	2.04548	3.90272	4.2106	5.59242	7.74857	71.1608	31.4178	16.9936	29.9983	6.95526	8.66724	20.3061	29.7111	9.09081	5.05331	8.19814	7.07971	12.7331	14.6299	27.8576	0.569762
ATP11B	4.99876	7.42243	8.23917	4.51472	5.13805	2.29155	7.80567	11.3881	1.09324	10.0217	3.41866	7.67571	6.75079	6.8571	5.04493	7.31438	8.63506	8.48549	3.7719	5.63596	2.85491	5.78548	3.4441	3.71753	3.51545	3.7085	11.5514	0.593031
ATP11C	1.7722	3.41194	2.12074	3.51727	2.32412	0.603716	1.71008	6.24221	1.11786	2.00825	1.6322	3.62698	4.16398	4.79686	2.39512	4.44893	5.57832	6.60233	2.86678	2.93019	1.34707	2.11895	4.67686	2.13085	2.15284	2.21209	2.84274	0.679721
ATP12A	0.0102322	0	0	0.0350604	0	0	0	0.0093329	0.0372683	0.515429	0	0	0.010647	0	0	0	0.02939	0	0	0	0	0	0	0	0	0	0	0
ATP13A1	11.746	14.0263	12.6685	8.92165	16.7512	9.85104	11.7482	13.2809	9.66044	11.5918	14.8312	8.87994	11.8134	9.4429	10.698	14.1002	22.0976	13.596	16.0006	9.52431	7.25938	13.1515	12.6009	14.9249	13.5935	17.4663	12.7059	8.32363
ATP13A2	4.26713	7.83554	3.13591	4.7588	5.95309	5.73252	6.44976	8.18744	4.14366	5.3601	6.36978	7.71247	14.242	11.9935	11.5181	11.6011	8.95636	12.1828	14.1781	16.0619	8.6427	10.7385	13.9267	14.7301	16.8213	15.9861	15.353	3.87487
ATP13A3	3.80492	5.49455	6.42784	2.7039	3.10153	3.7993	3.12588	16.8721	1.42027	7.44922	4.1345	22.0447	28.3287	21.2889	14.5982	29.1355	21.106	25.5521	10.1773	29.179	12.7688	11.2047	8.38401	7.4234	13.831	6.37612	38.3347	2.31917
ATP13A4	0.364803	0.0632889	0.0280987	1.68345	0.0401803	0	0	0.0161807	0.498525	0.773192	0.384431	0.0639462	0.643705	0.0931683	0.705643	0.971006	0.0545549	0.0661012	0.0520008	0.153317	0.0109598	0.200826	0.342392	0.652616	0.273157	0.749941	0.78017	0
ATP13A5	0.551438	0.350504	0	0	0.0400268	0	0.422854	0.154245	0.0108006	0	0.046096	0	0.0277627	0	0	0	0	0	0	0	0	0	0	0.00996564	0	0	0	0
ATP1A1	274.038	273.723	617.651	419.189	305.015	123.029	341.09	471.368	432.391	271.03	264.28	264.683	120.191	80.4886	115.543	98.4941	72.8745	150.921	60.311	172.038	138.658	57.2937	436.639	185.138	155.748	241.119	733.372	27.5493
ATP1A2	0.395037	0.226461	0.567633	0.385244	0.386957	0.0690285	1.95856	0.04976	0.176574	0.295031	1.98887	0.30724	0.22695	2.31153	0.360247	0.226843	0.0308672	1.4082	0.282637	0.443981	0.374582	0.0659542	0.129034	0.220323	0.0814035	0.235333	0.0544367	0
ATP1A3	7.04876	0.0503262	0.0805773	0.652498	0.125697	63.7644	3.63714	0.0102018	0	0.107975	0.0580084	0.189577	0.467106	0.065455	0.115917	0.319102	0.128577	0.0828888	0.153511	0.229203	0.495908	0.441601	0.38944	0	0.0928258	0.088935	0.11455	0
ATP1A4	1.83398	0.426732	0	0.815638	0.0616447	0	0.30756	0	0.134193	0.0580552	0	0	0.0582653	0	0.139047	0	0	0.129663	0	0	0	0	0	0	0.279473	0.0627399	0.0634314	0
ATP1B1	376.826	309.464	270.922	422.507	216.016	286.465	221.924	357.543	357.949	527.29	331.263	352.125	382.528	171.577	226.405	163.796	120.084	249.409	172.207	457.115	627.504	63.7862	269.805	133.642	115.66	103.171	374.563	49.784
ATP1B2	1.03199	0.078293	0.779294	1.00725	0.821765	0.0592017	0.583751	0.899486	0.760882	0.625982	1.81031	1.10135	2.6887	2.39573	2.32971	0.887219	0.533597	2.9724	2.2578	1.47714	0.893909	0.173628	0.0340531	0.733397	0.247023	0.13179	0.171649	0
ATP1B3	17.0556	40.2738	23.0436	12.365	17.5874	8.26987	21.6181	46.6077	11.2975	28.7189	28.6524	16.5871	28.9513	14.7944	19.9944	21.4637	17.1628	29.0883	35.4686	25.4089	13.9747	23.428	22.1715	13.4606	14.4356	9.18208	25.2712	1.56863
ATP1B4	0	0	0	0.103692	0	0	0	0.084294	0.168948	0	0	0	0	0	0	0	0	0	0	0	0	0.0126753	0	0	0	0	0	0
ATP2A1	0.153653	0.10523	0.536374	0.187039	0.197117	0.0596692	0.307638	0.22406	0.325115	0.0494925	0.383113	0.0528697	0.121801	0.420729	0.0886227	0.751189	0.349871	0.0950935	0.840788	0.0663571	0	0	0.13487	0.288806	0.667038	0.459882	0.069962	0.171434
ATP2A2	23.2388	29.0597	23.7957	30.1053	35.1939	9.9321	20.6241	32.249	20.5428	25.9371	19.593	35.4656	28.5139	25.3078	28.0745	26.702	44.2341	32.3013	23.6069	30.65	22.3284	17.1174	28.5182	44.5632	32.9639	35.5633	33.9884	4.21851
ATP2A3	0.880186	2.47886	1.42806	2.33569	2.42067	2.16359	4.55907	6.89232	2.6669	4.40669	4.67207	3.43719	5.43322	3.08962	5.50755	6.64938	5.3789	4.38701	9.07436	5.4536	3.88474	20.6521	0.804656	1.17944	3.49423	5.68383	5.98879	0.33467
ATP2B1	4.31362	7.63707	8.87017	5.70103	6.27839	4.65754	5.25381	19.2423	4.09918	6.2433	4.56406	4.70159	5.33003	5.0277	3.75159	4.6013	5.63849	5.07216	3.32237	6.81672	2.61716	3.52164	4.59788	3.89607	7.10451	5.97546	5.95521	2.87591
ATP2B2	10.0383	5.41918	4.83978	0.39784	3.92124	1.2979	5.08063	6.65574	0.162865	3.93357	2.38842	0.221252	0.269485	0.820187	1.77543	0.346102	0.0169925	0.0310086	1.77978	1.37143	0.402467	0	0.0658512	0.099979	0.71956	0.177446	1.91838	0.147899
ATP2B3	0	0	0.0260786	0.0100613	0	0	0	0	0	0	0	0	0.00916148	0.0356346	0	0	0.10975	0.151364	0	0	0	0	0	0.00986623	0	0.020005	0.0400638	0
ATP2B4	3.3666	4.90411	3.90419	4.01644	2.87902	1.0732	4.18218	3.64082	2.38426	4.44447	3.30431	12.092	7.30395	11.968	8.06177	8.96921	13.3151	7.70363	9.61839	17.5729	8.32407	7.08773	3.20313	6.52127	5.15105	8.01314	9.0153	1.88636
ATP2C1	39.877	48.2055	29.5854	22.2651	27.2652	10.8678	24.8103	58.4082	13.1477	31.6034	23.8921	18.625	15.601	18.4729	18.476	27.9211	33.3748	19.5633	17.3462	17.58	8.18449	8.44996	10.4051	16.9708	24.222	28.9216	32.7806	3.69634
ATP2C2	0.129227	4.0515	0.648546	0.0737929	2.88842	0	1.34841	1.67716	0.0522926	0.592307	3.10383	0.106165	0	0	0.0135924	0	0.0200011	0	0	0.17425	2.19546	0	0.0158233	0.0120552	0.0539177	0.244575	0.0489946	0.131606
ATP4A	0.0583248	0	0.00959624	0.0111048	0.0109309	0	0	0.00886971	0	0	0	0	0	0	0	0	0	0	0	0	0.0119269	0	0	0	0	0.0110401	0	0
ATP4B	0.0277055	0	0	0	0	0	0	0.0250987	0.0335654	0.0291666	0.180011	0	0	0	0	0.0315907	0	0	0.0255586	0	0	0	0	0.0925578	0	0	0	0
ATP5A1	744.753	363.183	448.401	672.015	327.514	260.202	351.317	619.31	518.906	571.759	510.944	64.5812	162.498	102.384	96.6822	147.393	153.706	90.2668	77.2023	91.2958	80.0383	84.1943	144.919	138.845	202.017	145.085	340.553	69.121
ATP5B	1023.1	648.208	653.118	1339.42	488.896	492.868	556.828	885.693	962.318	876.325	755.849	158.288	250.903	231.197	218.572	202.775	242.575	176.194	182.529	222.249	129.916	109.675	446.284	275.015	510.839	217.452	551.319	107.938
ATP5C1	170.454	91.9362	100.959	171.89	72.6874	84.1135	92.4094	131.449	169.43	119.235	102.441	66.5398	139.981	78.7329	104.25	105.689	146.663	108.566	84.0367	101.886	206.417	88.0003	118.599	114.102	126.963	85.3237	167.347	67.8009
ATP5D	548.261	310.566	210.685	199.279	233.735	417.707	356.939	328.49	237.677	260.908	302.945	109.73	181.241	128.077	200.3	137.023	115.626	147.686	165.202	125.444	109.328	114.556	180.817	227.525	173.179	159.739	214.709	510.388
ATP5E	52.9209	43.759	76.8638	37.1799	57.6487	57.6896	50.6831	66.6873	32.1869	52.0098	64.8302	22.3212	29.8223	18.4245	28.1319	24.7591	29.4196	29.0237	27.9232	32.9246	21.8687	28.7557	79.3953	27.7522	41.6206	29.7386	29.2912	18.0346
ATP5EP2	0.670026	1.28282	1.35735	0	0.940428	1.04279	1.76921	0	0.391304	0.32662	0	0.785011	0	0	0	0.377903	0.334362	0	0	0.671765	0	0	2.80909	0	0.431441	0	0.779345	0
ATP5F1	109.41	70.6883	54.9279	104.599	49.5261	61.9379	71.6642	90.0579	82.2653	82.1806	68.8844	36.272	81.2748	50.1071	69.342	64.4772	46.1891	60.71	34.432	63.1173	66.9661	40.8188	152.036	52.539	94.9064	61.1006	116.055	15.2039
ATP5G1	287.486	119.322	102.522	243.693	85.6291	244.836	174.998	157.145	255.21	175.216	253.243	74.057	156.067	74.2281	96.5233	93.2875	206.26	107.329	104.584	98.3229	67.3282	97.9611	299.716	152.237	248.368	104.762	184.044	149.816
ATP5G2	550.889	261.676	198.36	260.683	177.775	426.479	288.594	364.326	294.972	377.338	439.753	446.641	367.2	332.736	495.934	292.562	478.529	291.51	308.081	300.714	241.936	166.904	403.477	456.778	339.43	270.982	292.571	264.724
ATP5G3	284.571	123.237	2.80378	231.392	107.186	196.894	125.277	182.112	196.741	285.881	198.203	51.0586	135.148	71.5634	79.1437	78.0477	194.616	97.6562	65.8309	88.7067	82.4195	69.2688	258.08	92.5592	218.855	62.8915	225.597	36.1709
ATP5H	395.329	177.876	200.451	319.846	164.646	325.994	283.587	271.887	301.813	379.594	435.244	141.979	230.072	130.218	221.31	153.646	250.503	148.63	140.459	152.263	151.55	153.151	291.882	294.103	263.518	260.014	221.975	282.541
ATP5I	1584.18	329.121	816.737	977.354	625.323	827.921	589.328	990.222	970.651	552.733	934.372	352.153	558.085	339.736	408.969	357.578	592.296	574.024	275.335	438.609	231.892	244.539	456.21	498.179	505.241	410.585	499.417	440.604
ATP5J	389.484	227.654	176.496	362.615	174.839	98.9105	124.212	203.816	346.849	125.213	224.775	68.2586	147.824	85.5316	114.906	96.5585	144.983	113.965	123.23	114.841	74.9715	84.4668	168.629	99.0696	133.311	87.5968	92.1987	50.5863
ATP5J2	1196.48	461.459	521.439	796.91	456.605	588.043	418.302	800.651	790.932	614.867	840.89	286.778	626.148	453.114	413.156	450.94	711.301	619.283	377.728	506.421	332.464	423.562	885.525	1061.76	1140.92	653.346	598.497	347.949
ATP5L	293.403	126.953	131.723	184.17	90.0216	178.642	173.757	207.676	164.912	138.954	152.265	35.1311	65.383	36.1163	53.4904	46.1565	60.5017	53.2441	41.4916	66.393	50.7638	61.3004	94.6527	62.4407	60.0016	53.2743	69.0108	28.4834
ATP5L2	0	0	0.0645154	0	0	0.19956	0	0	0.0784175	0	0	0	0	0.208759	0	0	0	0	0	0.138436	0.072021	0	0	0	0	0	0	0
ATP5O	341.38	238.786	141.301	347.982	111.44	126.873	117.9	143.6	306.987	163.714	289.716	70.3376	135.028	109.164	151.799	107.319	138.188	90.9104	102.18	87.2139	94.9098	70.7217	143.839	88.5422	133.662	98.3538	91.1262	52.6864
ATP5S	12.7776	9.88208	6.11965	5.79394	7.4886	4.4087	8.24898	13.9397	4.15536	11.2501	8.70223	2.16657	3.64012	2.31776	3.18436	3.27427	0.953269	1.42782	1.69046	2.3031	2.12038	1.65685	3.55826	2.99896	3.66668	2.57355	4.44743	0.987584
ATP5SL	26.0268	25.9344	20.6247	12.4958	18.8193	30.1274	18.7732	21.5374	11.9271	28.7289	27.5794	14.2425	15.6889	19.4576	16.901	13.0769	11.1823	9.91633	18.3353	13.7207	12.7177	10.9632	20.5692	14.5907	15.0423	18.6237	22.6349	8.09497
ATP6AP1	110.806	200.79	103.156	164.509	112.945	162.477	200.756	175.071	144.308	140.47	94.9163	56.9594	78.0455	112.699	64.7375	69.6694	54.1554	100.672	64.125	55.4316	38.3936	73.041	71.5475	57.4448	52.28	58.7318	64.9408	4.98578
ATP6AP1L	2.06215	1.09569	0.641393	1.35067	1.40272	0.110179	0.372675	0.621773	0.688451	0.596663	1.1967	1.65677	1.11355	1.36268	0.806538	2.02441	1.60386	1.673	0.446302	0.844018	1.32977	2.21273	0.818791	2.63565	2.38545	3.9865	0.976588	1.45441
ATP6AP2	319.239	283.371	125.842	160.352	96.954	116.272	284.959	839.935	93.4323	137.953	219.636	43.3973	55.9577	43.2327	39.2533	50.616	58.1987	58.1539	40.6976	50.5373	21.5459	35.7791	47.1235	41.803	47.7565	53.3412	60.4794	5.04668
ATP6C	0.254056	0.158622	1.59883e-239	0.320125	0.166951	1.77744e-230	1.67877	0	1.12144	1.61913e-248	3.45963e-156	0.517294	5.98088e-225	4.56084e-84	5.10115e-155	4.13744e-72	0.143635	0.177768	3.12773e-244	3.64286e-85	7.4669e-60	1.39787e-160	2.47393e-78	0.184231	0	2.74847e-193	1.08722e-75	1.35422e-162
ATP6V0A1	5.07897	5.28738	3.5271	5.01958	4.05959	3.50188	6.67248	6.86609	4.08986	10.1514	9.05548	10.4687	25.0174	9.90081	15.2385	16.8743	16.6923	14.0074	21.0042	11.9915	3.36998	6.79904	25.1744	27.8867	23.1289	30.9761	27.585	6.00338
ATP6V0A2	2.37405	2.45614	2.45032	2.15324	2.07205	1.31076	1.0364	2.48868	1.67314	2.10689	2.78431	1.32024	1.4062	1.15672	1.37466	1.20273	1.88373	1.57793	1.7462	1.58536	0.901606	2.1788	1.94183	2.08938	1.56196	1.66942	2.29762	0.683029
ATP6V0A4	171.634	156.516	173.453	228.951	131.943	234.885	93.5222	262.854	166.455	267.548	235.125	0.0155195	0.0143025	0.0587574	0.0173312	0.0399772	0.105263	0.0797509	0	1.58815	0.0334432	0	0.156587	1.62137	3.22835	2.74528	0.0468819	0.0334667
ATP6V0B	336.784	184.138	169.37	333.193	127.789	197.199	227.868	261.885	437.528	190.505	223.048	39.4486	83.2229	54.1843	65.279	62.2535	80.7456	82.8514	52.2003	81.961	48.8939	88.0302	97.7779	92.1683	80.6396	79.7363	83.5155	35.5459
ATP6V0C	811.923	1017.46	490.787	1046.88	679.543	771.062	968.413	984.242	1286.38	729.69	721.128	98.2519	154.034	115.658	167.999	158.164	169.958	179.41	196.603	181.35	83.6234	190.87	508.711	246.1	299.07	262.808	218.838	137.405
ATP6V0D1	53.5378	74.2792	41.2878	65.9145	33.0733	68.1648	87.0486	85.0092	50.671	55.6415	68.7542	13.5753	29.3505	19.2114	29.6765	26.9505	36.1252	34.9181	40.6025	33.0096	20.2008	29.0146	72.3178	32.6889	53.0214	42.793	38.4752	9.49048
ATP6V0D2	330.878	177.681	242.728	319.418	186.014	156.748	235.907	387.204	260.526	455.738	331.939	0	0.353091	0	2.09911	0.0527315	0.250997	0.0357938	0.0283884	0.232439	0.0186985	0	0.33604	0.0172283	1.62098	0.0699482	0.350673	0
ATP6V0E1	117.749	260.924	86.6226	133.115	86.6372	66.4283	249.231	181.666	149.398	134.018	141.098	105.603	91.7157	48.9587	81.2093	49.5879	129.528	73.6434	61.8977	82.3239	131.483	92.7531	155.047	57.479	71.0536	72.4382	64.5721	17.9768
ATP6V0E2	54.1984	71.5901	19.9293	44.0631	20.9134	56.5125	158.076	47.6186	38.7076	48.7692	47.5206	9.5079	18.7869	11.7268	15.1894	6.48879	24.0393	15.9829	12.4343	15.3641	4.36859	11.6462	89.2357	61.4021	45.0697	39.3063	43.7488	12.7701
ATP6V1A	87.6677	105.91	82.4273	108.038	57.683	51.9842	55.0643	254.099	43.1591	162.882	99.8645	10.747	12.9119	7.80939	10.2034	21.9266	16.3696	15.7003	13.9128	10.8962	3.16047	5.09702	12.5174	8.31389	11.8382	8.59535	26.3154	1.49729
ATP6V1B1	199.318	255.011	121.251	130.283	163.629	215.16	216.082	162.517	142.175	444.628	436.269	0.0743666	0.136504	0.199664	0.142234	0.0749848	0.556917	0.434309	1.54272	0.424085	0.0787979	0	1.10863	0.048903	2.8329	0	1.5584	0
ATP6V1B2	19.7374	12.7672	15.1483	24.1351	14.6985	10.1394	14.2112	17.5548	13.0514	27.1763	21.2248	20.9248	25.4849	28.1632	28.2419	39.7066	18.8847	24.8218	33.6907	24.5453	12.4934	20.8741	39.3427	24.4548	43.8171	20.8674	51.0411	7.17899
ATP6V1C1	16.1959	10.7715	19.2914	16.4345	14.4655	9.5183	14.0915	27.3591	8.36444	19.0588	15.3764	7.29201	13.0196	11.5419	9.78951	13.9268	16.2262	13.4955	11.5649	9.83853	7.54103	9.84031	21.0401	7.15857	11.8773	6.76587	23.9334	1.57349
ATP6V1C2	35.5288	20.3821	9.13226	15.7553	42.4319	6.99422	38.9602	45.4568	14.341	55.2044	86.1852	9.77159	14.7004	8.87182	10.9342	10.4215	17.5873	17.1364	12.0019	19.7281	9.92043	13.497	3.04946	8.28089	11.7615	9.98259	8.16004	1.52921
ATP6V1D	96.1685	126.736	102.457	113.126	57.9626	79.0479	94.3284	146.054	84.7631	77.1622	53.5777	13.3828	14.1235	20.4516	19.1525	27.6306	23.5659	12.3987	16.0566	18.8125	16.9272	20.6628	56.7007	27.9193	31.4988	25.6121	47.5665	7.84994
ATP6V1E1	135.735	129.236	111.337	181.091	106.668	66.0057	80.0387	177.994	170.932	124.683	127.107	35.6493	57.8357	30.082	49.1018	55.178	68.6747	52.8335	64.06	43.7596	27.5667	32.3275	42.1119	46.0961	54.3874	47.318	61.0776	9.93895
ATP6V1E2	0.509899	0.104173	0.155168	0.476095	0.235245	0.51843	0.369847	0.488138	0.557215	0.633645	0.429259	0.448157	0.573528	0.636908	0.281689	0.328111	0.350893	0.601692	0.180911	0.500768	0.248788	0.246344	0.577133	0.537297	1.32933	0.40761	0.223586	0
ATP6V1F	681.397	458.648	245.08	333.293	358.115	565.548	785.677	423.804	323.263	266.374	259.908	77.5876	118.652	157.235	152.156	90.6139	139.887	161.09	92.0338	154.277	112.214	179.921	367.954	411.265	293.584	179.049	178.238	81.1626
ATP6V1G1	43.1869	103.581	90.7917	51.4941	48.6263	37.9839	78.301	110.091	47.7618	97.3024	97.8398	46.21	55.7143	49.1202	50.5971	58.4024	53.7273	47.0299	43.553	55.7542	50.9682	66.3084	87.7288	63.7332	45.9501	47.0615	73.6465	21.0426
ATP6V1G2	0.0511502	0.332198	0.478477	0.114413	0.210373	0.487325	0.65039	0.465901	0.10834	0.734179	0.199345	0.675597	0.213486	0.98854	0.354132	0.746667	0.194011	0.267638	0.702331	0.496605	0.377662	0.274155	0.902965	0.057	0.622463	1.05141	0.116538	0.407317
ATP6V1G3	373.039	189.008	59.664	104.103	184.277	85.6689	122.427	61.6002	70.1419	208.928	292.891	0	0	0	0	0.232898	0	0	0	0.211605	0	0	0	0	0	0	0	0
ATP6V1H	69.2316	32.318	47.8775	70.4595	36.135	43.4516	51.6034	84.694	62.9048	58.2531	53.2081	9.861	13.7824	12.3367	11.6769	12.9811	15.7062	17.7108	13.9126	15.0348	7.78804	8.46807	21.4002	15.1587	27.48	14.0552	22.9891	10.4504
ATP7A	1.80751	2.87198	2.92716	4.61887	2.03787	2.79778	1.90149	2.98946	2.6441	3.91377	2.8369	1.88677	1.60031	1.20554	1.2351	1.44493	1.09094	1.98132	1.19201	1.19933	0.702032	1.28121	1.10338	0.479935	0.494793	0.805074	0.964544	0.251162
ATP7B	1.45435	0.930719	0.699108	0.96089	0.555341	1.38968	0.74402	1.94295	0.705677	1.64036	2.10267	0.598954	1.69688	1.15286	1.83576	2.91994	1.18373	1.26088	2.48212	8.93118	0.328274	0.151033	2.93208	1.07279	2.25222	1.85227	2.17427	0.228284
ATP8A1	4.63338	2.36264	2.16875	4.11926	0.995051	1.50012	1.82287	2.41722	1.89139	1.949	1.4094	0.616126	1.85766	1.35275	1.24458	1.62058	0.204135	1.11694	0.637323	1.10231	0.11456	0.56265	0.41372	2.56559	2.89029	2.38619	4.02564	0.227376
ATP8A2	0.225612	0.0889752	0.0388305	0.067532	0.011154	0.0167583	0.075136	0.098269	0.0833354	0.0722634	0.241661	0.230348	0.0893493	0.294865	0.0640903	0.114428	0.413851	0.224317	0.102216	2.32841	0.0489184	0.0440925	0.0144482	0.0924493	0.197108	0.166887	0.0366415	0.132324
ATP8B1	2.59847	5.18767	2.89396	5.23644	3.6409	1.66901	4.70241	6.94484	3.90116	5.70764	4.97802	2.15482	2.26681	2.30272	2.46053	1.57254	1.47349	1.85662	2.0558	3.24391	1.72818	0.854192	1.06359	4.07879	1.88931	9.77608	2.94726	0.354603
ATP8B2	0.511279	1.30657	0.614633	1.11039	1.79851	0.0102627	0.980189	0.991193	0.860822	3.45721	2.5969	4.64538	4.12072	7.27408	3.89794	3.75849	4.48204	4.53297	3.97943	3.77809	3.14344	4.60353	1.1765	3.86091	3.68624	5.41938	3.04774	1.74823
ATP8B3	0.0138246	0.0638405	0.280069	0.0509898	0.0687492	0.162125	0.0212828	0.101147	0.121455	0.0286666	0.0417186	7.86626	1.02377	0.720615	0.803	0.760533	3.69966	0.670908	0.793122	1.29464	3.58838	0.394711	0.416865	2.63148	0.861879	2.05434	0.336442	0.654182
ATP8B4	6.92481	13.3445	1.92687	3.7357	6.3198	0.863496	4.71805	11.0809	3.25806	4.11497	3.34321	1.13144	2.44748	0.743771	4.28975	9.14251	0.375835	0.901967	2.58027	2.47426	0.782301	0.823141	10.5766	1.11461	1.43835	1.19535	8.83373	0
ATP9A	5.22107	12.0083	9.13595	7.97051	2.98167	6.20983	6.10053	14.3375	3.52749	10.2683	7.71814	1.60043	3.27191	5.46356	0.618078	0.417485	3.7471	3.55957	2.79111	2.10029	2.3929	1.29139	7.77172	5.66396	3.87724	10.8058	9.19642	1.19016
ATP9B	6.52665	7.5133	5.23	7.9203	5.33232	4.1152	5.36494	9.17674	6.27062	6.43536	7.54825	3.06151	5.88531	5.61846	5.83432	7.00358	12.9938	7.47831	5.89993	3.2421	4.13356	5.48231	3.63661	4.3416	3.80895	5.81181	6.86733	0.668009
ATPAF1	63.5739	53.9074	26.162	48.141	38.3905	21.0476	38.4981	65.7798	28.5321	43.1227	39.1324	15.326	20.9336	21.3303	21.0808	23.31	21.4241	19.8634	12.9221	18.9567	19.4423	13.9727	32.2489	14.5989	20.7661	14.2572	39.6717	2.75779
ATPAF2	5.07378	11.0319	5.24032	6.50062	6.03573	5.20476	7.60379	7.41357	5.94449	9.51587	7.83616	8.39718	7.38922	4.66843	7.27025	6.95258	6.92549	7.86521	6.04678	7.03991	7.40075	6.13428	10.4263	7.05462	13.0949	8.03193	10.3411	12.3077
ATPIF1	227.914	111.548	109.436	335.216	121.897	76.5432	128.027	208.819	383.661	127.143	174.701	150.717	484.927	191.691	424.787	330.473	157.14	151.912	184.529	302.328	155.486	172.747	707.595	322.58	355.61	295.843	243.837	609.419
ATR	2.63006	2.28966	2.24544	1.5271	2.71642	0.880863	1.56279	3.94609	0.920508	3.08949	2.49472	1.74869	1.91286	1.14124	1.60107	1.70482	3.0477	2.42198	1.56092	1.85492	0.723194	1.17812	0.830144	1.31179	2.70406	1.64131	3.16338	0.398568
ATRAID	68.9763	56.4087	41.6164	69.772	37.3372	54.0029	57.2389	85.1867	67.0397	125.802	130.17	61.3952	79.3682	102.349	91.2799	85.8447	119.371	100.786	80.1642	86.462	57.6315	78.5141	118.981	154.508	171.17	139.308	85.7633	41.0286
ATRIP	2.31904	4.12961	1.84813	1.58382	2.381	1.23346	3.52131	2.3517	1.73904	3.69264	2.65476	1.07732	1.32386	1.56652	2.02847	1.3769	1.2357	1.26283	1.90389	2.00393	1.42308	2.10742	1.59467	1.78941	2.03748	2.95971	1.3433	1.53298
ATRN	4.27288	8.88334	9.85214	5.7052	7.79245	3.94454	8.11879	23.6951	2.87012	13.468	9.47368	7.72298	6.88821	8.58198	6.90392	8.20178	7.91509	10.1456	8.30526	8.71574	3.99073	4.46891	8.33983	8.21903	15.8977	17.2275	14.0657	1.05741
ATRNL1	0.932355	3.76974	0.349268	1.8321	6.07087	0.0427246	3.50956	5.61792	1.32983	4.14285	1.40686	0.00458211	0.243711	2.82104	0.2004	0.167495	0.875894	0.518305	0.0476005	0.209623	0	0	0.00606401	0.463443	0.449842	0.779807	1.08305	0.0596081
ATRX	3.7931	5.69146	4.08763	5.99464	3.71534	2.65148	4.0837	7.41112	2.44083	5.23247	3.86825	4.94607	4.05857	3.40309	3.76815	4.11279	4.2598	3.96102	2.35649	3.47365	2.99764	2.5524	2.72718	2.10981	1.9962	2.32441	4.66893	4.19653
ATXN1	0.800849	0.838964	0.767825	1.31886	1.101	0.189839	0.547023	0.552434	1.04367	1.01317	0.919193	2.99512	3.1924	3.23859	2.24105	2.27377	1.2788	2.75684	1.61861	2.66942	1.09552	1.82437	0.927584	1.67475	1.51479	2.97321	1.6924	0.182953
ATXN10	52.0739	54.6355	21.3028	37.6101	23.9251	24.2571	24.2275	38.2768	34.2621	51.1518	40.1057	26.6972	53.4405	26.8314	36.6122	40.9681	59.7111	49.2637	38.0035	42.0519	26.3011	31.272	21.0189	34.2335	44.8003	40.9566	38.5606	4.79285
ATXN1L	2.09364	2.59082	2.74866	3.18671	2.78753	1.06557	2.76295	2.61933	1.98505	3.00745	3.33462	2.88186	3.66142	4.22474	3.56609	3.71371	2.11193	3.22145	3.75952	3.65332	2.18309	1.86842	8.98121	3.82874	4.75623	6.51114	5.7517	1.46611
ATXN2	10.2599	8.83614	8.77091	6.70641	12.6131	3.80246	5.5738	13.2331	6.75552	10.3826	8.54535	9.49797	7.33715	5.54738	10.2579	6.87249	9.61681	8.09609	9.13034	6.48043	2.97776	3.50197	6.46664	13.1778	8.71873	6.65217	8.62271	5.82671
ATXN2L	27.6086	23.0753	39.1296	32.6868	33.5257	22.9378	22.7363	28.0183	31.0463	25.5191	31.5833	23.6959	28.3053	20.7204	29.7827	26.9497	36.3745	30.2382	34.1884	19.1249	19.5052	17.2786	33.4985	27.8975	27.857	30.4476	16.9579	31.745
ATXN3	3.64001	4.60433	3.45068	3.18852	1.71113	0.737494	2.16114	1.94985	2.591	4.78808	2.93192	3.73694	3.21459	4.03959	3.89339	3.29054	3.59234	3.7887	2.38153	4.27206	3.73774	3.40918	2.83084	2.05203	2.15583	1.94637	4.44882	1.05879
ATXN3L	0	0	0	0	0	0	0	0	0	0	0	0	0	0	0	0	0	0	0	0	0	0	0	0	0	0	0	0
ATXN7	2.90813	3.58321	4.74307	2.21761	4.82949	0.409005	1.9545	5.76012	1.19758	3.06924	2.18732	2.4208	2.55599	1.91	2.30105	2.09013	1.73799	2.07181	2.23473	1.93634	0.757861	1.55517	1.13038	2.40834	1.79127	1.55055	2.3189	0.494969
ATXN7L1	1.564	1.8631	1.17952	2.30575	1.60697	0.535323	1.44068	1.1533	1.46476	1.38069	1.21444	1.42182	2.72251	2.08786	3.17227	2.4992	1.10274	2.06407	2.48705	2.59919	0.692149	1.30417	2.44167	3.56142	2.95958	2.51499	1.73466	0.776777
ATXN7L2	0.655208	0.569327	1.27822	0.541723	1.65057	0.165498	0.83952	0.402468	0.854528	0.449764	0.786181	1.46262	1.38219	1.09491	0.723006	0.597907	1.2558	0.970384	1.32798	1.04106	1.36897	0.53272	0.855394	1.84916	2.17467	1.41262	0.689693	1.35315
ATXN7L3	8.62337	12.6889	8.57982	8.33588	11.8717	5.85459	8.87255	6.66671	9.59397	14.1898	20.5355	8.65227	11.6819	10.245	10.8049	11.4264	22.357	12.9702	17.0273	12.6075	10.6701	13.8932	6.69292	18.2526	14.8001	18.7076	9.67826	4.89499
ATXN7L3B	20.1592	27.0312	14.1499	19.8865	13.5318	11.5331	21.1081	25.5016	14.3263	18.5118	19.3127	15.1889	11.6445	12.765	13.9942	14.9301	14.1842	8.48426	9.83062	9.93221	8.71312	5.97979	13.1552	21.9206	9.53	11.3024	13.8448	2.52399
AUH	46.5404	37.2337	53.3747	26.9489	33.3051	19.6245	30.2439	94.0932	18.0688	51.0612	36.9406	8.59944	18.0293	16.9887	9.71394	19.7608	7.76494	6.98074	12.3908	9.96144	3.14478	10.8597	20.6324	16.1035	20.6792	15.408	28.3028	2.64241
AUNIP	0.207231	0.423136	0.26471	0.0775012	0.155809	0.362775	1.43218	0.259904	0.44166	0.237587	0.577463	0.0359238	0.183065	0.101798	0.438668	0.0829927	0.242948	0.218001	0.196404	0.386389	0.333776	0.170014	1.00264	0.0406383	0.159503	0.092483	0.23192	0
AUP1	21.0078	29.2365	17.8215	27.9203	19.2235	18.9446	22.251	12.6294	33.2836	38.4039	56.9567	20.1036	49.5144	34.5511	39.6655	34.7095	86.1307	37.8275	53.514	35.7266	36.1322	55.7708	59.1921	46.5605	55.3846	51.8903	32.1259	37.7449
AURKA	2.17609	2.7858	2.86407	2.06434	4.77664	3.44596	2.57125	4.60529	1.55223	2.25082	1.11609	1.80157	1.13737	1.74874	2.56147	2.81503	13.7033	1.49987	0.902721	1.9318	5.27238	4.2176	5.27779	0.660673	2.48229	1.22391	1.54765	0.088346
AURKAIP1	133.43	95.7202	105.177	104.563	62.7826	100.106	117.316	86.8007	119.946	74.0029	91.9547	45.2505	85.8999	54.0372	81.0009	72.596	104.415	72.2607	57.0255	73.6565	91.0194	77.0277	92.5096	90.6185	82.7902	71.6654	77.9969	93.4043
AURKB	0.345928	0.236631	0.245203	0.343113	1.09502	0	0.102265	1.22482	0.514195	0.446281	0.276357	1.60897	2.17699	1.08405	2.77888	2.67163	13.9516	2.46923	0.668437	1.72295	7.09056	7.9646	0.7079	0.823535	1.46387	1.2372	0.722248	0.269467
AURKC	1.59097	0.28845	0.353808	0.758705	0.229748	0.906915	1.27457	0.613082	0.253646	0.855189	1.03522	0.238412	0.38579	0.564448	0.672357	0.705462	0.379991	0.467123	0.741438	0.640807	1.48765	0.280399	0.147128	0.268083	0.466646	0.288802	0.804056	0
AUTS2	7.8256	7.92503	2.37556	6.71099	6.30527	1.24467	2.64295	7.38189	5.31763	2.49112	1.84002	3.51006	3.25225	10.994	13.1212	15.9463	5.82658	3.27108	7.65764	12.2721	5.76993	0.483618	1.20289	8.90775	1.26063	4.44018	5.18921	0.625034
AVEN	4.3674	4.64701	2.3459	1.43619	2.50119	2.9656	3.28235	3.61697	1.10138	3.13817	2.85295	5.68456	5.2147	5.80548	5.21172	3.02271	4.79617	6.07602	5.98348	6.02401	7.60633	6.83124	8.32378	3.62945	3.41772	2.46072	3.79469	3.4634
AVIL	0.413945	0.0574101	1.20146	0.18615	1.22413	0.0650059	0.534125	0.456724	0.274061	0.238703	0.894406	0.797095	0.261187	0.295129	0.669551	0.200345	0.133398	0.174777	0.763535	0.270506	0.0612254	0.291593	0.0550805	0.579777	0.392624	0.313301	0.185516	0.124621
AVL9	3.75026	4.70433	5.04826	4.80433	3.42532	4.06343	4.86684	4.35672	2.89808	4.55678	4.39021	3.07209	2.61472	3.98781	2.62249	2.73448	13.3376	2.638	2.00365	2.77428	1.85008	1.96954	3.59923	5.82879	6.10384	5.4115	3.80586	0.735147
AVP	0	0	1.29825	0	0.426153	0	0	0	0	0	0	0	0.635808	0.214816	0.24876	0	0	0	0	0.741229	0	0	0	0.109149	0.633437	0	0.689483	0
AVPI1	2.78711	4.59231	1.09679	2.74823	2.14844	2.29129	2.71189	3.65742	3.13513	3.77164	2.32853	8.85325	2.55294	4.98898	5.97475	3.66429	4.17704	7.77355	6.34968	4.67341	2.25561	2.52104	3.49096	6.74419	5.70582	4.15646	1.87883	1.0233
AVPR1A	5.29527	24.4282	26.9144	51.1466	8.76553	2.49027	4.86665	27.7579	19.8798	42.4041	3.33408	2.43356	0.532915	0.447365	0.611693	2.57488	0.578592	0.189778	0.936921	0.664262	0.191542	0.07228	0	0	0.102701	0	0	0
AVPR1B	0	0	0	0	0	0	0	0	0	0	0	0.0771402	0.568801	0.0364932	1.46286	2.00443	0.0163512	0.158553	1.3204	0.0551257	0.123825	0	0.098836	0.19065	0.0427391	0.154861	0.155327	0
AVPR2	0.37385	1.00056	0.401104	0.52682	1.52904	0.675011	11.5005	0.340761	0.657536	0.315096	0.819523	0.11085	0.285998	0.491425	0.209999	0.294771	0.232291	0.11389	1.82229	0.148142	0.56429	0.131051	0.0475757	0.113424	0.124963	0	0	0
AWAT1	0	0	0	0	0	0	0	0	0	0	0	0	0	0	0	0	0	0	0	0	0	0	0	0	0	0	0	0
AWAT2	0	0	0	0.0206442	0	0	0	0	0	0	0	0.0614231	0	0	0.0228314	0.0413143	0	0.0631232	0	0	0.0437264	0	0	0	0	0	0	0
AXDND1	0	0	0	0	0	0	0	0.109239	0	0.152154	0.0177698	0.0464623	0.132834	0.0106032	0.0172921	0	0.276069	0	0	0	0.133504	0	0.165389	0.0730435	0.273166	0.0459392	0.0148531	0.555207
AXIN1	7.74842	8.9281	7.34728	6.33952	6.32856	11.2606	7.45942	6.29745	6.50497	4.57147	9.00066	4.17911	6.50737	8.05646	7.26161	5.64258	11.2594	7.65388	8.13665	6.56204	6.60045	7.92229	15.4219	12.3292	8.91309	12.8949	6.83767	3.42634
AXIN2	0.329782	0.63231	0.375168	0.161581	0.738314	0.0143319	0.372695	0.562517	0.0508518	1.07112	1.03108	1.23395	0.529082	0.837807	0.578026	0.270135	0.659338	1.01073	0.442383	0.490174	0.960716	0.555506	1.76832	3.9933	2.49859	3.54204	1.01804	0.4455
AXL	1.87466	4.80132	1.55282	1.58661	2.50638	0.153791	5.38308	1.79152	1.61314	4.77135	3.53073	7.68918	9.88149	34.2563	12.7716	18.1199	46.883	15.2265	8.57931	26.6453	8.58141	13.7985	1.90965	12.8497	10.2863	11.3819	6.95465	3.08284
AZGP1	71.048	59.0577	7.81583	1.94951	39.9178	14.6183	47.2942	55.1575	1.00104	16.4499	13.1501	9.9334	19.5504	16.2434	33.0215	16.9119	0.783442	13.0146	0.485676	3.90249	2.7216	0.457381	52.1002	0.0362717	21.1801	0.406353	26.243	0.898063
AZI1	4.43966	3.50517	3.63552	3.05309	4.17434	9.49546	4.02007	3.60141	4.15665	3.53606	5.38408	3.31597	4.91339	4.75904	6.79569	3.86138	9.2302	3.7891	6.08092	3.43551	3.46171	6.81219	5.92629	9.69689	4.52172	6.0515	2.57255	9.45099
AZI2	8.16293	8.6657	8.18582	4.02883	5.34429	1.82013	4.2439	13.4641	2.735	11.4535	7.74461	7.14367	6.19503	4.97892	6.32997	8.72182	10.3019	7.37169	4.90899	7.47911	4.87541	10.0386	4.52272	5.59575	6.78002	6.24765	7.95825	1.83986
AZIN1	16.1325	10.8005	11.2399	18.8311	11.6661	8.77844	11.1894	37.5561	9.6887	28.3684	13.0964	13.2611	15.1118	11.4646	11.0098	12.6286	24.3236	16.6277	10.886	12.9472	7.89528	14.0899	13.4435	8.43716	8.30357	8.54411	16.7652	2.33703
AZU1	0.052838	0.174142	0	0	0	0	0.220575	0	0	0.110476	0	0	0	0	0.132274	0.060195	0	0.12324	0	0.225641	0	0	0	0	0	0.0596714	0.180885	0
B2M	1362.66	2347.62	1652.76	2685.09	1131.58	638.578	1113.54	2376.77	2229.25	1739.38	1397.51	717.684	2443.75	675.139	1354.47	1945.53	625.485	779.292	1481.02	1174.54	694.637	1945.8	1170.76	643.072	1025.61	850.614	825.083	106.773
B3GALNT1	4.05918	3.33351	3.68658	4.56069	1.53883	3.65985	3.52678	5.66967	3.55158	7.07983	3.41466	6.01343	9.41607	3.87943	5.2353	13.7866	9.02483	6.13752	9.46805	5.70111	1.35295	2.63723	4.86484	4.07125	3.52561	3.35009	7.92049	0.443131
B3GALNT2	2.09624	1.68104	2.39555	3.15678	0.756078	0.359934	1.03801	2.70641	1.40973	2.6278	1.33337	1.46357	1.63363	2.07522	2.19034	1.83585	3.14031	2.19762	1.61361	2.2575	0.765332	1.43523	1.71777	1.74638	1.06132	1.99475	3.08118	0.0506826
B3GALT1	0	0	0	0.0396026	0.00779532	0	0.0106613	0	0.0429088	0	0.00896301	0.023443	0.00719757	0.0147996	0.0174873	0.148432	0.0574806	0	0.0254719	0.00747156	0.00853676	0	0.0257579	0.062067	0	0.00786175	1.46065	0
B3GALT2	0.0111367	0.237946	0	0.038153	0.0250229	0	0.0339824	0.0406235	0.0270402	0.0353351	0.0577385	0.0503171	0.104326	0.0476399	0	0.0381173	0.0533231	0.116361	0.0410147	0.132135	0.0408797	0	0	0.0374075	0.153356	0	0.0253367	0
B3GALT4	1.71237	4.00969	1.33994	3.03187	2.51754	6.07735	4.51257	2.39525	4.58351	2.55657	3.02684	0.968621	1.21547	3.45954	1.49736	2.76641	2.69221	2.04597	3.79384	3.88705	2.92538	4.58347	5.59574	0.397775	4.5905	3.80148	1.40814	0.114662
B3GALT5	0	0.00291737	0.030593	0	0.0029167	0	0	0.00236248	0.00627526	0.0164223	0.0200512	1.16186	0.00805061	0.0975607	0.0196292	0.148613	0.138322	0.359924	0.00237465	1.62544	0.0642601	0.0459677	0.089837	1.26023	0.845682	2.9253	0.192408	0.153026
B3GALT6	4.1019	6.56027	5.76788	3.54529	4.95927	3.77891	5.90498	3.84629	3.2545	2.98865	4.68153	3.05965	4.68566	3.83313	4.62348	4.02828	6.76484	4.90186	5.56249	5.93901	9.99638	6.29246	4.86857	5.22811	6.19974	5.15372	6.50933	4.40106
B3GALTL	2.0879	1.57715	1.96158	1.98354	1.11358	0.774884	1.19738	1.48509	1.56821	1.7839	1.53177	1.30659	3.48084	2.73496	2.4256	2.84153	2.48021	2.02419	2.35392	1.82821	0.680791	0.651528	1.28903	1.30617	1.29078	1.40015	3.01349	0.32878
B3GAT1	0	0.0694103	0.0710585	0.0112925	0.0462316	0	0	0.0093782	0.0249665	0.0351896	0.042586	0.122304	0.241784	0.157137	0.0424962	0.383876	1.85239	0.215169	0.0715505	0.217043	3.21005	0.322449	0.235799	0.350451	0.09037	5.16871	0.391848	0
B3GAT2	0.688768	0.585817	0.590792	0.327214	0.597496	0.465339	0.450673	0.634424	0.334713	0.286245	0.384215	0.490371	0.699708	0.685551	0.629517	0.79806	1.40931	1.1126	0.916456	0.806949	0.944234	0.839722	1.0493	0.618126	0.570079	0.620141	0.765075	0.260545
B3GAT3	28.2105	20.3493	18.5056	35.9151	23.232	17.384	17.6719	20.1029	52.633	23.8384	33.2659	18.906	25.0055	15.5974	21.3436	18.9413	28.2281	30.3277	25.2219	31.4027	8.75104	16.9701	19.8363	26.5055	15.9395	23.37	15.2989	8.28623
B3GNT1	8.36861	6.05247	2.78055	4.99208	3.41732	4.24921	6.62451	10.7776	5.38022	8.53718	9.0213	9.73545	17.1316	18.3992	18.6073	21.8115	9.98773	11.564	16.6432	13.9462	4.87762	6.30362	12.7482	12.7817	9.05942	10.8253	8.8461	1.03905
B3GNT2	6.75812	9.96909	5.54597	6.33285	6.45065	4.07382	5.15873	5.01883	3.70154	19.7814	19.1103	3.4004	6.18352	7.02638	7.56156	8.72126	5.07088	7.25481	8.48832	12.5397	3.60059	3.24784	3.92487	6.47871	7.20024	7.25979	9.61175	0.72044
B3GNT3	0.0343152	0.230743	0.0169491	0	0.0603402	0	0	0	0	0.0724627	0.289372	2.8884	2.82456	0.382513	2.46631	2.15279	2.92471	4.95297	0.165152	10.323	6.37046	0.697103	1.40227	11.0187	6.7252	12.6537	2.64304	0.0416528
B3GNT4	5.22674	4.42763	2.81356	4.79584	2.68164	4.89732	3.62896	3.57341	4.4933	3.42211	5.32476	10.7553	4.44374	3.07413	5.38668	4.05512	5.3377	10.5183	5.84606	6.1296	4.83817	6.61289	5.93946	5.41186	5.14867	3.43262	2.94008	3.26015
B3GNT5	1.44976	1.7747	1.30516	0.932518	2.35136	0.693283	1.39712	1.42875	0.410693	3.14783	1.61638	2.86185	2.331	4.2948	1.58363	3.85572	2.97412	4.05546	3.6255	6.84769	1.78611	1.4057	1.68447	1.40859	1.8266	1.37378	1.80872	0.446125
B3GNT6	0	0	0	0	0	0	0	0	0	0	0	0	0	0.0161038	0	0.0171769	0	0	0	0	0	0	0	0	0	0	0	0
B3GNT7	0.0972934	0.328487	0.0768374	0.100031	0.382914	0.0166046	0.476557	0.204182	0.141763	0.49411	0.27737	0.384568	0.668224	0.135261	1.01979	0.643837	1.26685	0.688896	0.438864	1.08129	0.465551	2.01391	0.315385	1.10074	1.77798	1.29282	0.354119	0.0952335
B3GNT8	6.60382	12.7304	2.36171	2.45961	6.62296	4.72249	11.1651	1.80909	2.4149	4.1791	3.51062	0.569023	0.43712	4.03608	1.00372	0.50211	0.82425	0.998939	0.599062	1.53394	1.73678	1.50057	0.72214	0.116987	1.44479	0.237747	0.286386	0.202754
B3GNT9	3.41516	4.71826	1.02417	0.880759	2.18621	2.08161	1.5577	1.19889	1.32034	3.67726	5.26384	4.71565	5.6231	11.1329	9.29094	13.42	4.25241	5.99219	18.4561	6.57357	3.17884	4.50318	1.07353	3.42553	4.62426	5.2988	3.62627	2.09817
B3GNTL1	1.12336	1.23274	0.704801	0.586485	0.673746	0.99466	0.177401	0.41213	1.13988	1.07222	2.21028	2.86613	2.37754	1.39648	2.64733	1.35264	6.0469	3.79118	2.38929	2.06788	1.43242	3.44074	2.10954	2.23294	3.38888	1.97206	1.90228	2.90725
B4GALNT1	0.477464	0.808256	0.458866	4.15082	0.574955	0.281452	1.14758	0.688344	2.22444	0.542113	0.299271	1.49449	0.561388	10.2004	2.46917	0.760747	3.85418	1.31441	0.847579	44.6926	1.91182	2.35324	0.390075	0.0902785	0.237946	0.0678012	0	0
B4GALNT2	7.81371	3.14861	4.846	11.0639	2.82334	1.45518	7.75877	11.3195	4.67728	32.6644	14.4094	0	0	0.857918	0	1.07128	0.0909352	0.0826456	0	2.07528	0	0.853449	0	3.18147	0.237616	4.01019	0.674573	0.399916
B4GALNT3	8.4335	17.5186	12.8881	9.68403	9.37546	6.37451	31.0975	28.9918	8.46931	7.8648	5.48841	0.300053	0.179024	0.195579	0.0791201	0.830039	0.858046	1.1149	0.128058	0.492811	0.508635	0.275329	0.954294	0.507397	0.512091	0.620999	0.161279	0
B4GALNT4	0.0105369	0	0.031208	0	0.0592113	0	0.128787	0	0.0127929	0.0445835	0.0273119	0.916368	0.668952	0.957818	0.119739	0.0601085	32.3466	0.110087	0.00970074	0.454681	2.49119	0.200768	0.154959	0.0235999	1.20027	0.0358971	0.13184	0.0257622
B4GALT1	8.35423	15.7562	9.14391	8.69634	14.4489	7.66965	15.3508	17.8043	5.55266	23.5788	19.5004	30.4829	19.357	18.7678	11.0826	18.4146	16.0921	26.7116	14.667	58.2702	55.5962	46.3482	16.4774	18.3333	18.2094	26.6732	14.0365	5.08118
B4GALT2	11.2083	13.194	6.83823	9.2149	9.24636	21.1968	17.732	14.0614	8.28699	10.1326	10.8197	4.56132	8.09866	9.21892	7.99609	10.5859	20.0038	13.6387	6.23883	10.8925	18.9986	23.3337	9.63023	8.48792	12.2463	9.27267	15.7219	4.92129
B4GALT3	10.176	11.4704	6.38856	8.42609	8.83263	7.40323	9.95229	8.9242	7.26808	11.6166	11.9771	14.9528	12.451	12.629	14.3223	13.3007	23.4107	12.3717	21.4983	13.0245	9.79242	11.0266	10.8242	9.88954	9.04187	15.5545	8.96309	1.16797
B4GALT4	6.23842	9.00187	6.17333	2.49079	8.82739	4.39236	3.05089	6.94856	2.67372	9.25357	6.47148	9.51314	8.87422	5.40982	6.35877	7.5286	12.1764	9.86935	5.02752	14.2734	5.71834	6.92217	9.50438	9.01165	8.29692	13.5041	8.32382	1.53911
B4GALT5	5.48265	16.0833	3.76053	5.16952	13.6347	3.07317	8.92043	11.4594	3.4616	15.3806	8.77335	11.3977	19.8173	12.833	19.6627	18.742	55.0562	12.9861	15.1028	18.3968	17.0245	11.8881	77.9465	21.0106	53.3208	45.892	45.568	7.41426
B4GALT6	4.11084	2.04896	3.05055	5.74059	2.99397	0.881528	3.46003	8.25835	2.08444	2.2244	4.87038	0.511235	0.978094	0.325732	0.538016	0.598481	0.508983	0.839857	0.246411	0.382483	0.131538	0.0467256	0.680179	0.0809424	0.384477	0.122234	2.37964	0
B4GALT7	24.4177	24.1322	13.1433	23.1293	16.0006	10.0404	20.9807	18.9749	21.0047	15.8386	15.7461	15.1639	16.0727	6.38608	14.979	9.34176	27.4985	21.0163	10.1386	15.2796	9.48886	14.3594	13.1261	11.1887	14.8577	16.3551	12.3155	5.99419
B9D1	3.61443	2.53398	1.65477	3.88951	3.10498	1.51205	2.4645	6.18227	3.27433	9.27804	12.1589	15.1519	19.7275	9.67786	23.5778	12.5233	33.0946	24.6441	12.4265	13.8069	6.0722	11.5043	16.4274	17.8125	18.8743	28.5734	24.1139	23.3211
B9D2	1.34934	3.42433	1.95987	1.2729	4.15302	0.35818	3.8822	3.80395	1.57684	3.53424	4.98135	12.6531	8.99112	7.98783	13.5616	7.68818	5.97232	6.55109	12.8058	7.2167	12.7026	4.47638	5.01549	5.17985	4.34959	6.15249	3.129	3.81744
BAALC	85.1302	3.52995	6.03581	27.5894	13.8027	22.1669	28.9201	54.4441	42.1213	5.22675	0.853115	0.516992	2.06043	5.72916	0.478562	7.15907	0.311114	6.18329	1.85229	0.925221	0.21262	1.59049	0.165966	0.15118	0.913193	0.0730127	0.239748	0
BAAT	0	0	0	0	0	0	0	0	0.0261399	0	0	0.095687	0.414694	0.0805903	0	0.212431	0.0486781	0.158336	0.0314113	0.365098	0.596763	0	0	0	0	0	0	0
BABAM1	35.9891	45.2425	26.7711	15.5352	28.4516	28.6534	28.9392	35.5783	15.2752	32.9999	40.3488	29.2804	27.8916	30.9641	31.0695	30.1662	45.0289	25.6492	41.5531	28.8338	27.6536	33.5753	39.3786	27.0042	26.4758	31.6759	23.7947	9.11868
BACE1	7.03069	8.68763	5.11232	7.71965	6.29783	6.09515	10.6386	8.53082	3.49053	7.92508	5.65482	6.77682	4.04118	7.35152	5.11385	6.54417	7.49461	9.29328	5.6384	8.57677	3.53274	4.64308	5.10885	5.7047	3.32113	5.95242	7.42417	0.645471
BACE2	72.2446	140.76	56.9763	113.482	46.6547	107.613	71.4215	141.253	84.5972	67.4284	134.302	13.857	7.12007	22.3971	9.68071	18.0054	27.5207	19.5994	9.83799	22.2672	35.0718	5.23927	13.0351	19.2635	19.5786	19.9776	24.7156	5.31822
BACH1	10.7066	5.42108	4.08038	14.7557	5.94187	1.14742	1.2266	3.8033	8.74539	4.17787	4.50015	5.59243	4.42118	9.6558	5.84195	7.26511	6.95422	7.87229	3.80007	11.416	6.30412	10.4554	2.55403	4.5738	3.83794	6.66782	2.99329	0.895717
BACH2	0.609437	0.367799	1.14468	0.46489	0.132743	0.0325613	0.434542	1.18047	0.398485	0.274058	0.265793	0.723797	0.657352	0.730542	0.0827016	0.0925121	0.37337	0.432834	0.0911727	0.398878	0.117019	0.134066	0.252797	0.148072	0.0884279	0.682769	0.19573	0
BAD	47.7875	57.2203	13.5218	24.0581	35.2194	82.2528	77.8383	49.9968	30.9322	51.4531	58.1784	28.9719	51.5804	50.9234	54.1903	45.9494	61.4522	64.3371	56.3704	44.5676	46.7587	66.947	62.5728	57.4914	52.0622	35.085	50.4127	29.2481
BAG1	88.0045	269.674	93.7606	90.188	107.611	62.6368	261.431	119.988	74.4329	104.703	105.767	14.603	27.641	39.491	32.9496	40.0514	18.0059	15.3581	41.1588	27.5457	25.5074	31.6766	56.1138	48.8943	49.0109	62.4303	69.0976	10.3624
BAG2	1.05839	0.802443	0.411193	0.23507	0.879043	0.730162	0.945156	0.561146	0.0844344	1.59244	0.539559	1.76004	0.797654	0.955214	0.601199	0.435388	8.9616	2.81238	0.799184	2.07862	0.776417	2.66572	1.1052	0.964563	2.08657	0.535764	1.94622	0.308453
BAG3	17.8701	17.5386	9.25814	15.0458	11.9085	9.20772	10.8316	10.4839	15.619	21.2417	8.93242	14.3515	14.2815	11.4553	15.0275	11.6564	24.2664	14.814	18.6872	23.0966	7.63696	7.05711	9.25625	13.6581	8.91019	5.04913	9.13246	1.45377
BAG4	2.41932	2.38433	2.00368	2.79853	1.52889	3.30184	2.77334	4.5615	1.64482	3.34633	2.75774	3.19808	2.48743	2.43715	2.09416	2.46154	2.83975	1.27271	1.37383	1.58938	2.805	1.84641	2.18218	2.27283	1.73839	2.45343	2.50761	0.900475
BAG5	7.38645	8.16895	6.04695	12.1249	8.2066	3.71334	6.19771	9.44519	4.81273	10.4301	8.56756	4.28342	3.05662	3.69781	2.88359	3.95528	4.58952	3.13658	3.96095	6.12268	3.24027	2.8333	4.33465	5.00191	4.69092	6.06942	5.74126	0.876775
BAG6	30.1361	35.0293	42.3415	32.7237	37.8767	20.2219	35.4609	41.2709	29.8605	35.7711	46.5681	38.6783	75.5616	74.9325	56.0404	75.9782	95.6309	66.5495	74.318	54.5059	59.2477	55.2395	53.0949	69.6218	56.2297	68.0065	66.5844	40.1655
BAHD1	8.37738	9.75361	8.56976	6.48588	9.69873	9.07421	9.03716	9.20346	5.94756	8.89026	8.56659	2.86723	4.14083	4.95729	4.3643	4.05791	2.04929	2.56844	5.91995	4.95469	2.09657	2.08419	4.32259	7.72115	4.89746	5.80649	5.0194	1.01979
BAI1	0.0254932	0.00718593	0.0566082	0.0145738	0.129283	0.0766619	0.0294957	0.00582279	0.0464514	0.128242	0.330129	0.481957	0.251827	0.538428	0.732873	0.0573739	1.58573	0.0814413	0.48082	0.509312	0.173166	0.0957108	0.189322	0.228708	0.885209	0.23173	0.0144941	0
BAI2	0.2456	0.183318	0.0872964	0.0556442	0.805535	0.276967	0.623765	1.40783	0.0265206	0.267374	0.18885	0.846637	0.51573	0.839144	0.233733	0.280679	0.74072	1.56463	0.210562	0.250157	0.711345	0.603048	0.298261	2.754	2.04108	2.95641	0.857718	1.58981
BAI3	0.0834371	0	0.0819349	0.148594	0.00655225	0.0213805	0.0311248	0	0.0252925	0	1.25883	0	0.0869836	2.53791	0.095574	0.024436	0.123996	0	0.0267394	0	0.403902	0.0342463	0.154231	0.185437	0.0315551	0.0711069	0.0964409	0
BAIAP2	3.63402	2.95218	1.72629	9.00191	6.84277	11.5017	9.15345	2.15546	11.7	6.06676	5.49319	44.0511	13.3315	9.1522	12.4079	12.384	51.272	9.78331	19.6719	17.7625	5.5145	24.4919	7.75706	26.6755	15.7672	33.076	7.77879	5.33167
BAIAP2L1	15.1113	10.8703	18.9059	12.9548	12.773	16.2318	12.8938	16.5442	11.1541	17.2851	12.3743	2.48952	0.757746	5.01342	0.591992	1.63875	6.07383	3.03348	1.12942	3.97108	3.64516	2.68898	0.264389	8.45728	5.58081	6.45684	1.70178	0.317222
BAIAP2L2	0.322135	0.20048	0.678273	0.322042	0.640519	0.329956	0	0.0638898	0.42935	0.208849	0.232202	2.88257	17.4358	1.99076	20.5992	9.68249	6.8374	6.9237	5.52438	2.08127	17.8834	0.654071	15.4231	3.63874	5.31301	1.13705	8.7582	1.4327
BAIAP3	4.80147	3.5794	4.47055	26.6702	3.31205	6.82549	4.00994	2.31819	39.7931	1.01709	0.850453	0.729495	1.25244	1.18529	0.645621	1.47025	0.373087	0.899287	0.95495	0.780862	1.09534	0.815884	0.60767	3.72617	3.06252	9.09761	0.30156	0.13294
BAK1	3.0948	5.78458	4.88911	5.94217	4.52796	6.78624	6.18835	3.68764	6.15466	5.26114	4.7626	5.10944	8.81489	5.02266	6.10039	6.19799	9.36752	7.75546	7.69298	7.28798	4.84493	10.8858	13.0317	5.59367	8.9706	7.40136	11.3595	2.53123
BAMBI	1.21365	10.0858	0.144743	9.36712	1.86873	0.0698362	4.02718	20.49	16.2889	0.971086	0.461764	1.04123	3.01042	2.28279	7.30283	4.03317	7.56473	5.0582	7.46446	11.7081	1.1055	9.60843	11.0529	73.8438	24.9083	54.0331	19.2945	8.0446
BANF1	106.535	111.937	47.1038	67.6202	61.8742	107.395	100.909	108.363	89.7797	75.6232	90.1758	30.2414	64.2126	40.0247	50.7529	43.7499	94.9499	80.7515	63.0366	51.8151	74.373	72.2325	92.0048	84.0223	67.4697	69.7836	53.6448	68.329
BANF2	0	0	0	0	0	0	0	0	0	0	0	0	0	0	0	0.249469	0	0	1.25955	0	0	0	0	0	0.566738	0	0	0
BANK1	3.85628	0.83162	0.575774	0.972406	0.631405	1.03852	0.70835	4.40501	1.32929	1.29505	0.496492	0.465438	2.80671	1.40983	1.76889	4.90563	0.843124	2.35273	1.24653	1.55926	2.41974	3.61737	1.15075	0.413539	0.502452	0.574565	1.50188	0.147253
BANP	2.53338	2.67583	3.33756	3.16057	2.48918	1.44685	2.87344	4.14151	3.13692	4.14132	3.40357	4.09439	4.71214	5.83318	5.31079	4.93567	4.92914	4.13528	5.82737	3.76482	5.27186	3.31269	3.17526	4.40325	4.74116	7.44758	4.01281	1.1617
BAP1	26.5097	33.2813	31.4238	20.4571	26.6481	11.6532	30.4158	26.2633	17.5304	31.9399	46.6127	8.21787	13.23	13.1004	9.59659	13.3999	5.19546	12.1917	14.9323	11.8583	9.79848	10.6623	15.3218	19.6714	19.237	16.893	18.7913	5.76765
BARD1	0.267317	0.445537	0.125969	0.255394	0.371953	0.0767643	0.0509168	0.292103	0.062019	0.587279	0.140518	0.367273	0.48455	0.838478	0.524254	0.255013	0.70235	0.394681	0.299505	0.610058	0.743281	0.575038	0.104269	0.46519	0.135805	0.311808	0.304879	0.21943
BARHL1	0	0	0	0	0	0	0	0	0	0	0.047587	0	0.0764444	0	0	0	0	0	0	0	0	0	0	0	0	0	0	0
BARHL2	0	0	0	0	0	0	0	0	0	0	0	0	0	0	0	0	0	0	0	0	0	0	0	0	0	0	0	0
BARX1	0	0.0713906	0	0	0.0355973	0	0	0	0	0	0	0.570759	0.100639	0.343041	0	0.0366173	3.00099	0	0	0.068932	0.0634784	0.179779	0	0	0.0402885	0	0	0
BARX2	7.23096	0	0.807681	8.26506	4.65516	5.67657	5.44554	7.23376	9.09266	7.09492	5.87094	5.8659	25.5342	21.9239	28.1989	28.7366	0.356174	7.57816	28.3667	12.832	36.4754	0	0.035596	2.09616	1.15451	3.09641	8.03313	0.158377
BASP1	2.27939	6.174	0.537279	1.45302	1.86757	0.663044	3.77517	12.917	1.54673	5.80081	2.52453	25.2104	8.02271	5.79286	6.82401	6.10558	24.1438	13.5853	4.25996	11.4983	12.0779	57.4455	4.95283	5.90475	8.5421	4.41101	2.92806	2.22481
BATF	0.0960616	1.85174	0.754076	1.44307	0.685023	0	3.02341	1.20855	1.10281	1.15925	1.37745	2.12567	4.57676	0.894897	3.1749	3.88571	1.58508	4.0309	2.48726	4.51778	2.90636	24.26	1.1679	1.12198	1.56884	0.651324	0.383525	1.01592
BATF2	2.19066	1.6219	0.319354	1.32891	0.268318	2.31825	1.30973	0.880783	2.13017	1.0034	0.721389	1.25706	3.53208	1.94318	2.19893	3.71358	2.83652	1.31567	3.55111	2.03864	2.07919	3.7384	1.0628	1.42255	1.03344	1.82285	1.44931	0.420982
BATF3	0.336216	0.952321	0.475789	0.434635	0.579634	0.0760584	0.607683	0.129486	0.290213	1.86033	0.876562	1.96216	6.08558	2.72353	2.64788	4.37821	5.36328	3.19112	1.28804	2.05354	4.11269	2.41662	0.259532	1.16895	0.24136	0.976978	0.931418	0.11288
BAX	28.2834	87.269	20.651	34.6486	34.7347	11.1533	26.6698	59.4225	56.1193	41.5431	42.1829	56.0188	54.5084	73.7542	99.5309	60.1696	90.1476	71.2812	113.637	124.368	67.6025	72.8068	119.682	94.396	115.624	87.2084	116.412	16.4909
BAZ1A	1.08736	1.98847	1.45748	1.84493	1.42944	1.33488	1.35954	1.04359	1.26201	1.22674	1.28414	2.43355	4.09236	2.87752	3.37729	3.27292	4.17848	2.87096	2.39238	3.9115	4.58342	6.40632	2.41032	2.89499	2.95102	2.76734	2.94898	15.8896
BAZ1B	11.2941	12.2479	6.55084	10.9499	9.27279	5.86405	8.95062	10.9375	8.3653	9.12543	8.87327	7.44168	10.1176	12.7937	9.86173	9.32795	13.5052	8.45729	7.29326	8.51556	6.11347	6.00543	6.4199	18.1607	10.4386	22.2781	8.99704	2.97132
BAZ2A	9.05308	9.77899	11.4556	11.2036	10.7647	5.04182	8.41095	11.0796	7.50177	11.032	8.41287	17.3255	16.3519	17.4474	13.252	15.4304	10.8659	10.7617	12.7624	11.9735	6.23524	8.33319	7.59157	14.4129	10.4084	12.5676	10.9588	3.96642
BAZ2B	1.17149	2.0954	3.11069	5.30725	2.58501	1.06726	3.46015	1.63181	4.20262	6.88949	5.32829	5.11373	6.92998	8.83415	4.1784	8.40053	12.6023	7.66539	5.22116	13.4152	3.00786	4.5682	3.15667	9.77737	5.80675	7.22541	9.59334	4.91584
BBC3	4.75083	17.3872	3.88354	7.11574	5.74607	3.21839	4.61144	8.34778	12.313	8.07795	4.7537	6.70033	4.51904	10.1842	11.2698	5.02658	12.0879	5.34242	10.6682	6.24756	5.50178	5.88063	22.3673	13.4944	12.1125	15.6528	15.7879	3.26617
BBIP1	11.2456	13.1725	5.89589	6.6753	4.34312	5.88051	8.15625	11.0906	7.78662	6.71286	13.03	9.25186	10.3468	10.0649	12.2455	8.86777	8.57198	8.88235	9.16572	10.2148	8.63348	10.3657	7.49702	3.89499	7.53883	8.82747	8.25114	3.12678
BBOX1	0	0	0.0502545	0	0.141464	0.0840794	0	0	0.0308007	0	1.30182	2.80189	105.709	4.93472	80.4352	81.7767	0.0487784	28.1259	12.2722	12.689	2.23934	0	101.864	35.7095	35.4515	0.829746	119.487	3.85244
BBS1	6.99367	8.22122	8.32797	7.42163	8.95793	3.53615	8.18642	11.2295	4.86049	11.2977	12.094	8.05837	12.3574	9.55557	10.4177	12.8151	6.58062	10.2554	13.1708	6.69538	3.36046	2.95489	11.8719	11.2868	12.9189	12.3449	18.2149	3.98306
BBS10	1.76983	1.78776	1.48909	1.50474	1.63925	0.634569	0.968976	2.67887	0.915718	2.15961	2.33264	4.78124	2.29182	2.38737	2.04441	1.72096	2.21447	1.52914	1.59226	1.15003	0.727469	1.328	1.71742	1.66692	2.25308	1.5303	2.28758	0.516574
BBS12	1.24872	1.66977	0.466498	0.950629	0.770887	0.0765582	0.77216	1.34386	0.710169	0.880416	1.22483	1.34695	3.0761	2.68288	1.37762	2.07921	1.37895	2.93857	0.58004	1.18912	1.05966	0.765126	1.65164	2.6324	2.07021	2.47815	2.44422	0.851999
BBS2	11.0428	11.1143	11.724	13.3797	8.04084	8.61163	8.71545	18.3185	13.9423	13.7217	17.3835	10.9887	14.284	11.8609	10.1831	11.1047	13.0468	10.4466	10.776	12.1712	3.95396	3.07619	17.2009	16.2464	20.0369	23.2899	13.9411	6.58967
BBS4	2.61256	3.64745	2.38638	4.46044	3.56194	1.14725	3.55285	5.47517	4.14292	4.39246	3.07185	3.90805	6.66364	4.94946	6.22167	6.00883	4.50746	2.80621	4.01516	4.01683	2.29198	2.19164	9.75768	9.97606	9.0043	11.1814	3.80623	1.70373
BBS5	1.45359	0.913194	1.01579	1.12813	1.53577	1.99438	1.69118	1.16031	0.801767	3.15642	3.89326	2.15706	1.59985	1.82459	1.69101	1.3172	2.79775	2.61454	1.00922	1.28477	0.706157	1.34344	1.93031	2.17066	3.50905	2.23576	2.09477	0.460838
BBS7	1.37555	2.05663	2.08113	2.32296	1.29727	0.907765	1.51741	5.47927	1.65452	2.46829	2.16398	2.52257	3.01618	3.1644	2.17947	2.90092	2.37023	2.44899	2.14612	3.31172	0.623337	2.29034	1.38155	1.28311	1.34763	1.8041	3.4984	0.0234955
BBS9	4.28844	2.68473	4.60487	2.87008	2.73918	2.20191	1.25753	5.67745	1.90391	5.10263	3.14227	5.66412	3.00939	4.4428	7.20404	4.45172	3.32722	4.46255	5.285	3.53713	1.46585	2.44539	3.02627	7.6694	4.88361	7.55228	5.12783	0.800925
BBX	8.83575	21.3498	15.1168	11.2264	13.773	2.84452	9.29431	28.5914	3.54523	19.5026	5.33293	11.4948	6.55917	10.2256	4.33213	6.10359	10.4798	9.24049	3.02504	8.64528	2.92691	3.21646	3.12681	5.99614	5.79895	5.14281	20.8056	4.55207
BCAM	104.8	57.6248	64.1203	63.6534	99.0614	429.03	183.603	327.721	75.0791	144.908	315.611	31.5475	75.9524	181.287	76.5522	79.9308	37.8414	51.653	156.244	114.785	42.8276	5.04498	65.1955	105.631	95.1195	97.597	16.2967	73.3529
BCAN	3.14194	0.0235429	0.444737	0.250983	6.30889	0.0246997	3.86223	0.0934904	0	0.198494	0.0814029	0.730396	0.449895	0.477776	0.658881	0.362641	1.17482	0.997023	0.58421	0.660745	0.115382	0.164154	3.41428	0.261593	0.653213	0.93146	1.13351	0.30703
BCAP29	13.38	18.0233	14.1665	18.6452	42.5105	3.8585	24.4302	27.2602	9.39783	15.9525	12.552	10.5725	15.861	20.4053	18.8751	14.1266	12.4651	15.6328	21.5919	22.9926	10.6598	7.16553	10.553	16.5515	15.4357	17.9129	16.1033	4.30341
BCAP31	100.683	128.212	76.7844	125.024	64.1243	112.122	118.69	107.318	153.083	89.1153	104.5	80.1862	175.376	133.284	90.8102	90.0559	142.216	163.718	115.855	95.2667	67.8299	116.819	191.041	107.723	108.076	111.005	97.895	53.0714
BCAR1	60.2493	57.7093	44.5736	43.315	68.3705	43.0154	54.5405	33.058	40.9536	42.277	41.3219	9.82124	24.5552	12.6736	19.5387	21.4052	27.3866	22.5445	35.5985	22.3467	23.0799	26.8738	52.9009	29.0151	34.9194	53.4449	21.4392	19.1252
BCAR3	3.2166	6.09058	2.62411	5.1637	5.28208	1.64268	1.95094	6.27502	6.71663	2.90561	4.93281	1.02932	6.3191	5.42977	5.96868	9.6927	1.75272	5.62218	5.77523	8.12886	3.35648	3.81185	3.83743	4.99205	4.01487	5.78621	3.90917	0.129278
BCAS1	0.0175465	0.0547171	0	0.0432303	0.14387	0.168968	0	0.0110943	0.159793	0.151653	0.198707	0.988875	0.0398531	1.62187	0	0.0759284	0.172379	2.50444	0	0.157375	0.312129	0.433624	0.558248	0.0400558	0.547168	1.86965	0.145847	0
BCAS2	13.153	13.917	9.40082	9.48435	8.37796	3.8592	8.40697	16.6176	6.92723	15.244	14.2404	11.9924	14.0824	12.2055	12.6463	10.3089	13.3922	11.6707	9.62188	16.2984	13.1633	9.77263	23.1952	7.82297	11.8386	11.3558	13.3755	1.33465
BCAS3	5.41218	8.56258	1.49139	2.48673	2.9046	5.59825	3.6333	9.37558	2.78659	9.39024	16.036	4.66405	10.43	10.1959	11.5612	7.00273	7.34583	4.4747	14.5557	5.28155	3.99179	1.93825	4.85822	6.13933	4.93927	10.9969	4.84848	1.87416
BCAS4	22.2136	31.1015	18.6275	20.4242	27.502	17.865	38.0998	39.7034	18.7199	22.0405	27.5724	6.76663	6.72984	2.80775	5.26738	2.36613	4.42899	5.51304	4.47061	3.5412	6.37621	5.69676	5.12285	7.19819	3.45006	6.79517	8.70483	2.12338
BCAT1	2.64506	11.0158	5.24426	2.95773	1.74416	0.353394	5.773	1.02079	0.570515	1.47884	0.492288	1.29257	1.16037	1.58868	1.4497	1.64471	5.96572	1.85948	1.15285	3.06417	1.00134	3.26771	1.34531	0.30733	1.99986	0.244813	0.425054	0.0101748
BCAT2	20.3177	19.4183	15.4421	18.1477	25.0939	20.1303	16.604	26.1098	18.3566	30.0593	31.0538	19.6394	20.7222	19.361	17.9037	18.9859	26.3035	17.1893	26.717	14.4394	10.7149	9.14577	36.5567	22.7347	20.9984	26.1415	44.5782	13.0678
BCCIP	13.2986	13.9685	11.1008	13.0422	11.4633	7.10879	11.1175	17.6573	10.0061	11.8535	13.6424	12.331	24.1	15.3446	23.7081	20.9716	39.9301	17.0849	19.9747	19.3158	17.3507	22.6109	10.8675	14.5102	13.2362	18.8169	14.6807	10.6273
BCDIN3D	4.65564	5.52333	1.78716	3.26997	2.98358	1.44389	1.53025	4.66475	2.75392	3.31579	2.4554	1.54983	2.08637	1.75758	1.48173	1.68625	0.998846	0.859939	2.19788	2.11831	1.62414	2.0614	2.24644	2.25701	2.26621	2.04805	1.80907	0.394594
BCHE	0.0153519	0.42339	0.0909773	0.0175121	0.0343996	0.0259048	0.640444	0.0279525	0	0.0162173	0.0398222	0.156154	0.172003	0.261226	0.101018	0.122604	0.310599	0.178307	0.381827	0.0827084	0.787239	0.42704	25.5827	2.04378	8.01764	1.2196	4.65837	2.13004
BCKDHA	67.9241	95.658	22.8965	36.0372	59.7713	31.0174	56.2011	54.8888	26.6543	62.0268	62.2862	23.0315	58.8322	50.2902	47.2812	55.432	41.5922	28.1208	39.6016	31.6263	40.3186	18.241	54.707	31.6176	31.8701	43.4069	22.2144	8.10328
BCKDHB	11.9553	12.6323	5.85095	19.8092	8.36409	0.850264	7.06796	24.7865	12.0763	10.8789	5.49241	3.32961	8.91935	4.21128	4.06847	6.08764	5.21346	5.24554	4.29914	4.74374	2.96161	3.413	11.9834	3.39289	9.51564	7.18972	20.8144	2.37608
BCKDK	13.0894	13.8325	8.97294	20.4857	11.9249	14.4393	11.7558	17.264	20.5978	14.6063	16.6915	36.6638	20.9989	42.4122	35.0469	53.3964	61.0614	44.2111	39.6982	42.2442	23.3069	31.7906	53.4953	26.0122	51.5639	25.7806	25.0126	10.4249
BCL10	2.10215	2.11035	1.59581	3.53899	1.37092	1.89283	2.39434	2.84926	3.9706	4.40237	2.07819	4.86882	2.74963	4.25744	2.86836	3.65718	6.61972	4.4853	3.75084	6.40229	3.66708	3.21239	1.90116	2.89604	2.46755	3.04263	2.63077	0.800826
BCL11A	0	0.0930528	0.0153543	0.015986	0.0371674	0	0.100044	0.016571	0.159202	0.15142	0.0217582	0.271124	0.0802772	0.867114	0.708269	1.55684	1.44339	0.123344	0.716227	0.120127	1.41088	0.429034	0.717544	1.11425	0.999132	1.23507	0.539308	0.219491
BCL11B	0.0731833	0.170121	0.0456354	0.0572105	0.09262	0	0.0283309	0.132619	0.139576	0.19737	0.177219	0.572028	0.991745	0.674044	0.438616	0.970124	0.11344	0.490516	0.263924	0.851616	0.209749	0.754258	0.0406934	0.0461904	0.240326	0.129702	0.131178	0.0112219
BCL2	11.5249	10.3747	8.90289	12.6803	10.7817	4.11683	7.63905	15.5048	7.08877	7.57536	6.26533	3.82937	9.51904	10.3499	9.78719	11.0311	0.778129	4.55764	4.09349	5.42262	0.853329	3.58053	2.60771	8.17219	5.12896	9.1067	11.5899	2.39456
BCL2A1	0.436206	1.77259	0.309283	0.505123	0.810575	0	0.12636	0.321191	0.633712	3.90765	0.465034	0.759113	2.93842	0.920154	2.78961	1.77949	5.58841	1.55955	3.08672	9.94823	1.70959	17.8938	1.57873	1.08706	11.5448	1.56364	1.22114	1.77371
BCL2L1	31.9163	114.232	51.2336	39.5377	55.1765	34.2237	93.9638	88.6036	36.5247	68.9093	71.6576	63.891	40.8199	45.6686	69.6529	42.4535	70.2517	39.5802	53.7499	55.2286	22.4374	52.4618	104.789	61.8019	84.2057	99.4812	51.6693	15.9527
BCL2L10	0.373216	0.153562	0.171129	2.71764	0.991811	0.224804	0.250313	0	4.70758	2.25033	6.0379	0.0703458	0.10843	0.66608	0.478079	0.118302	0.0596856	0.216717	0.0319379	1.37194	0	0	0.0481348	0.499662	0.781234	0.275722	1.22202	0.0824435
BCL2L11	7.21177	6.41391	3.71108	9.45987	4.01685	0.812234	5.12098	5.15051	4.02863	6.21015	2.84835	12.8914	7.72049	12.6105	6.01443	4.06004	4.86462	11.9826	4.33689	5.04871	3.27452	5.96637	1.55293	6.98791	7.21678	9.11236	5.947	0.538987
BCL2L12	4.35332	7.80802	4.27315	2.76688	4.48009	5.62406	7.54635	4.88375	3.45219	7.65599	7.41781	5.11953	5.47561	5.22924	5.97293	4.10477	11.6612	7.51316	6.38676	5.65172	4.86382	16.0269	8.41958	8.94449	7.94486	7.64734	4.36291	3.98009
BCL2L13	23.9111	28.4651	17.8599	31.4106	14.6446	16.5976	14.2895	30.4599	21.3986	24.4289	18.5897	12.7259	12.3763	6.42377	13.5265	9.82552	17.0332	10.9278	9.70472	11.544	8.37578	7.89748	9.67628	11.1325	9.70841	9.82125	14.4493	3.28553
BCL2L14	0	0.0978613	0.0210267	0.10238	0.0212251	0.0709774	0	0.197271	0.137232	0.353425	0	0.0467392	0.287115	0	0.0268073	0.123109	0.107366	0.282769	0.0416334	0.0457954	0	0.484822	0	0	0	0	0.0242223	0
BCL2L15	0	0.461588	0	0.0473114	0	0	0	0	0.0505028	0.13137	0.489445	0.520849	0.0436821	0.178696	0	0.0475917	0	0.194564	0.038587	0.13411	0.916259	0.111087	0.561872	5.53708	0.209717	1.27517	0.0476124	0
BCL2L2	26.835	23.7489	26.2616	32.0582	28.6925	8.93253	17.84	25.6316	22.5635	19.5195	32.6504	7.11033	5.99067	8.69943	11.6846	11.8426	7.35375	6.69624	10.7841	8.66147	3.46203	2.1087	6.10163	7.23831	6.84198	11.124	11.2846	1.21726
BCL2L2-PABPN1	6.94656	2.03133	9.46429	4.66741	0.835291	2.20584	3.43431	2.67939	0.656189	6.76017	1.75704	5.43854	2.59264	4.01092	2.41096	3.05724	2.27909	2.01774	3.68284	1.98185	3.48468e-07	1.51566	3.31968	1.74284	1.88495	2.63112	2.7403	0.8699
BCL3	2.52705	9.28025	2.41026	3.93919	8.34618	4.01043	3.47349	4.124	5.18317	19.4262	11.2682	4.51586	8.8911	6.68523	24.1882	17.5954	32.6062	13.3062	29.7698	11.0911	15.2596	25.8996	5.81454	14.8108	14.8551	14.422	7.48973	4.01655
BCL6	3.28153	9.55825	7.37304	7.18927	4.85335	2.29273	5.26654	2.8329	5.92162	7.15635	5.87625	25.299	15.9856	24.5332	12.2398	20.4054	8.47673	29.5419	20.4398	24.5406	8.53676	7.96995	6.17365	16.6761	9.16227	5.15219	4.81287	1.38209
BCL6B	1.38943	8.60896	2.18224	2.76314	12.8007	0.0347123	3.09733	4.04457	2.62583	3.07537	8.9187	8.71138	11.3301	16.3715	9.08853	13.2197	2.96467	8.3291	21.3304	13.3433	7.604	1.09072	0.22477	0.421816	0.24211	0.242755	0.278049	0.426999
BCL7A	6.82705	7.24736	5.31022	8.80787	6.67099	8.03716	7.46355	9.03512	8.96149	5.73939	7.07056	2.82607	4.04558	6.81269	6.60861	4.31034	2.00564	1.53764	5.04473	1.50081	3.31915	0.951347	9.87806	13.9722	8.07464	11.9866	9.6202	8.77182
BCL7B	27.2193	23.1177	12.9956	28.0089	16.9207	16.9795	17.1908	15.2814	25.0702	21.3333	24.6529	7.98325	13.3331	15.2113	12.9909	12.1549	16.8665	10.9616	17.46	14.1573	8.75301	12.682	16.7102	28.5673	25.2345	25.4458	13.2342	3.82873
BCL7C	23.5344	25.4982	7.30896	19.6771	14.4132	29.9207	33.9008	17.426	18.646	19.2423	23.7039	18.0666	23.8718	27.1642	31.0057	24.6737	19.6966	25.2338	28.1474	24.5097	35.835	27.6027	33.3703	32.1044	25.7941	30.9514	14.5623	36.8433
BCL9	1.33249	1.83512	2.04909	1.30163	2.12846	0.602058	1.66482	3.32376	1.08594	2.11133	1.36609	1.2283	1.4723	1.97114	1.62805	1.87531	3.73736	1.50735	2.38054	1.54719	1.2843	0.796358	1.60291	1.73131	1.20176	2.18923	1.96333	0.163772
BCL9L	2.26797	4.54867	3.76552	4.09077	4.01749	1.31359	3.64432	3.09628	3.68447	2.88826	2.94068	9.85388	9.90475	14.0893	8.02679	11.4981	9.75535	8.88677	8.4915	13.7032	6.95285	8.43258	3.32773	7.5742	3.87866	7.62823	6.01141	0.56499
BCLAF1	8.4992	15.3031	12.8946	12.3525	12.7136	2.12591	11.0349	16.368	6.07861	16.968	13.2123	12.9733	17.6504	14.106	14.3363	16.3058	21.4136	11.8832	16.5734	16.9796	16.0303	11.2115	14.1268	12.6414	10.887	14.6451	18.4901	3.18709
BCMO1	0.514029	0.0236952	0	1.43959	0.0550845	0.193682	0	0	1.10082	0.258351	0.795172	4.20251	7.97034	0.570127	4.61044	2.01007	2.51362	6.3276	4.1099	2.06374	1.87422	1.3991	3.29675	1.90368	4.19782	2.05224	2.68986	0.27154
BCO2	2.18507	6.66198	7.73352	5.5187	3.94269	1.00055	3.1644	1.46917	7.94682	5.0396	5.42237	0.279457	0.482264	0.466739	0.625667	0.288131	0.271525	0.780788	0.457333	0.507456	0.226932	0.385561	2.82171	3.66562	4.06792	4.82079	0.416764	0.364457
BCOR	3.24764	5.06147	3.09575	4.62154	4.22432	2.75768	3.19953	4.36153	3.71798	5.89961	5.43864	2.7297	3.89836	5.49915	4.82598	6.82014	3.05484	3.64116	7.8819	10.7521	2.49353	3.2035	3.18023	5.65407	2.95929	5.92794	2.55352	0.721673
BCORL1	1.29976	0.878855	0.610328	0.440714	1.2601	0.840034	0.935859	0.856907	0.340291	1.84939	1.41609	1.89684	2.48952	3.12859	2.23243	2.50038	2.66112	2.09954	2.26427	1.52188	1.09956	1.48513	1.13523	3.21681	1.87881	2.31978	1.3869	1.29157
BCR	22.7479	21.5688	14.34	19.8967	25.3572	15.8529	27.3006	23.9432	17.7947	30.1906	26.5057	3.21649	7.25762	4.17161	5.45601	5.5528	7.55954	5.12204	14.9935	6.92967	6.45326	4.87526	5.01532	14.3347	8.32538	10.6106	7.03508	1.79279
BCS1L	5.41079	12.9427	6.6147	7.66507	8.53523	4.81937	9.94965	4.88161	9.19066	12.0299	20.6581	11.0275	17.5177	12.8311	19.955	12.2119	13.263	10.8178	21.9975	6.69244	15.2907	12.3031	15.77	15.8814	17.4045	15.1376	14.2241	12.3039
BDH1	19.7229	19.3784	19.575	7.31516	33.1117	18.0624	30.2734	31.4448	5.48586	24.0728	9.79935	1.25847	2.4342	4.74235	0.282535	0.773751	0.164299	9.44333	0.604327	1.92582	0.882579	2.85712	13.0347	6.47825	7.10067	12.576	25.0731	0.973785
BDH2	32.4334	51.8775	24.9474	84.7044	27.8789	19.5144	28.3608	47.2819	104.295	48.4812	76.072	33.6952	57.3659	26.6188	34.6466	47.3602	14.3137	41.6071	27.6363	35.3071	17.0822	5.12562	82.3246	38.5419	51.9889	33.6029	67.7701	36.2984
BDKRB1	2.00921	0.64427	2.5448	1.63344	0.156739	3.53247	0.361509	1.43098	2.3004	1.94473	3.57464	0.173157	2.81139e-50	0.355875	0.101384	0	0.676582	0.110514	0.10957	1.32085	0.216556	0.224208	0.0760541	0	0	0.0538834	0.0305827	0
BDKRB2	4.03492	4.27203	13.2322	5.58529	2.66397	3.89761	2.57519	5.46368	4.39632	40.3922	51.0929	1.74069	0.332633	0.69222	1.00427	0.439828	1.34258	1.10406	0.574823	16.5638	1.61639	3.1647	0.156886	0.0562478	0.110932	0.0906065	0.0454225	0.304933
BDNF	0.106987	0.150517	0.105609	0.0537343	0.260706	0.0325453	0.0291912	0.00869452	0.0347231	0.159885	0	0.0604063	1.00844	0.276498	1.10149	2.1966	0.213362	0.178814	0.703713	0.221232	0.0873735	0	0.289851	0.492479	0.58672	0.0324784	0.0216808	0.139998
BDP1	1.4918	1.79753	2.57312	2.99776	1.65852	0.293417	1.26084	2.9968	1.13922	2.62307	1.9281	2.25481	1.95202	2.86731	2.7388	2.66049	2.09509	1.59171	1.28778	1.93515	0.967498	1.14792	1.27412	1.29472	0.900181	2.20582	2.51358	0.580108
BEAN1	0.0251826	0.0141475	0.0899417	0.111435	0.0578372	0	0	0.0292504	0.229128	0.165097	0.069138	0.155012	0.137269	0.153734	0.210935	0.11796	0.075007	0.112042	0.0532441	0.448427	0.169073	0.0961802	0.451847	0.777223	0.758749	0.354202	5.35702	0.0473559
BECN1	16.3836	17.7484	16.7249	14.4902	13.9927	7.56048	7.59298	19.1426	11.2218	25.3502	22.0193	16.2698	21.611	19.448	17.8272	22.0252	30.4422	17.0396	21.9634	20.3099	11.1337	15.667	26.1446	17.3963	33.3125	25.9406	22.5323	2.37149
BEGAIN	0	0.203364	0.0137588	0.298745	0.0940223	0.102955	0.608913	0.191416	0.88431	0.0637758	0.196642	0	0.0290206	0.524078	0.110439	0.513148	0.833063	0.0324058	0.0770111	0.0600829	0.0847951	0	0.139699	0.155964	0.157141	0.177856	0.71084	0
BEND2	0	0	0	0	0	0	0	0	0	0	0	0	0	0	0	0	0	0	0.00707992	0	0	0	0	0	0	0	0	0
BEND3	0.213761	0.177675	0.0943697	0.250888	0.348835	0.0387231	0.147784	0.282767	0.169531	0.131089	0.254971	0.120641	0.146248	0.336867	0.170638	0.173315	0.28528	0.130533	0.144925	0.194427	0.187852	0.145996	0.334798	0.265009	0.260416	0.377139	0.460531	0.0138248
BEND4	0	0	0.0154839	0	0	0	0	0	0	0.0083825	0.00511629	0.0223245	0.00410873	0.00845825	0.0100008	0	0.127607	0	0.00363542	0.0128231	0.014726	0.0703544	0	0	0	0	0	0
BEND5	3.49251	2.10631	0.552313	0.609619	0.778569	0.618762	1.07114	2.00734	0.846704	1.61974	1.84434	3.23975	4.58941	5.0305	4.4275	8.54992	2.14412	4.35764	1.8033	2.05317	4.17475	0.816156	0.797746	3.16781	2.21776	2.85081	1.82918	1.96548
BEND6	0.360488	0.39948	0	0.126914	2.63282	0.0268028	2.53657	0.332285	0	0.274102	0.205299	0.817149	0.423251	0.256012	0.0169879	0.190015	3.15438	1.3425	0.0247977	0.471152	0.524191	0.552091	0.335664	0.0412424	0.174356	0.020943	0.88723	0
BEND7	3.68786	1.87088	2.10688	1.81868	3.05961	0.885053	1.50162	3.36501	1.05661	2.36795	3.1813	1.07473	5.26449	2.71244	5.1005	4.3663	4.21319	2.36364	1.28899	3.44179	0.57934	0.0484567	2.72912	7.57314	6.74057	6.98142	6.87051	3.75218
BEST1	39.0823	15.2878	19.0225	26.2862	24.2996	70.8734	44.5147	33.4242	27.1525	31.553	21.6879	31.5509	34.9668	20.1756	42.6995	34.9893	25.9218	44.0409	53.6553	30.009	38.703	28.4845	53.4434	33.9181	40.2787	23.6459	20.6343	16.0376
[truncated: 18,113 more rows]
