# Supplementary material for: Epigenomic charting and functional annotation of risk loci in renal cell carcinoma
Source: Nat Commun. 2023 Jan 21;14:346. doi: 10.1038/s41467-023-35833-5 (PMC9867739; doi:10.1038/s41467-023-35833-5)
Supplement: Supplementary file 9 — Supplementary Data 6 [file 41467_2023_35833_MOESM9_ESM.xlsx]

## Sheet: Supplementary Data 6
Supplementary Data 6: Differential Gene Expression
tf.name	mean.geneExp	x.KICH.geneExp	y.KICH.geneExp	log2FC.KICH.geneExp	p.value.KICH.geneExp	x.KIRC.geneExp	y.KIRC.geneExp	log2FC.KIRC.geneExp	p.value.KIRC.geneExp	x.KIRP.geneExp	y.KIRP.geneExp	log2FC.KIRP.geneExp	p.value.KIRP.geneExp	p.adjust.KICH.geneExp	p.adjust.KIRC.geneExp	p.adjust.KIRP.geneExp
AEBP1	52.2715	11.9684	78.3499	2.7107	0.999946	79.087	34.9202	-1.17938	0.00245444	76.9987	45.5277	-0.758089	0.182585	NA	0.00280507	NA
AHR	8.34721	3.36198	11.5729	1.78337	0.999998	8.10734	8.50241	0.0686431	0.0367461	17.9265	5.73466	-1.64432	0.00326751	NA	NA	0.00527828
ANKZF1	7.20577	3.11495	9.85277	1.66132	0.999983	11.1213	4.67216	-1.25117	7.08292e-05	7.52705	7.11815	-0.0805822	0.424354	NA	0.000136774	NA
ARID5A	6.17358	3.54464	7.87466	1.15158	0.999441	10.029	3.67892	-1.44682	1.39703e-06	3.92509	6.78681	0.790008	0.893059	NA	1.11762e-05	NA
ARNT2	6.08038	12.1375	2.16108	-2.48965	0.00245444	1.66967	8.93438	2.41981	0.996591	3.062	6.90358	1.17287	0.575646	0.00281806	NA	NA
BARX2	9.70769	5.57939	12.3789	1.14971	0.781206	17.8062	4.4675	-1.99484	0.00675645	2.42903	11.6928	2.26717	0.98213	NA	0.00713889	NA
BCL6	10.8189	5.60017	14.1958	1.34192	0.99826	17.9972	6.17418	-1.54345	9.08067e-06	7.22653	11.7987	0.707249	0.903172	NA	2.99128e-05	NA
BCL6B	5.88432	4.50373	6.77764	0.589664	0.644341	10.3076	3.0222	-1.77003	0.000455291	0.306083	7.40565	4.59663	0.99995	NA	0.000637407	NA
BHLHE41	9.71703	1.22352	15.2128	3.63618	1	19.1557	3.60969	-2.40782	4.51705e-06	7.98433	10.1896	0.351853	0.40309	NA	1.80682e-05	NA
CEBPB	47.8803	17.1986	67.7331	1.97757	0.999168	89.7323	20.7995	-2.10908	2.33303e-05	27.4012	53.4655	0.964368	0.817415	NA	5.68043e-05	NA
CSRNP1	11.6774	16.7701	8.3822	-1.00049	0.00839152	9.84867	12.8608	0.384975	0.741736	5.69368	13.3094	1.22501	0.98344	0.00839152	NA	NA
DDIT3	60.5269	117.901	23.4026	-2.33284	2.33303e-05	22.6497	85.0357	1.90858	0.997102	24.7829	70.2753	1.50367	0.903172	4.25436e-05	NA	NA
DMRT2	58.9843	150.05	0.0596136	-11.2975	4.32542e-06	0.0749534	97.1021	10.3393	0.994379	0.0314906	75.0623	11.219	0.990928	1.0002e-05	NA	NA
ELF3	42.7563	25.3458	54.0219	1.0918	0.626942	15.0307	60.6963	2.0137	0.997546	125.506	20.1883	-2.63616	1.06174e-05	NA	NA	7.43218e-05
EMX2	12.239	8.12693	14.8997	0.874499	0.756564	8.42617	14.7061	0.803461	0.926549	26.7678	8.27655	-1.6934	0.00489462	NA	NA	0.00685247
EPAS1	46.9866	36.4888	53.7794	0.559599	0.661454	76.7938	27.6996	-1.47112	0.00121364	11.5862	56.6413	2.28945	0.999551	NA	0.00154464	NA
ESRRA	80.7147	151.949	34.6221	-2.13382	4.65676e-08	31.3025	112.687	1.84797	0.999909	40.7081	91.6256	1.17044	0.870704	3.60899e-07	NA	NA
ETS1	16.5534	10.3074	20.5949	0.998612	0.976542	28.7175	8.68246	-1.72575	8.84783e-07	5.70348	19.5124	1.77448	0.997356	NA	8.25798e-06	NA
FLI1	9.64552	6.22665	11.8577	0.929299	0.949863	16.2036	5.40206	-1.58473	0.000368536	3.8903	11.2151	1.52749	0.974171	NA	0.000557784	NA
FOS	115.574	64.5475	148.591	1.20292	0.661454	189.156	67.9621	-1.47678	0.0955814	74.2222	126.852	0.773221	0.870704	NA	0.0973193	NA
FOXC1	4.55995	0.9322	6.90732	2.88942	0.999977	2.83598	5.67546	1.00089	0.258264	14.3714	1.88409	-2.93126	1.06174e-05	NA	NA	7.43218e-05
FOXI1	55.4636	141.142	0.0245005	-12.4921	3.20015e-06	0.0229634	91.337	11.9576	0.998462	0.0273185	70.5826	11.3352	0.973492	8.26706e-06	NA	NA
FOXJ3	9.66982	3.76339	13.4916	1.84196	0.997102	18.7768	3.77705	-2.31362	3.12003e-06	3.80209	11.2701	1.56764	0.950226	NA	1.34401e-05	NA
FOXP1	7.9517	14.2639	3.86735	-1.88295	6.47289e-06	3.65974	10.7288	1.55168	0.99826	4.24796	8.96181	1.07702	0.912624	1.33773e-05	NA	NA
FOXQ1	3.75046	0.93991	5.56906	2.56684	0.999316	2.88166	4.31263	0.581665	0.444848	10.4959	1.91079	-2.45759	5.04327e-05	NA	NA	0.000211817
GATA2	11.6809	26.0431	2.38769	-3.44721	4.65676e-08	2.91692	17.3517	2.57256	0.985645	1.41744	14.48	3.3527	0.997884	3.60899e-07	NA	NA
HES4	27.2677	6.24031	40.8737	2.71148	0.999983	41.8471	17.8341	-1.23049	0.00176763	39.0892	24.0437	-0.701113	0.0850435	NA	0.0021519	NA
HEYL	5.84887	2.65491	7.91555	1.57603	0.857736	11.699	2.06348	-2.50324	9.14587e-05	0.979187	7.17697	2.87372	0.999209	NA	0.000165216	NA
HLX	6.60817	5.00067	7.64831	0.613021	0.857736	11.1563	3.66525	-1.60587	0.000237495	1.217	8.07849	2.73076	0.997884	NA	0.000369436	NA
HMGN3	47.6094	15.5434	68.3579	2.1368	0.999998	86.0674	22.7248	-1.9212	3.12003e-06	35.8906	50.8054	0.501375	0.510878	NA	1.34401e-05	NA
HNF1B	23.279	7.68301	33.3706	2.11883	0.999977	21.0013	24.7529	0.23712	0.201751	56.0477	14.3421	-1.96639	7.96305e-05	NA	NA	0.000278707
HNF4A	6.45273	0.0475802	10.5972	7.79911	0.999995	11.2073	3.37621	-1.73097	0.00151859	9.4787	5.62746	-0.752204	0.0492766	NA	0.0018898	NA
HOXA10	8.26794	12.3313	5.63874	-1.12887	0.00728181	4.2842	10.8457	1.34002	0.997102	8.12208	8.30773	0.0326054	0.40309	0.00752454	NA	NA
HOXA3	6.91526	1.37839	10.4979	2.92905	0.999983	7.56886	6.49233	-0.221339	0.0453113	15.8679	4.47363	-1.82659	0.00713489	NA	NA	0.00936455
HOXA7	8.63329	14.7363	4.68427	-1.65348	0.000683798	3.09511	12.2168	1.9808	0.998786	7.59772	8.91571	0.230785	0.59691	0.000815298	NA	NA
HOXA9	8.67189	8.60041	8.71815	0.0196157	0.289216	4.55575	11.3353	1.31506	0.992718	16.3492	6.57808	-1.31348	0.0165605	NA	NA	0.0173885
HOXB6	7.43465	12.8653	3.92073	-1.71429	0.000455291	3.53412	9.95853	1.49458	0.993702	4.6295	8.1997	0.824715	0.817415	0.000641546	NA	NA
HOXD9	6.98941	3.27889	9.39034	1.51797	0.954689	12.3304	3.53349	-1.80305	0.0329708	4.00024	7.80464	0.964245	0.59691	NA	0.0341919	NA
HSF4	18.0508	7.1365	25.113	1.81515	0.987392	34.0691	7.68607	-2.14814	0.00207091	8.69362	20.6028	1.24481	0.770064	NA	0.00246746	NA
ID1	45.7263	13.2772	66.7228	2.32923	0.993702	30.0597	55.8635	0.894074	0.463169	133.938	21.6685	-2.6279	0.00211552	NA	NA	0.00403871
IRF1	17.6302	11.5321	21.576	0.903776	0.983702	28.257	10.754	-1.39373	3.12003e-05	9.32756	19.8945	1.0928	0.974171	NA	6.98886e-05	NA
IRF5	8.13717	3.27487	11.2834	1.78469	0.999959	7.46411	8.57268	0.199776	0.201751	18.2853	5.36949	-1.76783	0.000169878	NA	NA	0.000509635
IRF6	8.26325	17.0524	2.57616	-2.72668	8.84783e-07	1.89657	12.3829	2.70688	0.999851	3.82207	9.47449	1.3097	0.831796	3.04759e-06	NA	NA
IRF7	11.3181	3.83184	16.1622	2.07651	0.999883	21.3797	4.80765	-2.15284	1.8627e-07	6.59666	12.6058	0.934278	0.858446	NA	3.47704e-06	NA
IRX3	21.6165	0.638681	35.1904	5.78394	1	27.7447	17.6513	-0.652441	0.0126084	48.841	14.1917	-1.78305	0.00489462	NA	NA	0.00685247
JDP2	10.092	7.60221	11.703	0.62239	0.959146	14.5997	7.17521	-1.02485	0.000683798	6.39237	11.101	0.796263	0.950226	NA	0.000911731	NA
JUN	63.5217	35.5862	81.5976	1.19721	0.995334	97.062	41.8191	-1.21474	0.00629835	53.2462	66.3241	0.316855	0.489122	NA	0.00678284	NA
JUNB	95.3221	72.8498	109.863	0.59271	0.86809	145.17	63.0679	-1.20276	0.00245444	45.1344	109.01	1.27216	0.977621	NA	0.00280507	NA
MAF	13.5163	5.82243	18.4946	1.66741	0.999946	21.9008	8.09097	-1.4366	5.43443e-05	12.25	13.8616	0.178317	0.532569	NA	0.000108689	NA
MAFB	8.25506	6.57281	9.34358	0.507465	0.904419	11.9711	5.85059	-1.0329	0.000455291	4.52653	9.27193	1.03446	0.989844	NA	0.000637407	NA
MBNL2	10.2807	5.14025	13.6069	1.40443	0.999763	16.9041	5.99501	-1.49554	0.00011735	7.56206	11.0222	0.543554	0.59691	NA	0.000205363	NA
MECOM	7.7894	15.9433	2.51332	-2.66528	9.31351e-08	3.52484	10.5488	1.58145	0.933013	0.658871	9.73409	3.88498	0.999968	4.81198e-07	NA	NA
MEF2C	8.58678	6.83443	9.72066	0.508233	0.86809	13.5825	5.35428	-1.34298	2.33303e-05	2.64066	10.2084	1.95079	0.999761	NA	5.68043e-05	NA
MSANTD3	7.95236	3.74685	10.6736	1.51029	0.999811	12.9346	4.72855	-1.45176	1.26198e-05	6.52834	8.34072	0.353455	0.735237	NA	3.92616e-05	NA
MSC	5.19698	0.461327	8.26122	4.16249	1	10.2372	1.93564	-2.40294	9.08067e-06	4.63855	5.34928	0.205671	0.361448	NA	2.99128e-05	NA
MXI1	18.2366	7.34892	25.2816	1.78248	0.999763	33.9377	8.07707	-2.07098	5.58811e-07	9.41201	20.6433	1.1331	0.870704	NA	6.25868e-06	NA
MYC	16.5782	5.57419	23.6984	2.08796	0.999811	27.868	9.27297	-1.58751	0.000149389	16.0541	16.7211	0.0587304	0.554197	NA	0.000246052	NA
NFIX	11.265	5.96704	14.693	1.30004	0.988959	19.8613	5.70264	-1.80026	2.09554e-06	5.2179	12.9142	1.30741	0.987981	NA	1.30389e-05	NA
NFKB2	22.0006	8.55171	30.7029	1.84409	0.999987	39.2971	10.8088	-1.86221	1.8627e-07	14.9468	23.9244	0.678643	0.735237	NA	3.47704e-06	NA
NKX6-1	9.11556	23.1563	0.0303998	-9.57312	0.00351067	0.0395316	14.9883	8.56661	0.876028	0.0136582	11.5979	9.72988	0.972538	0.00388681	NA	NA
NPAS2	5.22284	0.339377	8.38272	4.62646	1	6.03573	4.69685	-0.361836	0.0295092	12.6855	3.18755	-1.99266	0.000790996	NA	NA	0.00207637
NR1H3	16.1491	10.819	19.598	0.857138	0.985645	24.5722	10.6988	-1.19957	3.12003e-06	10.4786	17.6956	0.755948	0.989844	NA	1.34401e-05	NA
NR1H4	12.5339	0.596381	20.2582	5.08613	1	19.9167	7.75681	-1.36044	0.00399522	20.8843	10.2565	-1.02587	0.0165605	NA	0.0043869	0.0173885
NR2F2	18.7992	12.5032	22.8732	0.871359	0.999703	17.8838	19.3916	0.116783	0.39071	32.0204	15.1935	-1.07554	3.18522e-05	NA	NA	0.000167224
NR2F6	23.8596	34.3325	17.0831	-1.00701	5.43443e-05	16.6914	28.4979	0.771748	0.99826	17.8011	25.5119	0.519207	0.831796	9.3593e-05	NA	NA
NR3C1	7.23793	4.75897	8.84196	0.893718	0.997929	10.8425	4.90554	-1.14421	1.723e-05	5.17427	7.80074	0.592255	0.893059	NA	4.8244e-05	NA
NR4A1	114.14	217.613	47.1871	-2.2053	7.08292e-05	62.4132	147.611	1.24187	0.904419	19.2725	140.013	2.86095	0.997884	0.000109785	NA	NA
PAX2	13.1554	2.74459	19.8917	2.85751	0.999987	16.1484	11.2187	-0.525487	0.0263444	26.7545	9.44649	-1.50193	0.0141397	NA	NA	0.0164963
PLSCR1	27.5756	15.8426	35.1675	1.15043	0.999883	40.7612	19.0437	-1.09788	0.000559323	24.9124	28.3019	0.184036	0.382123	NA	0.000763953	NA
POU5F1	12.4564	1.11425	19.7955	4.15102	0.999969	26.1402	3.60218	-2.85933	0.000455291	8.16337	13.6272	0.739256	0.301943	NA	0.000637407	NA
PPARG	10.9548	15.9783	7.70426	-1.05239	0.000149389	6.78849	13.6506	1.0078	0.998786	9.38315	11.3834	0.278789	0.735237	0.000220526	NA	NA
PRDM4	9.99888	16.1494	6.01915	-1.42385	2.09554e-06	5.60467	12.8422	1.19619	0.999763	6.77903	10.877	0.682133	0.831796	5.90561e-06	NA	NA
RELB	8.85311	6.46899	10.3958	0.684385	0.985645	12.7422	6.33666	-1.00782	0.000149389	6.09405	9.60558	0.656472	0.93701	NA	0.000246052	NA
RUNX1	6.63842	4.36944	8.10658	0.891644	0.939042	11.3604	3.58303	-1.66476	1.723e-05	2.14128	7.86491	1.87696	0.997884	NA	4.8244e-05	NA
SATB1	7.77579	13.6085	4.00166	-1.76584	1.39703e-06	3.86568	10.3059	1.41467	0.998993	4.25097	8.7371	1.03936	0.921386	4.33078e-06	NA	NA
SKI	8.48828	4.77127	10.8934	1.19101	0.999811	13.2187	5.42744	-1.28423	2.09554e-06	6.63043	8.99497	0.440016	0.817415	NA	1.30389e-05	NA
SMAD3	20.5049	30.9367	13.755	-1.16937	0.000559323	15.0854	24.0117	0.670583	0.954689	11.3158	23.0111	1.02399	0.961249	0.00069356	NA	NA
SMYD3	7.30536	2.30943	10.538	2.19	0.999998	12.4643	3.96723	-1.6516	3.12003e-05	7.00654	7.38685	0.0762581	0.361448	NA	6.98886e-05	NA
SOX18	12.3769	11.3008	13.0732	0.210191	0.518435	19.3866	7.84118	-1.30592	0.00399522	1.49861	15.3437	3.35595	0.999668	NA	0.0043869	NA
SOX4	13.9634	7.2049	18.3366	1.34767	0.993702	9.99961	16.5282	0.724986	0.741736	33.621	8.60226	-1.96657	5.3087e-06	NA	NA	7.43218e-05
SOX9	7.14636	2.4959	10.1555	2.02462	0.99826	5.75763	8.04495	0.482608	0.321749	18.2182	4.12677	-2.1423	0.00211552	NA	NA	0.00403871
SPI1	24.8184	10.9465	33.7944	1.62631	0.999994	39.3719	15.4015	-1.3541	9.14587e-05	23.569	25.1592	0.0941969	0.341182	NA	0.000165216	NA
SREBF2	19.8208	34.248	10.4855	-1.70762	4.65676e-08	11.3402	25.3083	1.15817	0.988959	8.91874	22.7941	1.35375	0.996732	3.60899e-07	NA	NA
STAT1	29.0848	12.8974	39.559	1.61692	0.998786	51.6657	14.4736	-1.83579	5.43443e-05	17.3632	32.2816	0.89468	0.802307	NA	0.000108689	NA
STAT2	9.83106	5.79224	12.4444	1.10331	0.99826	15.3846	6.23761	-1.30242	2.33303e-05	7.05411	10.5884	0.58595	0.870704	NA	5.68043e-05	NA
STAT3	26.9596	16.1918	33.9271	1.06717	0.999441	39.5436	18.8171	-1.0714	5.43443e-05	23.6301	27.8677	0.237965	0.735237	NA	0.000108689	NA
TBX2	19.3637	30.9216	11.8851	-1.37946	7.08292e-05	17.3287	20.6805	0.255105	0.726469	1.90508	24.1252	3.66261	0.999989	0.000109785	NA	NA
TCF4	9.25103	7.9332	10.1037	0.348916	0.644341	14.593	5.79445	-1.33253	0.000831696	1.87341	11.2631	2.58786	0.99983	NA	0.00108314	NA
TEF	7.27561	10.7176	5.04841	-1.08609	0.000559323	5.2553	8.58287	0.707687	0.970491	4.66911	7.98647	0.774412	0.93701	0.00069356	NA	NA
TFCP2L1	10.3944	24.7098	1.1315	-4.44877	9.31351e-08	0.316435	16.9155	5.74029	0.999987	2.6258	12.5131	2.25261	0.752976	4.81198e-07	NA	NA
TGIF1	25.2084	13.7772	32.605	1.24281	0.999929	26.1032	24.6294	-0.0838466	0.103914	44.5251	19.9402	-1.15894	0.00326751	NA	NA	0.00527828
THRB	5.24159	10.9032	1.57822	-2.78838	8.84783e-07	1.55904	7.62441	2.28997	0.99826	1.61337	6.2311	1.94941	0.950226	3.04759e-06	NA	NA
TSC22D3	101.825	33.0674	146.315	2.1456	0.996591	195.127	41.453	-2.23487	0.000189018	56.8265	114.097	1.00563	0.817415	NA	0.000302428	NA
VDR	5.84479	11.8477	1.96056	-2.59527	4.51705e-06	2.26424	8.16161	1.84982	0.976542	1.40379	7.05597	2.32952	0.994068	1.0002e-05	NA	NA
ZBTB47	8.10872	15.6775	3.21126	-2.28749	1.8627e-07	3.03914	11.389	1.90591	0.999316	3.52682	9.35834	1.40789	0.93701	8.24911e-07	NA	NA
ZBTB7B	10.5448	6.43968	13.201	1.03559	0.999991	15.1837	7.54315	-1.00928	3.12003e-06	9.56616	10.8117	0.17658	0.59691	NA	1.34401e-05	NA
ZEB2	11.0173	4.37182	15.3173	1.80886	0.999991	19.1967	5.72469	-1.74559	3.25973e-07	8.20496	11.7843	0.522294	0.698057	NA	4.56362e-06	NA
ZFP90	5.81625	3.39083	7.38564	1.12308	0.999883	5.76453	5.84972	0.0211633	0.16452	10.3577	4.57768	-1.17801	0.00132187	NA	NA	0.00308436
ZNF219	13.3606	19.2435	9.55398	-1.0102	0.000559323	9.62484	15.7778	0.713064	0.993702	9.42407	14.4342	0.615067	0.802307	0.00069356	NA	NA
ZNF226	9.84325	14.218	7.01257	-1.0197	0.00399522	7.03645	11.6594	0.728576	0.926549	6.96878	10.6272	0.608784	0.921386	0.00427075	NA	NA
ZNF395	33.0739	12.3602	46.4769	1.91081	0.999983	63.3798	13.4643	-2.23489	1.8627e-07	15.4884	37.87	1.28987	0.752976	NA	3.47704e-06	NA
ZNF486	4.64192	1.87222	6.43408	1.78098	0.991608	2.89187	5.77431	0.997648	0.373058	12.9281	2.38204	-2.44024	0.0085417	NA	NA	0.0105515
ZNF503	8.13185	12.8116	5.10379	-1.3278	1.26198e-05	4.28426	10.6215	1.30986	0.999909	6.60627	8.54791	0.371737	0.678686	2.44509e-05	NA	NA
ZNF581	7.87668	5.11852	9.66137	0.916502	0.999851	11.3481	5.6305	-1.01111	6.47289e-06	6.56912	8.23328	0.325768	0.752976	NA	2.41655e-05	NA
ZNF664	19.8197	32.5333	11.5933	-1.48863	4.65676e-08	10.4859	25.8593	1.30223	0.999959	13.6235	21.5096	0.658879	0.831796	3.60899e-07	NA	NA
