# Supplementary material for: Epigenomic charting and functional annotation of risk loci in renal cell carcinoma
Source: Nat Commun. 2023 Jan 21;14:346. doi: 10.1038/s41467-023-35833-5 (PMC9867739; doi:10.1038/s41467-023-35833-5)
Supplement: Supplementary file 10 — Supplementary Data 7 [file 41467_2023_35833_MOESM10_ESM.xlsx]

## Sheet: Supplementary Data 7
Supplementary Data 7: CaCTS scores
Tumor Type	Candidate MTF	CaCTS score	CaCTS rank	Expression mean	Expression rank
KICH	FOXI1	1.33895	1	10699.7	3
KICH	DMRT2	0.852072	3	5798.55	13
KICH	TFCP2L1	0.490887	9	12792.6	2
KICH	NR3C2	0.387222	14	2362.69	70
KICH	ESRRA	0.292819	27	5607.84	15
KICH	MECOM	0.284248	32	3723.32	32
KICH	DDIT3	0.28158	33	2754.24	50
KICH	ARNT2	0.276851	34	3664.71	34
KICH	VDR	0.273324	38	2450.66	67
KICH	TBX2	0.27082	41	2474.69	66
KICH	PRDM4	0.261052	47	2392.28	68
KICH	PAX8	0.259866	49	4465.88	20
KICH	NR4A1	0.258047	53	9939.22	4
KICH	TEF	0.253015	57	2175.49	78
KICH	NFAT5	0.245036	71	3779.73	31
KICH	GLIS2	0.244568	73	2495.12	65
KIRC	ZNF395	0.328251	5	9106.92	6
KIRC	HNF1B	0.311853	9	2889.04	43
KIRC	EPAS1	0.288319	19	17865.7	1
KIRC	MAF	0.265554	30	3806.2	25
KIRC	FOXJ3	0.260813	32	3656.41	27
KIRC	ETS1	0.255761	35	6536.78	13
KIRC	KLF9	0.250378	42	3476.13	29
KIRC	NR3C1	0.248389	48	3144.37	34
KIRC	KLF6	0.247925	49	8863.82	8
KIRC	BHLHE41	0.247741	50	2942.19	40
KIRC	NR2F2	0.243824	56	2896.83	42
KIRC	MXI1	0.243537	57	2307.01	63
KIRC	TSC22D3	0.240001	62	7546.07	10
KIRC	KLF10	0.236003	69	3232.15	32
KIRC	MEF2A	0.233623	73	2469.63	56
KIRC	PAX8	0.230876	79	2951.66	39
KIRP	PAX2	0.505677	1	2638.87	48
KIRP	HNF1B	0.477742	2	6764.41	8
KIRP	PAX8	0.328145	11	8347.27	3
KIRP	GLIS2	0.289616	18	4176.85	19
KIRP	NR2F2	0.254782	34	3360.4	31
KIRP	LTF	0.249379	38	8051.46	5
KIRP	ZHX3	0.237227	59	2045.54	75
KIRP	CUX1	0.233992	68	4152.52	21
KIRP	TFCP2L1	0.232665	72	2151.53	70
KIRP	SLC2A4RG	0.232642	73	3168.82	37
KIRP	NFAT5	0.232497	74	3117.53	38
KIRP	KLF6	0.231226	78	6873.43	7
