# Supplementary material for: Epigenomic charting and functional annotation of risk loci in renal cell carcinoma
Source: Nat Commun. 2023 Jan 21;14:346. doi: 10.1038/s41467-023-35833-5 (PMC9867739; doi:10.1038/s41467-023-35833-5)
Supplement: Supplementary file 11 — Supplementary Data 8 [file 41467_2023_35833_MOESM11_ESM.xlsx]

## Sheet: Supplementary Data 8
Supplementary Data 8: Super-enhancer ranks
Gene name	RT991	RT1149	RT1143	RT1152	RT929	RT1059	RT1168	RT1056	RT1002	RT1039	RT0301	RT0356	S21381	S22741	S20449	RT1046	RT1043	RT1047	S21429	RT957	RT970	RT1097	RT0638	RT1131	RT998	RT1205	RT1240	RT1265	RT1184	RT0642
A4GALT	NA	NA	NA	NA	NA	NA	NA	NA	NA	NA	NA	428	NA	NA	NA	NA	NA	NA	277	151	138	NA	NA	NA	411	330	NA	216	137	154
A4GNT	NA	NA	NA	NA	NA	NA	NA	NA	NA	NA	NA	NA	NA	NA	NA	NA	NA	NA	NA	NA	NA	NA	NA	NA	NA	NA	NA	NA	1332	NA
AAK1	NA	NA	NA	NA	NA	NA	NA	NA	NA	NA	NA	NA	NA	NA	NA	NA	NA	NA	NA	NA	NA	NA	NA	NA	NA	NA	753	787	805	NA
ABCA4	NA	NA	NA	NA	1128	NA	NA	NA	NA	NA	NA	NA	NA	NA	497	NA	NA	NA	NA	NA	NA	NA	NA	NA	NA	NA	NA	NA	NA	NA
ABCA8	NA	NA	NA	1254	NA	NA	NA	NA	NA	NA	NA	NA	NA	NA	NA	NA	NA	NA	NA	NA	NA	NA	NA	NA	NA	NA	NA	NA	NA	NA
ABCC1	NA	NA	NA	891	NA	NA	NA	NA	NA	NA	NA	NA	NA	NA	NA	NA	NA	216	NA	336	NA	NA	NA	NA	NA	NA	NA	NA	NA	NA
ABCC3	NA	NA	NA	NA	NA	NA	NA	NA	NA	NA	NA	NA	NA	NA	NA	NA	NA	92	NA	NA	NA	NA	NA	NA	NA	NA	NA	NA	NA	NA
ABCC4	386	NA	460	NA	402	NA	328	139	NA	NA	NA	928	NA	14	NA	181	123	697	NA	904	97	NA	NA	NA	6	178	94	85	122	112
ABCC5	NA	1075	NA	NA	1107	NA	NA	NA	NA	NA	NA	NA	NA	NA	NA	NA	NA	NA	NA	NA	NA	NA	NA	NA	NA	NA	NA	NA	NA	NA
ABCG1	NA	543	NA	1139	363	NA	240	NA	NA	NA	NA	NA	NA	340	NA	552	NA	NA	NA	NA	NA	NA	NA	NA	NA	NA	NA	NA	829	NA
ABHD10	NA	720	NA	1008	1042	NA	NA	NA	NA	NA	946	NA	NA	NA	NA	NA	NA	NA	NA	NA	NA	NA	NA	NA	NA	NA	NA	NA	NA	NA
ABHD11	NA	NA	628	1020	NA	NA	NA	NA	NA	NA	595	NA	NA	NA	NA	NA	NA	NA	NA	NA	NA	NA	NA	NA	NA	NA	NA	NA	1266	600
ABHD12	NA	627	NA	NA	NA	548	NA	NA	NA	NA	NA	NA	NA	NA	NA	NA	NA	NA	NA	NA	NA	NA	NA	NA	NA	NA	NA	NA	1019	NA
ABHD2	80	337	130	795	292	528	249	112	231	NA	486	343	NA	NA	NA	NA	NA	NA	NA	245	285	NA	NA	NA	NA	NA	642	NA	NA	NA
ABL1	NA	NA	NA	NA	NA	NA	NA	NA	NA	NA	NA	NA	NA	NA	NA	NA	585	554	NA	NA	NA	NA	NA	NA	NA	NA	NA	NA	NA	521
ABLIM1	NA	NA	NA	NA	NA	NA	NA	NA	NA	NA	NA	NA	NA	NA	443	728	NA	NA	NA	1022	599	228	NA	NA	672	764	530	1185	979	741
ABLIM3	NA	NA	NA	NA	NA	NA	NA	NA	NA	NA	NA	NA	111	259	383	66	510	NA	219	451	66	161	NA	NA	NA	NA	NA	NA	1077	NA
ABO	NA	NA	NA	944	NA	NA	NA	NA	NA	NA	NA	NA	NA	NA	NA	NA	NA	NA	NA	NA	NA	NA	NA	NA	NA	NA	NA	NA	NA	NA
ABR	NA	NA	NA	NA	NA	NA	NA	NA	NA	NA	NA	587	NA	NA	NA	NA	NA	389	NA	NA	NA	380	NA	NA	NA	146	564	112	186	447
ABTB1	NA	NA	NA	643	277	NA	193	NA	NA	NA	743	100	NA	NA	NA	NA	NA	NA	NA	NA	NA	NA	NA	NA	NA	NA	NA	NA	NA	NA
ABTB2	371	109	NA	354	301	NA	NA	NA	699	NA	648	NA	NA	NA	NA	NA	NA	NA	NA	NA	419	NA	NA	NA	NA	NA	1041	NA	NA	NA
ACAA2	NA	NA	NA	NA	NA	NA	NA	NA	NA	NA	NA	NA	NA	NA	NA	NA	NA	NA	NA	NA	NA	NA	NA	NA	NA	979	NA	1107	NA	NA
ACACB	152	222	167	107	513	439	NA	452	310	207	NA	NA	NA	NA	NA	NA	NA	NA	NA	NA	NA	NA	NA	NA	NA	NA	NA	NA	NA	NA
ACADL	571	NA	NA	NA	NA	NA	NA	NA	NA	NA	NA	NA	NA	NA	NA	NA	NA	NA	NA	NA	NA	NA	NA	NA	NA	NA	NA	NA	NA	NA
ACADS	446	NA	605	743	NA	NA	613	NA	363	NA	NA	NA	NA	NA	NA	NA	NA	NA	NA	NA	NA	NA	NA	NA	NA	NA	NA	NA	NA	NA
ACAT1	NA	541	241	1162	970	NA	NA	NA	NA	NA	NA	NA	NA	NA	NA	NA	NA	NA	NA	NA	NA	NA	NA	NA	NA	NA	NA	NA	1455	NA
ACBD5	NA	NA	NA	NA	NA	NA	NA	NA	NA	NA	NA	NA	NA	NA	NA	NA	NA	NA	NA	NA	NA	NA	NA	NA	NA	NA	NA	1179	NA	827
ACCSL	NA	NA	NA	NA	NA	NA	NA	NA	NA	NA	NA	841	NA	NA	NA	NA	NA	NA	NA	NA	NA	NA	NA	NA	NA	NA	NA	NA	NA	NA
ACLY	NA	NA	NA	NA	NA	NA	NA	NA	NA	NA	NA	NA	NA	NA	210	NA	389	183	NA	NA	272	NA	120	NA	NA	NA	726	NA	NA	388
ACO1	NA	NA	NA	NA	NA	NA	NA	NA	772	NA	NA	NA	NA	NA	NA	NA	NA	NA	NA	NA	NA	NA	NA	NA	NA	NA	NA	NA	NA	NA
ACO2	NA	NA	NA	NA	NA	NA	NA	NA	NA	NA	NA	NA	NA	198	NA	387	NA	NA	NA	NA	NA	NA	NA	NA	NA	NA	NA	NA	NA	NA
ACOT11	NA	NA	NA	NA	NA	NA	NA	NA	NA	NA	NA	NA	NA	NA	NA	NA	NA	NA	NA	NA	NA	NA	NA	NA	NA	NA	NA	827	NA	NA
ACOT2	NA	NA	NA	1012	NA	NA	NA	NA	NA	NA	939	NA	NA	NA	NA	NA	NA	NA	NA	NA	NA	NA	NA	NA	NA	NA	NA	NA	NA	NA
ACSL1	NA	NA	NA	NA	NA	NA	NA	NA	NA	NA	NA	NA	NA	NA	NA	NA	NA	NA	NA	688	NA	NA	NA	NA	NA	NA	NA	NA	NA	NA
ACSM1	NA	NA	NA	NA	NA	NA	NA	NA	NA	NA	NA	NA	NA	NA	NA	NA	NA	NA	NA	NA	NA	NA	NA	NA	NA	NA	NA	1250	NA	NA
ACSM2A	NA	NA	NA	NA	NA	NA	NA	NA	NA	NA	NA	NA	NA	NA	NA	NA	NA	NA	NA	NA	NA	NA	NA	NA	191	NA	NA	NA	1267	815
ACSM2B	NA	NA	NA	NA	NA	NA	NA	NA	NA	NA	NA	NA	NA	NA	NA	NA	NA	NA	NA	NA	NA	NA	NA	NA	503	NA	NA	NA	NA	NA
ACSS1	399	304	217	398	295	83	56	137	47	295	245	260	NA	NA	NA	376	496	NA	NA	599	382	NA	497	NA	207	NA	NA	NA	512	374
ACTB	319	557	194	334	409	237	305	385	415	367	508	413	NA	NA	391	NA	NA	NA	NA	637	NA	NA	580	NA	410	382	147	262	249	576
ACTG1	809	712	560	641	600	250	442	NA	NA	NA	181	161	294	NA	337	NA	651	515	NA	537	659	429	NA	262	NA	342	141	NA	371	342
ACTN1	NA	NA	NA	NA	NA	NA	NA	NA	NA	NA	NA	145	NA	NA	230	NA	NA	NA	NA	922	NA	NA	550	NA	NA	NA	1067	1176	1259	NA
ACTN4	39	18	5	60	17	20	15	40	24	78	9	7	43	12	28	16	13	50	58	51	21	47	38	279	8	238	28	255	7	30
ACTR3	NA	NA	NA	NA	NA	NA	NA	NA	NA	NA	NA	NA	NA	NA	NA	NA	NA	NA	NA	1208	NA	NA	NA	NA	NA	1218	426	1109	NA	NA
ACTR3BP2	NA	NA	NA	NA	NA	1	NA	NA	43	1	NA	NA	NA	NA	NA	NA	NA	NA	1	NA	NA	1	NA	2	1	NA	NA	NA	NA	NA
ACTR3C	NA	NA	NA	NA	NA	NA	NA	NA	NA	NA	NA	NA	NA	NA	NA	NA	NA	NA	NA	NA	NA	NA	NA	NA	NA	NA	1192	NA	NA	NA
ACVR1	NA	NA	NA	NA	NA	NA	NA	NA	NA	NA	NA	NA	NA	NA	NA	NA	NA	NA	NA	NA	NA	NA	NA	NA	719	NA	NA	NA	NA	NA
ACVR1B	394	645	950	533	509	NA	NA	NA	701	345	297	NA	NA	NA	NA	NA	NA	NA	NA	NA	NA	NA	NA	NA	571	NA	NA	NA	NA	NA
ACVRL1	NA	NA	NA	NA	915	NA	NA	NA	NA	NA	NA	NA	NA	NA	NA	NA	NA	NA	NA	NA	NA	NA	NA	NA	NA	NA	NA	NA	NA	NA
ADA	NA	NA	NA	NA	NA	NA	NA	NA	NA	NA	NA	NA	NA	NA	NA	NA	NA	NA	NA	746	NA	NA	NA	NA	NA	NA	NA	NA	NA	NA
ADAM10	NA	821	512	NA	NA	NA	NA	NA	NA	NA	NA	NA	NA	NA	NA	NA	NA	NA	NA	NA	NA	NA	NA	NA	NA	NA	NA	1149	NA	798
ADAM17	NA	NA	NA	NA	NA	NA	NA	NA	NA	NA	951	NA	NA	NA	642	NA	NA	633	NA	563	NA	NA	NA	NA	NA	NA	602	NA	NA	NA
ADAM2	NA	NA	761	NA	NA	NA	NA	NA	NA	NA	NA	NA	NA	NA	NA	NA	NA	NA	NA	NA	NA	NA	NA	NA	NA	NA	NA	NA	NA	NA
ADAM9	NA	NA	NA	NA	NA	NA	NA	NA	NA	NA	NA	NA	NA	NA	NA	NA	NA	258	NA	NA	NA	NA	NA	NA	213	675	471	NA	1246	445
ADAMTS1	NA	NA	NA	NA	NA	NA	NA	NA	NA	NA	NA	NA	NA	NA	NA	NA	NA	NA	NA	NA	NA	NA	NA	NA	NA	1172	1018	1169	NA	NA
ADAMTS16	NA	NA	NA	NA	860	NA	NA	NA	NA	NA	NA	NA	NA	NA	NA	NA	NA	NA	NA	NA	NA	NA	NA	NA	NA	NA	NA	NA	1293	NA
ADAMTS2	NA	NA	NA	NA	NA	NA	NA	NA	NA	NA	NA	NA	NA	NA	NA	NA	NA	NA	NA	NA	NA	NA	NA	NA	NA	NA	NA	NA	894	578
ADAMTS4	NA	NA	NA	NA	573	NA	NA	NA	NA	NA	NA	364	NA	NA	NA	NA	NA	NA	NA	NA	550	NA	NA	NA	NA	NA	NA	NA	NA	NA
ADAMTS9	NA	NA	NA	NA	NA	NA	NA	NA	NA	NA	NA	676	NA	NA	NA	NA	818	NA	NA	732	475	NA	NA	NA	271	229	465	199	383	313
ADAMTSL1	NA	478	NA	928	NA	NA	555	195	154	NA	NA	NA	NA	NA	NA	NA	NA	NA	NA	NA	NA	NA	NA	NA	NA	NA	NA	NA	NA	NA
ADAP1	NA	NA	NA	487	NA	NA	NA	NA	NA	NA	NA	NA	NA	NA	NA	NA	NA	NA	NA	NA	NA	NA	NA	NA	NA	NA	254	124	NA	NA
ADCY5	185	678	699	805	NA	168	NA	NA	37	NA	633	226	NA	NA	564	23	32	NA	NA	NA	59	NA	NA	NA	NA	NA	NA	1193	NA	NA
ADCY7	NA	NA	NA	NA	NA	NA	NA	NA	NA	NA	NA	NA	NA	NA	NA	NA	NA	NA	NA	1281	NA	NA	NA	NA	NA	NA	NA	NA	NA	NA
ADCY9	NA	NA	NA	NA	NA	NA	NA	NA	NA	NA	NA	NA	NA	NA	NA	NA	NA	NA	NA	NA	NA	NA	NA	NA	420	NA	NA	817	NA	348
ADCYAP1	NA	NA	NA	NA	NA	NA	NA	NA	400	NA	NA	NA	NA	NA	NA	NA	NA	NA	NA	NA	NA	NA	NA	NA	NA	NA	NA	NA	NA	NA
ADD1	NA	NA	NA	NA	901	NA	NA	NA	NA	NA	NA	NA	NA	NA	NA	NA	NA	NA	NA	NA	NA	NA	NA	NA	NA	NA	1103	NA	NA	NA
ADD3	NA	NA	NA	NA	NA	NA	NA	NA	NA	NA	NA	NA	NA	NA	NA	NA	NA	267	NA	1097	NA	NA	NA	NA	NA	NA	NA	NA	NA	NA
ADM	142	185	65	256	187	90	119	212	207	193	120	352	NA	165	164	291	193	552	197	408	157	173	295	NA	NA	973	913	930	1224	372
ADNP	NA	NA	NA	NA	1058	NA	NA	NA	NA	NA	NA	NA	NA	NA	NA	NA	NA	NA	NA	NA	NA	NA	NA	NA	NA	NA	NA	NA	NA	NA
ADORA1	NA	NA	NA	NA	NA	NA	NA	NA	NA	NA	NA	NA	NA	NA	NA	NA	NA	715	NA	NA	NA	NA	NA	NA	NA	NA	NA	NA	NA	NA
ADORA2A	NA	NA	NA	NA	NA	NA	NA	NA	NA	NA	NA	NA	NA	NA	NA	243	221	NA	NA	NA	282	NA	NA	243	NA	NA	NA	NA	NA	NA
ADORA3	NA	NA	NA	NA	NA	NA	NA	NA	NA	NA	NA	NA	394	NA	NA	NA	NA	NA	NA	NA	NA	NA	NA	NA	NA	NA	1057	NA	459	NA
ADRB1	NA	NA	NA	1179	NA	NA	NA	NA	NA	NA	NA	NA	NA	NA	NA	NA	NA	NA	NA	NA	NA	NA	NA	NA	NA	NA	NA	NA	NA	NA
ADRB2	208	855	NA	NA	NA	NA	NA	NA	NA	NA	NA	NA	NA	NA	NA	NA	NA	NA	NA	NA	NA	NA	NA	NA	NA	NA	NA	NA	NA	NA
ADRBK1	NA	590	NA	554	826	446	339	NA	NA	NA	NA	216	157	390	585	NA	294	NA	NA	190	NA	NA	416	NA	703	NA	606	941	NA	NA
ADSSL1	NA	NA	NA	NA	NA	NA	NA	NA	NA	NA	NA	NA	NA	NA	163	NA	NA	NA	NA	NA	571	218	350	NA	NA	NA	NA	NA	NA	NA
AEN	NA	NA	NA	NA	NA	NA	NA	NA	NA	NA	NA	NA	NA	NA	NA	NA	NA	NA	NA	NA	NA	NA	NA	NA	NA	NA	NA	1191	888	NA
AES	NA	NA	NA	NA	NA	NA	NA	NA	NA	NA	NA	NA	NA	NA	NA	NA	NA	NA	NA	NA	NA	NA	NA	NA	NA	NA	NA	1125	NA	NA
AFAP1	NA	NA	NA	NA	NA	NA	NA	NA	NA	NA	NA	NA	NA	NA	NA	NA	NA	19	NA	NA	NA	NA	NA	NA	NA	NA	NA	NA	NA	NA
AFAP1-AS1	NA	NA	NA	NA	NA	NA	NA	NA	NA	NA	NA	504	NA	NA	NA	NA	NA	NA	NA	1265	NA	NA	549	NA	NA	NA	NA	NA	NA	NA
AFAP1L1	NA	NA	NA	NA	NA	NA	411	NA	NA	NA	NA	NA	NA	NA	NA	NA	NA	NA	NA	NA	NA	NA	NA	NA	NA	NA	NA	NA	NA	NA
AFF1	63	66	363	135	66	NA	226	165	NA	188	676	264	436	58	172	110	36	98	NA	109	370	NA	28	309	209	495	732	1226	941	441
AFF3	NA	NA	NA	NA	NA	NA	NA	NA	NA	NA	NA	NA	NA	NA	NA	NA	NA	208	NA	NA	NA	NA	NA	NA	NA	NA	NA	NA	NA	NA
AGAP1	NA	NA	NA	NA	NA	NA	NA	NA	NA	NA	NA	NA	NA	NA	NA	NA	NA	NA	NA	NA	NA	NA	NA	NA	NA	NA	1244	NA	NA	978
AGBL3	NA	NA	NA	NA	NA	NA	NA	NA	NA	NA	NA	NA	NA	NA	NA	NA	NA	NA	NA	NA	NA	NA	NA	NA	NA	399	NA	NA	NA	NA
AGFG2	NA	NA	NA	NA	NA	NA	NA	NA	NA	NA	NA	NA	NA	NA	NA	NA	NA	NA	NA	NA	NA	NA	NA	NA	NA	NA	NA	470	NA	NA
AGPAT2	NA	NA	NA	NA	NA	NA	NA	NA	NA	NA	NA	NA	NA	NA	NA	NA	NA	NA	NA	NA	548	NA	NA	NA	NA	NA	NA	1259	NA	NA
AGPAT3	NA	NA	NA	987	NA	NA	NA	NA	NA	NA	NA	NA	NA	NA	NA	NA	NA	NA	NA	NA	NA	NA	NA	NA	NA	NA	NA	NA	NA	NA
AGPAT4	NA	NA	NA	NA	NA	NA	NA	NA	NA	NA	NA	NA	NA	NA	689	NA	NA	NA	NA	676	NA	NA	NA	NA	NA	884	942	1076	359	970
AGPAT5	NA	NA	NA	NA	1021	NA	NA	NA	719	NA	NA	NA	NA	NA	NA	NA	NA	NA	NA	NA	NA	NA	NA	NA	NA	NA	NA	NA	NA	NA
AGPAT9	334	392	66	311	406	309	NA	566	183	159	694	NA	NA	NA	NA	NA	NA	NA	NA	NA	NA	NA	NA	NA	NA	NA	NA	NA	NA	NA
AGXT2	NA	NA	NA	NA	NA	NA	NA	NA	NA	NA	NA	NA	NA	NA	NA	NA	NA	NA	NA	NA	683	NA	NA	NA	NA	NA	NA	NA	NA	NA
AGXT2L2	NA	NA	NA	NA	NA	NA	NA	NA	NA	NA	NA	NA	NA	112	644	22	398	NA	NA	NA	275	NA	431	NA	NA	NA	NA	NA	NA	NA
AHCYL2	335	700	442	786	NA	NA	NA	276	562	374	NA	NA	NA	NA	NA	NA	NA	NA	NA	NA	NA	NA	NA	NA	NA	NA	NA	NA	NA	NA
AHDC1	NA	NA	NA	425	NA	535	NA	NA	NA	NA	NA	339	368	30	148	86	53	497	114	122	NA	53	NA	NA	80	NA	NA	37	45	26
AHNAK	295	157	207	69	209	162	81	202	201	90	124	51	127	105	188	139	293	488	276	113	203	80	134	131	355	99	172	153	345	150
AHNAK2	NA	NA	NA	NA	NA	NA	NA	NA	NA	NA	800	NA	NA	NA	NA	NA	NA	NA	NA	NA	NA	NA	259	NA	NA	458	556	209	874	995
AHR	NA	NA	NA	NA	NA	NA	NA	NA	NA	NA	NA	NA	NA	NA	NA	NA	NA	195	NA	1062	NA	NA	NA	NA	NA	22	NA	122	NA	237
AIF1L	NA	NA	NA	NA	NA	NA	NA	NA	NA	NA	NA	NA	NA	NA	NA	NA	NA	NA	NA	NA	NA	NA	NA	NA	NA	555	NA	308	NA	424
AIM1	NA	NA	NA	NA	NA	NA	NA	NA	NA	NA	NA	NA	NA	NA	NA	NA	NA	113	NA	1054	NA	386	NA	NA	NA	NA	NA	NA	1313	NA
AJAP1	NA	NA	NA	NA	NA	NA	NA	NA	NA	NA	NA	NA	NA	NA	NA	NA	NA	NA	NA	NA	NA	NA	NA	NA	NA	NA	NA	NA	NA	899
AK3	NA	829	518	NA	NA	NA	NA	NA	558	NA	546	NA	NA	NA	NA	NA	NA	NA	NA	NA	NA	NA	NA	NA	NA	NA	NA	NA	821	NA
AK4	NA	NA	NA	NA	NA	NA	NA	NA	NA	NA	NA	NA	NA	NA	NA	NA	NA	NA	NA	NA	NA	NA	NA	NA	886	NA	NA	NA	NA	NA
AKAP1	NA	NA	NA	945	NA	NA	NA	NA	NA	NA	NA	NA	NA	NA	NA	NA	NA	NA	NA	NA	NA	NA	NA	NA	NA	NA	NA	NA	NA	NA
AKAP11	NA	NA	NA	NA	NA	NA	NA	NA	NA	NA	NA	NA	NA	NA	NA	NA	NA	NA	NA	1025	NA	NA	NA	NA	NA	NA	NA	NA	NA	NA
AKAP12	NA	NA	NA	NA	NA	NA	NA	NA	NA	NA	NA	NA	NA	NA	NA	NA	NA	336	204	452	NA	85	NA	NA	NA	1024	NA	NA	578	NA
AKAP13	489	726	808	917	443	NA	NA	503	657	403	NA	621	313	398	274	NA	488	NA	NA	264	555	NA	NA	327	588	612	755	NA	432	NA
AKAP2	218	162	144	496	25	NA	53	29	362	NA	172	289	NA	NA	NA	NA	848	NA	NA	753	NA	NA	NA	NA	NA	NA	NA	NA	NA	NA
AKAP8	NA	NA	NA	NA	NA	NA	NA	NA	NA	NA	NA	NA	NA	NA	NA	517	829	NA	279	1165	NA	NA	405	NA	NA	NA	1102	NA	NA	NA
AKNA	NA	937	NA	984	727	NA	566	NA	709	NA	NA	462	194	NA	616	NA	613	NA	259	164	NA	139	463	70	NA	NA	967	NA	647	NA
AKR1B1	NA	NA	NA	NA	NA	NA	NA	NA	NA	NA	NA	NA	NA	NA	546	NA	NA	NA	NA	NA	349	NA	NA	NA	NA	NA	NA	NA	NA	NA
AKR1C1	NA	NA	917	985	1109	NA	NA	NA	NA	NA	NA	NA	NA	NA	NA	NA	NA	NA	NA	NA	NA	NA	NA	NA	NA	NA	NA	NA	NA	NA
AKR1C3	NA	NA	NA	NA	NA	NA	NA	NA	NA	NA	NA	NA	NA	NA	NA	NA	NA	NA	NA	545	NA	NA	NA	NA	NA	NA	NA	NA	NA	NA
ALCAM	NA	NA	NA	NA	NA	NA	NA	NA	NA	NA	NA	NA	NA	NA	NA	NA	NA	NA	NA	NA	NA	NA	NA	NA	NA	1211	837	NA	1094	NA
ALDH1A1	NA	NA	NA	NA	NA	NA	NA	NA	NA	NA	NA	NA	NA	NA	NA	NA	NA	375	NA	NA	NA	NA	NA	NA	205	769	NA	NA	577	NA
ALDH1L1	NA	NA	NA	NA	NA	NA	NA	NA	NA	NA	NA	NA	NA	NA	NA	571	NA	NA	NA	NA	570	NA	NA	NA	534	724	NA	1014	549	NA
ALDH2	NA	NA	NA	NA	NA	NA	NA	NA	NA	NA	NA	NA	NA	NA	NA	584	NA	652	NA	NA	NA	NA	NA	NA	NA	725	1154	855	1084	NA
ALDH3B1	NA	NA	NA	NA	NA	NA	NA	NA	NA	NA	NA	NA	NA	NA	692	NA	NA	NA	NA	NA	NA	NA	NA	NA	NA	NA	NA	568	955	486
ALDH4A1	NA	NA	NA	NA	NA	NA	NA	NA	NA	NA	NA	NA	NA	151	NA	661	NA	NA	NA	NA	NA	NA	NA	NA	NA	NA	NA	NA	NA	NA
ALDH8A1	NA	NA	NA	NA	NA	NA	NA	NA	NA	NA	NA	NA	NA	NA	NA	NA	NA	NA	NA	1142	NA	NA	NA	NA	NA	NA	1268	NA	NA	NA
ALDOA	NA	656	563	657	768	NA	NA	NA	NA	NA	NA	NA	NA	NA	311	NA	NA	NA	162	NA	248	NA	NA	NA	NA	NA	424	406	NA	155
ALDOB	NA	NA	NA	NA	NA	NA	NA	NA	NA	NA	NA	NA	NA	NA	NA	NA	NA	NA	NA	NA	515	NA	NA	NA	NA	NA	NA	NA	1413	NA
ALG10B	NA	NA	NA	NA	NA	NA	NA	NA	NA	NA	NA	NA	NA	NA	NA	NA	NA	NA	NA	NA	NA	NA	NA	NA	NA	904	NA	NA	NA	NA
ALKBH5	NA	NA	NA	NA	NA	NA	NA	NA	NA	NA	NA	NA	NA	NA	648	536	762	330	NA	1008	565	NA	NA	NA	NA	NA	NA	NA	NA	792
ALOX5	NA	NA	NA	NA	NA	NA	NA	NA	NA	NA	NA	NA	NA	NA	NA	NA	NA	NA	NA	NA	NA	NA	NA	404	NA	NA	NA	NA	1196	NA
ALPK2	NA	NA	NA	NA	NA	NA	NA	NA	NA	NA	NA	NA	NA	NA	100	570	409	368	NA	NA	NA	NA	NA	NA	NA	946	NA	1140	563	264
ALPK3	670	229	154	577	340	124	531	NA	287	NA	NA	NA	NA	NA	376	NA	NA	NA	NA	NA	NA	NA	NA	NA	861	1074	NA	NA	1285	NA
ALPL	NA	NA	NA	NA	NA	NA	NA	NA	NA	NA	NA	NA	NA	NA	NA	322	419	NA	NA	NA	610	NA	NA	NA	NA	NA	NA	NA	450	NA
AMACR	NA	NA	NA	NA	NA	NA	NA	NA	NA	NA	NA	NA	NA	NA	NA	NA	NA	NA	NA	NA	NA	NA	NA	NA	834	594	1062	649	1024	916
AMELX	NA	345	764	1097	841	NA	NA	NA	NA	NA	NA	NA	NA	NA	NA	NA	NA	NA	NA	NA	NA	NA	NA	NA	NA	NA	NA	NA	NA	NA
AMFR	NA	1107	822	NA	NA	583	NA	468	457	NA	NA	NA	NA	NA	NA	NA	NA	NA	NA	NA	NA	NA	NA	NA	NA	NA	NA	NA	NA	NA
AMHR2	NA	NA	NA	NA	NA	NA	NA	NA	NA	NA	NA	NA	NA	NA	NA	NA	NA	NA	NA	NA	NA	NA	NA	NA	NA	809	1258	NA	NA	NA
AMIGO2	NA	1093	NA	NA	NA	NA	NA	NA	NA	NA	NA	NA	NA	NA	NA	NA	NA	NA	NA	NA	NA	NA	NA	NA	NA	NA	NA	NA	NA	NA
AMOTL1	700	1072	NA	NA	NA	NA	NA	NA	NA	NA	NA	NA	NA	NA	NA	NA	NA	NA	NA	NA	NA	NA	NA	NA	NA	NA	NA	NA	NA	NA
AMOTL2	NA	361	768	NA	1012	233	654	NA	640	NA	70	456	NA	NA	42	222	168	NA	NA	1228	NA	NA	NA	NA	754	52	37	54	117	16
AMPD3	349	575	566	609	NA	554	NA	NA	608	NA	400	NA	NA	NA	NA	NA	NA	NA	NA	NA	NA	NA	NA	NA	NA	NA	NA	NA	NA	NA
AMZ2P1	NA	NA	NA	1105	NA	NA	NA	NA	NA	NA	740	NA	NA	NA	NA	NA	NA	NA	NA	NA	NA	NA	NA	NA	NA	NA	NA	NA	NA	822
ANG	NA	NA	NA	NA	NA	NA	NA	NA	NA	NA	NA	NA	NA	NA	576	NA	729	NA	NA	NA	NA	NA	NA	NA	NA	762	NA	1050	NA	NA
ANGPT1	47	NA	211	183	397	546	307	135	230	137	NA	NA	NA	NA	NA	NA	NA	NA	NA	NA	NA	NA	NA	NA	NA	NA	NA	NA	NA	NA
ANGPT2	NA	NA	411	428	NA	470	477	NA	NA	NA	818	NA	NA	NA	NA	NA	NA	NA	NA	591	NA	NA	NA	NA	NA	NA	NA	NA	NA	NA
ANGPTL4	NA	NA	NA	NA	NA	NA	NA	NA	NA	NA	NA	NA	NA	NA	304	NA	700	NA	247	1053	NA	NA	NA	NA	NA	NA	NA	NA	NA	NA
ANK3	NA	NA	NA	NA	NA	NA	NA	NA	NA	NA	NA	NA	NA	NA	NA	NA	NA	NA	NA	NA	691	NA	NA	NA	502	646	NA	789	707	NA
ANKDD1A	NA	NA	NA	NA	958	NA	NA	NA	NA	NA	NA	NA	NA	NA	NA	NA	NA	NA	NA	NA	NA	418	NA	190	NA	NA	NA	NA	655	NA
ANKRD10	NA	NA	NA	NA	NA	NA	NA	NA	NA	NA	NA	815	NA	235	NA	NA	NA	565	NA	1205	NA	NA	NA	NA	NA	NA	477	NA	731	NA
ANKRD11	NA	NA	NA	545	NA	NA	NA	NA	NA	NA	NA	NA	NA	NA	NA	NA	NA	NA	NA	NA	NA	NA	NA	NA	NA	NA	NA	NA	NA	NA
ANKRD12	NA	NA	NA	1197	NA	NA	NA	NA	NA	NA	NA	NA	NA	NA	NA	NA	NA	NA	NA	NA	NA	NA	NA	NA	NA	NA	NA	NA	NA	NA
ANKRD13A	NA	335	NA	597	NA	NA	NA	NA	401	322	NA	NA	NA	NA	NA	NA	NA	NA	NA	NA	NA	NA	NA	NA	NA	NA	NA	NA	NA	489
ANKRD13D	NA	NA	NA	NA	NA	NA	NA	NA	NA	NA	NA	NA	NA	NA	NA	NA	NA	NA	NA	NA	NA	411	NA	62	NA	NA	NA	NA	605	NA
ANKRD2	NA	NA	NA	NA	NA	NA	NA	NA	NA	NA	NA	NA	NA	NA	NA	NA	NA	NA	NA	NA	NA	NA	NA	NA	NA	313	NA	481	NA	NA
ANKRD26P1	NA	NA	NA	NA	NA	NA	NA	NA	NA	NA	NA	NA	NA	NA	NA	NA	NA	NA	64	NA	NA	NA	NA	NA	NA	NA	NA	NA	NA	NA
ANKRD30BL	NA	NA	NA	NA	NA	NA	1	11	NA	NA	NA	NA	NA	NA	NA	NA	NA	199	2	NA	NA	NA	NA	NA	NA	NA	NA	NA	NA	NA
ANKRD30BP2	NA	NA	NA	NA	NA	NA	NA	NA	NA	NA	NA	NA	NA	NA	NA	NA	NA	473	NA	NA	NA	NA	NA	NA	NA	NA	NA	NA	NA	NA
ANKRD33	NA	NA	NA	NA	NA	NA	NA	NA	NA	NA	NA	NA	NA	NA	NA	417	NA	NA	NA	NA	585	NA	NA	NA	NA	338	456	NA	490	281
ANKRD33B	321	427	126	213	284	NA	243	NA	NA	152	926	439	359	129	427	235	328	668	NA	NA	NA	NA	NA	NA	NA	NA	1312	NA	1354	940
ANKRD36BP2	NA	NA	NA	NA	NA	NA	NA	NA	NA	NA	NA	NA	NA	NA	NA	NA	NA	NA	NA	NA	NA	NA	NA	353	NA	NA	NA	NA	NA	NA
ANKRD37	NA	NA	NA	NA	NA	NA	NA	NA	NA	NA	NA	NA	NA	NA	NA	NA	NA	NA	NA	NA	NA	NA	NA	NA	NA	NA	NA	NA	1000	NA
ANKRD40	NA	NA	NA	NA	NA	NA	NA	NA	NA	NA	NA	NA	NA	NA	NA	NA	NA	NA	NA	NA	NA	NA	NA	NA	NA	NA	1225	NA	NA	NA
ANKRD44	NA	823	NA	NA	NA	NA	NA	NA	NA	NA	NA	818	NA	NA	NA	NA	NA	NA	NA	931	NA	NA	NA	297	NA	NA	NA	NA	NA	NA
ANKRD46	NA	NA	NA	NA	NA	NA	NA	NA	NA	NA	NA	NA	NA	NA	NA	NA	659	556	368	228	NA	94	141	NA	NA	NA	630	NA	877	636
ANKRD55	732	NA	NA	NA	NA	NA	NA	NA	NA	NA	NA	NA	NA	NA	NA	NA	NA	NA	NA	NA	NA	NA	NA	NA	NA	483	915	129	751	734
ANKRD56	887	285	NA	NA	NA	NA	658	NA	492	NA	NA	NA	NA	NA	NA	NA	NA	NA	NA	NA	NA	NA	NA	NA	NA	NA	1282	NA	NA	NA
ANKRD57	NA	NA	NA	NA	NA	NA	NA	516	NA	NA	466	NA	NA	NA	NA	NA	NA	NA	NA	NA	NA	NA	NA	NA	NA	NA	NA	NA	NA	NA
ANKRD9	NA	954	915	NA	NA	367	NA	NA	NA	NA	898	NA	NA	NA	NA	NA	NA	NA	NA	NA	NA	NA	NA	NA	NA	NA	NA	NA	NA	NA
ANO1	NA	NA	NA	NA	NA	NA	NA	NA	NA	NA	NA	828	NA	NA	703	NA	NA	NA	NA	NA	NA	NA	NA	NA	NA	NA	NA	NA	NA	NA
ANO10	497	NA	NA	NA	671	NA	NA	NA	446	NA	585	NA	NA	NA	NA	NA	NA	NA	NA	NA	NA	NA	NA	NA	NA	NA	NA	NA	NA	NA
ANO4	NA	NA	NA	769	NA	NA	NA	NA	NA	482	NA	NA	NA	NA	NA	NA	NA	NA	NA	NA	NA	NA	NA	NA	NA	NA	NA	NA	NA	NA
ANO6	NA	NA	NA	NA	NA	NA	NA	NA	NA	NA	NA	NA	NA	NA	NA	442	NA	237	NA	NA	NA	NA	NA	NA	NA	NA	NA	NA	NA	NA
ANP32A	483	302	353	377	NA	205	301	338	290	356	442	220	289	302	629	300	388	NA	379	518	312	359	352	233	258	422	450	345	314	241
ANP32B	NA	NA	927	NA	NA	NA	NA	NA	NA	NA	865	NA	NA	NA	NA	NA	NA	NA	NA	NA	NA	NA	NA	NA	NA	NA	NA	NA	NA	NA
ANP32C	824	NA	NA	NA	975	NA	NA	NA	NA	NA	NA	NA	NA	NA	NA	NA	NA	NA	NA	NA	NA	NA	NA	NA	NA	NA	NA	NA	NA	NA
ANPEP	NA	NA	NA	NA	NA	NA	NA	NA	NA	NA	NA	NA	NA	NA	NA	NA	NA	NA	NA	NA	NA	183	NA	NA	702	NA	400	NA	1195	NA
ANXA1	NA	568	NA	NA	NA	NA	NA	NA	NA	NA	NA	NA	NA	NA	NA	NA	NA	NA	NA	NA	NA	NA	NA	NA	NA	790	NA	NA	1245	NA
ANXA11	834	727	450	297	754	NA	NA	NA	722	480	377	628	NA	NA	NA	610	725	NA	NA	722	614	NA	638	NA	693	234	137	138	162	297
ANXA2	NA	774	NA	NA	NA	NA	NA	NA	NA	NA	NA	NA	NA	NA	NA	NA	NA	282	NA	1248	NA	426	98	NA	NA	NA	500	1103	1449	NA
ANXA3	NA	NA	NA	NA	NA	NA	NA	NA	NA	NA	NA	NA	NA	NA	NA	NA	NA	NA	NA	807	NA	NA	NA	NA	664	NA	1226	NA	236	NA
ANXA4	NA	613	417	589	582	249	NA	469	371	NA	252	200	NA	79	123	116	156	53	NA	130	84	352	161	NA	242	156	814	300	648	197
AOAH	NA	NA	NA	NA	NA	NA	NA	NA	NA	NA	NA	NA	NA	NA	NA	NA	NA	NA	NA	NA	NA	NA	NA	NA	NA	NA	NA	NA	913	NA
AP1S3	NA	NA	NA	NA	NA	NA	NA	NA	NA	NA	NA	NA	NA	NA	NA	NA	NA	NA	NA	NA	NA	NA	NA	NA	NA	316	1025	781	NA	NA
AP2A2	NA	NA	NA	622	NA	NA	NA	NA	NA	NA	NA	NA	NA	NA	NA	NA	NA	NA	NA	NA	451	NA	NA	NA	470	NA	NA	NA	897	NA
APBB1IP	NA	NA	NA	NA	NA	NA	NA	NA	NA	NA	NA	NA	NA	NA	NA	NA	NA	NA	NA	NA	NA	NA	NA	NA	739	NA	NA	NA	612	771
APBB2	748	338	846	NA	718	NA	114	533	NA	NA	NA	NA	NA	NA	NA	NA	NA	NA	NA	1245	NA	NA	NA	NA	NA	NA	NA	NA	NA	NA
APOBEC3A	NA	NA	NA	NA	NA	NA	NA	NA	NA	NA	NA	NA	NA	NA	NA	NA	NA	NA	NA	NA	NA	NA	NA	NA	NA	NA	NA	1059	NA	NA
APOBEC3G	NA	NA	NA	NA	NA	NA	NA	NA	NA	NA	NA	NA	NA	NA	NA	NA	NA	NA	NA	NA	NA	NA	NA	222	NA	NA	NA	NA	NA	NA
APOBEC4	NA	NA	NA	NA	NA	NA	NA	NA	NA	NA	NA	NA	NA	NA	NA	NA	NA	NA	NA	NA	514	NA	NA	NA	NA	NA	NA	NA	NA	NA
APOL1	NA	682	NA	729	NA	NA	NA	NA	NA	NA	464	438	190	NA	NA	NA	NA	NA	NA	NA	NA	NA	NA	NA	NA	NA	NA	386	NA	288
APOL2	NA	NA	NA	NA	NA	NA	NA	NA	NA	NA	NA	NA	NA	NA	NA	NA	NA	NA	NA	143	NA	NA	NA	NA	NA	NA	NA	NA	NA	NA
APOL3	NA	NA	NA	NA	NA	NA	NA	NA	NA	NA	NA	764	NA	NA	NA	NA	NA	NA	NA	1133	NA	NA	NA	NA	NA	NA	NA	NA	NA	NA
APOLD1	314	NA	293	273	364	145	239	302	180	246	416	101	49	57	207	56	64	240	151	58	64	79	NA	13	NA	NA	403	397	300	NA
APP	NA	783	NA	1054	NA	NA	NA	NA	NA	NA	NA	NA	NA	NA	NA	NA	NA	NA	NA	NA	NA	NA	NA	NA	505	1108	NA	1042	NA	800
AQP1	NA	NA	NA	NA	NA	NA	NA	NA	NA	NA	NA	NA	NA	NA	NA	423	NA	NA	NA	NA	NA	NA	NA	NA	344	1054	NA	NA	261	NA
AQP3	NA	NA	NA	NA	435	NA	NA	NA	NA	NA	NA	NA	NA	NA	NA	NA	780	NA	NA	NA	649	NA	NA	NA	NA	616	NA	NA	NA	NA
AQP6	283	582	357	659	1106	NA	405	403	486	546	630	823	NA	NA	NA	NA	NA	NA	NA	NA	NA	NA	NA	NA	NA	NA	NA	NA	NA	NA
AQP9	448	NA	891	290	NA	NA	NA	NA	NA	NA	NA	NA	NA	NA	NA	NA	NA	NA	NA	NA	NA	NA	NA	NA	NA	NA	NA	NA	NA	NA
ARAP1	150	26	170	38	195	4	237	240	136	71	191	156	NA	NA	NA	NA	735	NA	NA	987	NA	NA	NA	NA	836	NA	NA	NA	NA	NA
ARF1	NA	NA	NA	NA	NA	NA	NA	NA	NA	NA	NA	NA	NA	NA	NA	NA	NA	NA	NA	874	NA	NA	NA	NA	NA	NA	976	NA	NA	NA
ARF6	452	578	NA	524	NA	NA	NA	NA	NA	NA	NA	246	181	257	NA	NA	NA	NA	NA	271	NA	131	NA	381	161	158	185	497	154	192
ARFGAP3	NA	NA	NA	815	NA	176	574	NA	184	NA	226	NA	NA	NA	NA	NA	NA	NA	NA	NA	NA	NA	NA	NA	616	NA	NA	NA	516	NA
ARFGEF2	NA	NA	244	1065	421	195	NA	NA	NA	NA	NA	NA	NA	NA	NA	NA	NA	NA	NA	NA	NA	NA	NA	NA	NA	NA	NA	NA	NA	NA
ARG2	795	899	456	765	1077	NA	446	328	NA	553	NA	NA	NA	NA	NA	NA	NA	NA	NA	NA	NA	NA	NA	NA	NA	NA	NA	NA	NA	NA
ARHGAP1	NA	NA	NA	NA	NA	NA	NA	NA	NA	NA	NA	675	NA	NA	607	NA	NA	719	308	401	NA	NA	NA	NA	NA	NA	NA	NA	NA	NA
ARHGAP12	NA	NA	NA	NA	NA	NA	NA	NA	NA	NA	NA	NA	NA	NA	NA	NA	NA	192	NA	NA	NA	NA	NA	NA	NA	NA	NA	NA	1112	NA
ARHGAP17	NA	NA	NA	NA	NA	NA	NA	NA	NA	NA	NA	NA	NA	NA	NA	NA	NA	NA	NA	1050	NA	NA	NA	NA	NA	NA	NA	NA	NA	NA
ARHGAP18	223	236	851	NA	371	NA	147	353	NA	NA	NA	829	NA	NA	NA	NA	NA	164	NA	343	NA	NA	NA	NA	NA	NA	NA	NA	1336	NA
ARHGAP24	NA	278	650	874	NA	NA	NA	NA	621	531	NA	NA	NA	NA	NA	NA	NA	NA	NA	NA	NA	NA	NA	NA	NA	364	NA	1181	1023	NA
ARHGAP25	NA	NA	NA	NA	NA	NA	NA	NA	NA	NA	NA	NA	154	NA	NA	NA	852	NA	NA	NA	NA	NA	NA	95	NA	NA	NA	NA	NA	NA
ARHGAP26	NA	NA	NA	NA	NA	NA	NA	NA	NA	NA	NA	NA	NA	123	NA	92	108	36	NA	522	373	NA	NA	NA	408	1212	457	156	175	NA
ARHGAP27	NA	NA	NA	NA	NA	NA	NA	NA	NA	NA	NA	NA	NA	NA	NA	NA	NA	NA	NA	NA	NA	NA	NA	NA	NA	203	209	274	481	477
ARHGAP28	813	845	NA	NA	NA	NA	NA	NA	NA	NA	NA	NA	NA	NA	NA	NA	NA	NA	NA	NA	NA	NA	NA	NA	NA	NA	NA	NA	NA	NA
ARHGAP29	NA	NA	NA	NA	NA	NA	NA	NA	NA	NA	NA	NA	NA	NA	NA	NA	839	NA	NA	1100	NA	NA	NA	NA	656	502	NA	825	1021	637
ARHGAP31	NA	NA	NA	NA	239	NA	NA	NA	NA	NA	NA	NA	NA	NA	NA	NA	NA	NA	NA	NA	NA	NA	NA	NA	NA	NA	NA	NA	NA	NA
ARHGAP42	NA	NA	NA	NA	NA	NA	NA	NA	787	NA	NA	NA	NA	NA	NA	533	490	NA	NA	718	471	NA	NA	NA	NA	NA	NA	NA	NA	NA
ARHGAP5	NA	947	NA	989	NA	NA	NA	NA	NA	NA	NA	NA	NA	NA	NA	NA	NA	NA	NA	NA	NA	NA	NA	NA	NA	NA	NA	NA	NA	NA
ARHGAP8	NA	983	NA	312	869	178	NA	NA	NA	268	445	NA	NA	NA	NA	NA	NA	NA	NA	NA	NA	NA	NA	NA	868	NA	NA	NA	1012	NA
ARHGDIA	NA	NA	NA	NA	NA	NA	NA	NA	NA	NA	NA	NA	NA	NA	512	342	325	NA	NA	NA	NA	NA	330	NA	NA	NA	700	1090	NA	NA
ARHGDIB	NA	NA	NA	NA	NA	NA	NA	NA	NA	NA	NA	NA	NA	NA	NA	NA	NA	NA	NA	640	NA	NA	NA	415	NA	NA	NA	NA	NA	NA
ARHGEF10L	892	232	NA	128	225	NA	NA	NA	NA	104	860	872	NA	179	NA	70	40	NA	NA	NA	388	NA	NA	NA	77	301	271	187	158	193
ARHGEF12	NA	NA	NA	NA	NA	NA	NA	NA	NA	365	916	NA	NA	NA	NA	NA	NA	318	NA	NA	507	NA	NA	NA	712	1051	NA	NA	NA	NA
ARHGEF16	NA	NA	NA	NA	NA	NA	579	NA	NA	NA	NA	NA	NA	NA	NA	268	311	NA	NA	NA	NA	192	NA	NA	NA	NA	NA	1190	NA	NA
ARHGEF17	NA	218	408	309	355	144	NA	236	186	485	347	149	NA	352	279	292	314	NA	332	200	NA	NA	553	NA	NA	NA	NA	NA	956	NA
ARHGEF18	NA	1065	NA	NA	NA	NA	NA	NA	NA	NA	NA	NA	NA	NA	NA	NA	NA	NA	NA	NA	NA	NA	NA	NA	NA	NA	NA	NA	NA	NA
ARHGEF2	NA	NA	NA	NA	NA	NA	NA	NA	NA	NA	NA	327	234	NA	539	NA	462	447	351	265	NA	NA	251	135	NA	511	587	380	710	452
ARHGEF37	NA	NA	NA	NA	NA	NA	NA	NA	NA	NA	NA	NA	NA	NA	NA	NA	NA	NA	NA	NA	NA	NA	NA	NA	NA	NA	NA	532	NA	NA
ARHGEF38	NA	NA	NA	NA	NA	NA	NA	NA	NA	NA	NA	NA	NA	NA	NA	NA	NA	27	NA	NA	NA	NA	NA	NA	NA	948	NA	NA	NA	NA
ARID1A	NA	NA	969	1116	1120	NA	NA	NA	NA	NA	NA	568	448	454	563	391	562	NA	NA	660	NA	NA	NA	231	747	730	702	731	604	542
ARID1B	167	933	735	463	845	NA	NA	NA	NA	NA	NA	520	312	467	NA	702	671	NA	NA	521	459	NA	NA	NA	496	767	839	641	1144	478
ARID2	857	709	578	645	623	NA	NA	NA	NA	NA	813	415	208	359	464	279	463	599	323	491	344	455	622	203	391	360	429	606	603	246
ARID3A	713	502	NA	NA	NA	568	NA	502	454	NA	NA	NA	NA	NA	NA	NA	NA	NA	NA	NA	NA	NA	NA	NA	NA	NA	NA	NA	NA	NA
ARID5A	NA	NA	NA	NA	898	NA	NA	NA	NA	NA	NA	517	373	NA	NA	NA	NA	NA	NA	497	NA	NA	648	413	NA	NA	NA	NA	NA	NA
ARID5B	NA	NA	NA	NA	NA	NA	NA	NA	NA	NA	NA	471	318	387	306	NA	584	NA	NA	146	NA	NA	NA	251	NA	NA	NA	NA	627	NA
ARL15	NA	763	NA	753	NA	NA	NA	NA	NA	NA	457	NA	NA	NA	NA	NA	NA	NA	NA	NA	NA	NA	NA	NA	NA	NA	NA	NA	NA	NA
ARL2BP	NA	NA	NA	NA	NA	NA	NA	NA	NA	NA	NA	NA	NA	NA	NA	NA	NA	NA	NA	NA	NA	NA	NA	NA	NA	NA	NA	503	NA	NA
ARL4A	NA	NA	NA	NA	NA	NA	NA	NA	703	NA	NA	NA	NA	NA	NA	NA	NA	NA	NA	NA	NA	NA	NA	NA	NA	NA	NA	NA	NA	NA
ARL4C	NA	NA	NA	NA	NA	NA	NA	NA	NA	NA	NA	NA	NA	NA	NA	NA	NA	NA	NA	681	NA	NA	NA	NA	NA	NA	NA	1254	NA	NA
ARL5A	NA	NA	NA	NA	NA	NA	NA	NA	747	NA	NA	NA	NA	NA	NA	NA	NA	NA	NA	NA	NA	NA	NA	NA	NA	NA	NA	NA	NA	NA
ARL6IP5	549	428	269	658	352	NA	416	219	334	451	810	NA	NA	NA	NA	NA	787	NA	NA	NA	NA	NA	NA	302	NA	592	716	919	447	931
ARMC5	NA	NA	NA	NA	NA	NA	NA	NA	NA	NA	NA	NA	NA	NA	435	NA	NA	NA	274	NA	NA	NA	NA	NA	NA	NA	NA	NA	NA	NA
ARMC7	NA	NA	NA	NA	591	NA	NA	NA	NA	NA	45	NA	NA	NA	NA	NA	NA	NA	NA	NA	NA	NA	NA	NA	NA	NA	NA	NA	NA	NA
ARNT2	751	419	160	137	NA	112	NA	NA	NA	93	68	237	NA	NA	NA	NA	NA	NA	NA	NA	NA	NA	NA	NA	NA	NA	NA	NA	NA	NA
ARPC1B	NA	NA	NA	NA	NA	NA	NA	NA	NA	NA	NA	NA	NA	NA	NA	NA	NA	NA	NA	NA	NA	NA	NA	NA	NA	413	689	423	672	NA
ARPC2	NA	NA	NA	NA	NA	NA	NA	NA	NA	NA	NA	NA	NA	NA	NA	NA	NA	NA	NA	981	NA	NA	NA	400	NA	NA	NA	NA	NA	NA
ARRDC2	NA	581	NA	NA	NA	NA	111	NA	NA	NA	NA	575	73	130	NA	183	361	NA	401	172	342	NA	NA	NA	NA	106	NA	448	NA	NA
ARRDC3	NA	NA	NA	1196	NA	NA	NA	NA	NA	NA	NA	NA	NA	NA	NA	NA	NA	NA	NA	NA	NA	NA	NA	246	NA	NA	NA	NA	NA	NA
ARSB	NA	NA	NA	NA	NA	NA	NA	NA	NA	NA	NA	NA	NA	NA	NA	NA	NA	NA	NA	NA	NA	NA	NA	NA	883	NA	NA	NA	1177	NA
ARSJ	364	736	607	570	758	422	NA	NA	NA	299	770	NA	NA	NA	NA	NA	NA	NA	NA	NA	NA	NA	NA	NA	NA	NA	NA	NA	NA	NA
ARVCF	NA	NA	NA	NA	926	290	NA	NA	NA	287	NA	NA	NA	NA	NA	NA	NA	NA	NA	NA	NA	NA	NA	NA	NA	NA	NA	NA	NA	NA
ASAP1	NA	NA	NA	NA	813	NA	NA	NA	NA	NA	NA	NA	NA	NA	667	NA	NA	NA	NA	NA	NA	NA	NA	NA	NA	NA	NA	NA	NA	NA
ASAP2	NA	396	NA	307	477	NA	429	NA	NA	538	276	258	NA	248	500	229	NA	344	NA	422	NA	NA	NA	NA	NA	NA	1049	NA	NA	NA
ASB11	875	910	558	NA	1053	NA	NA	NA	NA	NA	NA	NA	NA	NA	NA	NA	NA	NA	NA	NA	NA	NA	NA	NA	NA	NA	NA	NA	NA	NA
ASB13	NA	NA	NA	NA	NA	NA	NA	NA	NA	NA	NA	NA	NA	NA	NA	220	349	NA	NA	294	256	NA	333	NA	NA	NA	NA	NA	NA	NA
ASB2	NA	NA	NA	NA	NA	NA	NA	NA	NA	NA	NA	NA	NA	NA	NA	NA	NA	NA	NA	NA	NA	NA	NA	282	NA	NA	NA	NA	NA	NA
ASB7	NA	NA	NA	NA	NA	NA	NA	NA	NA	NA	NA	NA	NA	NA	NA	NA	NA	NA	NA	NA	NA	326	NA	NA	NA	NA	NA	NA	NA	NA
ASB9P1	NA	362	366	443	596	315	387	420	316	442	551	247	231	502	357	NA	375	NA	416	253	309	310	439	89	NA	NA	NA	NA	174	318
ASPHD2	405	NA	NA	820	467	481	NA	NA	244	NA	NA	NA	NA	NA	NA	NA	NA	NA	NA	NA	NA	NA	NA	NA	NA	NA	NA	NA	NA	NA
ASPRV1	NA	445	NA	NA	NA	NA	NA	NA	NA	NA	NA	NA	NA	NA	NA	NA	NA	NA	NA	NA	NA	NA	NA	NA	NA	NA	NA	NA	NA	NA
ASRGL1	NA	NA	NA	NA	NA	NA	NA	NA	NA	NA	NA	NA	NA	NA	NA	NA	NA	NA	NA	NA	NA	NA	NA	NA	NA	653	NA	1151	1291	NA
ASTN2	885	846	168	NA	626	NA	461	233	NA	NA	NA	NA	NA	NA	NA	NA	NA	NA	NA	NA	NA	NA	NA	NA	NA	NA	NA	NA	NA	NA
ASXL1	NA	NA	410	NA	NA	494	NA	NA	626	NA	NA	NA	NA	NA	NA	NA	NA	NA	NA	NA	NA	NA	NA	NA	NA	NA	NA	NA	NA	NA
ASXL3	NA	994	NA	NA	NA	NA	NA	NA	NA	NA	NA	NA	NA	NA	NA	NA	NA	NA	NA	NA	NA	NA	NA	NA	NA	NA	NA	NA	NA	NA
ATF3	NA	NA	NA	NA	1072	NA	NA	NA	NA	NA	NA	NA	NA	NA	NA	NA	NA	NA	NA	NA	NA	NA	NA	NA	NA	NA	980	NA	NA	NA
ATF4	NA	NA	930	1053	NA	517	NA	NA	NA	NA	NA	673	NA	NA	NA	NA	737	NA	NA	934	NA	NA	NA	NA	NA	NA	NA	NA	NA	NA
ATF7IP	NA	NA	NA	NA	NA	NA	NA	NA	NA	NA	NA	NA	NA	NA	NA	NA	NA	190	NA	NA	NA	NA	NA	NA	NA	NA	NA	NA	NA	NA
ATG16L2	NA	NA	NA	NA	NA	NA	NA	NA	NA	NA	NA	NA	NA	NA	NA	NA	NA	NA	NA	NA	NA	NA	NA	NA	NA	NA	NA	NA	1113	NA
ATN1	NA	NA	NA	NA	614	512	NA	NA	NA	NA	773	NA	NA	NA	NA	NA	NA	NA	NA	NA	438	NA	NA	NA	NA	NA	NA	NA	NA	NA
ATOH8	NA	NA	NA	NA	NA	NA	NA	NA	NA	NA	NA	NA	NA	NA	NA	NA	509	NA	NA	NA	NA	NA	NA	NA	NA	665	NA	340	NA	NA
ATOX1	NA	NA	NA	NA	NA	NA	NA	NA	NA	NA	NA	NA	NA	329	NA	NA	NA	NA	NA	NA	NA	NA	NA	NA	NA	NA	NA	NA	NA	NA
ATP10D	584	NA	NA	NA	NA	NA	NA	NA	NA	NA	NA	NA	NA	NA	NA	NA	NA	NA	NA	NA	NA	NA	NA	NA	NA	NA	NA	NA	NA	NA
ATP11A	NA	NA	NA	1150	NA	NA	NA	NA	NA	NA	NA	NA	NA	1	5	144	158	NA	273	NA	19	38	157	NA	NA	355	50	NA	80	328
ATP1A1	175	1035	NA	NA	689	NA	653	NA	NA	NA	873	NA	NA	NA	NA	NA	NA	NA	NA	716	NA	NA	NA	NA	536	906	1068	1065	654	NA
ATP1A1OS	285	268	15	31	375	NA	324	207	294	122	NA	NA	NA	NA	NA	NA	NA	NA	NA	NA	NA	NA	NA	NA	480	NA	NA	NA	NA	NA
ATP1B1	207	324	270	218	392	452	NA	341	333	196	367	NA	NA	167	225	218	247	119	NA	218	68	NA	137	NA	43	114	192	128	78	93
ATP2A2	NA	NA	NA	NA	NA	NA	NA	NA	NA	NA	NA	NA	NA	NA	NA	NA	NA	NA	NA	NA	NA	NA	NA	NA	NA	154	992	587	816	628
ATP2B4	NA	NA	NA	NA	NA	NA	NA	NA	NA	NA	NA	NA	NA	NA	668	NA	NA	NA	NA	1260	NA	NA	636	NA	NA	NA	NA	NA	1465	NA
ATP5J	NA	NA	NA	NA	NA	NA	NA	NA	NA	NA	NA	NA	NA	NA	NA	NA	NA	NA	NA	NA	NA	NA	NA	NA	NA	1035	NA	NA	NA	NA
ATP5O	NA	NA	NA	1017	NA	NA	NA	NA	NA	448	NA	NA	NA	NA	NA	NA	NA	NA	NA	NA	NA	NA	NA	375	NA	NA	NA	NA	NA	NA
ATP6AP2	NA	NA	NA	NA	NA	NA	NA	NA	598	NA	NA	NA	NA	NA	NA	NA	NA	NA	NA	NA	NA	NA	NA	NA	NA	NA	NA	NA	NA	NA
ATP6V0A1	NA	NA	NA	NA	NA	NA	NA	NA	NA	NA	NA	NA	NA	NA	NA	NA	NA	NA	NA	NA	NA	NA	NA	NA	NA	980	NA	NA	NA	NA
ATP6V0A4	NA	346	248	187	337	147	NA	NA	158	118	99	768	NA	NA	NA	NA	NA	NA	NA	NA	NA	NA	NA	NA	NA	NA	NA	NA	NA	NA
ATP6V0C	NA	NA	624	NA	NA	NA	NA	208	NA	NA	655	NA	NA	NA	716	396	656	NA	NA	645	645	NA	NA	NA	NA	864	300	214	330	127
ATP6V0D2	695	NA	NA	NA	NA	NA	NA	NA	NA	NA	NA	NA	NA	NA	NA	NA	NA	NA	NA	NA	NA	NA	NA	NA	NA	NA	NA	NA	NA	NA
ATP6V1A	NA	NA	NA	NA	NA	NA	NA	NA	NA	NA	NA	NA	NA	NA	NA	NA	NA	NA	NA	NA	602	NA	NA	NA	NA	NA	NA	NA	NA	NA
ATP6V1B2	NA	NA	NA	NA	NA	NA	NA	NA	NA	NA	NA	NA	NA	NA	NA	NA	NA	NA	NA	NA	NA	NA	NA	NA	NA	NA	NA	NA	1306	NA
ATP6V1H	793	NA	NA	NA	NA	NA	NA	NA	NA	NA	NA	NA	NA	NA	NA	NA	NA	NA	NA	NA	NA	NA	NA	NA	NA	NA	NA	NA	NA	NA
ATP8B1	NA	535	NA	1079	NA	NA	NA	NA	NA	NA	NA	324	NA	NA	NA	NA	NA	NA	NA	NA	NA	NA	NA	NA	NA	NA	NA	NA	NA	NA
ATP8B2	NA	NA	NA	NA	NA	NA	NA	NA	NA	NA	NA	NA	NA	NA	NA	NA	NA	NA	NA	NA	NA	NA	NA	345	NA	NA	NA	NA	NA	NA
ATP8B5P	NA	NA	NA	NA	NA	NA	NA	NA	NA	NA	NA	NA	NA	NA	NA	NA	NA	236	NA	NA	NA	NA	NA	NA	NA	NA	NA	NA	NA	NA
ATP9A	NA	NA	NA	NA	NA	NA	NA	NA	NA	NA	NA	NA	NA	NA	NA	NA	NA	NA	NA	NA	NA	NA	NA	NA	474	NA	NA	NA	NA	774
ATXN1	NA	NA	NA	571	NA	NA	NA	NA	NA	614	956	290	148	242	523	NA	576	468	NA	609	NA	NA	322	364	NA	NA	253	743	NA	NA
ATXN10	NA	NA	NA	NA	NA	NA	NA	NA	NA	NA	NA	NA	NA	NA	NA	NA	NA	NA	NA	NA	NA	NA	NA	NA	NA	NA	NA	730	NA	NA
ATXN1L	NA	NA	NA	NA	NA	NA	NA	NA	NA	NA	NA	NA	NA	NA	NA	NA	NA	NA	NA	NA	NA	NA	NA	NA	590	NA	NA	1017	NA	NA
ATXN2	NA	NA	NA	NA	NA	NA	NA	NA	NA	NA	NA	NA	NA	NA	NA	NA	NA	NA	NA	NA	NA	NA	NA	NA	NA	998	904	NA	1355	788
ATXN7L1	NA	NA	NA	NA	NA	NA	NA	NA	NA	NA	NA	NA	NA	NA	NA	NA	NA	NA	NA	NA	NA	NA	NA	NA	NA	887	NA	NA	NA	NA
ATXN7L3	NA	NA	NA	NA	NA	NA	NA	NA	NA	NA	NA	NA	NA	NA	NA	NA	NA	NA	NA	NA	NA	NA	NA	NA	NA	NA	724	NA	1297	932
AVL9	NA	NA	NA	NA	NA	NA	NA	NA	NA	NA	NA	NA	NA	NA	NA	NA	NA	349	NA	NA	NA	NA	NA	NA	NA	NA	NA	NA	NA	NA
AVPR1A	427	NA	576	NA	1086	NA	NA	270	635	NA	880	NA	NA	NA	NA	NA	NA	NA	NA	NA	NA	NA	NA	NA	NA	NA	NA	NA	NA	NA
AVPR1B	NA	NA	NA	NA	NA	NA	NA	NA	NA	NA	NA	NA	NA	NA	NA	NA	NA	NA	NA	NA	699	NA	NA	NA	NA	NA	NA	NA	NA	NA
AXIN2	NA	NA	NA	NA	NA	NA	NA	NA	NA	NA	NA	NA	NA	NA	NA	NA	NA	NA	NA	NA	NA	NA	NA	NA	NA	1258	1202	NA	NA	NA
AXL	NA	NA	NA	NA	NA	NA	NA	NA	NA	NA	NA	NA	NA	NA	354	NA	NA	NA	NA	NA	NA	NA	NA	NA	NA	NA	NA	NA	NA	NA
AZIN1	NA	NA	NA	NA	473	549	NA	NA	730	NA	772	421	NA	NA	56	294	206	NA	378	461	662	266	60	250	NA	NA	338	370	355	NA
B2M	685	440	362	395	400	NA	NA	NA	247	296	438	293	227	146	NA	254	164	NA	NA	1253	235	NA	495	68	NA	NA	455	627	992	NA
B3GALT5	NA	NA	NA	NA	NA	NA	NA	NA	NA	NA	NA	NA	NA	NA	NA	NA	NA	NA	NA	NA	NA	NA	NA	NA	NA	NA	NA	1018	NA	NA
B3GNT2	NA	NA	NA	NA	NA	NA	NA	NA	NA	NA	475	NA	NA	376	NA	363	341	NA	NA	1199	NA	NA	NA	NA	NA	NA	NA	NA	1270	NA
B3GNT5	NA	NA	NA	NA	411	NA	NA	NA	NA	NA	NA	NA	NA	NA	NA	NA	NA	611	NA	NA	NA	NA	NA	NA	NA	NA	211	NA	NA	NA
B3GNT8	NA	NA	NA	NA	NA	NA	519	NA	NA	NA	NA	NA	NA	NA	NA	NA	NA	NA	NA	NA	NA	NA	NA	NA	NA	NA	NA	NA	NA	NA
B4GALNT3	NA	156	855	914	NA	NA	595	NA	258	NA	763	NA	NA	NA	NA	NA	NA	NA	NA	NA	NA	NA	NA	NA	NA	NA	NA	NA	NA	NA
B4GALT1	644	201	336	684	177	NA	166	140	257	NA	321	166	146	277	237	405	188	NA	NA	295	161	254	96	179	298	315	328	167	163	220
B4GALT5	296	101	356	704	208	305	203	87	69	390	370	229	179	84	NA	53	216	52	313	NA	82	284	68	NA	13	1079	118	551	306	37
B4GALT6	NA	969	NA	550	NA	NA	NA	NA	NA	467	NA	NA	NA	NA	NA	NA	NA	NA	NA	NA	NA	NA	NA	NA	NA	NA	NA	NA	NA	NA
BAALC	NA	NA	NA	NA	NA	NA	NA	NA	343	NA	NA	NA	NA	NA	NA	NA	NA	NA	NA	NA	NA	NA	NA	NA	NA	NA	NA	NA	NA	NA
BACE2	NA	NA	679	NA	NA	558	434	NA	481	NA	724	NA	NA	NA	NA	NA	NA	NA	NA	NA	NA	NA	NA	NA	NA	NA	NA	1079	NA	949
BAG3	NA	869	923	822	704	NA	NA	NA	NA	NA	NA	NA	372	245	NA	269	NA	470	NA	326	263	NA	NA	NA	277	NA	NA	NA	618	491
BAG5	NA	NA	NA	NA	NA	NA	NA	NA	NA	NA	NA	NA	NA	NA	631	NA	NA	NA	NA	NA	NA	NA	NA	NA	NA	NA	173	NA	NA	336
BAHCC1	NA	340	680	500	258	226	273	NA	587	NA	291	110	186	168	119	82	147	218	NA	173	NA	NA	110	NA	730	517	NA	659	NA	NA
BAIAP2	NA	NA	NA	808	1130	122	NA	400	NA	NA	NA	NA	406	483	543	439	699	273	NA	NA	NA	159	NA	NA	NA	69	191	28	NA	NA
BAIAP2L1	NA	NA	NA	1042	NA	NA	NA	NA	NA	NA	NA	NA	NA	NA	NA	NA	NA	NA	NA	NA	NA	NA	NA	NA	NA	NA	NA	NA	NA	NA
BAMBI	NA	NA	NA	NA	NA	NA	NA	NA	NA	NA	NA	NA	NA	NA	NA	NA	NA	NA	NA	NA	NA	NA	NA	NA	NA	314	NA	768	1316	918
BANP	NA	NA	NA	NA	NA	407	NA	NA	668	NA	NA	782	NA	NA	NA	NA	NA	NA	NA	546	NA	NA	NA	NA	NA	NA	692	NA	926	806
BARX2	NA	NA	NA	1024	NA	NA	NA	NA	NA	NA	611	803	NA	228	110	54	218	NA	NA	329	6	232	62	NA	NA	NA	NA	NA	931	NA
BASP1P1	NA	NA	NA	NA	NA	NA	NA	NA	NA	NA	NA	NA	NA	NA	NA	NA	NA	NA	NA	620	NA	NA	NA	NA	68	361	351	670	NA	79
BAT2L1	NA	331	452	651	297	NA	343	527	187	580	365	307	NA	NA	NA	NA	NA	191	NA	1243	NA	NA	NA	362	482	814	852	1066	660	597
BAZ1A	NA	NA	NA	NA	NA	NA	NA	NA	NA	NA	NA	NA	NA	NA	NA	NA	NA	NA	NA	NA	NA	NA	NA	NA	NA	NA	1083	NA	1242	NA
BAZ2A	NA	532	599	801	761	278	NA	535	618	NA	801	398	324	473	NA	295	572	NA	NA	543	431	NA	NA	236	460	567	1063	1004	1135	279
BAZ2B	NA	NA	NA	NA	NA	NA	NA	NA	NA	NA	NA	NA	NA	NA	NA	NA	NA	NA	NA	NA	NA	NA	NA	NA	NA	NA	1319	NA	1240	NA
BBC3	NA	NA	NA	NA	NA	NA	NA	NA	NA	NA	NA	NA	421	506	346	NA	NA	NA	312	NA	NA	NA	NA	NA	NA	NA	NA	NA	NA	NA
BBOX1	353	NA	586	560	NA	NA	NA	NA	NA	NA	NA	NA	NA	NA	NA	NA	NA	NA	NA	NA	NA	NA	NA	NA	NA	NA	NA	NA	NA	NA
BBX	899	NA	878	NA	NA	NA	NA	NA	NA	NA	NA	898	NA	NA	NA	NA	NA	NA	NA	NA	NA	NA	NA	NA	NA	NA	NA	NA	NA	939
BCAM	NA	NA	NA	NA	NA	NA	NA	NA	NA	NA	882	NA	NA	NA	NA	NA	NA	NA	NA	NA	NA	NA	NA	NA	NA	NA	NA	NA	NA	NA
BCAR1	648	152	296	234	121	81	117	196	373	271	338	137	NA	196	338	100	134	259	120	175	119	146	199	NA	30	249	47	41	144	31
BCAS1	NA	NA	NA	NA	NA	NA	NA	NA	NA	NA	NA	NA	NA	NA	NA	NA	NA	NA	NA	NA	NA	NA	NA	NA	397	NA	590	1206	NA	797
BCAS4	NA	453	464	1070	148	NA	452	NA	224	NA	759	698	NA	NA	NA	NA	NA	NA	NA	NA	NA	NA	NA	NA	NA	NA	NA	NA	NA	377
BCAT2	NA	NA	NA	NA	NA	NA	NA	NA	NA	NA	NA	NA	NA	NA	NA	NA	NA	NA	NA	NA	707	NA	NA	NA	NA	NA	NA	NA	935	NA
BCKDHA	523	NA	NA	NA	NA	NA	NA	NA	NA	NA	NA	NA	NA	NA	NA	NA	NA	NA	NA	NA	NA	NA	NA	NA	NA	NA	NA	NA	NA	NA
BCL11B	NA	NA	NA	NA	NA	NA	NA	NA	NA	NA	NA	NA	287	418	NA	NA	630	NA	NA	791	NA	217	595	100	NA	NA	NA	NA	NA	NA
BCL2	7	10	57	41	15	40	73	297	7	170	144	408	NA	220	258	315	212	NA	NA	415	543	NA	NA	366	367	225	717	321	147	359
BCL2L1	95	15	14	81	39	17	22	8	10	162	113	56	30	127	58	31	79	100	19	29	45	69	287	65	12	74	23	17	18	15
BCL2L13	NA	NA	NA	896	NA	NA	NA	NA	NA	NA	NA	NA	NA	NA	NA	NA	NA	NA	NA	NA	NA	NA	NA	NA	NA	NA	NA	NA	NA	NA
BCL3	NA	919	NA	NA	410	NA	NA	NA	NA	NA	341	300	207	386	150	151	94	443	202	266	96	142	84	174	NA	577	204	326	211	291
BCL6	226	233	133	638	243	242	288	192	218	560	157	202	121	152	84	247	105	643	171	159	99	81	194	204	187	227	69	452	124	396
BCL7A	NA	NA	NA	NA	NA	NA	NA	NA	NA	NA	NA	299	NA	NA	NA	NA	NA	NA	NA	NA	183	NA	NA	NA	NA	NA	NA	NA	NA	NA
BCL7B	NA	NA	NA	NA	NA	NA	NA	NA	NA	NA	NA	NA	NA	NA	NA	NA	NA	NA	NA	NA	NA	NA	NA	NA	NA	NA	1177	NA	NA	NA
BCL9L	639	149	225	91	248	115	270	264	261	109	207	71	NA	NA	57	39	44	230	55	64	37	23	27	55	114	96	85	55	47	64
BCOR	NA	629	864	642	499	348	NA	572	509	609	329	505	NA	NA	582	NA	817	NA	NA	1069	486	NA	414	360	690	700	792	515	474	520
BCR	NA	NA	NA	NA	NA	366	NA	167	NA	149	NA	NA	NA	NA	NA	NA	NA	NA	NA	NA	NA	NA	NA	NA	NA	NA	NA	NA	NA	NA
BCRP3	NA	NA	NA	NA	NA	NA	NA	NA	NA	NA	NA	NA	NA	NA	NA	NA	NA	NA	NA	NA	NA	NA	NA	NA	NA	1184	NA	689	1260	NA
BDH1	NA	NA	NA	NA	NA	NA	NA	NA	NA	NA	NA	NA	NA	NA	NA	NA	NA	NA	NA	1099	NA	NA	NA	NA	NA	NA	952	NA	NA	NA
BDKRB2	NA	917	332	NA	NA	NA	NA	NA	NA	NA	30	351	NA	NA	NA	NA	NA	NA	NA	NA	NA	NA	NA	NA	NA	NA	NA	NA	NA	NA
BEST3	NA	NA	NA	NA	NA	NA	NA	NA	NA	NA	NA	NA	NA	NA	NA	NA	NA	NA	NA	NA	NA	NA	NA	NA	NA	1175	NA	NA	NA	NA
BFSP2	856	577	NA	NA	NA	NA	NA	NA	NA	NA	NA	NA	NA	NA	NA	NA	NA	NA	NA	NA	NA	NA	NA	NA	NA	NA	NA	NA	NA	NA
BHLHA9	NA	NA	NA	NA	NA	NA	NA	NA	NA	NA	NA	255	NA	NA	NA	NA	NA	NA	NA	NA	NA	NA	NA	NA	NA	NA	NA	NA	NA	NA
BHLHE40	331	99	79	193	19	280	207	306	188	231	78	197	270	193	122	492	292	553	141	331	279	64	182	94	698	213	21	118	119	391
BHLHE41	NA	NA	NA	827	NA	NA	NA	NA	NA	573	737	865	302	490	160	226	296	NA	419	653	NA	288	361	218	407	289	311	712	235	427
BHMT2	NA	NA	NA	NA	NA	NA	NA	NA	NA	NA	NA	NA	NA	NA	NA	NA	NA	NA	NA	NA	NA	NA	NA	NA	593	NA	NA	NA	NA	NA
BICC1	NA	NA	NA	NA	NA	NA	NA	NA	NA	NA	NA	NA	NA	NA	NA	NA	NA	275	NA	NA	NA	NA	NA	NA	NA	717	NA	NA	NA	NA
BICD1	NA	NA	NA	NA	NA	NA	NA	NA	NA	NA	NA	NA	NA	NA	NA	NA	NA	17	NA	416	NA	NA	NA	NA	NA	NA	NA	NA	NA	NA
BIK	NA	NA	NA	1193	NA	NA	NA	NA	NA	NA	NA	NA	NA	NA	NA	NA	NA	NA	NA	NA	NA	NA	NA	NA	NA	NA	NA	NA	NA	NA
BIN1	NA	NA	NA	NA	NA	NA	NA	NA	NA	NA	NA	NA	NA	NA	NA	491	847	NA	NA	895	498	NA	NA	NA	108	54	12	51	36	108
BIN3	NA	NA	NA	NA	NA	NA	NA	NA	NA	NA	NA	NA	NA	NA	NA	NA	NA	NA	NA	NA	NA	NA	NA	NA	NA	NA	919	NA	NA	NA
BIRC3	NA	NA	NA	NA	NA	NA	NA	NA	NA	NA	NA	NA	NA	NA	NA	NA	NA	205	NA	747	NA	NA	593	NA	NA	NA	NA	NA	NA	NA
BLNK	432	NA	426	352	NA	NA	NA	NA	NA	NA	NA	NA	NA	NA	NA	NA	NA	NA	NA	NA	NA	NA	NA	NA	NA	NA	NA	NA	1235	NA
BLVRA	NA	NA	NA	NA	NA	NA	NA	NA	NA	NA	NA	NA	NA	NA	NA	NA	NA	NA	NA	NA	NA	NA	NA	NA	NA	1133	NA	937	NA	NA
BMF	156	NA	NA	NA	NA	164	NA	203	161	185	332	205	NA	NA	NA	NA	NA	NA	NA	817	NA	NA	NA	193	NA	NA	NA	NA	NA	NA
BMP2	NA	NA	NA	NA	NA	NA	NA	NA	NA	NA	NA	NA	NA	NA	NA	431	749	NA	NA	NA	271	NA	NA	NA	NA	NA	NA	NA	1173	NA
BMP2K	NA	NA	NA	NA	NA	NA	NA	NA	NA	NA	NA	NA	NA	NA	NA	NA	NA	NA	NA	NA	NA	NA	NA	NA	NA	NA	NA	NA	901	NA
BMP4	NA	NA	NA	NA	NA	NA	NA	NA	NA	NA	NA	NA	NA	NA	NA	NA	NA	NA	NA	NA	NA	NA	NA	NA	NA	649	NA	709	NA	NA
BMPR1A	NA	NA	NA	NA	NA	NA	NA	NA	NA	NA	NA	NA	NA	NA	NA	NA	NA	701	NA	NA	NA	NA	NA	NA	NA	NA	NA	NA	NA	NA
BMPR1B	606	897	NA	939	743	NA	NA	NA	NA	346	NA	NA	NA	NA	NA	NA	NA	NA	NA	NA	NA	NA	NA	NA	NA	NA	NA	NA	NA	NA
BNC2	NA	NA	NA	NA	NA	NA	NA	NA	437	NA	NA	NA	NA	326	NA	NA	NA	38	NA	469	NA	NA	NA	NA	63	NA	NA	NA	NA	760
BNIP3L	NA	NA	NA	NA	NA	NA	NA	NA	NA	NA	NA	NA	NA	NA	504	NA	410	NA	NA	1282	NA	NA	NA	NA	521	NA	NA	NA	373	558
BOD1	240	111	232	613	613	NA	492	163	664	469	473	NA	NA	NA	NA	NA	NA	NA	NA	NA	NA	NA	NA	NA	NA	NA	NA	NA	NA	NA
BPGM	NA	NA	652	557	NA	NA	NA	NA	684	NA	NA	618	NA	NA	NA	NA	NA	NA	NA	NA	NA	NA	NA	NA	NA	NA	NA	NA	NA	NA
BRD2	NA	679	549	686	615	510	471	508	NA	NA	599	239	197	169	227	529	317	489	295	234	266	261	243	148	382	468	250	343	190	224
BRD3	NA	888	NA	NA	NA	NA	NA	NA	762	NA	NA	NA	NA	NA	NA	NA	NA	NA	NA	NA	NA	NA	NA	NA	NA	NA	NA	NA	NA	NA
BRD4	317	724	219	NA	466	NA	NA	NA	NA	NA	197	NA	NA	NA	448	NA	NA	NA	207	661	NA	NA	22	NA	NA	NA	NA	NA	NA	NA
BRF2	NA	NA	NA	132	NA	245	NA	NA	NA	NA	NA	NA	NA	NA	NA	NA	NA	NA	NA	NA	NA	NA	NA	NA	NA	NA	NA	NA	NA	NA
BRI3	NA	414	671	203	616	212	349	512	412	234	913	760	NA	NA	NA	NA	857	NA	NA	793	NA	NA	NA	NA	636	312	565	631	669	877
BRP44	NA	NA	NA	NA	NA	NA	NA	NA	NA	NA	NA	NA	NA	NA	NA	493	NA	NA	NA	NA	181	NA	NA	NA	NA	NA	NA	NA	NA	NA
BSG	NA	521	639	NA	1052	NA	496	NA	NA	NA	NA	901	NA	NA	NA	NA	NA	NA	NA	NA	NA	NA	NA	NA	NA	NA	NA	NA	NA	NA
BSND	NA	741	552	564	NA	207	NA	NA	NA	NA	NA	NA	NA	NA	NA	NA	NA	NA	NA	NA	NA	NA	NA	NA	NA	NA	NA	NA	NA	NA
BST2	NA	NA	NA	NA	NA	NA	NA	NA	NA	NA	NA	NA	NA	NA	NA	NA	732	NA	NA	NA	NA	NA	NA	NA	NA	NA	NA	NA	NA	NA
BTBD16	NA	NA	NA	NA	NA	NA	NA	NA	NA	NA	NA	NA	NA	NA	NA	NA	NA	NA	NA	NA	NA	NA	183	NA	NA	NA	1196	NA	NA	NA
BTBD19	NA	NA	NA	NA	NA	NA	NA	NA	NA	NA	NA	NA	NA	NA	334	622	403	NA	304	NA	NA	NA	NA	343	373	566	NA	NA	189	749
BTBD7	NA	NA	NA	NA	NA	NA	NA	NA	NA	NA	NA	NA	NA	NA	NA	NA	443	NA	NA	NA	NA	NA	NA	NA	131	655	433	1015	484	613
BTD	NA	NA	NA	NA	NA	NA	665	NA	NA	NA	NA	NA	NA	NA	NA	NA	NA	NA	NA	NA	NA	NA	NA	NA	NA	NA	NA	NA	NA	NA
BTG1	NA	442	307	371	515	577	360	NA	434	402	643	348	83	86	697	90	149	NA	164	171	265	335	301	195	632	165	729	630	569	304
BTG2	614	NA	NA	NA	NA	NA	NA	NA	612	NA	NA	NA	NA	NA	NA	NA	NA	NA	NA	NA	NA	323	NA	NA	NA	NA	NA	NA	NA	NA
BTG3	NA	696	NA	598	NA	NA	NA	NA	NA	NA	NA	NA	NA	NA	NA	NA	NA	NA	NA	NA	NA	NA	NA	NA	NA	NA	NA	NA	NA	NA
BTNL9	NA	NA	NA	802	NA	NA	NA	448	NA	NA	NA	NA	NA	NA	NA	NA	NA	NA	NA	NA	NA	NA	NA	NA	NA	NA	NA	NA	NA	NA
C10orf10	NA	NA	NA	NA	NA	183	NA	497	574	387	758	248	NA	NA	264	NA	NA	NA	104	NA	NA	59	NA	232	NA	NA	896	NA	NA	652
C10orf105	NA	NA	NA	NA	NA	NA	NA	NA	NA	NA	NA	167	74	172	NA	NA	159	NA	NA	NA	NA	86	269	29	NA	NA	601	NA	244	NA
C10orf108	NA	NA	NA	647	NA	NA	NA	NA	NA	NA	NA	NA	NA	NA	NA	NA	NA	NA	NA	NA	200	NA	NA	NA	NA	NA	357	NA	NA	NA
C10orf11	NA	NA	NA	1209	NA	NA	NA	NA	NA	NA	NA	NA	NA	NA	NA	NA	NA	NA	NA	NA	NA	NA	NA	NA	NA	NA	NA	NA	1388	NA
C10orf140	NA	NA	NA	NA	NA	NA	NA	NA	NA	NA	NA	NA	NA	NA	NA	NA	NA	NA	NA	NA	NA	NA	NA	NA	NA	NA	571	1180	NA	NA
C10orf26	99	305	124	155	75	NA	77	126	216	100	396	114	259	523	215	NA	701	NA	NA	178	717	NA	400	NA	417	780	713	NA	405	NA
C10orf28	NA	NA	NA	NA	NA	NA	NA	NA	561	NA	NA	NA	NA	NA	NA	NA	NA	NA	NA	NA	NA	NA	NA	NA	NA	NA	NA	NA	NA	NA
C10orf47	NA	NA	NA	NA	NA	NA	NA	NA	NA	NA	NA	NA	NA	NA	NA	NA	NA	NA	NA	NA	NA	NA	NA	NA	NA	NA	947	613	NA	NA
C10orf54	NA	NA	NA	NA	NA	NA	NA	NA	NA	NA	NA	NA	NA	NA	381	NA	NA	NA	NA	217	NA	NA	NA	NA	NA	NA	NA	898	NA	NA
C10orf93	NA	NA	NA	NA	NA	NA	NA	NA	NA	NA	NA	NA	NA	NA	NA	NA	NA	NA	NA	NA	NA	NA	NA	NA	NA	NA	NA	472	NA	NA
C10orf99	NA	NA	NA	NA	NA	NA	NA	NA	NA	NA	NA	NA	NA	NA	NA	NA	NA	NA	NA	1004	NA	NA	NA	NA	NA	NA	1316	1030	NA	NA
C11orf34	NA	NA	NA	321	305	556	NA	NA	427	343	NA	NA	NA	NA	NA	NA	NA	NA	NA	NA	NA	NA	NA	NA	NA	NA	NA	NA	NA	NA
C11orf46	619	NA	568	431	796	NA	493	323	624	NA	NA	NA	NA	NA	NA	NA	NA	NA	NA	NA	NA	NA	NA	NA	NA	NA	NA	NA	NA	NA
C11orf54	450	NA	NA	NA	NA	NA	NA	NA	NA	NA	NA	NA	NA	NA	NA	NA	NA	NA	NA	NA	NA	NA	NA	NA	NA	905	NA	NA	NA	NA
C11orf58	NA	870	706	NA	NA	NA	NA	NA	716	NA	811	NA	NA	NA	NA	NA	NA	NA	NA	NA	NA	NA	NA	NA	NA	NA	NA	NA	NA	811
C11orf75	NA	NA	NA	NA	NA	NA	NA	NA	NA	NA	NA	NA	NA	319	NA	NA	NA	NA	NA	NA	NA	NA	NA	NA	NA	NA	NA	NA	NA	NA
C11orf91	NA	85	95	105	31	222	108	337	NA	238	40	NA	NA	NA	NA	NA	NA	NA	NA	187	484	NA	NA	NA	174	639	NA	771	311	776
C11orf92	143	266	195	246	488	200	268	NA	194	398	NA	NA	NA	NA	NA	NA	NA	NA	NA	NA	NA	NA	NA	NA	NA	NA	NA	NA	NA	NA
C11orf93	NA	NA	NA	NA	NA	NA	NA	416	NA	NA	681	NA	NA	NA	NA	NA	NA	NA	NA	NA	NA	NA	NA	NA	NA	NA	NA	NA	NA	NA
C11orf96	NA	NA	NA	NA	NA	NA	331	NA	NA	NA	NA	NA	NA	NA	NA	NA	NA	NA	NA	488	NA	NA	NA	NA	NA	NA	NA	NA	NA	NA
C12orf23	NA	NA	NA	1258	NA	NA	NA	NA	NA	NA	NA	NA	NA	NA	NA	NA	NA	NA	NA	NA	NA	NA	NA	NA	NA	NA	NA	NA	NA	NA
C12orf34	NA	NA	574	NA	NA	NA	NA	NA	NA	NA	NA	NA	NA	NA	NA	NA	NA	NA	NA	NA	NA	NA	NA	NA	NA	NA	NA	NA	NA	NA
C12orf39	NA	NA	NA	NA	NA	NA	NA	NA	NA	NA	NA	NA	NA	NA	NA	NA	NA	NA	NA	NA	NA	NA	NA	NA	NA	1026	NA	NA	NA	NA
C12orf44	682	NA	NA	NA	NA	509	NA	NA	NA	NA	NA	NA	NA	NA	NA	NA	NA	NA	NA	NA	NA	NA	NA	NA	NA	NA	NA	NA	NA	NA
C12orf49	NA	NA	NA	1059	NA	NA	NA	NA	NA	NA	NA	NA	NA	NA	NA	NA	NA	NA	NA	NA	NA	NA	NA	NA	NA	NA	NA	NA	NA	NA
C12orf62	NA	NA	NA	NA	NA	NA	NA	NA	NA	NA	NA	NA	NA	NA	NA	NA	NA	NA	NA	NA	NA	NA	NA	NA	NA	NA	NA	NA	1308	NA
C12orf74	NA	NA	NA	NA	NA	NA	NA	NA	NA	NA	NA	NA	NA	NA	NA	NA	NA	NA	307	NA	NA	NA	NA	NA	NA	NA	NA	NA	NA	NA
C12orf75	NA	492	921	449	NA	NA	NA	NA	NA	NA	258	NA	NA	NA	NA	605	NA	289	NA	NA	NA	NA	NA	NA	332	632	686	NA	1339	689
C13orf35	NA	NA	NA	NA	NA	NA	NA	NA	NA	NA	NA	NA	NA	327	NA	NA	NA	NA	NA	NA	NA	NA	NA	NA	NA	NA	NA	171	NA	NA
C14orf105	NA	1111	NA	1151	NA	NA	NA	NA	NA	NA	NA	NA	NA	NA	NA	NA	NA	NA	NA	NA	NA	NA	NA	NA	NA	NA	NA	NA	NA	NA
C14orf118	853	NA	NA	NA	NA	NA	NA	NA	NA	NA	NA	NA	NA	NA	NA	NA	NA	NA	NA	NA	NA	NA	NA	NA	NA	NA	NA	NA	NA	NA
C14orf128	NA	NA	NA	NA	NA	NA	NA	NA	NA	NA	NA	NA	NA	NA	NA	NA	NA	NA	NA	NA	NA	NA	NA	NA	NA	800	NA	1037	NA	NA
C14orf132	NA	NA	NA	1058	NA	NA	NA	NA	NA	NA	256	NA	NA	NA	NA	NA	NA	NA	NA	NA	NA	NA	NA	NA	NA	NA	NA	NA	NA	NA
C14orf135	NA	777	NA	NA	NA	NA	NA	NA	NA	NA	NA	NA	NA	NA	NA	NA	NA	NA	NA	NA	NA	NA	NA	NA	NA	NA	NA	NA	NA	NA
C14orf153	NA	NA	NA	NA	NA	NA	NA	NA	NA	NA	NA	NA	NA	NA	NA	NA	NA	NA	NA	NA	NA	NA	NA	NA	600	NA	NA	NA	288	NA
C14orf159	NA	NA	NA	1137	1121	NA	NA	NA	NA	NA	NA	NA	NA	NA	NA	NA	NA	NA	NA	NA	NA	NA	NA	NA	NA	NA	NA	NA	NA	NA
C14orf166B	NA	NA	898	838	874	177	NA	428	374	599	404	831	NA	NA	NA	NA	NA	NA	NA	NA	NA	NA	NA	NA	NA	NA	NA	NA	NA	NA
C14orf181	NA	NA	NA	NA	NA	54	NA	85	72	55	86	NA	NA	NA	NA	NA	NA	327	NA	NA	NA	NA	49	21	47	33	24	43	12	50
C14orf182	NA	NA	NA	393	NA	NA	NA	NA	NA	NA	NA	NA	317	NA	226	NA	593	NA	315	490	NA	144	496	115	203	86	124	52	86	215
C14orf183	NA	NA	NA	NA	NA	NA	NA	NA	NA	NA	NA	NA	NA	NA	NA	NA	NA	NA	NA	1118	NA	NA	NA	NA	NA	1157	1295	NA	540	NA
C14orf2	NA	NA	NA	NA	NA	NA	NA	NA	NA	NA	NA	NA	NA	NA	NA	NA	NA	NA	NA	NA	NA	NA	NA	NA	NA	827	707	NA	792	539
C14orf4	183	19	17	8	51	24	17	66	45	79	3	27	131	279	64	365	87	NA	152	170	606	152	179	122	248	97	126	49	90	146
C14orf43	71	53	32	28	29	21	37	53	50	31	53	40	72	159	94	149	58	393	53	100	537	177	93	80	145	204	80	132	46	210
C14orf49	NA	NA	NA	NA	NA	NA	NA	NA	NA	NA	NA	NA	NA	NA	NA	NA	NA	NA	NA	986	NA	NA	NA	NA	NA	NA	NA	NA	NA	NA
C14orf73	NA	NA	NA	NA	NA	NA	NA	NA	NA	NA	NA	NA	NA	NA	NA	NA	NA	NA	NA	1001	650	NA	NA	NA	NA	NA	72	NA	NA	27
C15orf39	NA	NA	NA	NA	NA	NA	NA	NA	NA	NA	NA	NA	NA	NA	NA	NA	NA	NA	NA	NA	NA	NA	NA	NA	NA	NA	NA	1074	NA	NA
C15orf52	NA	1018	NA	1088	738	NA	482	449	715	NA	NA	761	NA	NA	NA	NA	NA	NA	NA	737	NA	NA	NA	NA	NA	NA	NA	NA	620	NA
C15orf59	837	761	NA	1174	NA	66	NA	322	249	NA	641	NA	NA	NA	NA	NA	NA	NA	NA	NA	NA	NA	NA	NA	NA	NA	NA	NA	NA	NA
C16orf7	NA	NA	NA	NA	NA	NA	NA	NA	NA	NA	NA	NA	NA	NA	NA	NA	NA	NA	NA	NA	NA	NA	NA	NA	NA	NA	NA	NA	NA	975
C16orf72	NA	NA	NA	NA	NA	NA	NA	NA	NA	NA	NA	NA	NA	NA	NA	NA	NA	559	NA	NA	NA	NA	NA	NA	NA	NA	NA	NA	NA	NA
C16orf75	NA	878	997	NA	NA	NA	NA	NA	46	NA	628	NA	NA	NA	NA	NA	NA	NA	NA	NA	NA	NA	NA	NA	NA	NA	NA	NA	NA	NA
C17orf44	NA	NA	NA	NA	NA	NA	NA	NA	NA	NA	NA	NA	NA	NA	NA	NA	NA	NA	NA	1087	NA	NA	NA	NA	NA	1071	1326	1098	NA	874
C17orf49	NA	NA	NA	NA	NA	NA	NA	NA	NA	NA	761	NA	354	NA	239	NA	NA	NA	NA	NA	NA	NA	NA	369	NA	NA	721	NA	822	NA
C17orf63	NA	NA	NA	NA	NA	NA	NA	NA	NA	NA	NA	NA	NA	NA	NA	NA	NA	NA	NA	NA	NA	NA	NA	NA	NA	1085	NA	NA	NA	NA
C17orf82	NA	NA	NA	NA	NA	NA	NA	NA	NA	NA	NA	NA	NA	NA	NA	553	NA	NA	311	NA	516	NA	NA	NA	NA	NA	NA	NA	NA	367
C17orf91	NA	NA	NA	NA	NA	NA	NA	NA	NA	NA	NA	NA	NA	NA	476	NA	NA	NA	NA	NA	NA	NA	NA	NA	NA	NA	NA	NA	NA	NA
C18orf1	NA	NA	NA	NA	NA	NA	NA	NA	NA	NA	NA	NA	NA	456	461	NA	NA	NA	249	979	NA	194	NA	NA	NA	NA	NA	NA	NA	NA
C19orf22	NA	NA	NA	NA	NA	NA	NA	NA	NA	NA	NA	NA	NA	NA	NA	NA	NA	NA	NA	NA	NA	NA	NA	376	NA	NA	NA	NA	NA	NA
C19orf33	NA	NA	NA	NA	NA	NA	NA	NA	NA	NA	NA	NA	NA	NA	NA	NA	NA	NA	NA	NA	NA	NA	NA	NA	NA	NA	NA	1057	NA	NA
C19orf53	NA	NA	NA	NA	NA	NA	NA	NA	NA	NA	NA	NA	NA	NA	NA	NA	NA	NA	NA	NA	NA	NA	NA	NA	NA	NA	543	501	NA	265
C19orf54	NA	NA	NA	NA	NA	NA	NA	NA	NA	NA	NA	NA	NA	NA	NA	NA	NA	NA	NA	NA	NA	NA	NA	NA	NA	NA	NA	NA	1394	NA
C19orf61	NA	NA	NA	NA	NA	NA	NA	NA	NA	NA	NA	NA	NA	NA	NA	NA	NA	366	NA	NA	NA	NA	NA	NA	NA	NA	NA	NA	NA	NA
C19orf77	575	228	253	963	179	NA	378	230	331	NA	235	152	NA	375	492	574	555	NA	NA	169	211	NA	649	NA	NA	NA	NA	NA	NA	NA
C1orf100	NA	NA	NA	NA	NA	NA	NA	NA	749	NA	NA	NA	NA	NA	NA	NA	NA	NA	NA	NA	NA	NA	NA	NA	NA	NA	NA	NA	NA	NA
C1orf105	NA	NA	NA	NA	NA	NA	NA	NA	NA	NA	NA	NA	NA	NA	NA	NA	NA	283	NA	NA	NA	NA	NA	NA	NA	NA	NA	NA	NA	NA
C1orf106	NA	NA	NA	NA	NA	NA	NA	NA	NA	NA	NA	NA	NA	NA	NA	NA	NA	331	NA	NA	693	NA	NA	NA	NA	NA	NA	NA	1004	NA
C1orf116	NA	NA	NA	NA	NA	NA	NA	NA	NA	NA	NA	NA	NA	NA	NA	NA	NA	NA	NA	NA	NA	NA	NA	NA	NA	NA	NA	1228	NA	NA
C1orf133	NA	NA	NA	NA	NA	NA	NA	NA	NA	NA	NA	NA	NA	NA	NA	NA	NA	NA	NA	NA	208	NA	NA	NA	NA	486	NA	405	NA	NA
C1orf152	NA	NA	NA	NA	NA	NA	NA	NA	NA	NA	NA	937	NA	NA	NA	NA	NA	NA	NA	709	NA	271	393	245	585	618	970	513	413	NA
C1orf159	NA	NA	NA	NA	NA	NA	NA	NA	NA	NA	NA	NA	NA	NA	NA	NA	NA	NA	NA	NA	NA	NA	NA	NA	NA	1055	NA	537	626	NA
C1orf168	203	781	370	906	553	NA	499	211	NA	NA	NA	NA	NA	NA	NA	NA	NA	NA	NA	NA	NA	NA	NA	NA	NA	NA	NA	NA	NA	NA
C1orf186	NA	NA	NA	NA	NA	NA	NA	NA	NA	NA	NA	NA	NA	499	NA	627	NA	76	NA	330	230	NA	146	237	81	66	341	38	661	25
C1orf192	NA	NA	NA	NA	NA	NA	NA	NA	NA	NA	NA	NA	NA	NA	726	NA	NA	NA	NA	1126	563	NA	NA	NA	NA	NA	NA	NA	1282	NA
C1orf31	NA	NA	NA	NA	NA	NA	NA	NA	528	NA	NA	NA	NA	NA	NA	NA	NA	NA	NA	NA	NA	NA	NA	NA	NA	NA	NA	NA	NA	NA
C1orf38	NA	NA	NA	NA	NA	NA	NA	NA	NA	NA	NA	664	144	NA	NA	NA	663	NA	321	185	NA	246	619	60	568	576	766	538	357	880
C1orf69	NA	NA	NA	NA	1105	NA	592	NA	NA	NA	NA	878	NA	NA	NA	NA	NA	NA	NA	NA	NA	NA	NA	NA	NA	NA	NA	NA	NA	NA
C1orf86	NA	NA	NA	1106	719	NA	NA	NA	NA	NA	938	208	418	NA	142	NA	NA	586	231	291	317	375	254	320	NA	659	355	NA	415	546
C1orf9	425	NA	NA	NA	NA	NA	NA	NA	NA	NA	NA	NA	NA	NA	NA	NA	NA	NA	NA	NA	NA	NA	NA	NA	NA	NA	NA	NA	NA	NA
C1orf93	NA	NA	NA	NA	NA	NA	NA	NA	NA	NA	NA	NA	NA	NA	NA	NA	NA	NA	NA	NA	NA	NA	NA	NA	NA	NA	NA	888	NA	NA
C1QTNF1	NA	NA	NA	NA	NA	NA	NA	NA	NA	NA	NA	NA	NA	NA	268	NA	NA	NA	260	832	NA	219	NA	NA	NA	NA	858	NA	NA	NA
C1QTNF5	NA	800	NA	NA	NA	NA	509	389	557	NA	NA	NA	NA	NA	NA	NA	NA	NA	NA	NA	NA	NA	NA	NA	NA	NA	NA	NA	NA	NA
C1QTNF6	NA	NA	NA	NA	NA	NA	NA	NA	NA	NA	NA	411	310	223	673	476	318	NA	NA	NA	NA	NA	383	NA	NA	500	NA	484	1412	NA
C1QTNF9	NA	NA	NA	NA	NA	NA	NA	NA	NA	NA	NA	NA	NA	NA	NA	NA	NA	NA	NA	NA	NA	NA	NA	NA	NA	NA	NA	NA	918	NA
C20orf111	NA	NA	1003	NA	NA	NA	NA	NA	NA	NA	NA	NA	NA	NA	NA	NA	NA	NA	NA	NA	NA	NA	NA	NA	NA	NA	NA	NA	NA	NA
C20orf112	NA	172	446	472	84	138	144	134	209	NA	386	163	NA	NA	NA	326	528	378	NA	NA	NA	NA	NA	NA	125	560	291	282	362	54
C20orf114	NA	411	NA	NA	NA	218	366	NA	636	NA	179	NA	NA	NA	NA	NA	NA	NA	NA	NA	NA	NA	NA	NA	NA	NA	NA	NA	NA	NA
C20orf117	NA	NA	NA	NA	NA	431	NA	NA	NA	NA	NA	488	NA	NA	NA	648	NA	NA	NA	1294	NA	NA	NA	NA	NA	NA	NA	NA	NA	NA
C20orf118	NA	NA	NA	NA	NA	NA	NA	NA	NA	NA	NA	NA	NA	NA	NA	NA	NA	NA	NA	NA	NA	NA	NA	NA	NA	NA	NA	431	NA	NA
C20orf135	NA	NA	NA	NA	1001	NA	NA	NA	NA	NA	NA	699	NA	NA	NA	NA	801	NA	NA	774	NA	NA	NA	NA	NA	NA	NA	1143	NA	NA
C20orf194	NA	NA	NA	NA	NA	NA	NA	NA	NA	NA	NA	NA	NA	NA	NA	NA	NA	NA	NA	NA	NA	NA	NA	NA	483	NA	NA	NA	NA	NA
C20orf20	NA	NA	NA	NA	NA	NA	NA	NA	NA	NA	NA	NA	NA	NA	NA	354	NA	NA	363	NA	NA	NA	NA	NA	NA	NA	NA	NA	NA	NA
C20orf24	NA	NA	NA	NA	NA	NA	NA	NA	NA	NA	NA	NA	NA	NA	NA	NA	NA	NA	NA	NA	NA	NA	NA	NA	NA	NA	440	NA	688	NA
C21orf33	NA	NA	829	287	288	591	229	NA	NA	NA	NA	81	18	134	125	260	98	632	50	43	559	186	142	97	362	NA	406	926	279	NA
C21orf63	NA	NA	NA	NA	NA	NA	NA	NA	NA	NA	NA	NA	NA	NA	NA	NA	NA	NA	NA	967	NA	NA	70	NA	NA	430	1118	632	NA	NA
C21orf7	NA	894	NA	NA	NA	NA	NA	NA	NA	NA	NA	NA	NA	NA	NA	NA	NA	NA	NA	NA	NA	NA	NA	NA	NA	NA	NA	NA	NA	NA
C21orf84	340	874	NA	1019	NA	NA	NA	NA	NA	NA	NA	NA	199	NA	415	NA	NA	NA	102	230	651	65	576	NA	NA	NA	1120	NA	1456	NA
C21orf88	NA	NA	NA	NA	NA	NA	NA	NA	NA	NA	NA	NA	NA	NA	NA	NA	NA	NA	NA	NA	NA	NA	NA	NA	NA	NA	NA	984	NA	NA
C22orf13	NA	NA	NA	NA	NA	NA	NA	NA	NA	NA	NA	NA	NA	NA	NA	NA	707	NA	NA	NA	NA	NA	NA	NA	NA	1191	1085	NA	NA	893
C22orf24	NA	NA	NA	1030	NA	NA	NA	NA	NA	NA	833	NA	NA	446	NA	NA	NA	NA	NA	1085	NA	NA	NA	NA	NA	NA	NA	NA	NA	NA
C22orf25	NA	595	666	NA	NA	NA	NA	NA	NA	NA	NA	NA	NA	NA	NA	NA	NA	NA	NA	NA	NA	NA	NA	NA	NA	NA	NA	NA	NA	NA
C22orf26	NA	NA	NA	NA	NA	NA	NA	NA	NA	NA	NA	NA	NA	NA	NA	NA	NA	NA	NA	NA	NA	NA	NA	159	401	NA	NA	NA	NA	38
C22orf31	617	740	740	596	NA	NA	NA	NA	467	416	530	749	NA	NA	NA	378	153	NA	NA	758	287	NA	NA	NA	NA	176	546	413	296	198
C22orf36	NA	NA	NA	NA	NA	NA	NA	NA	NA	NA	NA	NA	NA	NA	NA	NA	381	NA	NA	NA	NA	NA	NA	NA	NA	951	NA	860	NA	NA
C22orf9	NA	NA	NA	NA	NA	NA	NA	NA	NA	NA	NA	NA	NA	NA	NA	NA	NA	NA	NA	NA	NA	NA	448	NA	NA	NA	NA	NA	958	NA
C2orf18	NA	NA	NA	NA	NA	NA	NA	NA	NA	NA	952	NA	NA	NA	NA	81	456	NA	NA	1192	39	NA	NA	NA	415	927	329	NA	309	346
C2orf24	NA	NA	NA	NA	NA	NA	NA	NA	NA	NA	NA	NA	NA	NA	NA	599	589	NA	NA	NA	NA	NA	NA	NA	NA	NA	NA	NA	675	NA
C2orf29	NA	NA	NA	NA	NA	NA	NA	NA	NA	NA	NA	NA	NA	NA	NA	NA	382	NA	NA	1018	NA	NA	NA	NA	NA	NA	1131	NA	NA	746
C2orf40	NA	NA	NA	NA	NA	NA	NA	NA	NA	NA	NA	NA	NA	NA	NA	NA	NA	NA	NA	NA	NA	NA	NA	NA	NA	NA	NA	NA	566	NA
C2orf57	NA	887	519	623	387	NA	NA	NA	NA	NA	241	133	435	NA	68	NA	418	444	NA	241	447	NA	262	NA	NA	877	1045	549	NA	463
C2orf58	NA	NA	NA	NA	NA	NA	NA	NA	NA	NA	NA	NA	NA	NA	NA	NA	NA	NA	NA	319	NA	NA	NA	NA	NA	NA	NA	NA	NA	NA
C2orf61	NA	NA	NA	NA	NA	NA	NA	NA	NA	NA	NA	365	NA	NA	205	NA	NA	NA	NA	669	NA	NA	464	NA	NA	NA	659	NA	496	NA
C2orf67	NA	NA	NA	NA	NA	NA	NA	NA	NA	NA	NA	NA	NA	NA	NA	NA	NA	NA	NA	NA	558	NA	NA	NA	630	1019	1028	NA	NA	NA
C3orf21	NA	NA	NA	NA	NA	NA	NA	NA	NA	NA	436	NA	NA	NA	498	NA	NA	NA	NA	865	NA	NA	NA	NA	NA	NA	NA	NA	NA	NA
C3orf39	NA	NA	NA	NA	NA	NA	NA	NA	NA	NA	NA	NA	NA	NA	NA	NA	NA	NA	NA	NA	NA	NA	NA	NA	NA	NA	NA	NA	1143	NA
C3orf52	NA	786	NA	NA	NA	NA	NA	NA	NA	NA	NA	NA	NA	NA	NA	NA	NA	NA	NA	NA	NA	NA	NA	NA	NA	NA	NA	NA	NA	NA
C3orf59	NA	NA	NA	NA	NA	NA	NA	NA	NA	NA	NA	NA	NA	NA	NA	NA	NA	NA	NA	NA	NA	NA	NA	NA	NA	NA	512	992	210	NA
C4orf10	NA	NA	NA	NA	NA	NA	NA	NA	NA	NA	NA	NA	NA	NA	NA	NA	NA	696	NA	NA	NA	NA	591	NA	NA	NA	744	NA	NA	NA
C4orf19	470	569	774	699	532	NA	NA	NA	NA	NA	NA	NA	NA	NA	NA	NA	NA	NA	NA	NA	NA	NA	NA	NA	NA	NA	NA	NA	NA	NA
C4orf51	336	573	378	217	286	258	526	235	192	130	246	808	NA	NA	NA	NA	NA	NA	NA	NA	NA	NA	NA	NA	NA	NA	NA	NA	NA	NA
C4orf7	NA	NA	NA	NA	NA	NA	NA	NA	NA	NA	NA	NA	NA	NA	NA	NA	NA	162	NA	NA	NA	NA	NA	NA	NA	NA	NA	NA	NA	NA
C5AR1	NA	NA	NA	NA	NA	NA	NA	NA	NA	NA	NA	NA	NA	NA	NA	NA	NA	NA	NA	1204	NA	NA	NA	NA	NA	NA	NA	NA	NA	NA
C5orf27	825	NA	NA	NA	NA	NA	NA	NA	NA	NA	NA	NA	46	NA	NA	NA	NA	NA	44	25	NA	234	NA	NA	NA	NA	NA	NA	NA	NA
C5orf28	NA	NA	NA	NA	NA	NA	NA	NA	NA	NA	NA	NA	NA	NA	NA	NA	NA	NA	NA	NA	NA	NA	NA	NA	NA	NA	NA	1087	NA	NA
C5orf32	NA	159	672	680	831	NA	NA	498	NA	NA	NA	NA	NA	184	NA	NA	655	459	NA	NA	NA	NA	NA	NA	NA	NA	NA	NA	NA	NA
C5orf39	NA	NA	NA	NA	NA	NA	NA	NA	584	NA	NA	NA	NA	NA	702	NA	NA	610	NA	861	NA	NA	NA	NA	NA	1168	NA	746	1383	NA
C5orf4	NA	NA	NA	NA	NA	NA	NA	NA	NA	NA	NA	NA	NA	NA	NA	NA	NA	317	NA	NA	NA	NA	NA	NA	NA	NA	NA	NA	NA	NA
C5orf47	NA	NA	NA	NA	NA	NA	NA	NA	NA	NA	NA	NA	NA	NA	NA	703	NA	NA	NA	NA	539	NA	NA	NA	473	NA	NA	NA	NA	1006
C5orf56	NA	NA	NA	NA	529	NA	NA	458	NA	607	118	NA	NA	NA	696	NA	NA	NA	NA	NA	NA	NA	NA	NA	NA	978	NA	450	982	NA
C5orf58	94	54	83	126	137	533	168	42	62	88	133	474	NA	NA	NA	NA	NA	NA	NA	NA	NA	NA	NA	NA	NA	NA	NA	NA	NA	NA
C5orf62	NA	NA	NA	NA	NA	NA	NA	NA	NA	NA	NA	NA	202	NA	108	NA	NA	NA	NA	325	NA	406	NA	NA	NA	NA	NA	NA	NA	NA
C6orf105	NA	NA	NA	NA	NA	NA	NA	NA	705	NA	NA	NA	NA	NA	NA	NA	NA	NA	NA	376	NA	NA	NA	NA	NA	NA	NA	NA	NA	NA
C6orf106	NA	NA	NA	NA	NA	NA	NA	NA	NA	NA	NA	NA	NA	221	NA	NA	NA	422	NA	818	NA	NA	533	NA	NA	NA	NA	NA	NA	NA
C6orf130	NA	NA	NA	NA	NA	NA	NA	NA	NA	NA	NA	NA	NA	NA	NA	NA	NA	NA	NA	NA	562	NA	NA	NA	NA	694	819	NA	NA	NA
C6orf132	NA	NA	NA	NA	NA	NA	NA	NA	NA	NA	NA	NA	NA	NA	NA	NA	NA	NA	NA	NA	NA	NA	NA	NA	NA	NA	843	166	NA	306
C6orf145	NA	NA	NA	NA	1113	NA	NA	NA	NA	NA	NA	NA	NA	NA	341	NA	666	NA	NA	739	715	NA	NA	NA	NA	1084	491	NA	938	756
C6orf155	NA	NA	NA	NA	NA	NA	NA	NA	NA	NA	NA	NA	NA	NA	NA	NA	NA	NA	NA	NA	NA	NA	NA	NA	NA	NA	NA	NA	1033	NA
C6orf223	NA	NA	NA	NA	NA	NA	NA	NA	NA	NA	NA	NA	NA	463	3	329	130	NA	6	4	79	3	5	150	NA	NA	NA	NA	NA	NA
C6orf62	NA	NA	NA	NA	NA	NA	NA	NA	NA	NA	NA	NA	NA	NA	NA	NA	NA	NA	NA	1219	NA	NA	NA	NA	NA	NA	1194	NA	985	NA
C7orf10	NA	NA	NA	NA	NA	NA	NA	NA	NA	NA	NA	NA	NA	NA	NA	NA	NA	NA	NA	NA	NA	NA	NA	NA	NA	1088	NA	NA	NA	NA
C7orf23	NA	NA	NA	NA	NA	NA	NA	NA	NA	NA	NA	NA	NA	NA	NA	NA	NA	NA	NA	NA	NA	NA	NA	NA	NA	698	463	708	NA	NA
C7orf29	NA	NA	NA	NA	NA	NA	NA	NA	NA	NA	NA	NA	NA	NA	NA	NA	NA	NA	NA	NA	NA	NA	NA	NA	NA	607	NA	NA	NA	NA
C7orf41	546	NA	687	1195	NA	NA	NA	451	NA	NA	NA	NA	NA	NA	NA	NA	NA	NA	NA	NA	NA	NA	NA	NA	NA	NA	NA	NA	NA	NA
C7orf44	NA	912	NA	NA	NA	NA	NA	NA	NA	NA	NA	603	NA	NA	NA	NA	NA	NA	NA	NA	NA	NA	NA	NA	NA	NA	NA	NA	NA	NA
C7orf47	NA	1089	NA	1028	1111	NA	NA	NA	NA	NA	NA	NA	NA	NA	NA	NA	NA	NA	NA	NA	NA	NA	NA	NA	NA	NA	NA	NA	NA	NA
C7orf49	NA	NA	NA	NA	NA	382	NA	NA	NA	NA	NA	206	232	NA	8	NA	110	272	100	77	91	NA	NA	74	92	10	138	78	233	147
C7orf54	NA	NA	644	NA	NA	NA	NA	NA	NA	NA	NA	NA	NA	NA	NA	NA	NA	NA	NA	NA	NA	NA	NA	NA	NA	NA	NA	NA	NA	NA
C7orf61	587	NA	NA	NA	NA	NA	NA	238	NA	NA	NA	NA	NA	NA	NA	NA	NA	NA	NA	NA	NA	NA	NA	NA	NA	NA	NA	NA	NA	NA
C7orf71	NA	NA	NA	NA	NA	NA	NA	NA	NA	NA	NA	NA	NA	NA	NA	NA	NA	NA	NA	NA	NA	NA	NA	NA	NA	796	NA	NA	NA	NA
C8G	NA	NA	NA	NA	NA	NA	NA	NA	NA	NA	NA	NA	NA	NA	NA	NA	NA	NA	NA	NA	NA	NA	NA	NA	NA	NA	NA	NA	1362	NA
C8orf4	615	NA	402	582	709	NA	NA	NA	NA	339	455	NA	NA	NA	NA	NA	NA	NA	NA	NA	NA	NA	NA	NA	NA	NA	NA	NA	NA	NA
C8orf40	NA	NA	NA	1113	NA	NA	NA	NA	NA	NA	884	NA	NA	NA	NA	NA	NA	NA	NA	NA	NA	NA	NA	NA	NA	NA	NA	NA	NA	NA
C8orf42	NA	NA	NA	NA	1126	NA	NA	NA	NA	NA	892	NA	NA	NA	NA	NA	NA	NA	NA	NA	NA	NA	NA	NA	NA	NA	NA	NA	NA	NA
C8orf46	235	NA	415	882	735	182	585	73	263	NA	594	NA	NA	NA	NA	NA	NA	268	NA	1082	618	NA	NA	NA	NA	515	189	580	467	260
C8orf58	NA	NA	NA	NA	NA	NA	NA	NA	NA	NA	NA	NA	NA	NA	684	NA	NA	NA	NA	NA	NA	NA	NA	NA	NA	NA	NA	NA	NA	NA
C8orf71	NA	NA	NA	NA	1006	NA	NA	NA	NA	NA	NA	NA	NA	NA	NA	NA	NA	NA	NA	NA	NA	NA	NA	NA	NA	NA	NA	NA	NA	NA
C8orf75	NA	NA	NA	646	NA	NA	NA	NA	NA	419	NA	NA	NA	NA	NA	NA	NA	NA	NA	NA	NA	NA	NA	NA	NA	NA	NA	NA	NA	NA
C8orf80	801	NA	NA	NA	NA	NA	NA	NA	NA	NA	NA	NA	NA	NA	NA	NA	NA	NA	NA	NA	NA	NA	NA	NA	NA	NA	NA	NA	NA	NA
C8orf86	NA	NA	NA	NA	NA	NA	NA	NA	NA	NA	829	NA	NA	NA	NA	NA	NA	NA	NA	NA	NA	NA	NA	NA	NA	NA	NA	NA	NA	NA
C9orf106	103	119	52	39	69	243	28	27	656	NA	107	38	3	7	380	5	2	566	NA	22	4	NA	3	NA	NA	79	370	83	82	219
C9orf11	NA	NA	NA	423	NA	NA	NA	NA	NA	415	653	322	NA	NA	NA	NA	828	NA	NA	NA	198	NA	NA	NA	232	NA	NA	NA	1200	NA
C9orf150	NA	NA	NA	NA	NA	NA	NA	NA	NA	NA	NA	NA	NA	NA	NA	NA	NA	NA	NA	NA	NA	NA	NA	NA	NA	NA	NA	NA	1315	NA
C9orf5	NA	552	986	NA	1027	NA	NA	NA	NA	NA	NA	NA	NA	NA	NA	NA	NA	NA	NA	NA	NA	NA	NA	NA	NA	NA	NA	NA	NA	NA
C9orf50	161	31	23	NA	24	93	29	35	63	173	20	16	196	200	13	NA	860	87	81	985	554	36	302	137	18	7	17	12	1	8
C9orf66	NA	1026	NA	NA	NA	NA	NA	NA	NA	NA	NA	NA	NA	NA	NA	NA	NA	NA	NA	NA	531	NA	NA	NA	NA	NA	NA	NA	907	NA
C9orf69	NA	NA	NA	NA	NA	NA	NA	NA	NA	NA	NA	NA	NA	NA	NA	NA	NA	NA	NA	NA	NA	NA	NA	NA	NA	NA	NA	NA	1014	NA
C9orf70	NA	NA	NA	NA	NA	NA	NA	NA	NA	NA	NA	NA	NA	NA	NA	NA	NA	163	NA	NA	NA	NA	NA	NA	NA	NA	NA	NA	NA	NA
C9orf71	NA	NA	NA	NA	NA	NA	NA	NA	NA	NA	NA	NA	NA	NA	NA	NA	NA	NA	NA	NA	NA	NA	NA	NA	855	527	604	796	732	NA
C9orf89	NA	NA	949	419	285	NA	NA	NA	NA	NA	239	NA	NA	NA	NA	NA	208	582	NA	NA	NA	NA	NA	NA	NA	NA	312	NA	1277	259
CA12	55	57	26	22	223	11	27	55	42	19	50	191	NA	300	733	114	187	NA	287	NA	114	NA	52	NA	NA	NA	NA	NA	NA	NA
CA2	530	NA	833	812	890	NA	NA	NA	305	532	NA	NA	NA	NA	NA	NA	NA	NA	NA	NA	NA	NA	NA	NA	427	NA	NA	NA	NA	NA
CABLES1	NA	NA	NA	NA	NA	NA	NA	NA	NA	NA	NA	NA	NA	NA	NA	NA	690	NA	NA	1283	NA	NA	NA	NA	818	982	NA	820	724	553
CABP1	NA	NA	NA	NA	NA	NA	NA	NA	NA	NA	NA	NA	NA	NA	NA	613	NA	NA	NA	NA	NA	NA	NA	NA	NA	NA	NA	NA	NA	NA
CACNA1C	NA	NA	NA	NA	NA	NA	NA	NA	NA	NA	814	658	NA	NA	638	NA	NA	NA	227	222	NA	NA	NA	NA	NA	NA	NA	NA	NA	NA
CACNA1D	225	369	NA	NA	NA	NA	NA	NA	NA	NA	422	NA	NA	NA	NA	NA	NA	NA	NA	NA	NA	NA	NA	NA	NA	NA	NA	NA	NA	NA
CACNA1H	NA	NA	NA	NA	NA	NA	NA	NA	NA	NA	NA	923	NA	NA	NA	NA	NA	NA	NA	NA	NA	NA	NA	NA	NA	NA	NA	NA	NA	NA
CACNB2	NA	144	421	NA	NA	NA	NA	NA	NA	NA	NA	NA	NA	NA	NA	NA	NA	NA	NA	NA	NA	NA	NA	NA	NA	838	NA	NA	NA	NA
CACNB3	NA	NA	NA	NA	NA	432	NA	NA	NA	NA	NA	NA	NA	NA	NA	NA	NA	NA	NA	NA	NA	NA	NA	NA	NA	NA	NA	NA	NA	NA
CACNG1	NA	NA	NA	NA	NA	NA	NA	NA	NA	NA	NA	NA	NA	NA	NA	NA	NA	630	NA	NA	NA	NA	NA	NA	NA	NA	NA	NA	NA	NA
CALCR	NA	NA	925	NA	NA	NA	NA	NA	NA	NA	NA	NA	NA	NA	NA	NA	NA	NA	NA	NA	NA	NA	NA	NA	NA	NA	NA	NA	NA	NA
CALD1	NA	NA	NA	NA	NA	NA	NA	NA	NA	NA	NA	470	NA	102	469	NA	688	727	86	45	NA	NA	NA	NA	NA	NA	NA	NA	NA	NA
CALM1	NA	NA	NA	NA	470	NA	NA	NA	NA	NA	NA	NA	390	NA	NA	NA	NA	NA	NA	NA	NA	NA	NA	NA	NA	NA	NA	NA	1302	NA
CALM2	NA	NA	NA	NA	NA	NA	NA	NA	NA	NA	NA	NA	NA	NA	NA	NA	NA	NA	NA	NA	NA	NA	NA	NA	NA	NA	747	NA	NA	NA
CALM3	NA	868	NA	NA	NA	NA	NA	NA	NA	NA	NA	NA	NA	NA	NA	NA	NA	NA	NA	NA	NA	NA	NA	NA	NA	NA	NA	NA	NA	NA
CAMK1	NA	NA	NA	NA	NA	NA	NA	388	NA	NA	NA	NA	NA	NA	NA	NA	NA	NA	NA	NA	NA	NA	NA	NA	NA	NA	NA	NA	NA	NA
CAMK2D	NA	976	932	849	NA	NA	NA	NA	NA	396	NA	NA	NA	NA	NA	NA	NA	NA	NA	NA	NA	NA	NA	NA	NA	1003	NA	NA	NA	NA
CAMK2N1	NA	991	741	1237	NA	NA	NA	NA	748	NA	830	NA	NA	NA	NA	549	NA	NA	NA	NA	NA	NA	NA	NA	NA	988	NA	1245	1053	721
CAMKK1	NA	NA	NA	NA	NA	NA	NA	NA	NA	NA	NA	NA	NA	NA	NA	NA	NA	694	NA	NA	NA	NA	NA	NA	NA	NA	NA	NA	NA	NA
CAP1	NA	NA	NA	NA	NA	NA	NA	NA	NA	NA	NA	NA	NA	NA	NA	NA	NA	NA	NA	1068	NA	NA	NA	NA	NA	NA	NA	NA	NA	NA
CAPG	NA	NA	NA	774	1122	429	NA	509	734	NA	705	610	NA	341	NA	408	NA	302	235	NA	294	NA	512	NA	339	585	136	663	1022	514
CAPN1	NA	NA	NA	NA	NA	NA	NA	NA	NA	NA	NA	NA	NA	NA	NA	NA	NA	NA	NA	NA	NA	NA	NA	NA	NA	NA	NA	908	NA	NA
CAPN12	NA	NA	NA	NA	NA	NA	NA	NA	NA	NA	NA	NA	NA	NA	NA	NA	NA	NA	NA	NA	NA	NA	NA	NA	NA	NA	NA	NA	NA	661
CAPN2	298	470	635	498	356	352	367	307	280	420	362	317	NA	NA	NA	NA	NA	226	257	717	NA	180	565	NA	334	626	273	514	455	188
CAPN3	NA	NA	NA	NA	NA	NA	NA	NA	NA	NA	NA	NA	NA	NA	NA	NA	NA	NA	NA	NA	NA	NA	NA	NA	NA	NA	NA	NA	698	NA
CAPNS1	NA	NA	NA	NA	NA	NA	NA	NA	NA	NA	NA	NA	NA	NA	NA	NA	NA	NA	NA	NA	NA	NA	NA	NA	NA	NA	NA	832	NA	NA
CAPZA1	NA	NA	NA	NA	NA	NA	NA	NA	NA	NA	NA	NA	NA	NA	NA	NA	NA	NA	NA	1113	NA	NA	NA	NA	NA	NA	NA	NA	NA	NA
CAPZA2	NA	NA	NA	NA	NA	NA	NA	NA	NA	NA	NA	NA	NA	NA	NA	NA	NA	NA	NA	NA	NA	NA	NA	NA	NA	325	NA	NA	NA	NA
CAPZB	260	NA	321	736	183	NA	173	392	NA	NA	NA	371	98	NA	493	NA	NA	665	NA	102	NA	226	605	387	NA	NA	1108	NA	680	NA
CARD10	NA	NA	NA	NA	NA	NA	NA	NA	NA	NA	NA	NA	NA	NA	NA	NA	NA	NA	NA	NA	NA	NA	NA	NA	NA	NA	NA	552	NA	NA
CARHSP1	NA	NA	NA	NA	NA	NA	NA	NA	NA	NA	NA	NA	NA	NA	NA	NA	NA	NA	NA	NA	NA	NA	NA	NA	NA	NA	405	921	NA	299
CARS	NA	722	NA	863	NA	NA	NA	NA	NA	NA	NA	NA	NA	NA	NA	NA	NA	NA	NA	NA	NA	NA	NA	NA	NA	NA	NA	NA	NA	NA
CASKIN2	NA	NA	NA	1130	670	NA	NA	NA	NA	NA	NA	777	NA	NA	NA	NA	NA	NA	NA	NA	NA	NA	NA	NA	NA	NA	NA	NA	NA	NA
CASP8	NA	NA	NA	NA	NA	NA	NA	NA	NA	NA	NA	NA	NA	NA	NA	NA	NA	NA	NA	NA	NA	NA	NA	402	NA	NA	907	NA	NA	NA
CASP9	NA	NA	NA	NA	NA	NA	NA	NA	NA	NA	NA	NA	NA	NA	NA	NA	NA	NA	NA	NA	NA	NA	NA	NA	NA	NA	NA	NA	1321	NA
CAST	NA	583	NA	860	405	NA	NA	NA	NA	NA	NA	NA	NA	NA	NA	NA	NA	NA	NA	NA	NA	NA	NA	NA	NA	972	NA	NA	NA	NA
CASZ1	509	270	18	32	92	150	274	209	140	212	128	344	NA	NA	NA	716	NA	NA	NA	NA	NA	107	NA	NA	NA	938	1073	539	1467	NA
CAT	NA	NA	NA	610	NA	NA	NA	NA	NA	556	NA	NA	NA	NA	NA	NA	NA	NA	NA	NA	NA	NA	NA	NA	NA	NA	NA	NA	NA	NA
CAV1	NA	NA	NA	NA	NA	NA	NA	NA	NA	NA	NA	NA	NA	NA	171	369	NA	94	NA	NA	NA	125	492	NA	NA	NA	NA	NA	NA	NA
CAV2	NA	NA	NA	NA	NA	NA	NA	NA	NA	NA	NA	NA	NA	NA	NA	NA	NA	NA	NA	NA	NA	NA	NA	NA	NA	NA	1186	NA	NA	NA
CBFA2T2	NA	NA	NA	NA	NA	NA	NA	NA	NA	NA	NA	NA	NA	NA	NA	NA	NA	NA	NA	NA	NA	NA	NA	NA	NA	NA	NA	NA	NA	476
CBLB	NA	1055	NA	NA	NA	NA	NA	NA	NA	NA	NA	NA	NA	NA	NA	NA	NA	NA	NA	1089	NA	NA	NA	NA	NA	NA	NA	NA	NA	NA
CBR3	NA	276	NA	358	NA	NA	NA	NA	NA	NA	NA	NA	NA	NA	NA	NA	NA	NA	NA	NA	NA	NA	NA	NA	NA	NA	NA	NA	NA	NA
CBX3	817	NA	NA	NA	NA	NA	NA	NA	NA	NA	NA	NA	NA	NA	NA	NA	NA	NA	NA	NA	NA	NA	NA	NA	NA	NA	NA	NA	NA	NA
CBX4	NA	NA	NA	NA	NA	NA	NA	NA	NA	NA	NA	NA	NA	NA	NA	NA	863	NA	NA	NA	NA	NA	566	NA	NA	971	794	851	1171	850
CBX5	NA	NA	NA	NA	NA	NA	NA	NA	NA	NA	NA	NA	NA	NA	NA	NA	NA	NA	NA	NA	NA	NA	NA	NA	NA	1245	NA	NA	NA	NA
CBX7	NA	NA	NA	NA	NA	NA	NA	NA	NA	NA	NA	NA	NA	507	NA	660	NA	NA	NA	NA	NA	NA	NA	NA	NA	NA	NA	NA	NA	NA
CC2D2A	NA	NA	NA	NA	NA	NA	NA	NA	NA	NA	NA	NA	NA	NA	NA	NA	NA	NA	NA	NA	NA	NA	NA	NA	414	NA	NA	NA	NA	NA
CCBE1	202	508	414	1000	381	NA	584	434	219	NA	575	NA	NA	NA	NA	NA	NA	NA	NA	NA	NA	NA	NA	NA	NA	NA	NA	NA	NA	NA
CCDC109A	NA	NA	NA	NA	NA	NA	NA	NA	NA	NA	NA	NA	NA	NA	NA	NA	NA	NA	NA	NA	NA	NA	NA	NA	451	1083	NA	NA	NA	508
CCDC114	NA	NA	824	NA	NA	NA	NA	NA	NA	NA	NA	NA	NA	NA	NA	NA	NA	NA	NA	NA	NA	NA	NA	NA	NA	NA	NA	NA	NA	NA
CCDC12	22	NA	64	134	NA	87	NA	16	17	160	NA	39	351	NA	NA	NA	NA	NA	NA	355	NA	282	305	NA	290	1140	589	316	123	253
CCDC13	480	814	433	NA	1094	NA	649	NA	658	NA	NA	NA	NA	NA	NA	NA	NA	NA	NA	NA	NA	NA	NA	NA	NA	NA	NA	NA	NA	NA
CCDC34	49	NA	36	737	377	487	357	423	368	370	683	NA	NA	NA	NA	NA	NA	NA	NA	NA	NA	NA	NA	NA	NA	1128	NA	NA	NA	NA
CCDC40	NA	NA	NA	NA	1020	NA	NA	NA	NA	NA	231	650	NA	NA	487	NA	NA	NA	NA	NA	624	NA	NA	NA	NA	692	NA	790	NA	821
CCDC53	782	NA	NA	NA	NA	NA	575	NA	NA	NA	NA	NA	NA	NA	NA	NA	NA	NA	NA	NA	NA	NA	NA	NA	NA	NA	NA	NA	NA	NA
CCDC58	NA	622	636	NA	NA	NA	NA	NA	269	NA	NA	NA	NA	NA	NA	NA	NA	NA	NA	NA	NA	NA	NA	NA	NA	NA	NA	NA	NA	NA
CCDC69	NA	NA	NA	NA	NA	NA	NA	NA	NA	NA	NA	NA	NA	NA	NA	NA	NA	NA	NA	NA	NA	NA	NA	104	NA	NA	NA	NA	NA	NA
CCDC8	NA	NA	NA	NA	NA	NA	NA	NA	NA	NA	NA	NA	NA	NA	NA	NA	NA	NA	NA	NA	NA	NA	NA	NA	NA	996	NA	NA	NA	672
CCDC80	NA	961	NA	NA	NA	NA	NA	NA	NA	NA	NA	NA	NA	NA	NA	NA	NA	NA	NA	NA	NA	NA	NA	NA	NA	NA	NA	NA	NA	NA
CCDC81	NA	NA	943	NA	565	NA	NA	NA	NA	NA	577	NA	NA	493	518	NA	NA	NA	NA	179	NA	NA	NA	NA	NA	NA	NA	NA	NA	NA
CCDC85C	76	132	259	80	68	35	24	38	41	73	97	194	NA	NA	NA	NA	NA	NA	NA	NA	NA	NA	NA	NA	NA	NA	NA	NA	NA	NA
CCDC88C	NA	NA	NA	NA	NA	NA	NA	NA	NA	NA	NA	NA	NA	NA	NA	NA	NA	NA	NA	1096	NA	NA	NA	20	NA	NA	NA	NA	NA	NA
CCDC91	NA	NA	NA	NA	NA	NA	NA	NA	NA	NA	NA	NA	NA	NA	NA	NA	NA	NA	NA	248	NA	NA	NA	NA	NA	NA	NA	NA	NA	NA
CCDC97	NA	NA	NA	NA	NA	NA	NA	NA	NA	NA	NA	370	247	NA	183	NA	692	448	399	221	NA	NA	307	160	NA	NA	1270	NA	1430	NA
CCK	NA	NA	NA	NA	NA	NA	NA	NA	702	NA	NA	NA	NA	NA	NA	NA	NA	NA	NA	NA	NA	NA	NA	NA	NA	NA	NA	NA	NA	NA
CCKAR	535	526	465	751	694	448	213	225	206	450	NA	NA	NA	NA	NA	NA	NA	NA	NA	NA	NA	NA	NA	NA	NA	NA	NA	NA	NA	NA
CCL2	NA	NA	NA	NA	NA	NA	NA	NA	NA	NA	NA	NA	NA	NA	NA	NA	NA	NA	NA	NA	NA	NA	NA	NA	NA	NA	1320	NA	NA	NA
CCL20	NA	NA	NA	NA	NA	NA	NA	NA	NA	NA	NA	NA	NA	NA	NA	NA	NA	NA	NA	NA	NA	NA	NA	NA	NA	1220	NA	945	NA	NA
CCL28	NA	NA	NA	NA	NA	NA	NA	NA	NA	NA	NA	NA	NA	NA	NA	NA	NA	NA	NA	NA	NA	NA	NA	NA	NA	NA	NA	97	NA	703
CCL5	NA	NA	NA	NA	NA	NA	NA	NA	NA	NA	NA	NA	NA	NA	NA	NA	NA	NA	NA	NA	NA	NA	NA	417	NA	NA	NA	NA	NA	NA
CCND1	NA	NA	NA	NA	NA	NA	NA	NA	NA	NA	NA	NA	NA	NA	496	505	339	NA	NA	NA	185	NA	181	NA	NA	NA	NA	1213	NA	NA
CCND2	NA	NA	NA	NA	NA	NA	NA	NA	NA	NA	879	732	NA	NA	622	NA	NA	NA	NA	897	NA	NA	NA	385	454	259	198	265	245	72
CCND3	NA	NA	NA	NA	NA	NA	NA	NA	NA	NA	NA	NA	NA	NA	NA	NA	NA	NA	NA	NA	NA	NA	NA	NA	NA	1246	NA	1187	NA	NA
CCNG2	261	113	141	NA	700	32	417	205	591	NA	NA	NA	NA	NA	NA	NA	NA	NA	NA	NA	NA	NA	NA	NA	NA	NA	NA	NA	NA	NA
CCNI	647	651	592	780	992	NA	NA	NA	NA	NA	911	NA	NA	NA	NA	NA	NA	NA	NA	NA	NA	NA	NA	NA	NA	NA	NA	NA	NA	NA
CCNJL	131	1113	88	535	516	NA	NA	292	630	534	279	NA	NA	NA	NA	NA	NA	NA	NA	NA	NA	NA	NA	NA	NA	NA	NA	NA	NA	NA
CCNL1	157	322	186	711	224	NA	NA	NA	NA	NA	NA	NA	337	NA	NA	506	429	NA	NA	NA	NA	NA	NA	NA	NA	NA	239	NA	269	NA
CCR6	NA	NA	NA	NA	NA	NA	NA	NA	NA	NA	NA	NA	NA	437	NA	NA	NA	NA	NA	NA	NA	NA	NA	NA	NA	NA	NA	NA	NA	NA
CCR7	NA	NA	NA	NA	1114	NA	NA	NA	NA	NA	562	224	NA	NA	182	NA	784	NA	NA	616	NA	444	NA	NA	NA	NA	NA	NA	NA	NA
CCRL2	267	158	216	730	571	NA	573	425	303	NA	590	NA	NA	NA	NA	NA	NA	NA	NA	NA	NA	NA	NA	NA	NA	NA	NA	NA	NA	NA
CCRN4L	NA	NA	NA	1256	NA	NA	NA	NA	NA	NA	NA	NA	NA	NA	NA	NA	NA	NA	NA	NA	NA	NA	NA	NA	NA	NA	NA	NA	NA	NA
CD180	393	NA	NA	566	NA	NA	NA	NA	NA	NA	NA	NA	NA	NA	NA	NA	NA	NA	NA	NA	NA	NA	NA	NA	NA	NA	NA	NA	1131	NA
CD200	736	1028	NA	NA	711	301	NA	NA	NA	NA	NA	NA	NA	282	NA	NA	843	NA	NA	NA	NA	NA	NA	NA	396	38	513	186	762	212
CD274	NA	NA	NA	NA	NA	NA	NA	NA	NA	NA	NA	NA	NA	NA	NA	NA	NA	NA	NA	NA	NA	NA	NA	274	NA	NA	NA	NA	NA	NA
CD2AP	NA	NA	NA	NA	NA	NA	NA	NA	NA	NA	NA	NA	NA	NA	NA	NA	NA	175	NA	NA	NA	NA	NA	NA	NA	820	NA	749	NA	NA
CD300A	NA	NA	NA	NA	NA	NA	NA	NA	NA	NA	NA	NA	109	NA	NA	NA	57	NA	NA	749	NA	NA	NA	NA	NA	NA	NA	NA	NA	NA
CD34	NA	NA	NA	NA	NA	NA	55	NA	NA	NA	NA	NA	NA	NA	NA	NA	NA	NA	NA	NA	NA	NA	NA	NA	NA	NA	NA	NA	NA	NA
CD36	788	NA	NA	NA	NA	NA	NA	NA	NA	NA	NA	NA	NA	NA	NA	NA	NA	NA	NA	NA	NA	NA	NA	NA	NA	NA	NA	NA	NA	NA
CD44	NA	NA	NA	NA	NA	NA	NA	NA	NA	NA	NA	NA	266	NA	NA	NA	NA	95	NA	NA	NA	NA	NA	199	NA	NA	NA	NA	NA	NA
CD58	NA	NA	NA	NA	NA	NA	NA	NA	NA	NA	NA	NA	NA	NA	NA	NA	NA	NA	NA	541	NA	NA	NA	NA	NA	NA	1276	NA	115	NA
CD59	101	NA	NA	NA	NA	NA	NA	NA	81	NA	NA	176	216	NA	NA	213	275	NA	NA	NA	NA	NA	NA	NA	NA	NA	119	NA	NA	NA
CD63	NA	691	NA	634	NA	NA	588	NA	NA	NA	NA	NA	NA	NA	NA	NA	NA	NA	NA	NA	NA	NA	NA	NA	602	NA	NA	NA	NA	NA
CD69	NA	NA	NA	NA	NA	NA	NA	NA	NA	NA	NA	NA	NA	NA	NA	NA	NA	NA	NA	1198	NA	NA	NA	NA	NA	NA	NA	NA	NA	NA
CD7	NA	NA	NA	NA	NA	NA	NA	NA	NA	NA	NA	NA	NA	NA	NA	NA	NA	NA	NA	827	NA	NA	NA	NA	NA	NA	NA	NA	NA	NA
CD70	NA	NA	NA	NA	NA	NA	NA	NA	NA	NA	NA	NA	NA	NA	NA	NA	NA	662	NA	NA	NA	NA	NA	NA	NA	NA	NA	NA	NA	702
CD74	NA	NA	NA	683	NA	NA	NA	NA	NA	543	NA	NA	NA	304	NA	413	808	NA	NA	NA	NA	NA	NA	NA	NA	NA	NA	NA	1415	NA
CD81	NA	852	NA	442	268	336	511	NA	NA	323	506	NA	256	285	158	148	199	NA	159	289	473	123	515	261	762	853	855	1230	418	NA
CD82	NA	900	NA	NA	266	NA	399	514	NA	NA	NA	NA	NA	NA	NA	NA	NA	560	NA	876	NA	NA	NA	NA	NA	NA	NA	NA	NA	NA
CD9	182	59	108	133	23	14	20	46	14	510	74	41	NA	133	24	77	97	367	43	125	371	NA	178	NA	NA	354	256	334	800	632
CD93	NA	NA	NA	NA	497	NA	NA	NA	NA	NA	NA	NA	245	NA	NA	NA	NA	NA	NA	381	NA	NA	NA	NA	NA	NA	NA	NA	NA	NA
CD97	NA	NA	NA	NA	NA	NA	NA	NA	NA	NA	NA	625	NA	NA	NA	NA	849	NA	NA	450	NA	408	632	99	NA	NA	NA	NA	723	NA
CDC25B	NA	NA	NA	NA	NA	NA	NA	NA	NA	NA	NA	NA	NA	NA	NA	NA	NA	NA	NA	830	NA	NA	417	316	715	NA	NA	486	1444	450
CDC42BPB	632	294	515	188	510	295	347	405	367	195	174	NA	NA	NA	526	657	618	NA	NA	NA	NA	NA	433	NA	810	862	NA	NA	270	NA
CDC42EP1	791	914	NA	983	486	261	NA	NA	NA	NA	379	279	NA	NA	605	136	NA	NA	252	515	297	212	279	NA	611	NA	NA	NA	NA	NA
CDC42EP3	NA	NA	NA	NA	NA	NA	NA	NA	NA	NA	NA	711	NA	NA	NA	NA	NA	NA	NA	NA	NA	NA	NA	NA	NA	NA	NA	NA	NA	NA
CDC42EP4	620	778	766	653	376	197	NA	381	NA	563	171	223	NA	NA	288	414	399	211	NA	870	332	358	351	NA	215	119	167	235	562	95
CDC42SE2	NA	NA	NA	NA	NA	NA	NA	NA	NA	NA	NA	810	446	258	NA	325	395	397	NA	632	NA	NA	NA	147	878	1248	NA	806	831	NA
CDCA7	NA	NA	NA	NA	NA	NA	NA	NA	NA	NA	NA	NA	NA	NA	NA	NA	NA	574	NA	NA	NA	NA	NA	NA	NA	NA	NA	NA	NA	NA
CDCP1	NA	380	407	NA	1032	NA	NA	NA	NA	NA	NA	NA	NA	NA	NA	NA	NA	NA	NA	NA	NA	NA	NA	NA	NA	NA	NA	NA	NA	NA
CDH1	59	303	169	179	215	128	398	109	321	144	88	NA	NA	NA	NA	NA	NA	NA	NA	NA	NA	NA	NA	NA	NA	NA	NA	NA	NA	NA
CDH16	NA	NA	NA	NA	244	NA	NA	NA	NA	NA	495	510	NA	NA	NA	NA	NA	601	NA	NA	NA	NA	454	NA	NA	NA	NA	160	NA	171
CDH2	NA	NA	NA	NA	NA	NA	NA	NA	NA	NA	NA	NA	NA	NA	NA	NA	831	31	NA	NA	NA	NA	NA	NA	574	755	NA	NA	NA	513
CDH20	246	796	NA	541	449	489	449	352	145	443	NA	NA	NA	NA	NA	NA	NA	NA	NA	NA	NA	NA	NA	NA	NA	NA	NA	NA	NA	NA
CDH5	NA	NA	NA	NA	788	NA	NA	NA	NA	NA	NA	NA	NA	NA	NA	NA	NA	NA	NA	NA	NA	NA	NA	NA	NA	NA	NA	NA	NA	NA
CDH6	NA	NA	NA	NA	NA	NA	NA	NA	NA	NA	NA	NA	NA	NA	NA	NA	755	122	NA	762	NA	NA	NA	NA	351	908	NA	NA	NA	NA
CDHR2	NA	NA	477	NA	NA	NA	NA	NA	NA	NA	NA	NA	NA	NA	NA	NA	NA	NA	NA	NA	NA	NA	185	NA	NA	856	202	372	196	NA
CDK13	NA	1014	NA	935	NA	NA	NA	NA	NA	NA	NA	NA	NA	NA	490	NA	NA	NA	NA	NA	NA	NA	NA	NA	NA	398	314	NA	NA	NA
CDK17	NA	NA	NA	NA	NA	NA	NA	NA	NA	NA	NA	NA	NA	NA	NA	NA	NA	NA	NA	1110	NA	NA	NA	NA	NA	NA	NA	NA	NA	NA
CDK18	NA	NA	NA	NA	NA	NA	NA	NA	NA	NA	NA	NA	NA	NA	710	302	369	NA	NA	NA	106	NA	280	NA	NA	NA	NA	NA	NA	NA
CDK5R1	NA	NA	NA	NA	NA	NA	NA	NA	NA	NA	NA	NA	NA	NA	NA	NA	NA	NA	NA	NA	NA	NA	NA	NA	NA	NA	1171	NA	NA	NA
CDK6	486	680	795	NA	1093	NA	NA	NA	NA	NA	NA	NA	NA	NA	NA	NA	NA	22	NA	NA	NA	NA	NA	NA	NA	290	903	347	797	921
CDKL1	558	377	NA	412	937	NA	NA	NA	512	278	NA	868	NA	NA	NA	NA	NA	NA	NA	NA	NA	NA	NA	NA	708	NA	NA	NA	NA	NA
CDKN1A	NA	877	NA	852	NA	NA	NA	NA	672	NA	932	NA	NA	NA	426	NA	813	NA	NA	1106	485	457	NA	NA	550	910	605	421	238	460
CDKN1B	NA	219	NA	NA	NA	NA	NA	NA	NA	NA	NA	NA	NA	NA	NA	NA	NA	NA	NA	NA	NA	NA	191	NA	280	283	NA	NA	NA	113
CDKN2AIPNL	NA	NA	NA	NA	NA	NA	NA	NA	NA	NA	NA	NA	NA	NA	NA	NA	NA	NA	NA	NA	NA	NA	NA	NA	NA	NA	NA	NA	898	NA
CDKN2C	NA	NA	NA	NA	NA	NA	NA	NA	NA	NA	NA	NA	NA	411	NA	99	196	NA	NA	335	340	NA	NA	284	190	184	1095	722	488	NA
CDR2	NA	NA	NA	NA	NA	NA	NA	NA	NA	NA	NA	NA	NA	NA	NA	NA	NA	449	NA	NA	NA	NA	NA	NA	160	1097	461	1034	1013	458
CDR2L	NA	NA	NA	NA	NA	NA	NA	NA	NA	NA	NA	NA	NA	NA	NA	NA	NA	NA	NA	NA	NA	NA	NA	NA	NA	986	616	424	NA	511
CDRT1	NA	NA	NA	NA	NA	NA	NA	NA	NA	NA	NA	NA	NA	NA	NA	NA	NA	548	NA	NA	NA	NA	NA	NA	NA	NA	NA	NA	NA	NA
CDS2	NA	NA	NA	NA	954	NA	NA	NA	NA	NA	NA	NA	NA	NA	NA	NA	NA	NA	NA	NA	NA	NA	NA	NA	NA	NA	NA	NA	NA	NA
CDV3	NA	NA	NA	NA	NA	NA	NA	NA	NA	NA	NA	NA	NA	NA	NA	NA	NA	NA	NA	NA	NA	NA	NA	NA	NA	NA	419	NA	NA	NA
CDYL2	NA	NA	NA	NA	NA	NA	NA	NA	NA	NA	NA	NA	NA	NA	NA	NA	NA	NA	NA	NA	NA	NA	552	NA	NA	NA	NA	NA	NA	NA
CEACAM21	NA	NA	NA	NA	NA	NA	NA	NA	NA	NA	NA	NA	NA	NA	NA	NA	NA	NA	NA	972	NA	NA	NA	346	NA	NA	NA	NA	NA	NA
CEBPB	NA	NA	996	NA	NA	NA	NA	NA	NA	NA	803	842	248	NA	550	NA	NA	NA	184	419	NA	299	441	NA	NA	1228	748	NA	1237	NA
CEBPD	329	1025	182	422	307	408	182	299	338	353	315	385	NA	470	196	687	272	NA	394	304	154	374	357	NA	303	245	129	409	183	143
CELF1	NA	NA	NA	998	NA	NA	NA	NA	NA	NA	NA	NA	NA	NA	NA	NA	NA	531	NA	NA	NA	NA	NA	NA	NA	NA	NA	NA	NA	NA
CELF2	NA	NA	NA	NA	NA	NA	NA	NA	NA	NA	NA	NA	378	NA	NA	NA	NA	NA	NA	463	NA	332	NA	105	NA	NA	NA	NA	650	NA
CELSR1	NA	850	NA	NA	NA	69	NA	NA	525	361	702	725	NA	NA	NA	NA	NA	NA	NA	NA	544	NA	610	NA	NA	NA	NA	NA	1026	963
CELSR2	NA	NA	NA	NA	NA	NA	NA	NA	NA	NA	NA	NA	NA	NA	NA	NA	NA	NA	NA	NA	NA	NA	NA	NA	NA	NA	NA	491	NA	NA
CENPN	NA	NA	NA	1189	NA	NA	NA	NA	NA	NA	NA	NA	NA	NA	NA	NA	NA	NA	NA	NA	NA	NA	NA	NA	629	NA	NA	NA	NA	903
CERK	NA	NA	NA	NA	NA	NA	NA	NA	NA	NA	856	643	NA	NA	NA	NA	832	NA	NA	905	292	441	NA	NA	NA	NA	NA	NA	NA	NA
CES3	NA	NA	NA	NA	NA	NA	NA	NA	NA	NA	NA	NA	NA	NA	78	NA	288	NA	NA	NA	604	157	NA	NA	NA	NA	NA	NA	NA	NA
CES4A	NA	NA	NA	NA	NA	NA	NA	NA	NA	NA	NA	NA	NA	NA	594	NA	NA	NA	NA	285	NA	NA	NA	NA	NA	NA	NA	NA	NA	NA
CFL1	NA	NA	790	1138	NA	NA	NA	NA	NA	NA	NA	NA	NA	NA	NA	NA	NA	NA	NA	NA	NA	NA	NA	NA	NA	NA	699	NA	1010	NA
CFLAR	629	928	631	756	530	NA	400	NA	NA	NA	346	148	33	33	71	97	71	73	66	26	74	51	187	10	28	51	14	204	19	226
CFTR	160	46	NA	360	950	NA	521	330	423	NA	NA	NA	NA	NA	NA	NA	NA	NA	NA	NA	NA	NA	NA	NA	NA	NA	NA	NA	NA	NA
CGNL1	609	108	2	296	218	78	NA	429	100	294	2	924	NA	NA	NA	NA	NA	NA	NA	NA	NA	NA	NA	NA	NA	NA	NA	NA	NA	NA
CHAC1	NA	NA	NA	NA	NA	457	NA	NA	NA	NA	NA	NA	NA	NA	NA	NA	NA	NA	NA	NA	NA	NA	NA	NA	NA	NA	NA	NA	NA	NA
CHCHD10	NA	NA	926	NA	NA	266	NA	NA	NA	NA	NA	NA	NA	NA	NA	NA	NA	NA	NA	NA	NA	NA	NA	NA	NA	NA	NA	NA	NA	NA
CHD3	NA	NA	NA	NA	NA	NA	NA	NA	NA	NA	NA	840	NA	NA	NA	NA	NA	NA	NA	1042	NA	NA	NA	NA	NA	NA	NA	NA	NA	953
CHD4	NA	1061	NA	NA	NA	NA	NA	NA	NA	NA	NA	659	NA	NA	704	NA	NA	NA	NA	754	NA	NA	NA	NA	NA	NA	NA	NA	1037	NA
CHD5	NA	NA	NA	NA	NA	497	NA	NA	NA	NA	NA	NA	NA	NA	NA	NA	NA	NA	NA	NA	NA	NA	NA	NA	NA	NA	NA	NA	NA	NA
CHD7	NA	NA	NA	NA	NA	NA	NA	NA	NA	NA	NA	NA	NA	NA	NA	NA	NA	NA	NA	NA	NA	NA	NA	NA	NA	NA	1094	NA	NA	NA
CHD9	NA	NA	NA	884	457	513	NA	NA	589	NA	684	NA	NA	NA	NA	NA	NA	NA	NA	944	NA	NA	NA	NA	NA	NA	NA	800	1213	NA
CHDH	NA	NA	NA	NA	NA	NA	NA	NA	NA	NA	NA	NA	NA	NA	NA	NA	NA	NA	NA	NA	NA	NA	NA	NA	82	NA	NA	NA	NA	NA
CHGA	NA	NA	NA	NA	NA	292	NA	NA	NA	NA	NA	NA	NA	NA	NA	NA	NA	NA	NA	NA	NA	NA	NA	NA	NA	NA	NA	NA	NA	NA
CHKA	154	644	268	918	697	544	138	310	615	619	NA	883	NA	NA	NA	NA	NA	NA	NA	NA	NA	NA	NA	NA	NA	NA	1143	NA	583	NA
CHML	NA	NA	NA	NA	NA	NA	NA	NA	NA	NA	NA	NA	NA	NA	NA	NA	NA	NA	NA	804	NA	NA	346	NA	NA	NA	NA	NA	NA	NA
CHMP2A	NA	NA	NA	NA	NA	NA	NA	NA	NA	NA	NA	NA	NA	NA	460	NA	NA	NA	NA	NA	NA	NA	NA	NA	NA	NA	NA	NA	NA	NA
CHMP4B	NA	NA	NA	NA	NA	NA	NA	NA	NA	NA	NA	NA	NA	NA	NA	NA	NA	NA	NA	NA	NA	NA	NA	NA	NA	NA	1142	NA	NA	NA
CHMP6	NA	NA	NA	NA	NA	NA	NA	NA	NA	NA	NA	NA	NA	NA	NA	NA	NA	625	NA	NA	NA	NA	NA	NA	NA	NA	NA	NA	NA	NA
CHPT1	NA	NA	NA	663	NA	NA	NA	NA	NA	446	NA	NA	NA	NA	NA	NA	NA	NA	NA	NA	NA	NA	NA	NA	NA	NA	NA	NA	NA	NA
CHRAC1	NA	NA	NA	NA	NA	NA	NA	NA	NA	NA	NA	NA	NA	NA	NA	NA	NA	NA	NA	NA	NA	NA	NA	NA	NA	NA	620	NA	NA	740
CHRNA9	NA	NA	NA	NA	NA	NA	NA	NA	403	NA	NA	NA	NA	NA	NA	NA	NA	NA	NA	NA	NA	NA	NA	NA	NA	NA	NA	NA	NA	NA
CHST11	NA	NA	NA	NA	NA	NA	NA	NA	NA	NA	NA	NA	307	NA	NA	NA	NA	NA	NA	269	NA	NA	NA	79	NA	NA	NA	NA	NA	NA
CHST15	NA	NA	NA	NA	NA	NA	NA	NA	NA	NA	NA	NA	NA	NA	389	NA	NA	NA	NA	398	NA	NA	31	NA	NA	NA	NA	NA	NA	NA
CHST2	581	NA	NA	NA	NA	NA	NA	NA	NA	NA	NA	NA	NA	NA	NA	NA	NA	NA	NA	NA	NA	NA	NA	NA	NA	NA	NA	NA	NA	NA
CHST3	NA	NA	NA	NA	NA	NA	NA	NA	NA	NA	704	696	NA	NA	NA	NA	NA	658	NA	961	NA	NA	NA	NA	NA	1040	NA	NA	NA	NA
CHSY1	NA	NA	NA	NA	840	NA	NA	NA	NA	NA	NA	NA	205	447	106	NA	602	NA	NA	556	446	NA	382	NA	NA	858	NA	1239	301	1020
CIB1	NA	NA	NA	986	NA	571	NA	NA	NA	NA	584	NA	NA	NA	NA	NA	NA	NA	NA	NA	NA	NA	NA	NA	NA	NA	1013	NA	NA	NA
CIC	NA	NA	NA	NA	NA	65	NA	NA	780	NA	NA	NA	NA	NA	NA	NA	NA	NA	NA	NA	NA	NA	NA	157	NA	NA	NA	NA	NA	NA
CIITA	NA	NA	NA	747	NA	500	NA	NA	NA	NA	NA	NA	NA	NA	NA	NA	NA	NA	NA	NA	NA	NA	NA	NA	NA	NA	NA	NA	1403	NA
CIRH1A	NA	NA	NA	NA	NA	NA	NA	NA	NA	NA	NA	NA	NA	NA	NA	NA	NA	NA	NA	NA	NA	NA	NA	NA	577	NA	1023	NA	454	331
CISD1	NA	NA	NA	NA	NA	NA	NA	NA	NA	NA	NA	NA	NA	NA	NA	NA	NA	406	NA	1182	NA	NA	NA	NA	NA	NA	NA	NA	NA	NA
CISH	281	NA	NA	661	185	405	125	91	168	NA	69	151	258	435	520	NA	236	NA	NA	277	391	NA	628	154	506	401	49	433	152	158
CITED2	NA	NA	NA	1210	NA	NA	NA	NA	NA	NA	NA	NA	NA	NA	NA	NA	NA	NA	NA	902	NA	NA	NA	NA	495	470	787	636	704	714
CITED4	NA	NA	743	NA	NA	NA	NA	NA	NA	NA	925	NA	NA	NA	NA	NA	NA	NA	NA	NA	NA	NA	NA	NA	NA	NA	NA	707	1299	NA
CIZ1	NA	NA	NA	NA	NA	NA	NA	NA	NA	NA	NA	NA	NA	NA	NA	NA	NA	NA	NA	NA	NA	NA	NA	NA	NA	NA	NA	474	1287	919
CKB	NA	NA	NA	NA	NA	NA	NA	NA	NA	NA	NA	NA	NA	NA	NA	NA	NA	NA	NA	NA	NA	NA	NA	NA	551	NA	1337	NA	1294	885
CKMT2	NA	NA	NA	725	773	NA	NA	NA	NA	NA	875	NA	NA	NA	NA	NA	NA	NA	NA	NA	NA	NA	NA	NA	NA	NA	NA	NA	NA	NA
CLCF1	NA	NA	NA	NA	NA	NA	246	NA	NA	NA	NA	NA	391	422	136	173	283	313	NA	NA	NA	117	206	NA	172	205	57	44	53	56
CLDN1	NA	NA	NA	NA	NA	NA	NA	NA	NA	NA	NA	NA	NA	NA	NA	NA	NA	NA	NA	NA	NA	NA	NA	NA	NA	NA	1051	NA	NA	NA
CLDN10	NA	NA	NA	NA	NA	NA	NA	NA	NA	NA	NA	NA	NA	59	NA	NA	NA	NA	NA	NA	NA	NA	NA	NA	530	NA	NA	NA	NA	NA
CLDN12	NA	NA	NA	NA	NA	NA	NA	NA	NA	NA	NA	NA	NA	NA	NA	NA	NA	NA	NA	NA	NA	NA	NA	NA	NA	478	1234	NA	NA	NA
CLDN24	NA	NA	NA	NA	NA	NA	NA	NA	NA	NA	NA	NA	NA	NA	NA	NA	NA	NA	NA	NA	NA	NA	NA	NA	NA	NA	NA	NA	1304	NA
CLDN3	NA	NA	NA	NA	NA	NA	NA	NA	NA	NA	NA	NA	NA	NA	NA	NA	NA	NA	NA	NA	NA	NA	NA	NA	533	NA	NA	NA	NA	834
CLDN4	540	438	NA	208	333	220	619	440	320	220	92	781	NA	402	NA	NA	NA	319	NA	NA	NA	NA	NA	NA	NA	12	8	1	51	110
CLDN7	NA	NA	NA	NA	NA	NA	NA	NA	NA	NA	NA	NA	NA	NA	NA	NA	NA	NA	NA	NA	NA	NA	NA	NA	NA	737	498	342	1068	828
CLDN8	583	422	NA	606	NA	NA	NA	NA	NA	260	NA	NA	NA	NA	NA	NA	NA	NA	NA	NA	NA	NA	NA	NA	NA	NA	NA	NA	NA	NA
CLEC16A	111	190	148	220	184	134	234	107	116	154	89	261	NA	425	NA	NA	NA	NA	NA	1140	NA	NA	NA	NA	399	NA	NA	NA	NA	NA
CLEC18B	NA	NA	NA	NA	NA	NA	NA	NA	NA	NA	NA	NA	NA	NA	NA	262	NA	NA	NA	NA	NA	NA	NA	NA	NA	NA	NA	1085	NA	NA
CLEC2L	NA	NA	NA	NA	NA	NA	NA	NA	NA	NA	NA	NA	339	NA	NA	NA	NA	NA	NA	NA	NA	NA	548	NA	NA	NA	NA	NA	NA	NA
CLECL1	NA	NA	NA	NA	NA	NA	NA	NA	NA	NA	NA	NA	NA	NA	NA	NA	NA	NA	NA	NA	NA	NA	NA	356	NA	NA	NA	NA	NA	NA
CLIC1	NA	NA	NA	NA	NA	NA	NA	NA	NA	NA	NA	NA	NA	NA	549	NA	NA	NA	NA	NA	320	NA	NA	NA	NA	NA	NA	NA	NA	NA
CLIC4	NA	NA	NA	NA	NA	NA	NA	NA	NA	NA	NA	NA	165	63	281	67	84	NA	NA	123	NA	NA	NA	NA	67	92	1181	1067	106	100
CLINT1	836	NA	491	1176	NA	NA	NA	NA	NA	NA	NA	NA	NA	NA	NA	NA	NA	NA	NA	NA	NA	NA	NA	NA	NA	NA	NA	NA	881	NA
CLIP1	613	384	256	685	NA	NA	NA	NA	NA	NA	351	NA	NA	NA	NA	541	NA	NA	NA	NA	NA	NA	NA	NA	NA	NA	334	1013	NA	205
CLIP2	NA	NA	NA	NA	NA	NA	NA	NA	NA	NA	NA	NA	NA	NA	NA	438	NA	NA	NA	NA	NA	NA	NA	NA	NA	1252	NA	NA	NA	NA
CLK1	NA	NA	NA	NA	NA	NA	NA	NA	NA	NA	NA	616	NA	416	NA	550	705	NA	NA	760	455	NA	NA	NA	654	1186	805	NA	991	870
CLK3	254	NA	NA	NA	NA	NA	641	204	NA	NA	NA	NA	NA	NA	NA	NA	NA	NA	NA	NA	NA	NA	NA	NA	NA	NA	NA	NA	NA	NA
CLLU1OS	NA	1085	713	772	981	362	NA	496	588	585	490	NA	NA	NA	NA	474	536	NA	225	566	NA	318	447	NA	NA	NA	NA	NA	NA	NA
CLMN	NA	NA	NA	79	NA	262	NA	NA	NA	NA	111	NA	NA	NA	471	NA	NA	NA	NA	NA	NA	283	NA	NA	NA	NA	NA	341	NA	449
CLN8	277	426	596	241	227	276	149	484	93	311	480	435	355	NA	NA	488	591	706	NA	813	NA	NA	NA	NA	196	NA	389	619	336	225
CLNK	64	282	103	308	147	107	282	82	92	167	295	551	NA	NA	NA	NA	NA	NA	NA	NA	NA	NA	NA	NA	NA	NA	NA	NA	NA	NA
CLSTN3	NA	NA	NA	NA	NA	NA	NA	NA	NA	NA	NA	NA	NA	NA	NA	NA	447	NA	NA	NA	NA	NA	NA	NA	NA	NA	NA	NA	NA	NA
CLTC	NA	NA	NA	NA	NA	NA	NA	NA	NA	NA	NA	NA	NA	NA	NA	NA	NA	544	NA	NA	NA	NA	NA	NA	NA	NA	NA	NA	NA	NA
CLU	728	NA	NA	NA	NA	NA	NA	NA	NA	NA	NA	NA	NA	NA	NA	NA	NA	NA	NA	NA	NA	NA	613	NA	559	1155	NA	866	NA	1019
CMBL	NA	NA	NA	1046	NA	NA	NA	NA	NA	NA	NA	NA	NA	164	NA	NA	NA	NA	NA	NA	216	NA	NA	NA	663	NA	NA	NA	1386	NA
CMIP	NA	603	NA	295	575	NA	354	NA	NA	NA	509	103	24	8	186	3	6	238	87	184	53	6	48	287	146	1174	4	676	10	9
CMTM4	385	354	224	552	536	NA	418	166	409	434	903	NA	NA	NA	NA	NA	NA	NA	NA	NA	NA	NA	NA	NA	NA	NA	NA	NA	NA	NA
CMTM7	NA	NA	NA	NA	NA	NA	NA	NA	NA	NA	NA	NA	276	NA	NA	NA	NA	NA	NA	819	NA	NA	NA	192	NA	NA	890	884	862	NA
CNDP2	NA	NA	NA	NA	NA	NA	NA	NA	NA	NA	NA	NA	NA	NA	669	NA	NA	NA	NA	1235	NA	NA	285	NA	NA	742	1208	859	369	565
CNKSR3	NA	NA	NA	NA	NA	NA	NA	NA	NA	NA	NA	NA	NA	132	319	199	109	70	NA	NA	166	NA	NA	NA	308	59	536	443	216	325
CNN2	NA	NA	NA	NA	NA	NA	NA	NA	NA	NA	NA	391	NA	NA	NA	NA	NA	NA	NA	674	NA	NA	NA	NA	NA	NA	1110	NA	NA	NA
CNN3	83	NA	NA	NA	NA	NA	NA	313	357	NA	NA	NA	NA	NA	NA	NA	NA	NA	NA	NA	NA	NA	26	NA	NA	NA	NA	NA	NA	NA
CNOT6L	705	631	NA	NA	NA	NA	NA	NA	NA	NA	NA	NA	NA	NA	NA	NA	660	NA	NA	NA	NA	NA	NA	238	724	932	719	NA	NA	NA
CNTN6	NA	NA	NA	NA	NA	NA	NA	NA	NA	NA	NA	NA	NA	NA	NA	NA	NA	NA	NA	NA	NA	NA	NA	NA	NA	NA	NA	NA	1450	NA
COBL	420	NA	NA	833	NA	NA	NA	470	NA	NA	NA	NA	NA	NA	NA	NA	NA	NA	NA	NA	NA	NA	NA	NA	NA	1000	529	890	NA	NA
COBLL1	211	34	228	89	329	NA	304	129	282	134	149	22	NA	NA	NA	NA	NA	NA	NA	NA	NA	NA	NA	NA	NA	623	NA	NA	NA	NA
COL14A1	NA	NA	NA	814	NA	NA	NA	NA	NA	598	NA	NA	NA	NA	NA	NA	NA	NA	NA	NA	NA	NA	NA	NA	NA	NA	708	NA	NA	NA
COL15A1	NA	NA	NA	NA	NA	NA	NA	NA	NA	NA	NA	877	NA	NA	NA	NA	NA	NA	NA	NA	NA	NA	NA	NA	NA	NA	NA	NA	NA	NA
COL18A1	NA	NA	NA	NA	748	NA	286	NA	NA	NA	NA	NA	NA	NA	270	NA	NA	NA	230	641	NA	NA	NA	NA	NA	NA	NA	NA	NA	914
COL1A1	NA	NA	NA	NA	NA	NA	NA	NA	NA	NA	NA	NA	NA	NA	NA	NA	NA	NA	NA	447	NA	NA	NA	NA	NA	NA	NA	NA	NA	NA
COL1A2	NA	NA	NA	NA	NA	NA	NA	NA	NA	NA	NA	NA	NA	NA	NA	NA	NA	NA	NA	NA	NA	NA	NA	NA	NA	1207	NA	NA	NA	NA
COL23A1	NA	NA	NA	NA	NA	NA	NA	NA	NA	NA	NA	NA	NA	66	NA	78	323	NA	408	NA	291	NA	2	NA	NA	784	1008	366	1203	NA
COL27A1	NA	NA	NA	NA	NA	NA	NA	NA	NA	NA	NA	NA	NA	NA	NA	NA	NA	NA	NA	NA	364	NA	NA	NA	NA	NA	NA	NA	927	NA
COL4A1	NA	NA	NA	NA	705	NA	NA	NA	NA	NA	NA	NA	NA	NA	590	NA	NA	589	369	311	523	NA	NA	NA	NA	NA	NA	NA	NA	NA
COL4A2	NA	NA	454	NA	193	NA	64	NA	NA	NA	625	1	23	11	23	456	66	14	179	6	421	50	166	NA	NA	994	NA	NA	471	509
COL6A1	NA	NA	NA	NA	NA	NA	NA	NA	NA	NA	NA	NA	NA	NA	NA	NA	NA	584	NA	NA	NA	NA	NA	NA	NA	NA	NA	NA	NA	NA
COL8A1	NA	NA	NA	NA	NA	NA	NA	NA	NA	NA	NA	NA	NA	NA	385	NA	NA	NA	NA	822	NA	174	NA	NA	NA	NA	NA	NA	NA	NA
COL9A3	NA	NA	NA	NA	NA	474	NA	NA	NA	NA	NA	NA	NA	NA	NA	NA	NA	NA	NA	NA	NA	NA	NA	NA	NA	NA	NA	NA	NA	NA
COMMD7	NA	NA	NA	NA	NA	NA	NA	NA	NA	NA	NA	NA	NA	NA	NA	NA	NA	NA	NA	NA	NA	NA	NA	NA	NA	NA	720	NA	NA	NA
COMT	NA	NA	NA	605	NA	NA	NA	NA	NA	NA	NA	NA	NA	NA	NA	618	NA	NA	NA	1155	NA	NA	NA	NA	NA	NA	714	NA	663	818
COPS8	NA	NA	NA	NA	NA	NA	NA	NA	NA	NA	NA	NA	NA	NA	NA	NA	NA	NA	NA	877	NA	NA	NA	NA	NA	NA	NA	NA	NA	NA
CORO1C	NA	NA	NA	NA	NA	NA	NA	NA	NA	NA	NA	NA	NA	NA	NA	667	NA	NA	NA	997	556	NA	NA	NA	646	557	285	NA	600	437
CORO2A	NA	NA	NA	NA	NA	NA	541	375	NA	NA	NA	NA	NA	NA	NA	NA	NA	NA	NA	NA	NA	NA	NA	NA	NA	NA	NA	NA	NA	NA
CORO6	NA	NA	NA	NA	NA	NA	NA	NA	NA	NA	NA	NA	NA	NA	NA	NA	NA	NA	NA	777	NA	NA	NA	NA	307	221	205	194	504	151
COTL1	NA	NA	NA	NA	NA	NA	NA	NA	NA	NA	NA	NA	362	NA	NA	NA	NA	641	NA	850	NA	NA	NA	293	498	NA	155	NA	NA	894
COX19	NA	NA	NA	NA	NA	NA	NA	NA	NA	NA	NA	NA	NA	NA	NA	NA	NA	NA	NA	NA	NA	NA	NA	NA	NA	1209	NA	NA	NA	NA
COX7A2L	511	NA	NA	1014	NA	NA	NA	NA	NA	NA	NA	NA	NA	NA	NA	NA	NA	NA	NA	NA	NA	NA	NA	NA	NA	NA	NA	NA	NA	NA
CP	NA	NA	NA	NA	NA	NA	NA	NA	NA	NA	NA	NA	NA	NA	NA	NA	NA	NA	NA	1234	635	NA	NA	NA	NA	NA	NA	NA	NA	NA
CPEB2	177	205	153	189	154	308	265	247	256	213	326	268	220	280	262	440	150	67	412	317	495	346	314	176	239	463	379	430	240	254
CPEB4	16	17	13	37	53	592	52	25	18	20	32	207	365	397	NA	267	522	NA	NA	NA	238	NA	NA	NA	312	NA	NA	NA	391	NA
CPM	NA	NA	NA	NA	NA	NA	NA	NA	NA	NA	NA	NA	NA	NA	NA	NA	NA	NA	NA	NA	NA	NA	NA	NA	NA	685	1247	NA	842	NA
CPNE2	NA	45	463	109	299	428	57	267	644	148	NA	NA	NA	NA	NA	NA	NA	NA	NA	NA	NA	NA	NA	NA	NA	NA	NA	NA	NA	NA
CPNE8	NA	NA	NA	NA	NA	NA	NA	NA	NA	NA	NA	NA	NA	NA	NA	370	822	NA	NA	NA	NA	NA	NA	NA	NA	NA	NA	NA	NA	NA
CPPED1	NA	341	238	225	NA	NA	368	NA	768	405	317	763	NA	NA	NA	NA	NA	NA	NA	NA	NA	NA	NA	NA	NA	NA	NA	NA	NA	NA
CPT1A	494	570	501	138	324	376	515	517	436	97	311	NA	NA	NA	NA	NA	NA	NA	NA	913	NA	NA	NA	NA	NA	NA	NA	NA	NA	NA
CPVL	NA	NA	NA	NA	NA	NA	NA	NA	NA	NA	NA	NA	NA	NA	NA	NA	NA	NA	NA	NA	NA	NA	NA	NA	NA	1153	NA	428	NA	NA
CPXM2	564	NA	204	NA	576	319	640	NA	313	NA	NA	NA	NA	NA	NA	NA	NA	NA	NA	NA	NA	NA	NA	NA	NA	NA	NA	NA	NA	NA
CR1L	710	NA	NA	1248	NA	NA	NA	NA	NA	NA	NA	NA	NA	NA	NA	NA	NA	NA	NA	NA	NA	NA	NA	NA	NA	NA	NA	NA	NA	NA
CRADD	NA	964	NA	NA	734	NA	NA	NA	NA	NA	NA	NA	225	NA	NA	NA	NA	NA	199	NA	NA	NA	NA	NA	NA	NA	NA	NA	NA	NA
CRB2	NA	NA	NA	NA	NA	NA	657	NA	NA	NA	NA	NA	NA	NA	NA	NA	NA	357	NA	NA	NA	NA	NA	NA	NA	NA	NA	NA	NA	NA
CREB1	NA	NA	NA	NA	NA	NA	NA	NA	NA	NA	NA	NA	NA	NA	NA	NA	NA	NA	NA	NA	NA	NA	NA	NA	NA	NA	1079	NA	NA	NA
CREB3L2	NA	NA	NA	NA	NA	NA	NA	NA	NA	NA	NA	236	325	474	315	NA	NA	NA	NA	134	NA	NA	NA	212	NA	208	631	315	754	865
CREB5	NA	NA	NA	NA	NA	NA	NA	NA	NA	NA	NA	NA	NA	NA	NA	NA	792	NA	NA	NA	NA	NA	NA	NA	842	845	219	NA	1046	NA
CREBBP	NA	NA	NA	NA	NA	NA	NA	NA	NA	NA	NA	NA	NA	NA	NA	NA	NA	NA	NA	NA	NA	NA	NA	NA	549	NA	NA	NA	NA	775
CRIM1	NA	NA	NA	NA	NA	NA	NA	NA	NA	NA	434	537	NA	NA	NA	469	NA	NA	NA	NA	600	NA	NA	NA	751	437	325	621	411	267
CRIP1	NA	NA	NA	NA	NA	NA	NA	NA	NA	NA	NA	NA	NA	NA	509	NA	NA	NA	NA	NA	NA	NA	NA	NA	NA	NA	NA	NA	NA	NA
CRIP2	NA	NA	NA	NA	NA	NA	NA	NA	NA	NA	NA	NA	NA	NA	353	NA	NA	NA	NA	NA	NA	NA	NA	NA	NA	NA	NA	NA	NA	900
CRISPLD2	NA	NA	NA	NA	NA	NA	NA	NA	NA	NA	NA	758	NA	NA	177	NA	NA	NA	NA	682	NA	NA	NA	NA	599	NA	568	1225	967	512
CRNDE	NA	NA	NA	NA	NA	NA	NA	NA	NA	NA	NA	NA	NA	NA	NA	NA	NA	NA	NA	NA	356	NA	NA	NA	NA	691	846	695	NA	NA
CROCC	NA	NA	973	NA	702	NA	444	NA	NA	NA	900	354	NA	NA	59	178	512	656	298	396	NA	437	486	167	442	329	645	203	172	218
CRTC2	NA	NA	NA	NA	NA	NA	NA	NA	NA	NA	NA	NA	322	NA	NA	NA	480	NA	NA	NA	NA	NA	NA	NA	NA	NA	NA	NA	NA	NA
CRTC3	NA	NA	NA	NA	NA	NA	NA	NA	NA	NA	NA	NA	NA	NA	399	NA	NA	NA	NA	907	NA	NA	NA	NA	NA	NA	NA	NA	NA	NA
CRY2	673	936	737	574	865	471	NA	NA	NA	NA	NA	NA	NA	NA	681	287	417	NA	NA	NA	326	NA	NA	NA	840	1237	1289	1146	441	NA
CRYAA	NA	NA	NA	NA	NA	NA	NA	NA	NA	NA	NA	NA	NA	NA	NA	NA	NA	NA	NA	NA	NA	NA	NA	NA	NA	NA	NA	1086	NA	NA
CRYAB	NA	NA	NA	NA	NA	NA	NA	NA	NA	NA	NA	NA	NA	NA	521	NA	NA	NA	NA	NA	NA	NA	NA	NA	NA	NA	NA	NA	NA	NA
CRYBB3	NA	550	NA	946	645	179	428	NA	397	524	NA	852	NA	NA	NA	NA	NA	NA	NA	NA	NA	NA	NA	NA	NA	1032	NA	NA	502	NA
CRYL1	NA	NA	NA	NA	NA	NA	NA	NA	NA	NA	NA	NA	NA	NA	NA	695	629	NA	NA	410	278	NA	NA	NA	140	621	NA	NA	142	592
CRYZ	NA	NA	NA	NA	NA	NA	NA	NA	NA	NA	NA	NA	NA	NA	NA	NA	NA	NA	NA	NA	NA	NA	NA	NA	NA	NA	NA	NA	846	NA
CSDA	269	836	376	601	420	NA	423	284	NA	533	NA	NA	NA	NA	467	420	763	NA	NA	NA	622	NA	NA	NA	NA	518	399	1157	NA	NA
CSDC2	NA	NA	NA	NA	NA	NA	NA	NA	NA	NA	NA	NA	NA	NA	NA	NA	NA	NA	NA	NA	NA	NA	NA	NA	NA	NA	NA	NA	1258	NA
CSF1	NA	NA	NA	NA	NA	NA	NA	NA	NA	NA	NA	NA	NA	NA	NA	501	460	NA	NA	NA	NA	NA	122	NA	NA	1143	NA	NA	NA	NA
CSGALNACT1	557	224	NA	106	45	NA	68	13	104	132	NA	NA	NA	NA	NA	NA	NA	NA	NA	NA	NA	NA	NA	NA	NA	NA	NA	NA	NA	NA
CSK	NA	NA	NA	NA	NA	NA	NA	NA	NA	NA	NA	700	345	NA	NA	NA	770	NA	NA	706	NA	NA	NA	66	NA	NA	NA	NA	780	NA
CSNK1A1	NA	510	NA	1198	771	NA	NA	NA	NA	NA	NA	NA	NA	NA	NA	NA	NA	606	NA	NA	NA	NA	NA	NA	NA	NA	NA	NA	NA	NA
CSNK1D	NA	NA	NA	694	NA	NA	NA	NA	NA	NA	402	791	89	NA	129	NA	NA	NA	117	NA	NA	60	294	NA	NA	108	60	152	91	107
CSNK1E	NA	NA	1021	NA	662	NA	NA	NA	NA	NA	787	429	NA	401	211	597	211	NA	405	852	505	343	623	NA	NA	NA	NA	NA	1422	NA
CSNK1G2	NA	NA	NA	NA	961	NA	NA	NA	NA	NA	NA	NA	NA	NA	NA	NA	NA	NA	286	NA	NA	NA	NA	NA	NA	NA	1038	NA	NA	NA
CSNK2A1	NA	NA	NA	NA	NA	NA	NA	NA	NA	NA	NA	NA	NA	NA	NA	NA	NA	NA	NA	NA	NA	NA	NA	NA	666	NA	NA	1227	NA	766
CSRNP1	243	443	335	716	219	NA	180	159	385	NA	185	281	411	NA	181	723	489	NA	281	512	560	394	611	321	809	499	171	395	352	456
CSRP1	NA	858	NA	NA	1088	NA	NA	NA	NA	NA	NA	308	NA	NA	NA	NA	NA	NA	NA	NA	NA	NA	NA	NA	NA	NA	NA	NA	NA	NA
CSTB	NA	NA	NA	NA	NA	NA	NA	NA	NA	NA	NA	NA	NA	NA	NA	NA	NA	NA	NA	1017	NA	NA	NA	NA	NA	NA	NA	NA	NA	NA
CT62	129	NA	337	365	NA	NA	NA	97	NA	NA	NA	NA	NA	NA	NA	NA	NA	NA	NA	NA	NA	NA	NA	NA	NA	NA	NA	NA	NA	NA
CTBP1	NA	NA	NA	1235	1044	NA	NA	NA	NA	NA	NA	NA	NA	NA	NA	NA	NA	NA	NA	NA	NA	NA	NA	NA	NA	NA	1160	NA	1090	NA
CTBP2	764	120	NA	NA	323	NA	NA	NA	NA	352	NA	395	NA	106	67	32	96	577	NA	751	165	NA	NA	NA	424	274	73	91	113	111
CTCF	NA	NA	NA	NA	NA	NA	NA	NA	NA	NA	NA	NA	NA	NA	NA	NA	NA	NA	NA	NA	NA	NA	NA	388	NA	NA	NA	NA	NA	NA
CTDP1	NA	902	NA	1006	NA	NA	NA	NA	NA	NA	NA	NA	NA	NA	NA	NA	NA	NA	NA	NA	NA	NA	NA	NA	NA	NA	NA	NA	NA	NA
CTDSP1	NA	NA	1015	997	NA	570	673	NA	NA	NA	446	218	356	308	101	NA	204	520	186	283	174	169	195	NA	541	617	224	NA	248	NA
CTDSP2	550	483	191	165	150	386	97	340	420	431	284	48	427	275	434	NA	407	458	NA	412	NA	NA	250	NA	824	287	557	1027	1018	385
CTDSPL	822	771	715	NA	NA	NA	421	NA	766	NA	NA	NA	NA	NA	NA	NA	NA	NA	NA	NA	NA	NA	NA	NA	NA	NA	NA	NA	NA	NA
CTNNB1	NA	NA	NA	NA	NA	NA	NA	NA	NA	NA	NA	NA	NA	NA	NA	NA	NA	NA	NA	1183	NA	NA	NA	NA	NA	NA	1330	NA	NA	NA
CTNND1	687	767	685	640	644	NA	NA	412	NA	290	NA	652	NA	505	713	485	527	412	NA	581	467	NA	NA	NA	749	930	1232	942	NA	NA
CTSB	NA	NA	1022	486	914	NA	642	NA	NA	616	690	286	92	453	411	308	242	NA	133	156	335	181	226	304	62	388	193	NA	71	118
CTSC	NA	NA	NA	NA	NA	NA	NA	NA	NA	NA	NA	NA	NA	NA	NA	NA	NA	NA	NA	NA	NA	NA	NA	NA	NA	677	NA	611	NA	NA
CTSD	NA	NA	NA	NA	NA	NA	NA	NA	NA	NA	NA	NA	NA	NA	NA	NA	NA	NA	NA	352	491	350	NA	NA	NA	NA	NA	NA	NA	NA
CTSH	NA	NA	NA	NA	NA	NA	NA	NA	NA	NA	NA	741	NA	NA	NA	NA	NA	NA	NA	NA	NA	NA	NA	NA	105	216	NA	NA	1404	NA
CTSZ	NA	NA	NA	NA	1061	NA	NA	NA	NA	NA	NA	869	NA	NA	NA	NA	NA	NA	NA	NA	NA	NA	NA	NA	NA	NA	1076	NA	1170	NA
CTTNBP2	378	1043	NA	462	149	NA	NA	NA	49	NA	NA	NA	NA	NA	NA	NA	NA	NA	NA	NA	NA	NA	NA	NA	691	832	NA	NA	NA	NA
CTTNBP2NL	NA	NA	NA	NA	NA	NA	NA	NA	NA	NA	NA	NA	NA	NA	NA	NA	NA	NA	NA	NA	NA	NA	NA	NA	NA	NA	1311	NA	929	NA
CUBN	NA	NA	NA	NA	NA	NA	NA	NA	NA	NA	NA	NA	NA	NA	134	NA	466	NA	NA	388	268	NA	371	NA	NA	NA	NA	NA	NA	NA
CUEDC1	299	123	114	94	101	18	183	431	87	59	27	20	NA	384	34	61	50	174	NA	NA	350	243	156	NA	132	11	7	9	347	121
CUL5	NA	NA	619	NA	NA	NA	NA	NA	NA	NA	NA	NA	NA	NA	NA	NA	NA	NA	NA	NA	NA	NA	NA	NA	NA	NA	NA	NA	NA	NA
CUX1	NA	NA	NA	NA	NA	NA	NA	NA	NA	NA	NA	NA	NA	NA	NA	367	432	661	NA	NA	81	NA	NA	NA	268	57	214	76	75	666
CWH43	NA	NA	NA	NA	NA	NA	215	NA	756	NA	NA	NA	NA	NA	NA	NA	NA	NA	326	NA	NA	NA	NA	NA	NA	NA	NA	NA	NA	NA
CX3CL1	NA	NA	NA	612	NA	537	NA	NA	NA	NA	877	NA	NA	NA	NA	NA	548	NA	NA	NA	NA	NA	NA	NA	297	1043	676	385	796	455
CXADR	NA	NA	NA	NA	NA	NA	NA	NA	NA	NA	NA	NA	NA	NA	NA	NA	NA	NA	NA	NA	NA	NA	NA	NA	NA	1016	NA	NA	NA	NA
CXCL13	871	NA	NA	NA	NA	NA	NA	NA	NA	NA	NA	NA	NA	NA	NA	NA	NA	NA	NA	NA	NA	NA	NA	NA	NA	NA	NA	NA	NA	NA
CXCL14	NA	NA	NA	NA	NA	NA	NA	NA	NA	NA	NA	NA	NA	NA	NA	689	NA	NA	NA	NA	NA	NA	NA	NA	NA	NA	NA	NA	NA	NA
CXCR4	NA	NA	NA	NA	NA	NA	NA	NA	NA	NA	NA	785	250	349	433	NA	533	NA	229	310	NA	198	614	NA	NA	NA	NA	NA	902	NA
CXCR5	NA	NA	NA	NA	NA	NA	NA	NA	NA	NA	NA	NA	56	56	NA	NA	NA	NA	NA	NA	NA	NA	NA	NA	NA	NA	NA	NA	NA	NA
CXCR6	NA	NA	NA	NA	NA	NA	NA	NA	NA	NA	NA	NA	437	NA	NA	NA	NA	NA	NA	NA	NA	NA	NA	NA	NA	NA	NA	NA	644	NA
CXCR7	NA	NA	NA	NA	NA	NA	NA	NA	NA	NA	NA	NA	NA	NA	NA	NA	NA	NA	NA	NA	667	NA	NA	NA	NA	NA	NA	NA	NA	NA
CXXC5	10	13	38	10	10	49	8	9	6	23	11	12	12	5	37	2	18	11	23	31	8	17	17	36	101	138	296	4	27	20
CYB561	NA	NA	NA	NA	NA	NA	NA	NA	NA	NA	NA	NA	NA	NA	NA	NA	NA	NA	NA	1186	NA	NA	NA	NA	NA	NA	NA	NA	NA	NA
CYB5A	251	585	NA	302	NA	NA	NA	223	NA	559	NA	NA	NA	82	421	69	90	NA	241	795	218	NA	83	NA	466	1203	NA	NA	NA	NA
CYB5B	NA	NA	NA	569	NA	NA	NA	NA	NA	334	NA	NA	NA	NA	NA	NA	NA	NA	NA	NA	NA	NA	NA	NA	NA	NA	NA	607	NA	NA
CYB5R2	NA	NA	NA	NA	NA	458	NA	NA	NA	NA	517	NA	NA	NA	NA	NA	NA	NA	NA	NA	NA	NA	NA	NA	NA	NA	NA	NA	NA	NA
CYB5R3	806	281	NA	247	221	NA	388	NA	NA	NA	230	NA	214	NA	NA	88	48	NA	NA	NA	NA	NA	NA	NA	NA	NA	443	NA	NA	NA
CYFIP2	180	289	115	121	451	NA	NA	110	606	89	NA	807	NA	NA	NA	NA	NA	NA	NA	NA	NA	NA	NA	NA	563	NA	NA	NA	466	825
CYHR1	NA	NA	NA	NA	NA	368	NA	NA	NA	NA	NA	NA	NA	NA	NA	NA	NA	NA	NA	NA	NA	NA	NA	NA	NA	NA	NA	NA	NA	NA
CYP1B1	NA	NA	NA	NA	NA	NA	NA	NA	NA	NA	NA	NA	NA	NA	NA	NA	NA	NA	NA	650	NA	NA	NA	NA	NA	NA	NA	NA	NA	NA
CYP2J2	NA	NA	NA	NA	NA	NA	NA	NA	NA	NA	NA	NA	NA	NA	NA	242	NA	NA	NA	NA	NA	NA	NA	NA	NA	NA	NA	NA	NA	NA
CYP3A5	NA	NA	NA	NA	NA	NA	NA	NA	NA	NA	NA	NA	NA	NA	NA	NA	NA	NA	NA	NA	NA	NA	NA	NA	NA	294	NA	562	NA	NA
CYP4V2	NA	NA	NA	NA	NA	NA	NA	NA	NA	NA	NA	NA	NA	NA	NA	NA	NA	NA	NA	NA	NA	NA	NA	NA	NA	NA	NA	NA	773	NA
CYP51A1	595	NA	NA	NA	NA	NA	NA	NA	NA	NA	NA	NA	NA	NA	NA	NA	NA	NA	NA	NA	NA	NA	NA	NA	NA	NA	NA	NA	NA	NA
CYR61	NA	NA	NA	NA	NA	NA	NA	NA	NA	NA	NA	NA	NA	NA	240	NA	NA	NA	NA	NA	NA	NA	NA	NA	NA	NA	NA	NA	NA	NA
CYS1	NA	NA	NA	NA	NA	NA	NA	NA	NA	NA	NA	800	NA	NA	NA	621	NA	NA	NA	NA	NA	NA	NA	NA	184	536	516	193	260	629
CYSLTR2	NA	NA	NA	NA	NA	NA	NA	NA	NA	NA	NA	NA	NA	NA	NA	NA	NA	NA	NA	866	NA	NA	NA	NA	NA	NA	NA	NA	NA	NA
CYTH1	NA	813	NA	602	569	NA	NA	NA	NA	NA	719	626	125	NA	NA	NA	497	NA	NA	942	NA	NA	NA	37	NA	NA	NA	NA	1087	NA
CYTIP	NA	NA	NA	NA	NA	NA	NA	NA	NA	NA	NA	NA	439	NA	NA	NA	NA	NA	NA	608	NA	NA	NA	107	NA	NA	NA	NA	NA	NA
DAAM1	816	NA	NA	NA	NA	NA	NA	NA	NA	NA	NA	NA	NA	NA	NA	NA	NA	NA	NA	NA	NA	NA	NA	NA	NA	NA	NA	NA	NA	NA
DAAM2	NA	NA	NA	NA	NA	NA	NA	NA	NA	NA	NA	NA	NA	NA	661	NA	NA	NA	NA	NA	NA	NA	NA	NA	NA	NA	NA	NA	NA	NA
DAB2	NA	684	903	1064	814	NA	384	NA	496	588	607	571	267	278	NA	138	268	NA	NA	135	56	416	NA	NA	206	789	NA	1036	461	803
DAB2IP	478	49	290	506	48	113	26	122	20	NA	152	72	346	NA	439	119	181	NA	245	508	603	134	NA	NA	544	NA	NA	564	222	NA
DACT2	NA	NA	NA	NA	NA	NA	NA	NA	NA	NA	NA	NA	NA	NA	NA	NA	NA	NA	NA	NA	NA	NA	NA	NA	NA	452	1235	180	NA	NA
DAD1	NA	NA	NA	NA	NA	NA	NA	NA	NA	NA	NA	256	82	143	NA	NA	234	NA	NA	83	NA	87	NA	5	NA	701	NA	853	864	NA
DAGLB	NA	NA	NA	NA	NA	NA	NA	NA	NA	NA	NA	NA	NA	NA	NA	NA	NA	200	NA	NA	NA	NA	NA	NA	NA	NA	577	NA	NA	NA
DAP	139	560	NA	46	119	NA	NA	NA	NA	47	63	629	NA	NA	NA	NA	NA	NA	NA	NA	NA	NA	NA	NA	NA	NA	NA	938	NA	NA
DAPK1	NA	NA	NA	NA	NA	NA	NA	NA	NA	NA	NA	NA	NA	NA	NA	NA	NA	NA	NA	NA	NA	NA	NA	NA	NA	770	NA	877	840	NA
DAPK2	NA	689	NA	NA	533	NA	NA	NA	NA	NA	NA	NA	NA	NA	NA	NA	NA	NA	NA	NA	NA	NA	NA	NA	NA	NA	NA	NA	NA	NA
DARS	NA	NA	NA	NA	NA	NA	NA	NA	NA	NA	NA	NA	NA	274	393	NA	NA	NA	NA	NA	NA	NA	NA	NA	NA	NA	NA	NA	NA	NA
DAZAP1	NA	NA	NA	949	484	NA	NA	NA	NA	NA	588	709	NA	NA	NA	NA	NA	NA	NA	NA	NA	NA	NA	NA	NA	NA	NA	NA	NA	NA
DBP	NA	608	NA	NA	910	415	NA	507	663	NA	NA	612	NA	NA	NA	472	NA	NA	NA	NA	719	NA	NA	NA	NA	NA	NA	NA	752	779
DCAKD	NA	NA	NA	NA	NA	NA	NA	NA	NA	NA	NA	NA	NA	NA	NA	NA	NA	418	NA	NA	NA	NA	NA	NA	NA	NA	NA	NA	NA	NA
DCBLD2	NA	NA	NA	NA	NA	NA	NA	NA	NA	NA	NA	NA	NA	NA	NA	NA	NA	105	NA	NA	NA	NA	NA	NA	NA	NA	NA	NA	NA	NA
DCPS	NA	NA	NA	NA	NA	NA	NA	NA	NA	NA	NA	NA	NA	NA	NA	NA	NA	NA	NA	NA	NA	NA	NA	NA	NA	NA	NA	NA	1120	NA
DDAH2	NA	NA	NA	NA	NA	NA	NA	NA	NA	NA	NA	522	327	NA	NA	NA	NA	NA	338	NA	NA	300	NA	NA	NA	NA	NA	NA	NA	NA
DDIT3	NA	838	431	558	489	478	NA	NA	NA	603	536	734	398	NA	691	443	714	NA	NA	NA	480	NA	NA	NA	NA	NA	585	NA	637	373
DDIT4	NA	NA	205	NA	131	NA	329	414	NA	85	NA	412	4	20	4	14	3	65	5	3	7	4	14	49	53	36	52	24	26	42
DDR1	762	999	543	799	NA	NA	NA	491	NA	NA	691	NA	NA	NA	NA	NA	NA	NA	NA	NA	NA	NA	NA	NA	NA	385	995	393	779	831
DDR2	NA	NA	NA	NA	NA	NA	NA	NA	NA	NA	NA	NA	NA	NA	NA	NA	NA	NA	NA	900	NA	NA	NA	NA	NA	NA	NA	NA	NA	NA
DDX3X	NA	NA	NA	NA	NA	NA	NA	NA	NA	NA	NA	NA	NA	NA	NA	NA	691	NA	NA	1275	NA	NA	NA	NA	NA	NA	NA	NA	NA	NA
DDX47	NA	NA	NA	1050	NA	NA	NA	NA	NA	NA	635	NA	NA	NA	NA	NA	NA	NA	NA	NA	NA	NA	NA	NA	NA	NA	NA	NA	NA	NA
DDX6	NA	787	564	966	824	NA	NA	NA	NA	NA	640	427	NA	512	NA	624	654	NA	NA	664	462	NA	NA	242	NA	NA	745	NA	657	603
DECR1	739	NA	NA	NA	NA	NA	NA	NA	NA	NA	NA	NA	NA	NA	NA	NA	NA	NA	NA	NA	NA	NA	NA	NA	NA	NA	NA	NA	NA	NA
DEFB1	112	286	69	100	124	41	155	67	32	83	42	234	NA	NA	NA	NA	NA	NA	NA	NA	NA	NA	NA	NA	NA	124	59	34	348	106
DEGS1	NA	NA	NA	NA	NA	NA	NA	NA	NA	NA	NA	NA	NA	NA	NA	NA	NA	NA	NA	NA	NA	NA	45	NA	NA	NA	NA	NA	587	NA
DENND2D	NA	NA	993	988	NA	NA	NA	NA	NA	NA	NA	NA	NA	NA	NA	NA	742	NA	NA	514	NA	NA	NA	177	NA	NA	NA	NA	725	NA
DENND3	121	NA	NA	NA	NA	210	NA	NA	NA	NA	NA	NA	239	360	244	NA	302	NA	NA	201	NA	304	NA	194	NA	436	268	362	NA	102
DEPDC5	NA	NA	NA	NA	NA	NA	NA	NA	738	NA	NA	NA	NA	NA	NA	NA	NA	NA	NA	NA	NA	NA	NA	NA	NA	NA	NA	NA	NA	NA
DEPDC6	NA	NA	NA	715	NA	NA	NA	NA	NA	492	NA	NA	NA	NA	NA	NA	NA	NA	NA	NA	NA	NA	NA	NA	NA	NA	NA	NA	NA	NA
DERL1	NA	NA	NA	NA	NA	NA	NA	NA	NA	NA	NA	NA	NA	232	402	307	95	NA	NA	NA	NA	NA	151	NA	369	533	229	NA	141	341
DEXI	NA	NA	NA	166	NA	59	152	NA	NA	NA	NA	NA	NA	NA	NA	NA	NA	NA	NA	NA	NA	NA	NA	NA	NA	NA	NA	NA	NA	NA
DGCR9	NA	NA	NA	NA	NA	NA	NA	NA	NA	NA	NA	NA	NA	465	NA	167	422	NA	NA	NA	100	NA	104	NA	NA	NA	NA	NA	NA	NA
DGKH	NA	NA	NA	NA	NA	NA	NA	NA	NA	NA	NA	NA	NA	NA	NA	NA	NA	NA	NA	NA	NA	NA	NA	NA	NA	NA	927	NA	NA	NA
DGKI	551	586	746	NA	654	299	NA	NA	485	NA	868	NA	NA	NA	NA	NA	NA	NA	NA	NA	NA	NA	NA	NA	NA	NA	NA	NA	NA	NA
DGKZ	NA	NA	NA	NA	NA	358	NA	NA	NA	NA	NA	NA	NA	NA	NA	NA	NA	NA	NA	NA	NA	NA	NA	NA	NA	NA	NA	NA	NA	NA
DHCR24	NA	NA	NA	NA	NA	NA	NA	NA	NA	NA	NA	NA	NA	NA	NA	NA	NA	NA	NA	NA	NA	NA	531	NA	NA	NA	NA	NA	NA	NA
DHRS12	NA	NA	NA	NA	NA	NA	NA	NA	NA	NA	NA	NA	NA	NA	NA	NA	NA	NA	NA	NA	NA	NA	NA	NA	NA	NA	743	NA	1263	NA
DHRS3	343	723	7	454	246	375	208	262	345	NA	443	326	NA	NA	193	428	333	325	174	602	NA	104	522	NA	NA	1120	874	NA	809	NA
DHRS7	909	NA	NA	NA	NA	NA	NA	NA	NA	NA	NA	NA	NA	NA	NA	NA	NA	NA	NA	NA	NA	NA	NA	NA	NA	NA	NA	NA	NA	NA
DIAPH1	NA	NA	NA	NA	NA	NA	NA	NA	NA	NA	NA	NA	NA	436	NA	398	809	NA	NA	NA	NA	NA	NA	NA	NA	NA	NA	NA	1218	NA
DICER1	NA	NA	NA	NA	NA	247	NA	NA	NA	NA	NA	NA	NA	NA	NA	NA	NA	NA	NA	NA	NA	NA	NA	NA	NA	NA	NA	NA	NA	NA
DIDO1	NA	NA	NA	NA	862	NA	NA	NA	NA	NA	NA	NA	NA	NA	NA	NA	NA	NA	NA	1175	NA	NA	NA	NA	865	NA	978	1155	1231	700
DIP2B	NA	NA	NA	NA	NA	NA	NA	NA	NA	NA	NA	NA	NA	NA	NA	NA	NA	NA	NA	NA	NA	NA	NA	NA	562	NA	NA	NA	690	268
DIP2C	NA	NA	NA	NA	NA	NA	NA	NA	NA	NA	NA	NA	NA	NA	NA	NA	NA	NA	NA	NA	NA	NA	NA	NA	NA	NA	1273	NA	623	NA
DIRC3	NA	NA	881	NA	NA	NA	NA	NA	NA	NA	NA	NA	NA	161	54	615	112	NA	285	244	325	449	252	NA	NA	NA	NA	NA	NA	NA
DIXDC1	NA	NA	NA	NA	602	NA	NA	NA	NA	NA	NA	NA	NA	NA	NA	NA	NA	NA	NA	NA	NA	NA	NA	NA	NA	1031	NA	NA	1163	NA
DKFZP434I0714	NA	NA	NA	NA	NA	NA	NA	NA	NA	NA	NA	NA	NA	NA	NA	NA	NA	NA	NA	NA	NA	NA	NA	255	NA	NA	NA	NA	NA	NA
DKFZp434J0226	NA	NA	NA	NA	NA	NA	NA	NA	NA	NA	NA	NA	NA	NA	388	NA	NA	NA	NA	NA	NA	NA	NA	NA	NA	NA	NA	NA	NA	NA
DKFZp686D0853	NA	898	NA	NA	NA	NA	NA	NA	573	NA	NA	NA	NA	NA	NA	NA	NA	NA	NA	NA	NA	NA	NA	NA	NA	NA	NA	NA	NA	NA
DKFZP686I15217	NA	NA	NA	NA	NA	NA	NA	NA	NA	NA	NA	NA	NA	NA	NA	NA	NA	NA	NA	1154	NA	447	NA	NA	NA	NA	NA	NA	1081	NA
DKFZp686O1327	NA	NA	NA	NA	NA	NA	NA	NA	NA	NA	NA	NA	NA	NA	NA	NA	NA	NA	NA	1233	NA	NA	NA	NA	NA	NA	NA	NA	NA	NA
DKFZp761E198	NA	NA	NA	NA	482	NA	NA	NA	NA	NA	NA	NA	NA	NA	NA	NA	NA	NA	NA	NA	NA	NA	NA	NA	NA	NA	NA	NA	NA	NA
DLEU1	NA	NA	NA	NA	NA	NA	NA	NA	NA	NA	NA	NA	NA	NA	NA	NA	NA	NA	NA	665	426	NA	NA	NA	748	NA	NA	NA	NA	NA
DLEU2	NA	NA	NA	1027	737	NA	537	NA	NA	NA	NA	NA	263	NA	441	NA	472	NA	417	448	472	NA	567	NA	NA	NA	NA	NA	NA	669
DLG1	NA	NA	NA	NA	NA	NA	NA	NA	NA	NA	NA	NA	NA	NA	NA	NA	NA	NA	NA	NA	NA	NA	NA	NA	NA	NA	412	NA	1104	NA
DLG2	672	NA	NA	490	NA	NA	NA	NA	NA	228	NA	NA	NA	NA	NA	NA	NA	NA	NA	NA	NA	NA	NA	NA	NA	NA	NA	NA	NA	NA
DLG5	765	404	908	394	963	NA	NA	NA	NA	270	NA	NA	NA	NA	263	NA	NA	NA	NA	1136	NA	NA	109	NA	NA	NA	NA	NA	NA	NA
DLGAP1	NA	NA	NA	NA	NA	NA	NA	NA	NA	NA	NA	NA	NA	NA	NA	NA	NA	NA	NA	NA	NA	NA	NA	NA	NA	NA	990	NA	340	284
DLGAP4	NA	752	663	1040	572	159	618	NA	609	NA	708	420	NA	NA	NA	163	413	592	NA	NA	253	NA	NA	NA	NA	NA	1082	899	NA	752
DLL4	NA	308	397	927	226	NA	109	176	NA	NA	427	336	NA	NA	628	628	524	NA	344	539	422	NA	NA	NA	NA	NA	NA	NA	NA	NA
DLX2	NA	499	NA	NA	799	NA	NA	NA	NA	NA	512	866	NA	NA	NA	NA	NA	NA	NA	NA	NA	NA	NA	NA	NA	NA	NA	NA	NA	NA
DMPK	NA	NA	NA	NA	NA	410	NA	NA	NA	NA	NA	NA	NA	NA	NA	NA	NA	NA	NA	NA	NA	NA	NA	NA	NA	NA	NA	NA	NA	NA
DMRT2	458	197	81	388	298	317	466	201	147	297	202	556	NA	NA	NA	NA	NA	NA	NA	NA	NA	NA	NA	NA	NA	NA	NA	NA	NA	NA
DNAJB1	NA	780	NA	NA	NA	498	571	NA	NA	NA	NA	477	NA	NA	NA	666	NA	NA	NA	467	698	NA	NA	NA	NA	735	1029	NA	1154	NA
DNAJB12	847	963	NA	NA	NA	313	362	526	687	NA	587	233	NA	NA	NA	NA	NA	NA	NA	NA	NA	NA	NA	32	464	NA	NA	NA	NA	NA
DNAJB5	NA	NA	NA	NA	NA	NA	NA	NA	NA	NA	NA	NA	NA	NA	658	NA	NA	NA	NA	NA	439	NA	NA	NA	NA	NA	1109	NA	NA	NA
DNAJB6	NA	NA	698	470	NA	NA	NA	NA	NA	319	NA	NA	NA	NA	NA	NA	NA	NA	NA	698	NA	NA	401	NA	NA	NA	1034	NA	NA	NA
DNAJB9	NA	NA	NA	NA	NA	NA	NA	NA	NA	NA	NA	NA	NA	NA	NA	NA	NA	NA	NA	NA	NA	NA	NA	NA	NA	192	NA	NA	NA	NA
DNASE1	NA	NA	1002	676	NA	NA	NA	NA	NA	618	NA	NA	NA	NA	NA	NA	NA	NA	NA	NA	NA	NA	NA	NA	NA	NA	NA	NA	NA	NA
DNMT3A	NA	NA	NA	NA	NA	NA	NA	NA	NA	NA	NA	634	NA	NA	NA	NA	NA	NA	NA	NA	NA	NA	NA	NA	NA	NA	NA	NA	NA	NA
DNTT	NA	1031	NA	NA	989	359	NA	537	NA	229	NA	NA	NA	NA	NA	NA	NA	NA	NA	NA	NA	NA	NA	NA	NA	NA	NA	NA	NA	NA
DOCK10	462	638	NA	824	586	NA	NA	NA	177	NA	532	196	NA	NA	NA	NA	NA	NA	NA	NA	NA	NA	NA	263	NA	NA	NA	NA	NA	NA
DOCK4	756	NA	NA	NA	NA	NA	NA	NA	NA	NA	NA	NA	NA	NA	NA	NA	NA	NA	NA	NA	NA	NA	NA	NA	NA	NA	NA	NA	NA	NA
DOCK5	NA	NA	NA	NA	NA	NA	NA	NA	NA	NA	NA	NA	NA	NA	NA	NA	NA	NA	NA	NA	NA	NA	434	NA	NA	NA	NA	NA	NA	NA
DOCK6	NA	NA	NA	NA	1057	NA	591	NA	NA	NA	NA	656	NA	NA	NA	NA	NA	NA	NA	671	NA	NA	NA	NA	NA	NA	NA	NA	NA	NA
DOCK8	NA	NA	NA	NA	NA	NA	NA	NA	513	NA	NA	NA	NA	NA	NA	NA	NA	NA	NA	NA	NA	NA	NA	NA	NA	NA	NA	NA	NA	NA
DOK4	NA	NA	NA	NA	NA	NA	NA	NA	NA	NA	NA	NA	NA	NA	NA	539	NA	NA	NA	NA	NA	NA	NA	NA	NA	NA	NA	NA	NA	NA
DOT1L	738	909	505	1055	321	490	NA	NA	689	NA	164	NA	NA	NA	NA	NA	NA	NA	NA	NA	NA	NA	NA	NA	NA	NA	NA	NA	NA	NA
DPEP1	NA	NA	NA	NA	NA	NA	NA	NA	NA	NA	NA	NA	NA	NA	NA	NA	NA	NA	NA	NA	NA	NA	NA	NA	NA	NA	1215	NA	NA	NA
DPP4	NA	NA	NA	NA	NA	NA	NA	NA	NA	NA	NA	NA	NA	NA	NA	NA	NA	NA	NA	NA	NA	NA	NA	NA	NA	NA	NA	1170	NA	NA
DPP9	NA	NA	NA	NA	NA	NA	NA	NA	NA	NA	NA	NA	NA	336	NA	314	151	332	248	1129	221	NA	293	NA	NA	NA	NA	NA	NA	NA
DPT	NA	NA	NA	NA	NA	NA	NA	NA	NA	NA	NA	NA	NA	NA	NA	NA	NA	NA	NA	NA	NA	NA	392	NA	NA	NA	NA	NA	NA	NA
DPY19L1	NA	NA	NA	NA	1010	NA	NA	NA	NA	NA	NA	NA	NA	NA	NA	NA	NA	NA	NA	NA	NA	NA	NA	NA	NA	NA	NA	NA	NA	NA
DPY19L1P1	NA	NA	NA	NA	NA	NA	NA	NA	NA	NA	NA	NA	NA	NA	NA	NA	NA	547	NA	NA	NA	NA	NA	NA	NA	NA	NA	NA	NA	NA
DPYSL2	NA	NA	NA	NA	NA	NA	NA	NA	NA	NA	NA	NA	NA	NA	317	NA	253	NA	NA	1166	685	NA	NA	NA	NA	NA	475	NA	522	NA
DPYSL3	NA	NA	NA	NA	NA	NA	NA	NA	NA	NA	NA	NA	NA	NA	NA	NA	NA	124	NA	NA	NA	NA	NA	NA	NA	NA	NA	NA	NA	NA
DRAM1	906	NA	NA	NA	NA	NA	NA	NA	577	NA	NA	NA	NA	NA	NA	371	NA	NA	NA	NA	NA	NA	NA	NA	NA	538	NA	792	597	350
DSG2	NA	NA	883	828	NA	NA	NA	NA	683	582	NA	NA	NA	NA	NA	NA	NA	NA	NA	NA	NA	NA	NA	NA	NA	NA	NA	NA	NA	NA
DSP	NA	NA	NA	NA	NA	NA	NA	NA	NA	NA	NA	NA	NA	NA	NA	NA	NA	NA	NA	NA	NA	NA	420	NA	NA	NA	NA	NA	NA	NA
DST	893	351	NA	NA	649	NA	NA	NA	NA	NA	NA	NA	NA	NA	NA	NA	NA	181	NA	NA	NA	NA	NA	NA	NA	NA	NA	NA	NA	NA
DSTN	NA	NA	NA	NA	NA	NA	NA	NA	NA	NA	NA	NA	NA	NA	NA	NA	NA	NA	NA	NA	NA	NA	NA	NA	NA	NA	NA	812	NA	972
DTNBP1	NA	NA	202	NA	949	NA	NA	NA	NA	NA	NA	NA	NA	NA	NA	NA	NA	NA	NA	NA	NA	NA	NA	NA	NA	NA	NA	NA	NA	NA
DUSP1	262	195	155	7	728	NA	115	162	491	262	43	89	NA	NA	NA	NA	NA	143	12	16	72	NA	NA	52	212	255	53	104	114	213
DUSP10	NA	NA	NA	NA	NA	NA	NA	NA	NA	NA	NA	NA	NA	NA	NA	NA	NA	278	NA	NA	NA	NA	NA	NA	NA	NA	NA	NA	NA	NA
DUSP15	NA	NA	565	NA	534	199	NA	NA	292	NA	780	NA	NA	NA	NA	NA	NA	NA	NA	NA	NA	NA	NA	NA	NA	NA	NA	NA	NA	NA
DUSP16	NA	NA	NA	NA	NA	NA	NA	NA	NA	NA	NA	NA	NA	NA	NA	658	NA	NA	NA	869	NA	NA	NA	NA	NA	787	NA	1171	NA	NA
DUSP2	NA	NA	NA	NA	NA	NA	NA	NA	NA	NA	NA	NA	NA	NA	NA	NA	NA	NA	NA	NA	NA	NA	NA	348	NA	NA	NA	NA	NA	NA
DUSP22	NA	NA	NA	NA	NA	NA	NA	NA	NA	NA	NA	NA	NA	NA	NA	NA	NA	NA	NA	NA	NA	NA	NA	170	NA	NA	NA	NA	NA	NA
DUSP4	376	NA	606	481	448	NA	671	438	322	566	NA	NA	NA	NA	NA	NA	NA	NA	NA	948	NA	NA	NA	NA	NA	NA	NA	NA	NA	NA
DUSP5	NA	NA	NA	NA	NA	NA	NA	NA	NA	NA	NA	NA	NA	NA	NA	NA	NA	NA	NA	919	NA	NA	NA	NA	NA	NA	NA	915	NA	NA
DUSP6	NA	743	841	356	422	NA	522	NA	NA	378	312	847	NA	NA	197	192	118	442	NA	1141	94	NA	NA	NA	649	362	446	697	316	283
DUSP7	NA	NA	NA	NA	NA	NA	NA	NA	NA	NA	NA	690	NA	NA	NA	NA	NA	NA	NA	NA	NA	NA	NA	NA	NA	NA	NA	NA	NA	NA
DUSP8	284	67	218	199	159	88	425	NA	212	NA	561	367	NA	NA	NA	NA	NA	NA	NA	NA	NA	NA	NA	NA	NA	NA	1117	NA	NA	NA
DUX4L7	NA	NA	NA	NA	NA	181	598	NA	NA	NA	NA	NA	NA	NA	NA	NA	NA	NA	NA	NA	NA	NA	NA	NA	NA	NA	NA	NA	NA	NA
DYNC1LI2	NA	NA	NA	NA	NA	216	NA	NA	NA	NA	NA	NA	NA	NA	NA	NA	NA	NA	NA	NA	NA	NA	NA	NA	NA	NA	NA	NA	NA	NA
DYNC2LI1	NA	NA	NA	NA	NA	NA	NA	NA	NA	NA	NA	NA	NA	NA	NA	NA	NA	NA	NA	NA	NA	NA	NA	NA	798	161	362	411	408	303
DYNLRB1	NA	NA	NA	NA	NA	NA	NA	NA	NA	NA	NA	NA	NA	NA	NA	641	NA	591	NA	NA	NA	NA	NA	NA	264	956	767	626	916	468
DYNLT1	NA	NA	NA	NA	NA	NA	NA	NA	NA	NA	NA	NA	NA	NA	NA	NA	NA	NA	NA	NA	NA	242	NA	NA	NA	NA	NA	NA	NA	1009
DYRK1A	560	576	916	677	631	NA	NA	NA	NA	NA	NA	555	NA	480	527	444	NA	NA	NA	901	NA	NA	NA	NA	NA	891	NA	987	NA	NA
DYRK2	NA	NA	NA	NA	NA	NA	NA	NA	NA	NA	NA	NA	NA	NA	NA	NA	NA	NA	NA	NA	NA	NA	NA	NA	NA	627	NA	NA	760	686
DYSF	NA	NA	NA	NA	1025	NA	NA	NA	NA	NA	NA	NA	NA	NA	NA	NA	NA	NA	NA	NA	NA	NA	NA	NA	NA	NA	NA	NA	NA	NA
E2F3	NA	NA	NA	NA	NA	NA	NA	NA	NA	NA	NA	NA	NA	NA	NA	NA	NA	NA	NA	NA	NA	NA	NA	NA	NA	NA	1306	NA	1083	NA
EBAG9	634	NA	NA	NA	801	NA	NA	NA	NA	NA	NA	NA	NA	NA	NA	NA	NA	NA	NA	NA	NA	NA	NA	NA	NA	NA	NA	NA	NA	NA
EBF1	508	NA	NA	NA	NA	NA	NA	NA	NA	NA	NA	NA	NA	NA	NA	NA	NA	NA	NA	NA	NA	NA	NA	NA	NA	NA	NA	NA	NA	NA
EBF2	474	NA	NA	1201	NA	269	523	397	380	NA	NA	NA	NA	NA	NA	NA	NA	NA	NA	NA	NA	NA	NA	NA	NA	NA	NA	NA	NA	NA
EBLN2	NA	NA	NA	NA	NA	NA	NA	NA	NA	NA	774	NA	NA	NA	600	NA	NA	NA	NA	NA	NA	NA	NA	NA	NA	834	275	902	536	524
ECE1	NA	363	696	375	104	NA	76	258	172	NA	744	28	185	369	331	446	NA	NA	319	298	NA	NA	54	NA	NA	1205	1253	959	NA	NA
EDAR	NA	NA	NA	NA	NA	NA	NA	NA	NA	NA	NA	NA	NA	NA	NA	NA	NA	NA	NA	NA	NA	NA	NA	NA	NA	1215	NA	59	NA	NA
EDEM1	NA	NA	NA	NA	NA	NA	NA	NA	NA	NA	NA	NA	NA	NA	NA	NA	NA	NA	NA	1244	NA	NA	NA	181	NA	NA	NA	NA	NA	NA
EDEM3	396	NA	NA	NA	990	NA	NA	NA	NA	NA	NA	NA	NA	NA	NA	NA	NA	NA	NA	NA	NA	NA	NA	NA	NA	NA	NA	NA	NA	NA
EDIL3	NA	NA	NA	NA	NA	NA	NA	NA	NA	NA	NA	NA	NA	NA	NA	NA	NA	NA	NA	NA	NA	NA	NA	NA	NA	NA	NA	NA	NA	552
EDN1	NA	NA	NA	NA	NA	NA	NA	NA	NA	NA	NA	NA	NA	NA	49	NA	NA	NA	NA	NA	NA	NA	NA	NA	NA	128	542	434	97	NA
EDN2	NA	NA	NA	NA	NA	NA	NA	NA	NA	NA	NA	NA	NA	NA	472	NA	NA	NA	NA	NA	NA	NA	563	NA	NA	NA	NA	970	NA	NA
EEA1	NA	NA	NA	NA	NA	NA	NA	NA	NA	NA	NA	NA	NA	NA	NA	NA	NA	NA	NA	NA	NA	NA	NA	NA	118	744	NA	NA	278	NA
EED	NA	257	379	252	589	459	NA	NA	NA	NA	688	NA	NA	NA	NA	NA	NA	234	NA	NA	NA	NA	NA	NA	NA	NA	NA	NA	NA	NA
EEF1A1	NA	NA	NA	NA	NA	NA	NA	NA	NA	NA	NA	762	NA	466	501	NA	507	587	NA	511	530	NA	NA	307	604	813	728	936	470	837
EEF1D	NA	NA	NA	NA	NA	NA	NA	NA	NA	NA	NA	NA	NA	NA	NA	NA	NA	NA	NA	NA	NA	NA	NA	NA	NA	NA	1136	NA	NA	NA
EEPD1	NA	NA	NA	1093	NA	NA	NA	NA	NA	NA	NA	NA	NA	NA	NA	NA	NA	NA	NA	NA	NA	NA	NA	NA	NA	NA	NA	NA	NA	NA
EFCAB1	NA	NA	NA	NA	NA	NA	NA	NA	NA	NA	NA	NA	NA	NA	NA	NA	NA	NA	NA	1180	NA	NA	NA	NA	NA	NA	NA	NA	NA	NA
EFCAB2	NA	NA	NA	NA	NA	NA	NA	NA	NA	NA	NA	NA	NA	NA	NA	NA	NA	NA	NA	NA	NA	NA	NA	NA	NA	NA	899	NA	NA	NA
EFCAB4A	NA	NA	NA	NA	NA	NA	NA	NA	NA	388	NA	NA	NA	NA	NA	NA	NA	NA	NA	NA	NA	NA	NA	NA	NA	NA	NA	NA	NA	NA
EFHD1	692	NA	473	760	NA	121	NA	NA	NA	NA	511	NA	NA	NA	NA	NA	NA	NA	NA	NA	NA	NA	NA	NA	NA	NA	NA	NA	NA	NA
EFNA1	NA	NA	NA	NA	877	NA	NA	NA	NA	NA	799	NA	NA	NA	349	NA	766	NA	NA	1098	NA	NA	133	NA	NA	586	501	335	882	NA
EFNA5	531	951	490	NA	943	NA	NA	NA	NA	NA	608	NA	NA	NA	NA	NA	NA	1	196	207	NA	NA	NA	NA	NA	NA	NA	NA	NA	NA
EFR3A	NA	NA	NA	NA	NA	NA	NA	NA	NA	NA	NA	NA	NA	NA	NA	NA	NA	NA	NA	1091	NA	NA	NA	NA	NA	NA	NA	NA	NA	NA
EGFL7	NA	NA	NA	NA	211	NA	278	NA	NA	NA	642	404	NA	NA	NA	NA	NA	NA	NA	NA	NA	NA	NA	NA	NA	NA	NA	NA	NA	NA
EGFR	372	487	NA	19	444	NA	408	NA	35	17	376	140	NA	19	97	401	NA	292	398	NA	18	NA	6	NA	295	340	444	215	476	729
EGLN1	NA	801	420	NA	786	NA	NA	NA	NA	NA	867	NA	NA	350	531	209	NA	147	NA	NA	123	NA	427	NA	152	400	382	546	168	363
EGLN2	NA	NA	NA	NA	1091	483	NA	NA	NA	NA	NA	NA	NA	NA	NA	NA	NA	NA	NA	NA	NA	NA	NA	NA	NA	NA	NA	NA	NA	NA
EGLN3	NA	NA	NA	NA	NA	NA	NA	NA	NA	NA	NA	NA	209	183	69	188	67	595	190	247	390	44	111	NA	610	NA	722	NA	NA	NA
EGOT	306	217	470	482	116	NA	534	NA	200	332	210	450	NA	525	396	NA	360	675	126	605	319	NA	NA	NA	NA	836	195	251	493	NA
EHBP1L1	NA	NA	NA	NA	NA	NA	NA	NA	NA	NA	NA	NA	NA	NA	NA	NA	NA	NA	NA	NA	NA	NA	NA	215	NA	NA	NA	NA	1385	NA
EHD1	NA	NA	NA	NA	1133	253	NA	NA	NA	NA	NA	296	293	NA	NA	NA	NA	NA	382	NA	NA	147	NA	59	NA	668	NA	201	NA	NA
EHD4	NA	NA	NA	NA	303	NA	375	NA	NA	NA	NA	NA	NA	NA	NA	NA	NA	NA	NA	1171	NA	NA	NA	NA	633	NA	NA	NA	469	NA
EHF	NA	NA	NA	903	367	531	NA	NA	NA	594	656	NA	NA	NA	NA	NA	NA	NA	NA	NA	NA	NA	NA	NA	NA	NA	NA	1256	NA	NA
EIF1	482	NA	658	408	417	391	NA	NA	NA	NA	90	NA	NA	NA	NA	NA	NA	249	NA	1174	NA	NA	NA	NA	NA	NA	NA	NA	NA	NA
EIF1B	NA	718	NA	NA	770	NA	NA	NA	271	NA	NA	NA	NA	NA	NA	NA	NA	NA	NA	NA	NA	NA	NA	NA	NA	NA	NA	NA	NA	NA
EIF2AK3	NA	NA	697	NA	NA	NA	NA	NA	NA	NA	654	NA	NA	NA	NA	NA	NA	NA	NA	NA	NA	NA	NA	NA	NA	NA	NA	NA	856	NA
EIF2C2	NA	NA	NA	491	NA	NA	NA	NA	NA	NA	NA	NA	NA	NA	NA	NA	NA	NA	NA	NA	NA	NA	NA	NA	NA	NA	NA	NA	NA	NA
EIF4EBP1	NA	NA	NA	NA	NA	NA	NA	NA	NA	NA	NA	NA	NA	NA	NA	NA	NA	NA	NA	NA	NA	NA	215	NA	NA	NA	NA	NA	NA	NA
EIF4ENIF1	NA	NA	NA	871	NA	NA	NA	NA	NA	NA	NA	NA	NA	NA	NA	NA	NA	NA	NA	NA	NA	NA	NA	NA	NA	NA	NA	NA	NA	NA
EIF4H	NA	NA	955	NA	1076	NA	NA	NA	NA	NA	NA	NA	NA	NA	NA	NA	NA	NA	NA	NA	NA	NA	NA	NA	NA	NA	NA	NA	NA	NA
EIF5	NA	NA	NA	NA	NA	NA	NA	NA	NA	NA	NA	NA	NA	NA	NA	NA	NA	NA	NA	NA	NA	NA	NA	NA	626	977	NA	1040	1121	570
EIF6	NA	673	394	NA	339	132	NA	NA	NA	NA	454	NA	NA	NA	488	303	834	NA	415	1289	NA	NA	NA	NA	116	547	305	263	410	148
ELAVL1	733	327	524	206	241	180	NA	NA	210	161	864	NA	NA	NA	NA	451	NA	NA	NA	NA	NA	NA	NA	NA	497	NA	NA	NA	NA	NA
ELF2	NA	NA	NA	NA	1087	NA	NA	NA	NA	NA	950	NA	NA	NA	NA	NA	NA	NA	NA	1150	NA	NA	NA	NA	NA	NA	NA	NA	NA	NA
ELF3	NA	992	784	512	567	NA	NA	NA	476	NA	234	NA	NA	NA	NA	NA	NA	NA	NA	NA	NA	NA	188	NA	793	164	180	42	160	132
ELF4	NA	405	684	380	445	NA	430	NA	NA	400	NA	521	NA	NA	NA	NA	NA	NA	NA	NA	NA	NA	NA	NA	NA	NA	NA	NA	NA	NA
ELK3	NA	NA	NA	NA	199	NA	587	NA	NA	NA	NA	913	301	NA	387	NA	NA	NA	NA	978	NA	NA	NA	NA	NA	NA	NA	NA	NA	NA
ELK4	NA	NA	NA	NA	NA	NA	NA	NA	NA	NA	NA	NA	NA	NA	NA	NA	NA	355	NA	NA	NA	NA	NA	NA	NA	410	851	571	401	NA
ELL	70	115	249	323	126	60	96	83	125	512	117	80	102	171	124	26	21	346	30	129	595	78	129	108	328	484	247	655	199	425
ELL2	NA	NA	NA	NA	NA	NA	NA	NA	NA	NA	NA	NA	NA	NA	NA	NA	NA	NA	339	1002	NA	NA	NA	NA	NA	NA	NA	NA	NA	NA
ELP3	753	NA	NA	276	NA	NA	NA	NA	NA	267	NA	NA	NA	NA	NA	NA	NA	NA	NA	NA	NA	NA	NA	NA	NA	NA	NA	NA	NA	NA
EMD	NA	NA	NA	NA	NA	NA	NA	NA	NA	NA	NA	NA	NA	NA	206	NA	NA	NA	NA	NA	NA	NA	NA	NA	NA	NA	NA	NA	NA	NA
EML1	NA	NA	NA	NA	NA	NA	NA	NA	NA	NA	NA	NA	NA	NA	NA	NA	NA	NA	NA	NA	NA	NA	NA	NA	NA	NA	NA	1130	NA	NA
EML4	NA	NA	NA	NA	NA	NA	NA	NA	NA	NA	NA	313	459	NA	708	NA	NA	NA	NA	NA	NA	280	NA	252	NA	NA	336	NA	331	NA
EMP1	NA	NA	NA	NA	NA	NA	NA	NA	NA	NA	NA	NA	NA	NA	NA	NA	NA	NA	NA	NA	NA	NA	NA	NA	NA	197	1043	542	NA	NA
EMP3	NA	867	NA	NA	NA	424	NA	NA	566	NA	543	529	NA	NA	709	578	785	NA	NA	973	677	NA	NA	223	NA	NA	NA	1156	1353	NA
EMX1	631	NA	NA	1211	NA	NA	NA	NA	NA	NA	NA	NA	NA	NA	NA	NA	NA	NA	NA	NA	NA	NA	NA	NA	NA	NA	NA	NA	NA	NA
EMX2	278	410	220	283	478	215	NA	NA	429	264	339	400	NA	NA	NA	NA	NA	NA	NA	NA	NA	NA	NA	NA	NA	NA	181	NA	29	NA
EMX2OS	NA	NA	NA	NA	NA	NA	NA	NA	NA	NA	NA	NA	NA	263	217	60	127	NA	NA	NA	110	281	NA	NA	204	40	NA	32	NA	29
EN1	NA	NA	NA	NA	NA	172	NA	NA	80	NA	NA	NA	NA	NA	NA	NA	NA	NA	NA	NA	NA	NA	NA	NA	NA	NA	NA	NA	NA	NA
ENDOD1	796	548	371	257	861	NA	NA	NA	NA	176	271	744	NA	NA	NA	NA	NA	NA	NA	NA	NA	NA	NA	NA	NA	NA	NA	NA	NA	NA
ENG	NA	NA	NA	NA	326	NA	464	NA	NA	NA	716	185	453	NA	NA	NA	645	NA	422	423	NA	NA	NA	NA	NA	NA	NA	NA	NA	NA
ENO1	NA	NA	1007	NA	NA	NA	NA	NA	NA	NA	NA	NA	NA	476	285	479	174	530	NA	495	688	NA	524	NA	201	134	106	163	178	85
ENPP6	706	NA	613	678	883	NA	652	260	NA	494	NA	NA	NA	NA	NA	NA	NA	NA	NA	NA	NA	NA	NA	145	NA	NA	NA	NA	NA	NA
ENSA	NA	NA	NA	NA	NA	NA	NA	NA	NA	NA	NA	NA	NA	NA	NA	NA	NA	524	NA	431	NA	NA	NA	392	NA	895	NA	NA	1167	NA
EPAS1	389	NA	807	363	235	NA	590	NA	NA	NA	163	88	66	67	113	101	121	NA	29	65	92	58	200	NA	NA	NA	164	NA	170	NA
EPB41L1	NA	245	184	568	178	95	NA	NA	799	NA	102	540	NA	NA	NA	495	NA	NA	NA	NA	NA	NA	NA	NA	33	159	417	19	297	14
EPB41L3	NA	930	NA	NA	NA	NA	NA	NA	NA	NA	NA	NA	NA	NA	NA	NA	NA	NA	NA	NA	NA	NA	NA	NA	NA	NA	1209	NA	1428	NA
EPB41L4A	NA	1096	NA	NA	899	NA	NA	NA	NA	NA	NA	NA	NA	NA	NA	NA	NA	NA	NA	NA	NA	NA	NA	NA	NA	NA	NA	NA	NA	NA
EPB41L4B	NA	290	NA	NA	NA	NA	NA	466	674	NA	NA	NA	NA	NA	NA	NA	NA	NA	NA	NA	NA	NA	NA	NA	NA	NA	NA	NA	NA	NA
EPB49	NA	NA	NA	719	NA	425	NA	NA	NA	621	NA	NA	NA	NA	NA	563	NA	NA	NA	NA	NA	NA	NA	NA	NA	NA	NA	NA	NA	465
EPDR1	NA	646	NA	NA	NA	NA	NA	NA	NA	NA	NA	NA	NA	NA	NA	NA	NA	NA	NA	NA	NA	NA	NA	NA	NA	NA	NA	NA	NA	NA
EPHA2	NA	NA	NA	540	833	NA	581	NA	NA	NA	NA	252	NA	311	102	96	154	433	226	475	314	102	NA	NA	135	135	102	58	70	124
EPHA7	NA	NA	NA	NA	NA	NA	NA	NA	NA	NA	NA	NA	NA	NA	NA	NA	NA	NA	NA	NA	NA	NA	NA	NA	489	NA	NA	NA	NA	NA
EPHB4	NA	NA	NA	NA	NA	NA	NA	NA	NA	NA	NA	NA	NA	NA	NA	NA	NA	NA	NA	NA	NA	NA	NA	NA	NA	NA	NA	327	NA	NA
EPS15L1	845	1008	760	409	781	406	NA	NA	NA	439	NA	NA	NA	NA	NA	NA	NA	NA	NA	NA	NA	NA	NA	NA	NA	NA	NA	NA	NA	NA
EPS8	380	64	50	83	120	496	524	327	262	34	558	NA	NA	NA	NA	NA	745	23	NA	586	605	NA	NA	NA	167	113	578	880	560	207
EPS8L2	NA	NA	NA	NA	NA	NA	NA	NA	NA	NA	NA	NA	NA	NA	NA	NA	NA	NA	NA	NA	508	NA	NA	NA	NA	NA	NA	NA	NA	NA
ERBB2	NA	NA	NA	958	NA	NA	NA	NA	NA	NA	472	NA	NA	NA	NA	NA	NA	NA	NA	NA	NA	NA	NA	NA	NA	682	861	330	1398	832
ERBB2IP	NA	NA	NA	NA	NA	NA	NA	NA	NA	NA	NA	NA	NA	NA	NA	NA	NA	NA	NA	NA	NA	NA	NA	NA	NA	NA	1297	NA	983	NA
ERBB3	NA	NA	NA	NA	NA	NA	NA	NA	NA	NA	NA	NA	NA	NA	NA	NA	NA	NA	NA	NA	NA	NA	NA	NA	NA	NA	NA	NA	NA	964
ERCC1	NA	NA	NA	NA	NA	NA	NA	NA	NA	NA	NA	457	NA	NA	NA	NA	637	NA	NA	458	NA	NA	NA	NA	NA	NA	NA	NA	861	NA
ERCC4	NA	NA	NA	NA	NA	585	NA	NA	794	NA	NA	NA	NA	NA	NA	NA	NA	NA	NA	NA	NA	NA	NA	NA	NA	NA	NA	NA	NA	NA
EREG	NA	NA	NA	NA	NA	NA	NA	NA	NA	NA	NA	NA	NA	NA	NA	NA	NA	NA	NA	NA	NA	NA	NA	NA	NA	NA	NA	810	NA	NA
ERF	NA	NA	NA	NA	NA	NA	NA	229	NA	397	190	NA	NA	NA	442	NA	NA	NA	402	NA	NA	73	NA	NA	141	251	NA	311	157	NA
ERG	NA	NA	NA	NA	999	NA	NA	NA	NA	NA	NA	NA	NA	NA	NA	NA	NA	NA	NA	NA	NA	NA	NA	NA	NA	NA	NA	NA	NA	NA
ERGIC1	108	63	55	NA	3	NA	25	102	480	80	48	53	1	2	1	1	1	102	4	14	28	2	1	NA	NA	291	88	29	108	NA
ERI1	NA	NA	NA	NA	NA	NA	NA	NA	NA	NA	NA	NA	NA	NA	NA	NA	NA	693	261	393	171	356	NA	NA	NA	NA	NA	NA	NA	NA
ERMP1	NA	NA	NA	NA	583	NA	NA	NA	NA	NA	699	NA	NA	NA	NA	NA	NA	NA	NA	NA	NA	NA	NA	NA	NA	NA	NA	NA	NA	NA
ERN1	NA	NA	NA	NA	NA	NA	NA	NA	NA	NA	NA	NA	NA	NA	NA	NA	NA	NA	NA	NA	NA	NA	NA	50	NA	NA	NA	NA	NA	NA
ERP27	407	386	500	NA	867	581	582	NA	319	NA	NA	515	NA	NA	NA	NA	NA	NA	NA	NA	NA	NA	NA	NA	NA	696	NA	NA	1391	NA
ERP29	NA	NA	181	NA	NA	NA	NA	NA	NA	NA	NA	NA	NA	NA	NA	NA	NA	NA	NA	NA	NA	NA	NA	NA	NA	NA	NA	NA	NA	NA
ERRFI1	NA	NA	NA	NA	NA	NA	NA	NA	NA	NA	NA	NA	NA	NA	361	630	NA	NA	NA	523	NA	119	NA	NA	NA	450	1056	588	NA	NA
ESAM	NA	NA	776	NA	1083	263	NA	NA	NA	NA	922	NA	NA	NA	722	NA	NA	NA	NA	NA	NA	NA	NA	NA	NA	1223	NA	1158	NA	611
ESPNP	NA	NA	NA	NA	NA	NA	NA	NA	NA	NA	NA	NA	NA	NA	NA	NA	NA	NA	NA	NA	NA	NA	NA	NA	NA	NA	NA	NA	833	NA
ESRRB	NA	NA	707	NA	NA	NA	NA	NA	NA	NA	NA	NA	NA	NA	NA	NA	NA	NA	NA	NA	NA	NA	NA	NA	NA	NA	NA	NA	NA	NA
ESRRG	NA	NA	NA	1057	NA	NA	NA	NA	NA	NA	NA	NA	NA	NA	NA	NA	NA	NA	NA	NA	NA	NA	NA	NA	NA	NA	NA	NA	NA	NA
ESYT2	NA	NA	NA	NA	NA	NA	NA	NA	NA	NA	NA	NA	NA	NA	NA	NA	NA	421	NA	NA	NA	NA	NA	NA	NA	886	979	NA	NA	NA
ETFB	NA	NA	NA	NA	NA	NA	NA	NA	NA	NA	NA	NA	NA	NA	NA	NA	NA	617	NA	NA	NA	NA	NA	NA	NA	NA	NA	NA	NA	NA
ETS1	NA	NA	NA	NA	378	NA	NA	NA	NA	NA	NA	121	31	13	30	21	12	308	32	10	26	22	258	155	72	341	215	435	31	NA
ETS2	NA	715	NA	400	612	NA	NA	NA	NA	438	NA	748	NA	NA	482	NA	477	NA	242	841	490	195	149	NA	NA	690	363	NA	NA	864
ETV1	NA	NA	NA	NA	NA	NA	NA	NA	666	NA	NA	NA	NA	NA	NA	NA	NA	NA	NA	NA	NA	NA	NA	NA	NA	NA	NA	NA	NA	NA
ETV3	604	NA	647	NA	NA	NA	NA	NA	NA	NA	NA	NA	NA	NA	NA	NA	NA	NA	NA	NA	NA	NA	NA	NA	NA	NA	NA	NA	NA	NA
ETV6	NA	NA	NA	1081	NA	NA	NA	NA	NA	NA	NA	695	NA	NA	NA	NA	NA	NA	NA	432	NA	NA	57	NA	573	914	391	1255	532	683
EVC	NA	NA	NA	1170	NA	523	NA	NA	NA	NA	NA	NA	NA	NA	NA	NA	NA	NA	NA	NA	NA	NA	NA	NA	44	NA	NA	604	641	195
EVI2B	NA	NA	NA	NA	NA	NA	NA	NA	NA	NA	NA	NA	NA	NA	NA	NA	NA	NA	NA	NA	NA	NA	NA	329	NA	NA	NA	NA	NA	NA
EVL	NA	NA	NA	NA	NA	NA	NA	NA	NA	NA	NA	NA	NA	NA	NA	NA	NA	NA	NA	1125	NA	NA	NA	NA	NA	NA	NA	NA	NA	NA
EXOSC7	758	549	NA	925	NA	NA	NA	NA	NA	NA	NA	312	NA	NA	NA	NA	NA	NA	NA	NA	NA	NA	NA	NA	NA	NA	NA	NA	NA	NA
EXPH5	NA	1007	NA	NA	NA	NA	NA	NA	516	NA	NA	NA	NA	NA	NA	NA	NA	NA	NA	NA	NA	NA	NA	NA	NA	NA	NA	NA	NA	NA
EXT1	NA	NA	NA	1260	NA	NA	NA	NA	NA	NA	NA	NA	NA	NA	NA	NA	NA	391	NA	NA	NA	NA	NA	NA	NA	NA	1237	NA	NA	NA
EZR	430	883	792	869	514	NA	NA	NA	NA	NA	NA	NA	281	205	286	617	262	403	NA	278	54	307	NA	313	366	199	274	250	215	535
F2RL2	NA	430	NA	745	NA	NA	245	NA	NA	NA	NA	NA	NA	NA	NA	NA	NA	NA	NA	NA	NA	NA	NA	NA	NA	NA	NA	NA	NA	NA
F2RL3	NA	NA	NA	NA	921	NA	NA	NA	NA	NA	NA	893	NA	NA	NA	NA	NA	NA	NA	NA	NA	NA	NA	NA	NA	NA	NA	NA	NA	NA
F8	NA	NA	NA	NA	NA	NA	NA	NA	NA	NA	NA	NA	NA	NA	446	NA	NA	NA	NA	505	NA	NA	NA	NA	NA	NA	NA	NA	NA	NA
FA2H	NA	NA	NA	572	NA	NA	NA	NA	745	625	NA	NA	NA	NA	NA	NA	NA	NA	NA	NA	NA	NA	NA	NA	NA	NA	NA	NA	NA	799
FABP3	878	1036	700	NA	NA	541	NA	NA	NA	NA	NA	NA	NA	NA	NA	604	NA	NA	NA	NA	NA	NA	NA	NA	767	802	879	850	545	584
FABP6	NA	NA	NA	NA	NA	NA	NA	NA	NA	NA	NA	NA	NA	NA	NA	NA	NA	NA	NA	NA	NA	NA	507	NA	NA	NA	NA	NA	NA	NA
FABP7	NA	NA	NA	NA	NA	NA	NA	NA	NA	NA	NA	NA	NA	NA	NA	NA	658	502	NA	NA	NA	NA	NA	NA	NA	NA	NA	NA	NA	NA
FAH	NA	NA	NA	941	NA	NA	NA	NA	NA	NA	NA	NA	NA	NA	NA	NA	NA	NA	NA	NA	NA	NA	NA	NA	NA	NA	NA	NA	NA	NA
FAHD1	NA	NA	NA	NA	NA	NA	NA	NA	NA	NA	NA	NA	NA	NA	NA	NA	NA	NA	NA	NA	NA	NA	NA	NA	NA	NA	NA	NA	1361	NA
FAIM	NA	NA	NA	NA	NA	NA	NA	NA	NA	NA	NA	NA	NA	NA	NA	NA	NA	NA	NA	NA	NA	NA	NA	NA	NA	428	NA	437	NA	NA
FAM100A	NA	NA	756	788	NA	NA	NA	NA	NA	NA	692	NA	NA	NA	NA	NA	NA	NA	NA	NA	NA	NA	NA	NA	NA	NA	1218	1052	NA	479
FAM100B	NA	NA	NA	NA	1116	321	646	NA	NA	NA	646	357	284	NA	NA	NA	474	NA	NA	457	NA	NA	NA	184	NA	233	524	444	526	438
FAM101A	465	371	529	162	73	46	62	193	165	138	264	262	NA	178	170	182	42	144	25	784	430	245	46	NA	NA	574	394	620	280	516
FAM102A	224	38	29	64	8	129	NA	33	28	70	7	67	NA	NA	NA	NA	NA	NA	NA	927	NA	NA	561	377	NA	NA	1050	NA	819	NA
FAM105A	NA	NA	NA	NA	NA	NA	NA	NA	NA	NA	NA	NA	NA	NA	NA	NA	NA	101	NA	NA	NA	NA	NA	NA	NA	NA	NA	NA	NA	NA
FAM105B	NA	NA	NA	NA	NA	NA	NA	NA	NA	NA	NA	NA	NA	NA	NA	NA	NA	614	NA	NA	NA	NA	NA	NA	NA	NA	NA	NA	NA	NA
FAM107B	NA	NA	NA	NA	NA	NA	NA	NA	NA	NA	NA	NA	NA	NA	NA	556	NA	NA	NA	NA	637	NA	NA	NA	NA	NA	NA	NA	NA	NA
FAM108A1	NA	NA	NA	NA	NA	NA	NA	NA	NA	NA	NA	NA	456	400	314	264	289	NA	423	693	NA	NA	NA	NA	NA	NA	374	NA	1264	NA
FAM108C1	NA	861	523	776	NA	NA	NA	NA	NA	NA	739	NA	NA	NA	NA	NA	NA	NA	NA	NA	NA	NA	NA	NA	NA	NA	NA	NA	NA	NA
FAM110B	237	NA	266	176	237	214	NA	317	233	106	217	NA	NA	NA	NA	NA	NA	NA	NA	NA	NA	NA	NA	NA	476	630	NA	651	399	240
FAM110C	NA	NA	NA	NA	NA	NA	NA	NA	NA	NA	NA	NA	NA	NA	NA	NA	NA	NA	NA	NA	NA	NA	NA	NA	NA	NA	NA	1016	NA	NA
FAM113B	NA	NA	NA	NA	NA	NA	NA	NA	NA	NA	NA	NA	NA	NA	NA	NA	NA	NA	NA	NA	NA	NA	NA	253	NA	NA	NA	NA	NA	NA
FAM120AOS	NA	NA	NA	NA	1095	NA	NA	NA	NA	NA	NA	NA	NA	NA	NA	NA	NA	NA	NA	NA	NA	NA	NA	NA	NA	NA	NA	NA	1048	NA
FAM125B	NA	NA	NA	NA	NA	NA	569	NA	NA	NA	NA	NA	NA	NA	NA	NA	NA	NA	NA	NA	NA	NA	NA	NA	NA	NA	NA	NA	NA	NA
FAM129B	902	439	440	387	135	381	197	NA	493	406	93	70	107	432	212	620	609	82	91	215	NA	163	160	NA	801	356	432	304	264	256
FAM131A	NA	NA	NA	NA	NA	NA	NA	NA	NA	NA	NA	NA	NA	NA	NA	NA	NA	NA	NA	NA	NA	NA	NA	NA	NA	NA	833	NA	NA	NA
FAM131C	NA	NA	NA	NA	NA	NA	NA	NA	NA	NA	NA	NA	NA	NA	NA	540	NA	NA	NA	NA	NA	NA	NA	NA	NA	NA	1166	NA	NA	NA
FAM134B	419	300	109	119	155	NA	614	252	NA	66	106	NA	NA	49	NA	310	NA	NA	NA	788	NA	NA	NA	NA	98	174	120	74	52	156
FAM13A	138	885	617	NA	NA	NA	NA	NA	124	NA	NA	NA	NA	NA	NA	NA	NA	NA	NA	713	NA	NA	374	NA	251	231	NA	479	NA	NA
FAM13AOS	NA	1074	NA	NA	NA	NA	563	486	NA	NA	NA	NA	NA	NA	NA	NA	NA	NA	NA	NA	NA	NA	NA	NA	NA	NA	NA	NA	NA	863
FAM13C	50	184	110	697	765	NA	82	96	130	NA	NA	NA	NA	NA	NA	NA	NA	NA	NA	NA	NA	NA	NA	NA	NA	NA	NA	NA	NA	NA
FAM149A	NA	NA	NA	NA	NA	NA	NA	NA	NA	NA	NA	NA	NA	209	NA	NA	NA	NA	NA	NA	NA	NA	NA	NA	NA	1219	NA	NA	NA	NA
FAM167A	NA	NA	NA	NA	NA	NA	NA	NA	NA	NA	NA	NA	NA	NA	NA	NA	NA	NA	NA	NA	NA	NA	NA	NA	NA	NA	NA	711	NA	NA
FAM171A1	NA	NA	NA	NA	NA	NA	NA	NA	NA	NA	NA	NA	NA	NA	NA	NA	NA	NA	NA	NA	NA	NA	NA	NA	NA	NA	NA	NA	908	NA
FAM174B	166	NA	NA	NA	267	256	110	125	170	NA	NA	NA	NA	NA	NA	NA	NA	NA	NA	NA	NA	NA	NA	NA	NA	NA	NA	NA	NA	NA
FAM176A	NA	NA	NA	NA	NA	NA	NA	NA	NA	NA	NA	NA	NA	NA	NA	NA	NA	NA	NA	NA	NA	NA	NA	NA	319	NA	738	NA	382	NA
FAM177B	NA	NA	NA	NA	NA	NA	NA	NA	NA	NA	NA	NA	NA	NA	NA	NA	NA	NA	NA	NA	NA	NA	NA	NA	647	975	NA	NA	NA	NA
FAM184B	NA	NA	NA	NA	NA	NA	NA	NA	648	NA	NA	NA	NA	NA	NA	NA	NA	NA	NA	NA	NA	NA	NA	NA	NA	NA	NA	NA	NA	NA
FAM189A1	NA	NA	NA	NA	NA	NA	NA	NA	NA	NA	929	NA	NA	NA	NA	NA	NA	NA	NA	NA	NA	NA	NA	NA	NA	NA	NA	856	NA	NA
FAM189A2	522	876	455	NA	287	NA	NA	146	141	NA	NA	NA	NA	NA	NA	NA	NA	NA	NA	NA	NA	NA	NA	NA	NA	NA	NA	NA	NA	NA
FAM195A	NA	890	931	NA	NA	NA	NA	NA	NA	NA	NA	NA	NA	NA	NA	NA	NA	NA	NA	NA	NA	NA	NA	NA	NA	NA	NA	NA	NA	NA
FAM198B	NA	747	NA	NA	1063	NA	NA	NA	NA	NA	NA	NA	NA	NA	NA	NA	NA	NA	NA	NA	NA	NA	NA	NA	NA	NA	NA	NA	NA	NA
FAM200B	NA	NA	NA	NA	NA	NA	NA	NA	NA	NA	NA	NA	NA	NA	NA	NA	345	NA	NA	NA	NA	NA	NA	NA	NA	NA	NA	745	NA	NA
FAM20A	NA	NA	NA	NA	NA	NA	NA	NA	NA	NA	NA	NA	NA	NA	NA	NA	NA	NA	NA	NA	512	NA	NA	NA	776	NA	NA	NA	NA	NA
FAM20C	NA	NA	NA	NA	NA	NA	NA	NA	NA	NA	931	NA	NA	NA	NA	NA	NA	NA	NA	NA	NA	NA	NA	NA	NA	NA	1146	NA	NA	NA
FAM27A	NA	NA	NA	NA	263	NA	NA	NA	NA	NA	NA	NA	NA	NA	NA	NA	NA	NA	NA	NA	NA	NA	NA	NA	NA	NA	NA	NA	NA	NA
FAM36A	NA	NA	NA	NA	NA	NA	NA	NA	NA	NA	NA	NA	NA	NA	NA	NA	NA	535	NA	NA	NA	NA	NA	NA	NA	NA	NA	NA	NA	NA
FAM38A	NA	NA	NA	980	NA	NA	NA	NA	NA	NA	479	416	NA	NA	NA	351	583	NA	NA	949	NA	407	589	NA	NA	NA	NA	NA	NA	NA
FAM3C	908	NA	NA	NA	NA	NA	NA	NA	NA	NA	NA	NA	NA	NA	NA	NA	NA	NA	NA	NA	NA	NA	NA	NA	NA	NA	NA	NA	NA	NA
FAM43A	NA	NA	NA	NA	NA	NA	NA	NA	NA	NA	NA	NA	NA	NA	NA	NA	NA	NA	NA	NA	NA	NA	NA	NA	NA	NA	NA	913	NA	NA
FAM46B	NA	NA	704	781	NA	NA	NA	NA	NA	NA	NA	NA	NA	NA	NA	NA	NA	NA	NA	NA	NA	NA	NA	NA	NA	NA	NA	NA	NA	NA
FAM46C	NA	NA	NA	NA	NA	NA	NA	NA	NA	NA	NA	NA	NA	NA	NA	NA	NA	NA	NA	NA	NA	NA	NA	38	NA	NA	NA	NA	NA	NA
FAM49B	NA	NA	NA	NA	NA	NA	NA	NA	NA	NA	NA	NA	NA	NA	NA	NA	NA	NA	NA	NA	NA	NA	NA	NA	NA	NA	445	NA	511	NA
FAM50B	NA	NA	NA	NA	NA	NA	NA	NA	NA	NA	NA	NA	NA	NA	NA	NA	NA	NA	NA	NA	NA	NA	NA	NA	NA	NA	1168	NA	NA	NA
FAM53B	23	27	54	17	37	47	19	12	79	21	254	23	13	28	178	154	86	173	172	71	142	354	72	23	154	NA	348	NA	354	781
FAM59A	NA	NA	NA	NA	NA	NA	NA	NA	NA	NA	NA	NA	NA	NA	NA	NA	NA	NA	NA	NA	NA	NA	NA	NA	680	NA	NA	NA	NA	858
FAM65A	NA	555	547	1023	480	223	551	NA	NA	NA	395	707	NA	NA	NA	232	285	NA	NA	NA	NA	NA	NA	NA	685	1092	220	239	497	488
FAM65C	NA	244	200	648	262	285	202	396	113	NA	136	686	NA	NA	457	274	NA	NA	NA	NA	669	NA	NA	NA	354	1044	563	266	339	470
FAM70A	84	1048	471	516	NA	NA	NA	NA	NA	506	NA	NA	NA	NA	NA	NA	NA	NA	NA	NA	NA	NA	NA	NA	NA	NA	NA	NA	NA	NA
FAM78A	NA	NA	NA	NA	NA	NA	NA	NA	NA	NA	NA	591	188	NA	NA	NA	534	NA	409	328	NA	276	NA	57	NA	NA	NA	NA	557	NA
FAM83C	NA	NA	NA	NA	NA	NA	NA	NA	NA	NA	NA	NA	NA	NA	NA	NA	NA	NA	NA	NA	NA	435	NA	NA	710	NA	436	NA	1025	NA
FAM83D	NA	NA	NA	NA	NA	NA	NA	NA	NA	NA	NA	NA	NA	NA	NA	NA	NA	NA	NA	NA	NA	NA	NA	211	NA	NA	NA	NA	NA	NA
FAM83F	119	203	NA	NA	461	68	NA	433	199	82	116	766	NA	NA	NA	609	NA	NA	NA	NA	NA	NA	NA	NA	NA	NA	NA	NA	NA	NA
FAM83G	NA	NA	NA	NA	NA	NA	NA	NA	NA	NA	NA	NA	NA	NA	NA	NA	NA	487	NA	NA	NA	NA	NA	NA	NA	NA	NA	NA	NA	NA
FAM84B	NA	NA	NA	NA	NA	NA	NA	NA	NA	NA	NA	NA	NA	NA	NA	NA	NA	NA	NA	NA	NA	NA	NA	NA	166	185	133	135	302	177
FAM89B	NA	NA	NA	NA	NA	NA	NA	NA	NA	NA	NA	NA	NA	NA	577	NA	NA	NA	NA	NA	NA	NA	NA	NA	NA	NA	NA	NA	NA	NA
FAN1	NA	NA	1026	1092	454	NA	NA	NA	150	NA	545	NA	NA	NA	NA	NA	NA	NA	NA	NA	NA	NA	NA	NA	NA	NA	NA	NA	NA	NA
FANCE	NA	NA	NA	NA	NA	NA	NA	NA	NA	NA	NA	NA	NA	NA	NA	NA	NA	NA	NA	NA	NA	NA	NA	NA	NA	NA	NA	923	518	NA
FARP1	NA	NA	NA	NA	NA	NA	NA	NA	NA	NA	NA	NA	NA	381	NA	NA	NA	NA	NA	NA	NA	NA	NA	NA	NA	1247	1126	NA	940	NA
FASN	NA	NA	NA	NA	NA	NA	NA	NA	NA	NA	NA	NA	NA	NA	NA	NA	NA	NA	NA	NA	NA	NA	NA	NA	NA	885	NA	814	NA	NA
FAT1	NA	NA	NA	1216	NA	NA	NA	NA	NA	NA	NA	NA	NA	135	NA	421	408	26	NA	79	NA	NA	NA	NA	94	142	169	738	258	62
FBRS	NA	NA	NA	NA	NA	NA	NA	NA	NA	NA	NA	NA	NA	NA	NA	NA	NA	NA	NA	NA	NA	NA	NA	NA	NA	NA	835	NA	1269	NA
FBRSL1	443	NA	NA	752	NA	543	NA	NA	NA	627	NA	NA	NA	NA	NA	NA	NA	NA	NA	NA	NA	NA	NA	NA	NA	NA	NA	NA	NA	NA
FBXL14	NA	NA	991	1206	857	252	NA	NA	779	NA	NA	NA	NA	NA	NA	670	NA	NA	NA	NA	NA	NA	NA	NA	795	389	1213	1047	1009	626
FBXL17	NA	579	689	749	776	NA	NA	NA	NA	NA	NA	NA	NA	NA	NA	NA	NA	NA	NA	NA	NA	NA	NA	NA	NA	NA	NA	NA	NA	NA
FBXL5	NA	NA	NA	NA	NA	NA	NA	NA	NA	NA	NA	NA	NA	NA	NA	NA	NA	NA	NA	1202	NA	NA	NA	NA	428	1222	NA	NA	1098	NA
FBXO17	NA	NA	NA	NA	NA	NA	NA	NA	NA	NA	NA	NA	NA	NA	NA	669	NA	NA	NA	NA	407	NA	NA	NA	NA	NA	NA	NA	NA	981
FBXO31	NA	NA	NA	280	1134	NA	NA	NA	NA	536	667	NA	NA	NA	NA	NA	NA	NA	NA	NA	NA	NA	NA	NA	NA	NA	96	NA	NA	NA
FBXO32	318	NA	514	518	NA	NA	NA	NA	272	317	NA	NA	NA	NA	NA	NA	NA	NA	NA	NA	NA	NA	NA	NA	NA	NA	NA	NA	NA	NA
FBXO34	NA	1095	NA	728	NA	NA	NA	NA	NA	535	NA	NA	NA	NA	NA	NA	NA	NA	NA	NA	NA	NA	NA	NA	NA	NA	NA	NA	NA	NA
FBXW4P1	79	198	118	71	46	387	93	NA	29	NA	15	83	NA	NA	NA	NA	NA	NA	NA	NA	NA	NA	NA	NA	NA	846	378	997	NA	NA
FBXW5	NA	NA	NA	NA	NA	NA	NA	NA	99	NA	NA	NA	NA	NA	NA	NA	NA	NA	NA	NA	NA	NA	NA	NA	NA	NA	NA	NA	NA	NA
FCAMR	NA	NA	NA	NA	NA	NA	NA	NA	NA	NA	NA	NA	NA	NA	NA	NA	NA	NA	NA	NA	316	NA	NA	NA	NA	NA	NA	681	NA	NA
FCGR2A	NA	905	NA	NA	NA	NA	NA	NA	NA	NA	NA	NA	NA	NA	NA	NA	NA	NA	NA	NA	NA	NA	NA	NA	NA	NA	NA	993	NA	NA
FCGR3A	NA	NA	NA	NA	NA	NA	NA	NA	NA	NA	NA	NA	NA	NA	NA	NA	NA	NA	NA	826	NA	NA	NA	NA	NA	NA	NA	NA	1140	NA
FCHO2	NA	NA	NA	NA	NA	NA	NA	NA	NA	NA	NA	NA	NA	NA	NA	NA	NA	NA	NA	882	NA	NA	NA	NA	800	NA	NA	665	NA	NA
FDFT1	NA	NA	1016	NA	NA	NA	NA	NA	488	NA	NA	NA	NA	NA	NA	NA	NA	NA	NA	NA	NA	NA	NA	NA	NA	NA	1265	NA	NA	794
FEM1B	561	564	594	416	805	NA	NA	NA	767	468	NA	935	NA	NA	NA	NA	NA	NA	NA	NA	NA	NA	NA	NA	NA	NA	NA	NA	NA	NA
FER	NA	1000	NA	NA	NA	NA	NA	NA	NA	NA	NA	NA	NA	NA	NA	NA	NA	NA	NA	NA	NA	NA	NA	NA	NA	NA	NA	NA	NA	NA
FER1L4	NA	NA	NA	NA	NA	NA	NA	NA	NA	NA	NA	NA	NA	NA	NA	NA	NA	NA	NA	NA	NA	NA	NA	337	NA	NA	NA	NA	NA	677
FGD2	NA	NA	NA	NA	NA	NA	NA	NA	NA	NA	NA	NA	NA	NA	NA	NA	NA	NA	NA	NA	NA	NA	NA	NA	NA	529	715	220	494	NA
FGD3	NA	NA	NA	NA	NA	NA	NA	NA	508	NA	NA	NA	NA	NA	NA	NA	NA	NA	NA	NA	NA	NA	NA	NA	NA	NA	NA	NA	NA	NA
FGD4	31	277	48	265	251	NA	404	314	433	327	850	657	NA	NA	NA	NA	NA	NA	NA	NA	NA	NA	NA	NA	NA	1221	NA	NA	NA	567
FGD5	NA	NA	NA	NA	NA	NA	NA	NA	NA	NA	NA	843	NA	NA	NA	NA	NA	NA	NA	NA	NA	NA	NA	NA	NA	NA	NA	NA	NA	NA
FGD6	NA	NA	NA	NA	NA	NA	NA	NA	NA	NA	NA	NA	NA	NA	NA	NA	NA	21	NA	833	NA	NA	NA	NA	288	NA	1239	NA	NA	NA
FGF1	NA	NA	NA	NA	NA	NA	NA	NA	NA	NA	NA	NA	NA	NA	NA	NA	773	NA	NA	NA	NA	NA	NA	NA	NA	NA	NA	NA	NA	NA
FGF11	NA	NA	NA	NA	NA	NA	NA	NA	NA	NA	NA	NA	NA	NA	NA	NA	NA	569	NA	NA	NA	NA	NA	NA	NA	NA	NA	NA	NA	NA
FGF13	585	NA	705	1227	NA	NA	NA	NA	NA	NA	NA	NA	NA	NA	NA	NA	NA	NA	NA	NA	NA	NA	NA	NA	NA	NA	NA	NA	NA	NA
FGF21	NA	1039	NA	NA	1041	NA	NA	NA	NA	NA	NA	NA	NA	NA	NA	NA	NA	NA	NA	NA	NA	NA	NA	NA	NA	NA	NA	NA	NA	NA
FGF7	NA	NA	NA	NA	NA	NA	NA	NA	447	554	NA	NA	NA	NA	NA	NA	NA	NA	NA	NA	NA	NA	NA	NA	NA	NA	NA	NA	NA	NA
FGF9	359	321	NA	251	NA	NA	NA	141	NA	155	387	173	NA	NA	NA	NA	NA	NA	NA	NA	NA	NA	NA	NA	NA	NA	NA	NA	NA	NA
FGFR1	NA	NA	NA	NA	NA	NA	NA	NA	NA	NA	930	NA	NA	NA	NA	NA	NA	NA	NA	NA	NA	NA	NA	NA	NA	NA	1281	NA	NA	NA
FGFR4	NA	NA	NA	NA	NA	NA	NA	NA	NA	NA	NA	NA	NA	NA	NA	NA	NA	NA	NA	NA	NA	NA	NA	NA	NA	NA	NA	NA	1421	NA
FGGY	NA	NA	NA	NA	NA	NA	NA	NA	NA	NA	NA	NA	NA	NA	NA	NA	NA	NA	NA	NA	NA	NA	NA	NA	NA	NA	NA	1120	844	NA
FHDC1	247	614	618	722	655	310	316	304	204	477	430	NA	NA	NA	NA	NA	NA	NA	NA	NA	NA	NA	NA	NA	NA	NA	NA	NA	NA	NA
FHL1	NA	NA	NA	NA	NA	NA	NA	NA	NA	NA	NA	NA	NA	NA	666	NA	NA	NA	NA	654	NA	NA	NA	NA	NA	353	658	173	NA	572
FHL2	NA	NA	NA	NA	NA	NA	NA	NA	NA	NA	NA	NA	NA	NA	NA	NA	NA	620	NA	NA	NA	NA	511	NA	NA	NA	367	NA	NA	NA
FHOD3	196	NA	NA	115	889	NA	NA	NA	NA	487	382	NA	NA	NA	NA	NA	NA	NA	NA	NA	NA	NA	NA	NA	537	NA	NA	811	NA	609
FIGNL2	NA	NA	NA	NA	NA	NA	NA	NA	NA	NA	NA	NA	NA	NA	NA	NA	781	628	NA	NA	NA	NA	NA	NA	653	NA	NA	NA	NA	NA
FILIP1L	NA	NA	NA	NA	NA	NA	NA	NA	NA	NA	NA	NA	NA	NA	712	NA	NA	NA	NA	1207	NA	NA	NA	NA	NA	NA	NA	NA	NA	NA
FKBP1A	NA	NA	NA	NA	468	NA	NA	NA	NA	NA	NA	NA	NA	NA	NA	NA	NA	NA	NA	NA	NA	NA	NA	NA	NA	NA	NA	NA	NA	NA
FKBP2	NA	749	NA	495	NA	NA	NA	NA	NA	NA	888	NA	NA	NA	NA	NA	NA	NA	NA	NA	NA	NA	NA	NA	NA	NA	1294	NA	NA	NA
FKBP5	NA	NA	521	1021	822	NA	NA	NA	NA	NA	NA	919	243	NA	175	NA	614	NA	224	272	NA	164	491	414	701	310	647	1082	388	NA
FKBP9L	NA	NA	NA	NA	NA	NA	NA	NA	NA	NA	NA	NA	NA	NA	NA	NA	NA	NA	NA	NA	NA	NA	245	NA	NA	NA	NA	NA	NA	NA
FLI1	NA	NA	NA	NA	NA	NA	547	NA	NA	NA	NA	NA	340	NA	NA	NA	NA	NA	NA	NA	NA	NA	NA	165	NA	NA	NA	NA	NA	NA
FLJ13197	NA	597	NA	611	493	NA	NA	NA	682	561	NA	479	NA	NA	627	NA	687	NA	NA	595	NA	NA	NA	NA	846	634	377	257	253	655
FLJ13224	803	735	548	885	650	NA	NA	NA	712	NA	673	733	NA	NA	NA	NA	NA	NA	NA	NA	NA	NA	NA	NA	NA	629	607	1173	NA	466
FLJ21408	NA	NA	NA	NA	NA	NA	NA	NA	NA	NA	NA	NA	NA	NA	698	NA	NA	NA	NA	646	NA	NA	NA	NA	NA	NA	NA	NA	1128	NA
FLJ22536	NA	NA	NA	NA	NA	NA	NA	NA	NA	NA	NA	NA	NA	NA	NA	NA	NA	NA	NA	NA	NA	NA	NA	NA	NA	860	NA	943	980	NA
FLJ32224	NA	995	944	NA	423	NA	NA	NA	NA	NA	591	NA	116	299	74	63	102	166	67	90	206	27	16	47	NA	NA	533	843	1341	419
FLJ34208	NA	NA	NA	NA	NA	NA	NA	NA	NA	NA	NA	NA	321	NA	257	650	761	NA	354	724	NA	NA	NA	NA	NA	NA	633	NA	624	NA
FLJ35024	NA	NA	NA	NA	NA	NA	NA	NA	NA	NA	878	NA	NA	NA	NA	NA	NA	NA	NA	NA	NA	NA	NA	NA	NA	NA	NA	NA	NA	NA
FLJ35220	NA	NA	NA	NA	NA	NA	NA	NA	NA	NA	NA	NA	NA	NA	NA	NA	816	NA	NA	NA	442	NA	551	NA	NA	NA	NA	NA	NA	NA
FLJ35776	787	789	539	370	495	NA	NA	NA	706	316	270	443	NA	517	540	NA	722	457	325	428	NA	273	NA	355	540	514	324	417	243	251
FLJ37543	388	730	NA	1002	712	NA	635	364	NA	NA	NA	NA	NA	NA	NA	NA	NA	NA	NA	NA	NA	NA	NA	NA	NA	NA	NA	NA	NA	NA
FLJ39051	NA	NA	NA	NA	70	NA	98	NA	NA	6	NA	NA	NA	NA	NA	NA	NA	NA	NA	NA	NA	NA	NA	NA	NA	1241	NA	1045	NA	NA
FLJ41941	NA	NA	NA	NA	NA	NA	NA	NA	NA	NA	NA	NA	NA	NA	NA	NA	NA	NA	NA	NA	NA	NA	NA	NA	NA	NA	NA	977	338	NA
FLJ42351	NA	NA	NA	NA	NA	NA	NA	NA	NA	NA	583	NA	NA	NA	NA	NA	NA	NA	NA	NA	NA	NA	NA	NA	NA	NA	NA	NA	NA	NA
FLJ42709	NA	NA	NA	NA	NA	NA	NA	NA	NA	NA	NA	NA	NA	NA	NA	567	NA	NA	NA	1225	NA	NA	NA	NA	NA	NA	NA	NA	NA	NA
FLJ43663	6	NA	NA	NA	32	NA	NA	NA	NA	NA	NA	NA	397	410	144	557	530	NA	NA	353	386	272	NA	NA	390	83	134	146	489	678
FLJ44511	NA	NA	NA	NA	657	NA	NA	NA	NA	NA	NA	527	NA	NA	398	NA	NA	NA	NA	NA	NA	NA	NA	NA	NA	405	809	2	284	NA
FLJ45244	768	NA	NA	NA	NA	NA	NA	NA	NA	103	NA	NA	NA	NA	NA	NA	623	NA	NA	NA	NA	NA	NA	NA	NA	1075	NA	NA	NA	NA
FLJ45983	469	NA	NA	NA	NA	NA	NA	128	NA	NA	NA	NA	NA	NA	NA	NA	NA	NA	NA	NA	NA	NA	NA	NA	NA	NA	NA	NA	NA	NA
FLJ90757	NA	NA	NA	NA	NA	NA	NA	NA	NA	NA	NA	NA	NA	NA	NA	NA	NA	NA	NA	803	299	NA	NA	NA	743	NA	NA	NA	237	228
FLNB	423	82	381	1244	141	NA	350	309	342	NA	80	328	NA	491	NA	NA	NA	NA	NA	1041	NA	NA	564	NA	455	459	526	336	1199	379
FLOT2	NA	NA	NA	NA	NA	NA	NA	NA	NA	NA	NA	NA	NA	NA	NA	NA	NA	NA	NA	NA	NA	NA	NA	NA	NA	NA	NA	742	NA	NA
FLRT3	NA	NA	NA	NA	NA	NA	NA	NA	NA	NA	NA	NA	NA	NA	NA	NA	NA	NA	NA	NA	NA	NA	NA	NA	NA	1064	NA	NA	NA	NA
FLVCR2	807	NA	444	1036	NA	NA	NA	NA	NA	NA	NA	NA	NA	NA	NA	NA	NA	NA	NA	NA	NA	NA	NA	NA	NA	NA	1283	NA	1160	NA
FMN1	NA	625	642	NA	NA	NA	660	NA	NA	NA	NA	NA	NA	NA	NA	NA	NA	NA	NA	NA	NA	NA	NA	NA	NA	NA	NA	NA	NA	NA
FMNL1	NA	NA	NA	NA	NA	NA	NA	NA	NA	NA	NA	NA	332	NA	NA	NA	NA	NA	403	468	NA	255	NA	58	NA	NA	1277	NA	900	NA
FMNL2	NA	NA	339	NA	NA	NA	NA	NA	NA	NA	NA	NA	NA	323	NA	430	166	NA	187	30	146	367	NA	NA	11	544	114	NA	54	166
FMO1	NA	NA	NA	NA	NA	NA	NA	NA	NA	NA	NA	NA	NA	NA	NA	NA	NA	NA	NA	NA	NA	NA	NA	NA	760	NA	NA	NA	NA	NA
FNBP1	NA	NA	NA	NA	677	NA	NA	NA	NA	NA	NA	NA	NA	NA	NA	NA	NA	NA	NA	274	NA	NA	NA	191	NA	NA	NA	NA	NA	NA
FNDC1	NA	NA	NA	NA	NA	NA	NA	NA	NA	NA	NA	NA	NA	NA	NA	NA	NA	NA	NA	NA	NA	NA	NA	NA	NA	NA	NA	NA	1378	NA
FNDC3B	NA	NA	686	NA	868	NA	NA	NA	NA	NA	909	NA	134	433	378	350	495	2	189	174	153	118	466	NA	301	NA	280	NA	543	651
FNIP2	20	81	28	74	36	306	39	70	44	58	96	128	NA	118	NA	368	225	NA	NA	104	NA	NA	NA	NA	26	68	284	131	112	242
FOS	554	65	92	96	142	NA	102	160	173	158	58	93	39	324	25	NA	265	NA	334	155	NA	170	39	NA	NA	237	117	286	342	NA
FOSB	NA	NA	NA	NA	NA	NA	NA	NA	NA	NA	NA	NA	NA	197	50	219	NA	NA	NA	NA	NA	NA	299	NA	NA	NA	276	596	NA	NA
FOSL2	440	261	267	136	165	163	171	275	336	230	64	26	22	80	80	75	74	154	47	27	43	52	58	127	122	80	9	111	96	32
FOXB1	NA	NA	NA	NA	NA	NA	NA	NA	NA	NA	NA	NA	NA	NA	NA	NA	NA	NA	NA	NA	NA	NA	620	NA	NA	NA	NA	NA	NA	NA
FOXC1	NA	NA	NA	NA	NA	NA	NA	NA	NA	NA	NA	751	NA	NA	NA	NA	NA	NA	NA	NA	NA	NA	NA	NA	NA	30	318	71	NA	172
FOXD1	900	NA	NA	NA	NA	NA	NA	NA	NA	NA	NA	885	NA	NA	NA	NA	NA	NA	NA	NA	NA	NA	NA	NA	NA	NA	NA	NA	NA	NA
FOXD4L5	NA	NA	NA	1183	1115	NA	NA	NA	NA	NA	NA	NA	NA	NA	NA	NA	NA	NA	NA	NA	NA	NA	NA	NA	742	772	NA	NA	NA	NA
FOXI1	819	1023	751	NA	NA	NA	NA	NA	675	NA	905	NA	NA	NA	NA	NA	NA	NA	NA	NA	NA	NA	NA	NA	NA	NA	NA	NA	NA	NA
FOXJ2	NA	1009	968	1234	NA	NA	NA	NA	NA	NA	NA	932	NA	NA	NA	NA	814	NA	NA	NA	NA	NA	NA	NA	NA	NA	NA	NA	NA	NA
FOXK1	NA	810	659	253	492	NA	NA	NA	NA	433	247	736	338	NA	NA	NA	NA	130	NA	NA	NA	NA	NA	NA	NA	1163	944	758	1059	NA
FOXL1	NA	NA	NA	NA	NA	NA	NA	NA	NA	NA	NA	816	NA	NA	NA	NA	628	NA	NA	796	NA	NA	NA	NA	NA	NA	NA	NA	NA	NA
FOXN3	802	NA	NA	NA	NA	NA	NA	NA	NA	NA	NA	NA	NA	NA	NA	NA	NA	NA	NA	NA	NA	NA	NA	NA	NA	NA	NA	NA	NA	NA
FOXO1	528	NA	NA	382	416	NA	507	NA	708	490	933	335	NA	NA	NA	NA	NA	NA	NA	1162	NA	NA	NA	NA	NA	NA	1026	NA	1284	NA
FOXO3	289	NA	779	1165	668	NA	637	NA	NA	NA	NA	453	167	355	137	530	378	NA	366	365	336	395	369	240	612	263	358	680	246	173
FOXP1	NA	807	580	NA	922	NA	550	NA	791	NA	652	534	NA	NA	NA	NA	NA	NA	NA	NA	NA	NA	NA	NA	NA	NA	NA	NA	NA	NA
FOXP2	NA	476	NA	NA	942	NA	623	NA	NA	NA	NA	NA	NA	NA	NA	608	NA	NA	NA	NA	476	NA	NA	NA	438	48	567	269	1402	504
FOXQ1	NA	NA	NA	NA	NA	NA	NA	NA	NA	NA	NA	NA	NA	NA	NA	NA	NA	NA	NA	NA	NA	NA	NA	NA	NA	NA	749	775	NA	340
FPR3	NA	NA	NA	NA	NA	NA	NA	NA	NA	NA	NA	NA	NA	NA	NA	NA	NA	NA	NA	NA	NA	NA	NA	NA	NA	NA	NA	NA	1125	NA
FRG1B	NA	NA	NA	NA	NA	NA	NA	NA	NA	NA	NA	NA	NA	NA	NA	NA	NA	NA	NA	NA	NA	NA	NA	NA	NA	NA	NA	643	NA	NA
FRG2C	NA	NA	NA	NA	NA	NA	NA	NA	NA	NA	NA	NA	NA	NA	NA	NA	NA	NA	376	NA	NA	NA	NA	NA	NA	NA	NA	NA	NA	795
FRMD4A	NA	NA	NA	NA	NA	NA	NA	NA	NA	NA	NA	NA	NA	NA	NA	NA	NA	NA	NA	853	NA	NA	NA	NA	NA	NA	NA	NA	NA	NA
FRMD4B	NA	NA	NA	NA	NA	NA	NA	NA	NA	NA	NA	NA	NA	NA	NA	NA	NA	NA	NA	NA	NA	NA	NA	NA	NA	NA	NA	NA	730	NA
FRMD8	NA	NA	NA	NA	NA	NA	NA	NA	NA	NA	NA	NA	NA	NA	NA	NA	NA	NA	NA	NA	525	NA	NA	NA	NA	NA	NA	NA	NA	NA
FSCN1	NA	565	920	367	550	NA	160	305	NA	216	NA	614	NA	NA	NA	NA	NA	477	NA	1177	NA	NA	NA	NA	NA	420	NA	348	1114	NA
FSCN2	NA	NA	NA	NA	NA	NA	NA	NA	NA	NA	NA	NA	NA	NA	NA	NA	NA	NA	NA	NA	NA	NA	NA	NA	NA	NA	NA	114	NA	NA
FSD2	NA	NA	895	NA	NA	NA	NA	NA	NA	NA	NA	NA	NA	NA	NA	NA	NA	NA	NA	NA	NA	NA	NA	NA	NA	NA	NA	NA	NA	NA
FSTL1	NA	NA	NA	NA	NA	NA	NA	NA	NA	NA	NA	NA	NA	444	NA	NA	NA	NA	NA	NA	143	NA	NA	NA	NA	NA	NA	NA	NA	NA
FSTL3	NA	NA	NA	NA	NA	NA	NA	NA	NA	NA	NA	NA	NA	NA	425	NA	492	NA	NA	NA	NA	330	NA	NA	NA	NA	NA	1192	NA	NA
FTH1	304	399	243	348	273	157	279	249	278	NA	205	228	229	413	204	406	183	491	144	223	224	92	276	303	294	292	233	420	118	357
FTL	NA	NA	NA	NA	NA	NA	NA	NA	NA	NA	NA	653	NA	NA	NA	478	NA	NA	NA	NA	593	NA	644	352	293	NA	1170	NA	665	657
FTO	NA	NA	NA	NA	NA	NA	NA	NA	NA	NA	NA	NA	NA	62	340	202	106	NA	NA	86	392	NA	359	NA	247	345	NA	575	969	NA
FUBP1	NA	NA	NA	NA	NA	NA	NA	NA	NA	NA	NA	NA	NA	NA	NA	NA	NA	704	NA	NA	NA	NA	NA	NA	NA	NA	NA	NA	NA	NA
FURIN	NA	NA	NA	NA	948	NA	NA	NA	NA	NA	NA	NA	NA	NA	NA	NA	NA	NA	NA	NA	NA	NA	NA	NA	NA	NA	NA	NA	NA	NA
FUT6	NA	NA	NA	NA	NA	NA	NA	NA	NA	NA	NA	NA	NA	NA	NA	678	NA	NA	NA	NA	NA	NA	NA	NA	NA	761	1217	477	NA	NA
FUT8	NA	NA	NA	NA	NA	NA	NA	NA	NA	NA	NA	NA	NA	NA	NA	NA	NA	NA	NA	NA	NA	NA	NA	27	NA	NA	NA	NA	NA	NA
FXYD2	38	21	27	44	144	51	13	253	25	46	79	58	NA	216	NA	72	99	NA	NA	315	70	145	211	NA	121	64	277	48	87	131
FXYD3	NA	NA	NA	NA	NA	NA	NA	NA	NA	NA	NA	NA	NA	NA	NA	NA	NA	NA	420	NA	NA	NA	NA	NA	NA	NA	NA	NA	NA	NA
FXYD4	NA	NA	NA	261	NA	NA	NA	NA	NA	NA	NA	NA	NA	NA	NA	NA	NA	NA	NA	NA	NA	NA	NA	NA	NA	397	NA	682	NA	NA
FYB	NA	NA	NA	NA	NA	NA	NA	NA	NA	NA	NA	NA	413	NA	NA	NA	NA	NA	NA	956	NA	NA	NA	227	NA	NA	NA	NA	NA	NA
FYCO1	657	215	257	NA	314	NA	535	524	74	NA	947	NA	NA	NA	NA	NA	NA	NA	NA	NA	NA	349	NA	NA	NA	NA	NA	NA	NA	NA
FYN	NA	NA	NA	NA	NA	NA	NA	NA	NA	NA	NA	NA	NA	NA	NA	NA	NA	NA	NA	1261	NA	NA	NA	NA	NA	NA	NA	NA	NA	NA
FZD1	NA	NA	NA	NA	NA	NA	NA	NA	NA	NA	NA	NA	NA	NA	506	349	NA	NA	NA	NA	621	NA	NA	NA	595	20	71	453	703	569
FZD4	NA	NA	NA	NA	NA	NA	NA	NA	NA	NA	NA	NA	NA	NA	NA	328	493	NA	NA	NA	NA	NA	NA	NA	192	1144	NA	1249	804	848
FZD5	NA	NA	NA	NA	NA	NA	NA	NA	NA	NA	NA	NA	NA	NA	NA	NA	NA	NA	NA	NA	NA	NA	NA	NA	NA	NA	957	NA	NA	NA
GAA	NA	NA	NA	NA	NA	NA	NA	NA	NA	NA	NA	NA	NA	NA	NA	NA	NA	NA	NA	892	NA	NA	NA	NA	NA	NA	1266	NA	NA	NA
GABARAPL1	674	714	494	1015	680	NA	NA	494	NA	NA	709	NA	NA	NA	NA	NA	NA	NA	NA	NA	NA	NA	NA	NA	NA	650	673	NA	748	728
GABRP	NA	NA	NA	NA	NA	NA	NA	NA	NA	NA	NA	891	NA	NA	NA	NA	NA	NA	NA	NA	NA	NA	NA	NA	NA	NA	NA	1069	NA	NA
GADD45A	151	390	209	164	256	NA	NA	NA	NA	111	188	NA	NA	NA	NA	696	NA	494	NA	402	NA	NA	NA	NA	244	1126	661	1182	884	NA
GADD45B	727	685	286	607	254	557	252	NA	698	604	177	54	403	NA	53	NA	NA	NA	283	701	NA	NA	472	NA	NA	NA	1338	1134	206	NA
GADD45G	NA	794	441	NA	714	NA	NA	123	637	349	526	498	NA	NA	NA	NA	632	NA	NA	NA	NA	NA	NA	NA	NA	NA	NA	NA	1086	NA
GAL3ST1	NA	NA	NA	NA	NA	NA	NA	NA	NA	NA	NA	NA	NA	NA	NA	710	NA	NA	NA	NA	NA	NA	577	NA	NA	NA	NA	NA	1274	NA
GALNT11	NA	NA	NA	NA	NA	NA	NA	NA	NA	NA	NA	NA	NA	NA	NA	NA	NA	NA	NA	NA	NA	NA	NA	NA	NA	198	1148	723	845	NA
GALNT14	NA	NA	NA	NA	NA	NA	NA	NA	NA	NA	NA	NA	NA	NA	NA	324	433	NA	NA	NA	374	NA	NA	NA	NA	NA	NA	NA	NA	NA
GALNT2	NA	NA	NA	NA	NA	NA	NA	NA	NA	NA	NA	NA	86	NA	NA	NA	NA	NA	NA	446	NA	258	4	NA	NA	NA	NA	NA	NA	NA
GALNT9	NA	NA	NA	NA	NA	NA	NA	NA	NA	NA	NA	NA	NA	NA	NA	NA	256	NA	NA	NA	NA	NA	NA	NA	NA	NA	NA	NA	NA	NA
GAPDH	NA	NA	NA	654	NA	NA	NA	NA	NA	NA	NA	NA	308	NA	253	635	437	392	157	437	623	NA	345	NA	NA	NA	199	776	406	230
GAS2L3	NA	NA	NA	NA	NA	NA	NA	NA	NA	NA	NA	NA	NA	NA	NA	NA	NA	NA	NA	NA	511	NA	NA	NA	NA	NA	NA	NA	NA	NA
GAS6	NA	NA	NA	NA	NA	NA	NA	NA	654	NA	NA	476	NA	NA	NA	NA	NA	NA	NA	NA	NA	NA	NA	NA	NA	NA	NA	NA	896	NA
GATA2	272	131	354	379	255	194	174	78	111	302	316	333	NA	NA	NA	NA	NA	NA	NA	NA	NA	NA	NA	NA	NA	NA	NA	NA	NA	NA
GATA3	NA	NA	NA	662	NA	NA	NA	NA	NA	579	NA	NA	NA	NA	NA	NA	NA	NA	NA	NA	NA	NA	NA	NA	NA	NA	NA	NA	NA	NA
GATAD2A	NA	753	NA	NA	NA	NA	NA	NA	NA	NA	NA	615	NA	NA	NA	NA	617	NA	NA	600	NA	NA	NA	NA	NA	NA	NA	NA	554	NA
GATM	NA	NA	NA	NA	NA	NA	NA	NA	NA	NA	NA	NA	NA	468	NA	NA	368	NA	NA	NA	NA	NA	NA	NA	NA	NA	NA	NA	NA	NA
GATS	NA	NA	NA	NA	NA	NA	NA	NA	NA	NA	NA	NA	NA	NA	NA	NA	NA	NA	NA	NA	NA	NA	NA	NA	NA	322	NA	589	NA	NA
GATSL3	NA	NA	NA	766	1118	NA	NA	NA	NA	NA	792	605	NA	415	NA	273	476	NA	NA	NA	584	413	NA	NA	NA	NA	NA	NA	NA	NA
GBA3	NA	NA	NA	873	NA	NA	NA	NA	NA	496	NA	NA	NA	NA	NA	NA	558	91	NA	NA	NA	NA	NA	NA	448	702	NA	1021	1168	NA
GBE1	NA	NA	NA	NA	NA	NA	NA	NA	NA	NA	NA	NA	NA	NA	NA	NA	NA	374	NA	NA	NA	NA	NA	NA	NA	NA	NA	NA	NA	NA
GCGR	NA	856	884	NA	NA	196	NA	NA	NA	NA	248	NA	NA	NA	NA	NA	NA	NA	NA	NA	NA	NA	NA	NA	NA	NA	NA	NA	NA	NA
GCNT1	NA	589	NA	NA	NA	NA	NA	NA	619	NA	NA	NA	NA	NA	NA	NA	NA	NA	NA	NA	NA	NA	NA	NA	NA	NA	NA	NA	NA	NA
GCNT2	NA	NA	NA	NA	NA	NA	NA	NA	NA	NA	NA	NA	NA	NA	NA	NA	NA	NA	NA	NA	NA	NA	NA	NA	NA	NA	NA	NA	NA	845
GCNT4	NA	NA	NA	546	NA	NA	NA	NA	NA	NA	371	918	NA	NA	NA	NA	NA	NA	NA	NA	NA	NA	NA	NA	NA	NA	NA	NA	NA	NA
GCOM1	24	1	264	34	9	6	3	15	9	24	NA	59	NA	NA	NA	NA	NA	NA	NA	NA	NA	NA	NA	NA	NA	NA	NA	NA	NA	NA
GDA	NA	NA	NA	NA	NA	NA	NA	NA	NA	NA	NA	NA	NA	NA	NA	NA	NA	NA	NA	NA	NA	NA	NA	NA	NA	NA	912	NA	1344	NA
GDF15	NA	NA	NA	NA	NA	340	NA	NA	191	NA	NA	NA	NA	NA	NA	NA	NA	NA	NA	NA	NA	NA	NA	NA	NA	NA	NA	NA	NA	NA
GEM	NA	NA	NA	NA	NA	NA	NA	NA	NA	NA	NA	NA	NA	NA	NA	NA	NA	674	NA	692	NA	NA	NA	NA	NA	NA	NA	NA	NA	NA
GEMIN7	NA	NA	NA	NA	NA	NA	NA	NA	NA	NA	NA	NA	NA	NA	580	233	561	NA	NA	932	506	392	41	NA	465	NA	925	NA	207	474
GET4	NA	NA	NA	1074	NA	NA	NA	NA	NA	NA	NA	NA	NA	NA	NA	NA	NA	NA	NA	NA	NA	NA	NA	NA	NA	808	NA	NA	NA	NA
GFPT1	NA	NA	NA	NA	NA	NA	NA	NA	NA	NA	NA	NA	NA	NA	NA	NA	NA	NA	NA	NA	NA	NA	NA	NA	NA	1061	NA	NA	NA	NA
GGA1	NA	NA	NA	NA	NA	NA	NA	NA	NA	NA	NA	NA	NA	NA	NA	NA	NA	NA	NA	NA	NA	NA	NA	NA	NA	NA	655	NA	NA	NA
GGA2	NA	981	NA	315	NA	502	NA	NA	NA	499	NA	NA	NA	NA	NA	NA	NA	NA	NA	NA	NA	NA	NA	NA	NA	NA	NA	NA	850	NA
GGT1	NA	NA	NA	NA	NA	NA	NA	NA	NA	NA	NA	NA	NA	NA	NA	NA	NA	NA	NA	NA	NA	NA	NA	NA	NA	NA	NA	NA	213	NA
GGT8P	NA	NA	NA	NA	NA	NA	NA	NA	NA	NA	NA	NA	NA	NA	NA	600	NA	NA	NA	NA	582	NA	NA	NA	NA	NA	802	NA	705	NA
GGTLC1	NA	NA	NA	NA	NA	NA	NA	NA	NA	NA	NA	NA	NA	NA	NA	NA	NA	NA	NA	NA	NA	NA	NA	NA	NA	1194	NA	679	702	878
GGTLC2	NA	NA	NA	NA	NA	NA	NA	NA	NA	NA	NA	NA	NA	NA	NA	NA	NA	NA	NA	NA	NA	NA	NA	NA	NA	NA	NA	NA	1322	NA
GHR	612	NA	NA	NA	NA	NA	NA	NA	NA	NA	NA	NA	NA	NA	NA	NA	NA	NA	NA	NA	NA	NA	NA	NA	NA	NA	NA	NA	NA	NA
GHSR	NA	NA	NA	NA	NA	NA	NA	NA	NA	NA	NA	NA	NA	NA	NA	NA	NA	NA	NA	NA	NA	NA	NA	NA	443	NA	1203	NA	NA	957
GIT2	NA	NA	NA	NA	NA	NA	NA	NA	NA	NA	NA	NA	NA	160	246	NA	52	NA	NA	1295	NA	NA	NA	NA	NA	NA	NA	NA	NA	NA
GJA3	NA	NA	NA	NA	NA	NA	NA	NA	NA	NA	NA	NA	NA	NA	NA	NA	NA	NA	NA	NA	NA	NA	NA	NA	NA	NA	NA	NA	1348	NA
GJC1	NA	NA	NA	NA	NA	NA	NA	NA	NA	NA	NA	NA	NA	NA	NA	NA	NA	622	NA	NA	NA	NA	NA	NA	NA	NA	NA	NA	NA	NA
GJC2	NA	NA	NA	NA	NA	NA	NA	NA	NA	NA	NA	NA	NA	NA	NA	NA	393	NA	NA	NA	NA	NA	NA	NA	NA	NA	NA	NA	NA	NA
GJD2	381	NA	NA	NA	NA	NA	NA	454	NA	NA	NA	NA	NA	NA	NA	NA	NA	NA	NA	NA	NA	NA	NA	NA	NA	NA	NA	NA	NA	NA
GLCCI1	NA	843	NA	NA	NA	NA	NA	NA	763	NA	NA	NA	NA	NA	NA	NA	NA	NA	NA	NA	NA	NA	NA	NA	NA	NA	NA	NA	NA	NA
GLDC	NA	NA	NA	NA	NA	NA	NA	NA	NA	NA	NA	NA	NA	NA	NA	NA	NA	NA	NA	NA	NA	NA	NA	305	NA	NA	1152	NA	NA	NA
GLDN	NA	307	NA	NA	NA	NA	NA	NA	NA	NA	NA	NA	NA	NA	NA	NA	NA	NA	NA	NA	NA	NA	NA	NA	NA	NA	NA	NA	NA	NA
GLG1	NA	NA	630	NA	NA	NA	NA	NA	NA	NA	NA	NA	NA	NA	NA	NA	NA	NA	NA	NA	NA	NA	NA	NA	NA	NA	NA	NA	NA	NA
GLI2	NA	NA	NA	NA	NA	NA	NA	NA	NA	NA	717	722	NA	NA	NA	NA	NA	NA	NA	NA	NA	NA	NA	NA	NA	NA	NA	NA	NA	NA
GLI4	NA	NA	NA	NA	NA	NA	NA	NA	NA	NA	NA	NA	NA	NA	NA	NA	NA	NA	NA	NA	NA	NA	NA	NA	NA	NA	NA	NA	1100	NA
GLIPR2	NA	NA	NA	NA	NA	NA	NA	NA	NA	NA	NA	NA	NA	NA	NA	NA	NA	NA	NA	NA	NA	NA	NA	NA	NA	NA	NA	NA	1376	NA
GLIS1	NA	NA	NA	NA	NA	NA	NA	NA	NA	NA	NA	NA	NA	NA	NA	579	NA	NA	NA	NA	NA	NA	NA	NA	804	NA	NA	NA	823	NA
GLIS2	484	223	299	103	212	50	254	248	149	129	125	266	NA	NA	NA	386	557	NA	NA	846	372	NA	389	NA	449	509	208	100	510	78
GLIS3	NA	NA	NA	NA	NA	NA	NA	NA	NA	NA	626	NA	NA	NA	NA	NA	NA	158	NA	NA	488	NA	NA	NA	416	875	679	1177	694	308
GLRX	NA	246	507	245	498	NA	NA	NA	NA	NA	NA	NA	NA	321	88	164	308	NA	NA	NA	NA	NA	NA	144	109	187	468	516	176	369
GLS	NA	NA	NA	NA	NA	NA	NA	NA	NA	NA	919	NA	NA	NA	NA	NA	NA	33	NA	748	NA	NA	NA	NA	696	1165	1004	NA	1320	368
GLT25D2	NA	NA	NA	NA	NA	NA	NA	NA	NA	NA	NA	NA	NA	NA	NA	NA	222	NA	NA	NA	NA	NA	NA	NA	NA	NA	NA	NA	NA	NA
GLTP	743	425	542	430	673	55	NA	344	162	305	NA	693	NA	NA	NA	NA	NA	NA	NA	NA	NA	NA	NA	NA	NA	NA	NA	NA	NA	NA
GLTSCR1	NA	NA	NA	NA	NA	NA	NA	NA	NA	NA	NA	NA	NA	NA	NA	NA	NA	NA	NA	NA	NA	NA	NA	NA	NA	NA	932	NA	869	NA
GLTSCR2	NA	NA	NA	NA	NA	NA	NA	NA	NA	NA	NA	NA	NA	NA	641	499	NA	NA	343	1104	NA	NA	NA	NA	NA	NA	NA	NA	NA	NA
GLUD1	NA	NA	NA	NA	NA	NA	NA	NA	NA	NA	NA	NA	NA	251	553	718	703	NA	NA	547	461	NA	NA	NA	NA	939	1301	998	965	NA
GLYAT	NA	NA	NA	NA	NA	NA	NA	NA	NA	NA	NA	NA	NA	NA	NA	NA	NA	NA	NA	NA	NA	NA	NA	NA	NA	NA	NA	NA	1472	NA
GLYCTK	NA	NA	NA	NA	NA	NA	NA	NA	NA	NA	NA	NA	NA	NA	NA	NA	NA	NA	NA	NA	NA	NA	NA	NA	567	NA	NA	NA	NA	NA
GMEB2	NA	NA	NA	NA	NA	NA	NA	NA	NA	NA	NA	NA	NA	NA	NA	NA	NA	NA	NA	NA	NA	NA	494	NA	NA	NA	NA	NA	NA	NA
GNA11	NA	1032	NA	NA	NA	357	NA	NA	718	NA	881	NA	NA	NA	NA	NA	NA	NA	NA	NA	NA	NA	NA	NA	NA	NA	NA	NA	NA	NA
GNA12	NA	NA	NA	NA	NA	NA	NA	NA	NA	NA	NA	NA	NA	NA	NA	NA	NA	160	NA	181	NA	NA	NA	NA	NA	NA	NA	NA	NA	NA
GNA13	NA	NA	863	1041	606	NA	NA	NA	NA	NA	411	491	71	273	646	393	214	537	NA	97	184	293	505	213	226	286	210	294	232	273
GNA14	668	675	NA	NA	NA	NA	486	NA	NA	NA	NA	NA	NA	NA	NA	NA	NA	NA	NA	NA	NA	NA	NA	NA	NA	NA	NA	NA	NA	NA
GNA15	NA	NA	NA	NA	NA	NA	NA	NA	NA	NA	NA	NA	379	NA	NA	NA	NA	NA	NA	NA	NA	NA	NA	NA	NA	NA	NA	NA	NA	NA
GNAI2	402	169	294	553	112	NA	131	NA	NA	NA	71	68	180	312	328	244	241	529	217	194	305	215	313	NA	276	272	78	259	92	NA
GNAQ	NA	666	597	NA	669	NA	578	NA	NA	NA	NA	576	NA	NA	NA	NA	NA	NA	NA	1194	568	NA	NA	NA	NA	828	NA	744	400	709
GNAS	NA	342	361	865	472	282	308	371	351	NA	586	358	NA	NA	685	NA	NA	NA	NA	634	NA	NA	NA	NA	NA	NA	NA	947	836	784
GNB1	NA	NA	NA	1101	NA	NA	NA	NA	NA	NA	NA	NA	NA	NA	NA	NA	NA	NA	NA	NA	NA	NA	NA	NA	NA	NA	1263	NA	NA	NA
GNB2	NA	NA	NA	NA	NA	NA	NA	NA	NA	NA	NA	NA	NA	NA	NA	NA	NA	NA	NA	NA	NA	NA	NA	NA	NA	648	808	617	1462	NA
GNB2L1	NA	NA	NA	NA	NA	NA	NA	NA	NA	NA	NA	NA	NA	NA	NA	NA	NA	NA	NA	NA	NA	NA	651	NA	NA	NA	NA	NA	NA	NA
GNG12	NA	NA	NA	1073	NA	NA	NA	NA	NA	NA	NA	NA	NA	NA	NA	NA	NA	NA	NA	NA	NA	NA	NA	NA	617	522	515	876	NA	389
GNG7	67	263	112	438	206	33	84	106	82	399	31	NA	375	NA	NA	NA	NA	NA	381	726	NA	NA	NA	NA	643	NA	NA	NA	NA	621
GNGT1	NA	NA	NA	NA	NA	NA	NA	NA	NA	NA	NA	NA	NA	NA	NA	NA	NA	NA	NA	NA	NA	NA	NA	NA	NA	NA	NA	673	NA	NA
GNGT2	NA	NA	NA	NA	NA	NA	NA	NA	NA	NA	NA	NA	NA	NA	NA	NA	NA	NA	NA	NA	NA	NA	NA	NA	NA	NA	NA	747	NA	NA
GOLM1	827	536	278	NA	NA	NA	201	99	167	NA	NA	NA	NA	NA	NA	NA	NA	NA	NA	NA	NA	NA	NA	NA	NA	NA	NA	NA	NA	NA
GOLPH3	NA	NA	480	NA	NA	NA	NA	NA	NA	NA	NA	NA	NA	NA	NA	NA	NA	NA	NA	NA	NA	NA	NA	NA	669	1062	NA	NA	NA	NA
GOLT1A	NA	NA	NA	NA	NA	NA	NA	NA	NA	NA	NA	NA	NA	NA	NA	NA	NA	NA	NA	NA	277	NA	NA	NA	875	NA	NA	NA	1352	NA
GPBP1	NA	669	717	861	1090	NA	670	NA	792	NA	NA	724	434	378	NA	207	810	NA	NA	593	656	NA	NA	NA	444	964	NA	844	944	540
GPC6	NA	NA	NA	NA	NA	NA	NA	NA	NA	NA	NA	NA	NA	149	NA	NA	NA	NA	NA	NA	549	NA	NA	NA	78	901	648	1174	917	431
GPD1L	496	711	NA	NA	NA	NA	NA	NA	NA	NA	NA	NA	NA	NA	NA	NA	NA	NA	NA	NA	NA	NA	NA	NA	NA	NA	NA	NA	NA	NA
GPD2	NA	NA	NA	NA	NA	NA	NA	NA	NA	NA	806	NA	NA	NA	NA	NA	NA	NA	NA	NA	NA	NA	NA	NA	NA	NA	NA	NA	NA	NA
GPER	NA	NA	NA	NA	NA	NA	NA	NA	NA	NA	NA	NA	NA	NA	NA	NA	401	NA	NA	NA	NA	NA	NA	NA	NA	NA	NA	644	NA	NA
GPHN	NA	NA	656	855	NA	NA	NA	NA	NA	NA	NA	NA	NA	NA	NA	NA	NA	NA	NA	NA	NA	NA	NA	NA	NA	NA	NA	NA	NA	NA
GPM6A	NA	NA	NA	NA	NA	NA	NA	NA	NA	NA	NA	NA	NA	NA	NA	NA	NA	NA	NA	384	NA	NA	NA	NA	NA	NA	NA	NA	NA	NA
GPR108	NA	NA	NA	NA	NA	NA	NA	NA	NA	NA	NA	NA	383	477	445	NA	NA	NA	NA	485	205	NA	NA	NA	NA	NA	NA	NA	NA	NA
GPR109A	NA	NA	432	NA	NA	NA	NA	NA	NA	NA	NA	NA	NA	NA	NA	NA	NA	NA	NA	NA	NA	NA	NA	NA	NA	NA	NA	NA	NA	NA
GPR116	100	364	261	299	362	NA	NA	183	NA	513	NA	424	NA	NA	447	NA	NA	NA	NA	254	NA	NA	NA	NA	NA	NA	NA	NA	NA	NA
GPR124	NA	NA	NA	NA	NA	NA	NA	NA	NA	NA	NA	463	NA	NA	NA	NA	NA	NA	NA	741	NA	NA	NA	NA	NA	NA	NA	NA	NA	NA
GPR125	NA	NA	NA	NA	NA	NA	NA	NA	NA	NA	NA	NA	NA	NA	NA	NA	NA	NA	NA	NA	NA	NA	NA	NA	NA	890	NA	799	NA	875
GPR126	NA	NA	NA	NA	NA	NA	NA	NA	NA	NA	NA	NA	NA	NA	NA	NA	NA	9	NA	NA	NA	NA	NA	NA	NA	NA	NA	NA	NA	NA
GPR132	NA	NA	NA	NA	NA	NA	NA	NA	NA	NA	NA	NA	432	NA	NA	NA	NA	NA	NA	NA	NA	NA	261	NA	884	446	98	60	101	52
GPR137	NA	NA	NA	NA	NA	NA	NA	NA	NA	NA	NA	NA	NA	NA	NA	NA	NA	NA	NA	1270	NA	NA	NA	NA	NA	NA	NA	NA	NA	NA
GPR137B	NA	NA	NA	NA	897	NA	NA	NA	NA	NA	NA	NA	NA	NA	NA	227	NA	NA	NA	NA	63	NA	NA	NA	95	NA	666	NA	67	153
GPR146	NA	574	NA	328	772	NA	161	505	NA	292	NA	NA	NA	NA	NA	NA	NA	NA	NA	NA	NA	NA	NA	NA	NA	NA	NA	357	NA	NA
GPR157	NA	NA	813	NA	NA	NA	NA	NA	NA	NA	NA	NA	NA	NA	NA	NA	NA	NA	NA	NA	NA	NA	NA	NA	NA	NA	NA	NA	NA	NA
GPR160	NA	NA	NA	NA	NA	NA	NA	NA	NA	NA	NA	NA	NA	NA	NA	NA	NA	NA	NA	NA	NA	NA	NA	NA	NA	NA	NA	1044	NA	NA
GPR183	NA	NA	NA	NA	NA	NA	NA	NA	NA	NA	NA	NA	277	NA	NA	NA	NA	NA	NA	366	NA	NA	NA	326	NA	NA	NA	NA	NA	NA
GPR21	NA	NA	NA	NA	NA	NA	NA	NA	NA	NA	NA	NA	NA	NA	NA	NA	NA	NA	NA	1220	NA	NA	NA	NA	NA	NA	NA	NA	NA	NA
GPR3	NA	NA	NA	NA	NA	NA	NA	NA	NA	NA	NA	NA	NA	NA	NA	NA	NA	NA	NA	859	NA	NA	NA	NA	NA	NA	NA	NA	1399	NA
GPR37L1	NA	NA	NA	NA	NA	NA	NA	NA	NA	NA	NA	NA	NA	NA	NA	NA	NA	NA	NA	NA	657	NA	658	NA	NA	715	789	322	601	1022
GPR56	433	137	251	85	106	91	230	198	138	94	110	350	NA	238	462	594	273	NA	NA	374	88	NA	237	NA	NA	NA	508	823	378	257
GPR6	NA	NA	NA	1032	NA	NA	NA	NA	NA	NA	NA	NA	NA	NA	NA	NA	NA	NA	NA	NA	NA	NA	NA	NA	NA	NA	NA	NA	NA	NA
GPR84	NA	NA	NA	NA	NA	467	NA	NA	NA	NA	NA	NA	NA	NA	NA	NA	NA	NA	NA	NA	NA	NA	NA	NA	NA	1010	NA	NA	NA	917
GPRC5B	204	319	102	427	393	464	212	560	182	NA	121	245	NA	NA	NA	NA	NA	680	NA	NA	NA	NA	NA	NA	NA	NA	NA	NA	NA	NA
GPRC5C	797	765	503	402	431	230	596	280	693	362	194	265	NA	240	39	137	NA	428	188	NA	105	105	86	NA	182	53	34	10	41	71
GPRIN2	NA	NA	NA	NA	NA	NA	NA	NA	NA	NA	NA	NA	NA	NA	NA	NA	NA	NA	NA	NA	NA	NA	NA	NA	NA	959	NA	702	NA	991
GPRIN3	43	154	122	117	242	264	334	NA	784	87	290	523	NA	427	NA	NA	736	NA	NA	689	NA	NA	NA	201	335	1225	1127	NA	239	NA
GPT	NA	NA	NA	NA	NA	NA	NA	NA	NA	NA	NA	NA	NA	NA	NA	NA	NA	NA	NA	NA	NA	NA	NA	NA	NA	NA	NA	NA	830	NA
GPT2	NA	NA	NA	823	NA	NA	615	NA	NA	NA	NA	NA	NA	NA	NA	NA	NA	NA	NA	NA	NA	NA	NA	NA	NA	NA	NA	NA	NA	NA
GPX2	NA	NA	NA	NA	NA	480	NA	318	NA	NA	NA	NA	NA	NA	NA	NA	NA	NA	NA	NA	NA	NA	NA	NA	NA	NA	NA	NA	NA	NA
GPX3	42	NA	NA	NA	NA	NA	NA	NA	255	NA	NA	NA	NA	NA	424	NA	NA	NA	NA	387	436	NA	NA	NA	69	NA	NA	NA	NA	NA
GPX4	NA	NA	NA	NA	NA	536	NA	NA	NA	NA	NA	NA	NA	NA	NA	NA	NA	NA	NA	NA	NA	NA	NA	NA	771	1047	NA	NA	NA	NA
GRAMD1A	NA	NA	NA	NA	566	NA	647	NA	NA	NA	728	418	420	NA	NA	NA	NA	NA	NA	503	NA	NA	284	NA	NA	NA	NA	NA	NA	NA
GRAMD1B	NA	NA	NA	NA	NA	116	NA	NA	NA	NA	NA	NA	NA	NA	NA	NA	NA	NA	NA	NA	NA	NA	NA	NA	NA	NA	NA	NA	NA	NA
GRAMD3	NA	NA	NA	NA	NA	NA	NA	NA	NA	NA	NA	NA	NA	NA	NA	NA	NA	NA	NA	NA	NA	NA	NA	NA	NA	NA	NA	1202	NA	NA
GRAMD4	NA	NA	479	230	NA	NA	NA	NA	NA	NA	NA	NA	172	27	321	6	27	NA	357	204	12	41	163	NA	NA	NA	217	777	251	NA
GRAPL	NA	NA	NA	NA	NA	NA	NA	NA	NA	NA	NA	NA	NA	NA	NA	NA	NA	NA	NA	NA	NA	NA	NA	NA	NA	NA	NA	1172	NA	NA
GRASP	NA	NA	NA	NA	NA	NA	NA	NA	NA	NA	NA	NA	407	NA	NA	NA	NA	NA	270	250	NA	NA	NA	NA	NA	NA	NA	NA	NA	NA
GRB10	607	719	NA	NA	NA	NA	601	NA	724	NA	NA	NA	NA	NA	NA	NA	NA	NA	NA	810	NA	NA	NA	NA	NA	NA	NA	NA	1286	NA
GRB14	NA	NA	NA	NA	NA	NA	NA	NA	NA	NA	NA	NA	NA	NA	NA	NA	NA	261	NA	NA	NA	NA	NA	NA	NA	NA	NA	NA	NA	NA
GRB7	NA	NA	861	1031	NA	NA	NA	NA	NA	NA	232	580	NA	NA	NA	688	586	585	NA	NA	493	NA	541	151	807	206	441	90	420	149
GRHL2	898	NA	876	NA	872	NA	NA	474	NA	NA	NA	NA	NA	NA	NA	NA	NA	NA	NA	NA	NA	NA	NA	NA	NA	NA	NA	NA	NA	NA
GRHPR	NA	NA	NA	NA	NA	NA	NA	NA	NA	NA	NA	NA	NA	NA	NA	NA	NA	NA	NA	NA	NA	NA	NA	NA	NA	NA	NA	NA	904	NA
GRID1	NA	NA	NA	NA	NA	NA	NA	NA	NA	NA	NA	NA	NA	NA	NA	NA	NA	NA	NA	1108	NA	NA	NA	NA	NA	NA	NA	1145	NA	NA
GRINL1A	582	NA	NA	NA	NA	NA	NA	NA	NA	NA	NA	NA	NA	NA	NA	NA	NA	NA	NA	NA	NA	NA	NA	NA	NA	NA	NA	NA	NA	NA
GRK5	NA	NA	NA	NA	NA	NA	NA	NA	NA	NA	NA	655	NA	NA	653	NA	NA	NA	NA	474	NA	NA	NA	NA	NA	NA	NA	NA	NA	NA
GRLF1	855	616	NA	NA	864	NA	NA	NA	NA	NA	NA	636	306	412	640	238	143	277	39	144	NA	160	NA	NA	NA	NA	1317	NA	428	NA
GRPEL2	NA	NA	NA	NA	561	NA	NA	NA	NA	NA	NA	NA	NA	NA	NA	NA	NA	NA	NA	NA	NA	NA	NA	NA	NA	NA	NA	NA	NA	NA
GSDMC	NA	NA	NA	NA	NA	NA	NA	NA	NA	NA	NA	NA	NA	NA	NA	NA	NA	148	NA	NA	NA	NA	NA	NA	584	NA	NA	NA	899	NA
GSDMD	NA	NA	NA	NA	NA	NA	NA	NA	NA	NA	NA	NA	NA	NA	NA	NA	NA	NA	NA	NA	NA	NA	425	NA	NA	NA	NA	NA	NA	NA
GSK3B	NA	NA	NA	NA	NA	NA	NA	NA	NA	NA	NA	NA	NA	NA	NA	NA	NA	NA	NA	NA	NA	NA	NA	NA	NA	NA	768	NA	NA	NA
GSN	850	110	100	292	412	NA	50	380	213	391	213	35	NA	498	355	NA	768	NA	NA	356	NA	NA	502	NA	NA	976	1078	615	677	708
GSPT1	NA	967	NA	866	NA	NA	NA	NA	NA	NA	NA	NA	NA	NA	NA	NA	NA	NA	NA	NA	NA	NA	NA	NA	NA	NA	NA	NA	NA	NA
GSR	NA	NA	NA	415	939	NA	NA	NA	NA	279	853	NA	NA	NA	NA	NA	NA	NA	NA	NA	NA	NA	NA	NA	NA	NA	NA	NA	NA	NA
GSS	NA	NA	NA	NA	NA	NA	NA	NA	NA	NA	NA	NA	NA	NA	NA	NA	NA	NA	NA	NA	NA	NA	NA	NA	134	496	320	822	NA	233
GSTA7P	NA	NA	NA	NA	NA	NA	NA	NA	NA	NA	NA	NA	NA	NA	NA	NA	NA	NA	NA	1258	NA	NA	NA	NA	NA	NA	NA	NA	NA	NA
GSTP1	NA	NA	NA	NA	NA	NA	NA	NA	NA	NA	NA	NA	NA	NA	NA	NA	NA	NA	NA	NA	NA	NA	NA	NA	NA	NA	NA	398	1303	NA
GTF2E2	NA	NA	NA	NA	NA	99	NA	19	27	44	NA	NA	404	NA	154	NA	747	NA	282	309	418	NA	NA	NA	193	63	408	95	430	55
GTF2I	NA	1049	834	243	951	NA	NA	NA	746	192	663	597	226	NA	NA	NA	NA	425	NA	628	323	NA	421	NA	601	18	248	64	427	312
GTF2IRD1	759	650	569	129	NA	NA	611	430	443	179	242	550	NA	NA	189	NA	NA	NA	NA	NA	NA	NA	NA	NA	NA	183	165	102	374	667
GTPBP1	NA	NA	NA	NA	NA	NA	NA	NA	NA	NA	NA	NA	NA	365	NA	NA	NA	NA	NA	NA	NA	NA	NA	NA	NA	NA	NA	NA	NA	NA
GTPBP4	NA	NA	NA	NA	NA	NA	NA	NA	NA	NA	NA	NA	NA	NA	NA	NA	NA	NA	NA	NA	NA	NA	NA	NA	NA	NA	NA	NA	1093	NA
GUCY1A3	NA	NA	NA	NA	NA	NA	NA	NA	NA	NA	NA	NA	NA	NA	NA	NA	594	24	NA	766	NA	NA	NA	NA	484	NA	NA	NA	NA	NA
GULP1	NA	NA	1019	NA	NA	NA	NA	NA	NA	NA	NA	NA	NA	NA	NA	NA	NA	NA	NA	NA	NA	NA	NA	NA	NA	NA	NA	NA	1431	889
GYPC	NA	NA	NA	NA	NA	NA	NA	NA	NA	NA	NA	NA	NA	NA	NA	NA	NA	NA	NA	1221	NA	NA	NA	NA	NA	NA	NA	NA	767	NA
GZF1	NA	NA	NA	NA	NA	NA	NA	NA	NA	NA	NA	NA	NA	NA	NA	NA	NA	NA	NA	NA	NA	NA	NA	NA	NA	NA	752	1133	793	707
GZMB	60	NA	NA	549	NA	NA	NA	151	729	NA	NA	NA	NA	NA	NA	NA	NA	NA	NA	NA	NA	NA	NA	NA	NA	NA	NA	NA	NA	NA
H1F0	794	806	NA	848	775	NA	NA	NA	NA	NA	NA	NA	NA	NA	NA	NA	NA	NA	NA	NA	NA	NA	NA	NA	NA	1112	NA	780	NA	NA
H3F3B	NA	NA	NA	NA	NA	NA	NA	NA	NA	NA	NA	475	NA	NA	645	698	NA	450	NA	NA	NA	NA	NA	NA	NA	NA	NA	NA	NA	NA
H6PD	NA	NA	NA	NA	NA	NA	NA	NA	NA	NA	NA	NA	NA	NA	NA	NA	833	NA	NA	NA	NA	NA	NA	NA	NA	1243	NA	NA	NA	NA
HAAO	NA	1070	NA	NA	681	NA	NA	NA	NA	NA	482	112	NA	NA	NA	555	537	NA	NA	894	429	NA	NA	NA	538	370	824	289	506	859
HADH	NA	NA	NA	NA	NA	NA	NA	NA	NA	NA	NA	NA	NA	NA	NA	NA	NA	NA	NA	1213	NA	NA	NA	NA	NA	NA	NA	NA	NA	NA
HAS3	NA	NA	NA	NA	NA	NA	NA	NA	NA	NA	NA	NA	NA	NA	NA	NA	NA	NA	NA	NA	NA	NA	NA	NA	NA	NA	NA	NA	NA	530
HAVCR1	NA	NA	NA	NA	NA	NA	NA	NA	NA	NA	NA	NA	NA	484	NA	395	NA	650	NA	864	233	NA	426	NA	202	201	NA	412	392	117
HBEGF	NA	1079	NA	NA	NA	NA	NA	NA	NA	NA	NA	NA	NA	NA	NA	NA	NA	NA	NA	NA	NA	NA	NA	NA	NA	NA	NA	NA	NA	NA
HCFC1	NA	NA	NA	NA	NA	NA	NA	NA	NA	NA	NA	NA	NA	NA	635	NA	NA	NA	NA	NA	NA	NA	NA	NA	NA	NA	NA	NA	NA	NA
HCG27	NA	NA	843	859	NA	NA	NA	NA	NA	NA	NA	NA	NA	NA	NA	NA	NA	NA	NA	NA	NA	NA	NA	NA	527	NA	495	312	NA	397
HCG9	NA	NA	NA	1221	NA	NA	NA	NA	NA	NA	NA	NA	NA	NA	NA	NA	NA	NA	NA	NA	NA	NA	NA	NA	NA	NA	NA	NA	NA	NA
HCST	NA	NA	NA	NA	NA	NA	NA	NA	NA	NA	NA	NA	433	NA	NA	NA	NA	NA	NA	1190	NA	NA	NA	397	NA	NA	NA	NA	NA	NA
HDAC5	NA	1033	NA	NA	NA	NA	NA	NA	NA	NA	863	NA	NA	NA	NA	NA	NA	NA	NA	NA	NA	NA	NA	NA	NA	NA	NA	NA	NA	NA
HDAC7	248	106	285	124	164	67	NA	216	215	121	51	87	160	244	173	277	259	526	137	157	257	135	378	42	542	331	127	211	262	187
HDGF	NA	NA	NA	NA	NA	NA	NA	NA	NA	NA	NA	737	455	510	326	377	508	369	NA	420	121	381	175	280	450	662	407	487	436	352
HDHD1	NA	NA	NA	NA	NA	NA	NA	NA	NA	NA	NA	NA	NA	NA	NA	NA	NA	NA	NA	NA	NA	NA	NA	NA	NA	NA	NA	NA	1384	NA
HECTD1	NA	417	870	263	731	NA	NA	NA	318	NA	330	NA	NA	NA	NA	NA	NA	NA	NA	NA	NA	NA	NA	NA	NA	NA	NA	NA	NA	NA
HEG1	NA	NA	NA	NA	NA	NA	NA	NA	NA	NA	NA	NA	NA	NA	NA	NA	NA	NA	NA	921	NA	NA	NA	NA	NA	NA	NA	NA	NA	NA
HERC2P3	NA	NA	NA	NA	NA	NA	NA	NA	NA	NA	NA	NA	NA	NA	630	514	424	NA	NA	NA	NA	NA	NA	NA	NA	923	NA	NA	632	NA
HERC2P4	NA	NA	NA	1245	NA	NA	NA	NA	NA	NA	NA	NA	NA	NA	NA	NA	NA	NA	NA	NA	NA	NA	NA	NA	NA	NA	NA	NA	NA	NA
HERPUD1	461	NA	467	689	NA	NA	631	NA	NA	562	NA	NA	NA	NA	NA	NA	NA	NA	NA	338	NA	NA	NA	198	785	1233	1292	1101	1417	913
HES1	808	484	435	NA	283	NA	412	NA	NA	NA	216	NA	NA	NA	429	NA	NA	NA	NA	NA	681	NA	542	NA	NA	711	310	642	514	NA
HES4	NA	NA	NA	NA	NA	NA	NA	NA	NA	NA	NA	NA	NA	NA	343	231	NA	NA	NA	NA	NA	NA	NA	NA	NA	NA	NA	NA	NA	NA
HES5	NA	NA	NA	1180	NA	NA	NA	NA	NA	NA	NA	NA	NA	NA	711	NA	NA	NA	NA	NA	NA	NA	NA	NA	NA	NA	NA	646	NA	NA
HEXIM1	NA	NA	NA	NA	NA	NA	NA	NA	NA	NA	NA	703	NA	NA	NA	NA	NA	NA	NA	765	528	NA	NA	NA	NA	NA	NA	NA	1049	NA
HEXIM2	NA	NA	NA	NA	NA	NA	NA	NA	NA	NA	NA	NA	NA	NA	151	NA	NA	194	NA	NA	NA	NA	NA	NA	NA	56	NA	530	NA	NA
HEY1	NA	1100	343	275	617	NA	231	293	381	153	NA	NA	NA	NA	NA	NA	NA	NA	NA	NA	NA	NA	NA	NA	NA	NA	NA	NA	NA	NA
HEY2	NA	NA	NA	NA	NA	NA	NA	NA	NA	NA	NA	NA	NA	NA	395	NA	611	NA	NA	NA	NA	NA	NA	NA	326	378	845	688	570	525
HEYL	NA	NA	NA	NA	NA	NA	NA	NA	NA	NA	NA	NA	NA	NA	633	NA	NA	NA	NA	NA	NA	NA	NA	NA	NA	NA	NA	NA	NA	NA
HFE2	NA	NA	NA	NA	NA	NA	NA	NA	NA	NA	NA	NA	NA	NA	NA	NA	NA	708	NA	553	NA	NA	NA	NA	NA	NA	NA	NA	NA	NA
HGC6.3	NA	NA	NA	NA	NA	NA	NA	NA	NA	NA	NA	NA	NA	NA	NA	NA	171	63	NA	NA	672	NA	NA	NA	NA	NA	NA	NA	NA	NA
HGD	NA	NA	NA	NA	NA	NA	NA	NA	NA	NA	NA	NA	NA	NA	NA	NA	NA	NA	NA	NA	NA	NA	NA	NA	NA	NA	NA	NA	1132	NA
HGF	NA	NA	NA	NA	NA	NA	NA	NA	NA	NA	NA	NA	NA	NA	NA	NA	NA	4	NA	NA	NA	NA	NA	NA	NA	NA	NA	NA	NA	NA
HIC1	NA	NA	NA	NA	380	NA	548	NA	NA	NA	NA	211	NA	358	401	NA	546	NA	234	153	NA	NA	436	NA	NA	NA	NA	NA	NA	NA
HIF1A	102	40	534	40	7	NA	10	301	NA	NA	262	21	6	NA	47	NA	26	NA	15	7	194	5	116	NA	3	46	2	56	2	2
HIP1R	408	NA	NA	362	99	403	190	NA	NA	306	824	338	NA	NA	NA	297	260	NA	NA	NA	NA	NA	NA	NA	325	429	26	602	1034	660
HIPK2	104	NA	302	161	NA	593	NA	461	432	108	417	NA	91	69	66	106	85	NA	18	95	29	128	196	NA	NA	102	484	299	715	910
HIPK3	741	892	859	755	863	NA	NA	NA	NA	589	NA	NA	NA	NA	541	NA	NA	NA	NA	1156	NA	NA	NA	NA	637	861	NA	988	693	817
HIST1H2BC	NA	NA	NA	NA	NA	NA	NA	NA	NA	NA	NA	NA	NA	NA	475	NA	NA	638	NA	837	646	NA	NA	NA	NA	467	897	807	750	NA
HIST1H2BD	NA	NA	NA	NA	NA	NA	NA	NA	NA	NA	NA	682	NA	296	390	NA	390	469	NA	339	NA	267	626	NA	NA	308	523	369	495	500
HIST2H2AC	NA	NA	NA	NA	NA	NA	NA	NA	NA	NA	NA	NA	NA	NA	624	NA	NA	NA	NA	NA	NA	NA	631	NA	NA	NA	NA	NA	NA	NA
HIST4H4	730	NA	544	NA	NA	NA	NA	NA	735	NA	NA	NA	NA	NA	NA	NA	NA	NA	NA	NA	NA	NA	NA	NA	NA	NA	NA	NA	NA	NA
HIVEP1	NA	NA	NA	NA	NA	NA	NA	NA	NA	NA	NA	NA	NA	NA	NA	NA	NA	NA	NA	NA	NA	NA	NA	NA	NA	1170	573	735	NA	NA
HIVEP2	NA	NA	NA	NA	791	NA	NA	NA	NA	NA	906	718	201	NA	299	NA	279	NA	NA	891	521	399	375	275	NA	792	232	595	439	361
HIVEP3	NA	NA	NA	NA	NA	NA	NA	NA	NA	NA	NA	NA	NA	NA	NA	NA	NA	NA	NA	NA	NA	NA	488	NA	NA	NA	NA	NA	NA	NA
HK1	NA	NA	NA	NA	NA	NA	NA	NA	NA	NA	NA	NA	428	NA	NA	NA	NA	NA	NA	1056	NA	NA	NA	NA	NA	NA	NA	NA	NA	NA
HK2	NA	NA	NA	NA	NA	NA	NA	NA	NA	NA	NA	NA	NA	NA	725	NA	NA	653	NA	622	NA	136	167	NA	NA	NA	709	371	1017	634
HKDC1	NA	NA	NA	NA	NA	NA	NA	NA	NA	NA	NA	NA	NA	NA	NA	NA	NA	NA	NA	NA	NA	NA	NA	NA	NA	NA	NA	NA	959	NA
HLA-A	NA	NA	NA	NA	NA	NA	NA	NA	NA	NA	NA	886	NA	NA	NA	NA	NA	NA	NA	NA	NA	NA	NA	NA	609	NA	NA	NA	NA	NA
HLA-DRB1	NA	NA	NA	NA	NA	NA	NA	NA	NA	NA	NA	NA	NA	439	NA	NA	319	NA	NA	NA	NA	NA	NA	NA	NA	NA	NA	NA	NA	NA
HLA-E	NA	NA	NA	NA	NA	NA	NA	NA	NA	NA	NA	NA	NA	500	NA	NA	469	NA	NA	NA	NA	NA	NA	NA	NA	NA	NA	NA	NA	NA
HMGA1	NA	NA	NA	NA	NA	NA	NA	NA	NA	NA	NA	NA	NA	NA	NA	NA	NA	324	NA	NA	NA	NA	NA	NA	NA	NA	NA	NA	NA	NA
HMGA2	NA	NA	NA	NA	NA	NA	NA	NA	NA	NA	NA	NA	NA	NA	NA	NA	NA	270	NA	NA	NA	NA	NA	NA	NA	NA	NA	NA	NA	NA
HMGB1	NA	NA	NA	NA	NA	NA	NA	NA	NA	NA	NA	NA	NA	NA	NA	NA	NA	NA	NA	NA	NA	NA	NA	NA	338	739	696	NA	NA	763
HMGN3	NA	NA	NA	NA	NA	NA	NA	NA	NA	NA	NA	NA	NA	NA	NA	NA	NA	NA	NA	NA	NA	NA	407	NA	NA	NA	NA	NA	NA	NA
HMGN4	NA	NA	NA	NA	NA	NA	NA	NA	NA	NA	NA	NA	NA	NA	NA	NA	NA	NA	NA	NA	NA	NA	NA	NA	NA	1150	NA	1209	NA	NA
HMOX1	NA	NA	NA	NA	NA	NA	NA	NA	NA	NA	NA	NA	176	37	507	132	NA	NA	223	225	237	111	NA	NA	NA	NA	NA	NA	NA	NA
HMOX2	570	NA	NA	NA	NA	NA	NA	467	NA	NA	NA	NA	NA	NA	NA	NA	NA	NA	NA	NA	NA	NA	NA	NA	NA	NA	1220	NA	NA	NA
HNF1A	NA	NA	NA	NA	NA	NA	NA	NA	NA	NA	NA	NA	NA	NA	NA	NA	506	NA	NA	NA	NA	NA	NA	NA	513	409	NA	NA	1072	NA
HNF1B	344	315	391	351	384	NA	NA	NA	NA	259	101	577	NA	314	NA	388	513	474	NA	NA	338	NA	171	NA	368	2	19	3	15	7
HNF4A	NA	NA	NA	NA	NA	NA	NA	NA	NA	NA	NA	NA	NA	NA	NA	730	NA	NA	NA	NA	NA	NA	NA	NA	NA	NA	NA	NA	NA	NA
HNF4G	NA	NA	NA	NA	NA	NA	NA	NA	NA	NA	NA	NA	NA	NA	NA	NA	NA	135	NA	NA	NA	NA	NA	NA	NA	NA	NA	NA	1470	529
HNRNPA0	818	NA	NA	1098	NA	NA	NA	NA	NA	NA	NA	NA	NA	NA	NA	531	NA	NA	NA	NA	NA	NA	NA	NA	NA	NA	NA	NA	NA	NA
HNRNPA2B1	NA	554	483	759	NA	NA	NA	NA	NA	NA	NA	NA	316	351	NA	427	505	NA	NA	504	378	NA	NA	NA	471	211	NA	NA	NA	NA
HNRNPF	NA	844	NA	NA	NA	NA	NA	NA	NA	NA	NA	667	384	NA	NA	NA	NA	399	NA	538	NA	NA	300	85	NA	NA	NA	NA	NA	743
HNRNPH1	NA	NA	NA	NA	NA	NA	NA	NA	NA	NA	NA	NA	NA	NA	NA	NA	NA	602	NA	NA	NA	NA	NA	NA	NA	NA	NA	NA	NA	NA
HNRNPH3	NA	NA	NA	NA	NA	NA	NA	NA	NA	NA	NA	NA	NA	NA	NA	NA	NA	NA	NA	NA	NA	NA	NA	NA	872	NA	NA	NA	NA	NA
HNRNPL	NA	NA	428	551	NA	NA	NA	NA	NA	NA	NA	NA	NA	NA	NA	NA	NA	607	NA	NA	NA	NA	324	NA	NA	NA	510	848	NA	NA
HNRNPU	NA	NA	NA	NA	NA	NA	NA	NA	NA	NA	NA	746	NA	NA	NA	724	649	NA	NA	776	367	NA	572	398	859	1232	NA	NA	NA	984
HNRNPUL1	NA	NA	NA	NA	1019	NA	NA	NA	NA	NA	NA	NA	NA	NA	NA	NA	NA	NA	NA	NA	NA	NA	NA	NA	NA	NA	NA	NA	NA	NA
HNRNPUL2	NA	NA	NA	976	NA	NA	NA	NA	NA	NA	NA	NA	NA	NA	NA	NA	NA	NA	NA	NA	NA	NA	NA	NA	NA	NA	NA	NA	NA	NA
HOMEZ	NA	NA	NA	1039	NA	NA	NA	NA	NA	NA	NA	NA	NA	NA	NA	NA	NA	NA	NA	NA	NA	NA	NA	NA	NA	NA	NA	NA	NA	NA
HOOK1	NA	NA	NA	NA	NA	NA	NA	NA	NA	NA	NA	NA	NA	NA	NA	NA	NA	NA	NA	NA	NA	NA	NA	NA	NA	NA	NA	1137	1331	NA
HOOK2	NA	NA	98	232	55	NA	NA	NA	NA	NA	NA	NA	NA	54	NA	NA	NA	NA	NA	NA	NA	NA	NA	NA	NA	223	70	130	NA	101
HORMAD2	379	NA	NA	NA	NA	NA	NA	NA	NA	NA	NA	NA	NA	NA	NA	NA	NA	NA	NA	NA	NA	NA	NA	NA	NA	NA	NA	NA	NA	NA
HOXA2	NA	NA	NA	NA	1067	NA	NA	NA	NA	NA	NA	NA	NA	NA	NA	NA	NA	NA	NA	NA	NA	NA	NA	NA	NA	NA	NA	NA	NA	NA
HOXA3	NA	NA	NA	NA	NA	NA	NA	NA	NA	NA	NA	NA	NA	NA	715	NA	NA	NA	NA	NA	NA	NA	NA	NA	NA	NA	NA	NA	NA	NA
HOXA9	NA	NA	NA	NA	NA	NA	NA	NA	NA	NA	NA	NA	NA	322	NA	NA	NA	NA	NA	NA	NA	NA	NA	NA	NA	NA	NA	NA	NA	NA
HOXB2	NA	NA	NA	NA	NA	NA	NA	NA	NA	NA	NA	NA	NA	451	569	NA	NA	572	327	NA	155	291	NA	NA	136	NA	369	NA	NA	89
HOXC10	NA	NA	NA	NA	NA	NA	NA	NA	NA	NA	NA	NA	NA	NA	414	NA	NA	NA	NA	NA	NA	338	NA	NA	NA	NA	NA	NA	NA	NA
HOXC9	NA	NA	NA	NA	NA	NA	NA	NA	NA	NA	NA	NA	NA	NA	367	NA	NA	NA	NA	NA	NA	NA	NA	NA	NA	NA	NA	NA	NA	NA
HOXD8	NA	NA	NA	NA	NA	NA	586	NA	NA	NA	NA	NA	NA	NA	NA	NA	NA	NA	NA	NA	219	NA	NA	NA	NA	NA	NA	NA	NA	NA
HPCAL1	NA	NA	NA	NA	NA	NA	NA	NA	NA	NA	NA	NA	114	39	14	27	17	NA	297	1134	397	196	NA	NA	NA	NA	1302	NA	727	843
HPGD	437	941	NA	NA	NA	NA	NA	NA	NA	NA	NA	NA	NA	NA	NA	NA	NA	NA	NA	NA	NA	NA	NA	NA	NA	NA	NA	NA	NA	NA
HPN	NA	NA	936	NA	NA	NA	NA	NA	NA	NA	NA	NA	NA	NA	NA	NA	NA	NA	NA	NA	601	NA	NA	NA	NA	NA	NA	NA	NA	NA
HPS4	NA	NA	NA	593	NA	569	NA	NA	NA	465	NA	NA	NA	NA	NA	NA	NA	NA	NA	NA	NA	NA	574	NA	NA	NA	NA	NA	NA	NA
HPYR1	NA	NA	NA	NA	NA	NA	NA	NA	NA	NA	NA	NA	NA	NA	NA	NA	NA	NA	NA	NA	NA	NA	NA	NA	NA	NA	1019	1148	NA	NA
HRASLS2	NA	NA	NA	NA	NA	NA	NA	NA	NA	NA	NA	NA	NA	NA	NA	NA	NA	NA	NA	NA	NA	NA	NA	NA	NA	NA	244	388	NA	NA
HRH1	NA	NA	NA	NA	NA	NA	NA	NA	NA	NA	NA	NA	NA	NA	NA	NA	NA	NA	NA	719	NA	NA	NA	NA	NA	559	410	473	NA	904
HS1BP3	697	NA	893	1045	933	NA	355	NA	NA	NA	287	168	152	87	2	45	61	NA	68	105	57	10	310	NA	440	168	58	332	33	217
HS3ST1	NA	NA	1011	NA	NA	NA	NA	NA	NA	NA	949	NA	NA	NA	NA	NA	NA	NA	NA	NA	NA	NA	NA	NA	421	295	163	120	95	764
HS3ST6	NA	NA	NA	NA	NA	NA	NA	NA	NA	NA	NA	NA	NA	NA	NA	NA	NA	NA	NA	NA	NA	NA	NA	NA	NA	NA	NA	374	NA	NA
HS6ST1	NA	NA	NA	313	NA	209	456	NA	NA	214	229	440	NA	NA	NA	NA	NA	NA	NA	NA	NA	NA	525	NA	NA	NA	NA	NA	1427	NA
HSD11B1	NA	NA	NA	NA	NA	NA	NA	418	NA	NA	NA	NA	NA	NA	NA	NA	NA	NA	NA	NA	NA	NA	NA	NA	NA	NA	NA	NA	NA	NA
HSD11B2	13	NA	45	45	22	13	7	5	13	45	203	141	NA	NA	NA	191	542	NA	NA	NA	222	NA	NA	NA	NA	NA	NA	NA	NA	690
HSD17B4	NA	NA	NA	NA	952	NA	NA	NA	NA	NA	NA	NA	NA	NA	NA	NA	NA	NA	NA	NA	NA	NA	NA	NA	NA	NA	NA	NA	NA	NA
HSF1	NA	NA	NA	887	NA	NA	NA	NA	NA	NA	NA	NA	NA	NA	NA	NA	NA	NA	NA	NA	NA	NA	NA	NA	NA	NA	NA	NA	NA	NA
HSF4	NA	NA	NA	NA	NA	NA	NA	NA	NA	NA	NA	NA	NA	NA	568	NA	NA	NA	NA	NA	NA	NA	NA	NA	NA	NA	NA	NA	NA	NA
HSP90AA1	NA	647	NA	NA	NA	NA	NA	NA	NA	NA	NA	NA	NA	NA	NA	NA	NA	NA	NA	NA	NA	NA	NA	NA	NA	NA	NA	NA	NA	NA
HSP90AA4P	NA	NA	733	NA	NA	NA	NA	NA	NA	NA	NA	NA	NA	NA	NA	NA	NA	NA	NA	NA	NA	NA	NA	NA	NA	NA	NA	NA	NA	NA
HSP90AB3P	NA	199	288	215	434	NA	NA	NA	NA	102	NA	NA	NA	NA	NA	NA	NA	NA	NA	NA	NA	NA	NA	NA	NA	NA	NA	NA	NA	NA
HSP90B3P	NA	NA	NA	NA	NA	NA	NA	NA	NA	NA	NA	NA	NA	NA	NA	NA	NA	NA	NA	NA	NA	NA	NA	NA	NA	1234	NA	1232	NA	891
HSPA1B	NA	NA	NA	NA	979	466	553	335	506	NA	NA	294	NA	294	NA	290	412	NA	NA	260	195	NA	NA	NA	NA	NA	NA	854	954	NA
HSPA4	NA	NA	NA	NA	NA	NA	NA	NA	NA	NA	NA	NA	NA	NA	NA	NA	NA	NA	NA	NA	NA	NA	NA	NA	635	1256	NA	NA	NA	NA
HSPA6	NA	NA	NA	1134	NA	NA	NA	NA	NA	NA	NA	NA	NA	NA	NA	NA	NA	NA	NA	NA	NA	NA	NA	NA	NA	NA	NA	NA	NA	NA
HSPA8	NA	1045	NA	1069	NA	435	NA	NA	NA	NA	NA	635	NA	NA	NA	697	NA	NA	NA	691	NA	NA	NA	277	NA	NA	NA	NA	1209	NA
HSPB1	184	51	87	258	336	7	67	90	53	284	294	92	93	85	191	59	163	232	160	52	41	NA	127	NA	15	15	68	47	275	59
HSPB7	NA	NA	NA	NA	NA	NA	NA	NA	NA	NA	NA	765	NA	NA	NA	NA	NA	NA	NA	NA	NA	NA	NA	NA	NA	NA	NA	NA	NA	NA
HSPB8	NA	NA	NA	NA	NA	NA	NA	NA	NA	NA	NA	NA	NA	513	NA	332	568	562	NA	607	227	NA	NA	NA	176	125	278	468	509	128
HSPD1	NA	NA	NA	NA	NA	NA	NA	NA	NA	NA	NA	NA	NA	420	NA	375	NA	NA	NA	NA	NA	NA	NA	NA	539	942	NA	NA	NA	789
HSPE1	NA	NA	NA	NA	NA	NA	NA	NA	NA	NA	NA	NA	NA	NA	NA	NA	798	NA	NA	NA	NA	NA	NA	NA	NA	NA	NA	NA	NA	NA
HSPG2	NA	757	NA	762	300	NA	148	NA	NA	NA	NA	115	NA	489	NA	711	NA	NA	266	152	NA	396	NA	NA	NA	1029	959	1153	NA	1007
HTR1F	NA	NA	NA	NA	NA	NA	NA	NA	NA	NA	NA	NA	NA	NA	NA	NA	NA	655	NA	NA	NA	NA	NA	NA	NA	NA	NA	NA	NA	NA
HTRA4	NA	1027	972	NA	NA	NA	NA	NA	571	449	NA	NA	NA	NA	NA	NA	NA	NA	NA	NA	NA	NA	NA	NA	NA	NA	NA	NA	438	NA
HUNK	NA	NA	NA	NA	NA	NA	NA	NA	NA	NA	NA	NA	NA	NA	NA	380	NA	NA	NA	NA	NA	NA	NA	NA	NA	303	1059	202	787	596
ICAM2	NA	NA	NA	NA	NA	NA	NA	NA	NA	NA	NA	NA	NA	NA	NA	NA	619	NA	NA	NA	NA	NA	NA	NA	NA	NA	NA	NA	NA	NA
ICOSLG	NA	881	796	210	NA	NA	NA	NA	NA	210	958	704	NA	NA	NA	NA	NA	NA	NA	NA	NA	NA	NA	NA	NA	NA	NA	NA	NA	NA
ID1	NA	NA	NA	NA	1132	NA	NA	NA	NA	NA	NA	NA	NA	NA	NA	NA	NA	NA	NA	NA	NA	365	NA	NA	NA	475	710	NA	485	380
ID2	NA	NA	NA	1153	NA	NA	NA	NA	NA	NA	550	579	NA	407	575	682	642	NA	NA	507	395	324	395	NA	556	236	240	158	138	501
ID3	859	864	708	923	391	NA	638	NA	NA	NA	NA	242	314	218	370	NA	310	NA	NA	240	NA	337	NA	NA	NA	273	617	188	267	115
ID4	NA	NA	NA	NA	NA	NA	NA	NA	NA	NA	NA	NA	NA	NA	NA	NA	NA	NA	NA	NA	NA	NA	NA	NA	NA	647	NA	270	NA	NA
IDH2	355	406	120	59	463	27	359	291	243	283	83	73	34	NA	NA	NA	NA	NA	NA	NA	NA	NA	NA	258	NA	NA	NA	NA	NA	NA
IER2	492	182	175	320	102	228	221	286	387	376	109	107	45	108	43	80	56	307	85	106	55	49	56	33	357	136	42	50	35	97
IER3	NA	200	NA	304	825	NA	NA	NA	NA	NA	425	210	103	NA	93	NA	NA	NA	96	128	77	155	NA	NA	622	793	346	231	363	255
IER5	NA	NA	NA	NA	NA	NA	NA	NA	NA	NA	NA	NA	192	NA	397	NA	NA	NA	212	940	NA	NA	NA	NA	NA	NA	NA	NA	957	NA
IER5L	NA	884	714	NA	570	NA	520	548	NA	NA	524	340	361	383	619	547	454	519	389	544	225	NA	493	NA	283	327	667	281	257	238
IFFO2	NA	NA	NA	NA	NA	NA	NA	NA	NA	NA	NA	NA	NA	NA	NA	NA	377	NA	NA	441	NA	NA	NA	NA	718	NA	159	847	1141	958
IFI16	NA	NA	NA	NA	NA	NA	NA	NA	NA	NA	NA	NA	NA	NA	NA	NA	NA	329	NA	769	NA	NA	NA	NA	NA	NA	NA	NA	NA	NA
IFI30	NA	NA	NA	NA	NA	NA	NA	NA	NA	NA	NA	NA	NA	NA	NA	NA	NA	NA	NA	NA	NA	NA	NA	NA	NA	NA	NA	NA	1166	NA
IFIT1B	NA	663	437	744	524	NA	NA	NA	NA	NA	NA	NA	NA	NA	NA	NA	NA	NA	NA	NA	NA	NA	NA	NA	843	NA	NA	NA	NA	NA
IFIT2	846	1069	845	NA	856	NA	NA	NA	NA	NA	NA	NA	NA	NA	NA	NA	NA	NA	NA	NA	NA	NA	NA	NA	381	620	NA	489	1464	416
IFIT3	NA	NA	NA	NA	NA	NA	NA	NA	NA	NA	NA	NA	NA	325	NA	385	427	NA	NA	574	452	NA	NA	NA	NA	181	NA	224	377	355
IFIT5	NA	NA	NA	NA	NA	NA	NA	NA	NA	NA	NA	NA	NA	NA	NA	NA	366	NA	NA	NA	NA	NA	NA	NA	NA	545	NA	965	NA	NA
IFITM3	NA	NA	NA	NA	647	NA	491	NA	NA	NA	723	172	187	270	223	301	119	NA	154	131	170	223	NA	205	709	492	NA	NA	255	618
IFNAR2	NA	NA	NA	NA	NA	NA	NA	NA	NA	NA	NA	NA	NA	NA	NA	NA	NA	NA	NA	738	NA	NA	NA	200	NA	NA	1027	NA	NA	NA
IFNGR1	NA	NA	NA	NA	NA	NA	NA	NA	NA	NA	NA	NA	NA	NA	NA	NA	NA	NA	NA	564	NA	362	NA	NA	NA	NA	870	NA	556	NA
IFNGR2	NA	NA	NA	437	NA	NA	NA	NA	NA	NA	NA	931	285	303	190	NA	295	222	NA	715	300	NA	55	NA	780	NA	1278	NA	320	810
IFRD1	NA	NA	622	870	870	NA	NA	NA	NA	NA	NA	NA	NA	NA	NA	NA	NA	NA	NA	NA	NA	NA	NA	NA	NA	NA	884	NA	NA	NA
IFT122	NA	NA	NA	NA	NA	NA	NA	NA	NA	NA	NA	NA	NA	NA	NA	NA	NA	NA	NA	NA	NA	NA	NA	NA	NA	NA	1161	NA	NA	NA
IGF1	390	NA	NA	NA	NA	NA	NA	NA	NA	NA	NA	NA	NA	NA	NA	NA	NA	NA	NA	NA	NA	NA	NA	NA	NA	NA	NA	NA	NA	NA
IGF1R	709	481	531	NA	NA	NA	543	NA	NA	NA	612	857	NA	NA	NA	NA	NA	NA	NA	NA	NA	NA	NA	NA	554	745	NA	490	1255	NA
IGF2BP1	NA	NA	NA	NA	NA	NA	NA	NA	NA	NA	NA	NA	NA	NA	NA	NA	NA	284	NA	NA	NA	NA	NA	NA	NA	NA	NA	NA	NA	NA
IGF2BP2	NA	798	788	NA	NA	NA	NA	NA	785	NA	839	NA	NA	NA	NA	NA	NA	NA	NA	NA	NA	NA	NA	NA	NA	NA	NA	NA	NA	NA
IGF2R	NA	NA	NA	NA	NA	NA	NA	NA	NA	NA	NA	NA	NA	NA	NA	NA	NA	NA	NA	NA	NA	NA	NA	NA	NA	NA	795	NA	451	NA
IGFBP3	NA	NA	NA	NA	NA	NA	NA	NA	NA	NA	NA	NA	NA	NA	484	NA	582	NA	NA	NA	NA	NA	155	NA	NA	443	NA	795	NA	NA
IGFBP4	NA	NA	NA	NA	NA	NA	NA	NA	NA	NA	NA	666	NA	NA	517	402	348	NA	NA	421	425	NA	273	NA	NA	281	NA	268	565	278
IGLL1	NA	NA	NA	NA	NA	NA	NA	NA	NA	NA	NA	NA	NA	NA	NA	NA	NA	NA	NA	NA	NA	NA	NA	NA	NA	383	NA	694	NA	NA
IGLL5	NA	NA	NA	NA	NA	NA	NA	NA	NA	NA	NA	NA	NA	NA	NA	NA	NA	NA	NA	NA	NA	NA	NA	342	NA	NA	NA	NA	NA	NA
IGSF3	NA	NA	NA	NA	NA	NA	NA	NA	NA	NA	823	NA	NA	NA	NA	NA	NA	NA	NA	NA	NA	NA	NA	NA	NA	NA	NA	NA	NA	NA
IKBKE	NA	NA	NA	NA	NA	NA	NA	NA	NA	NA	NA	NA	NA	NA	NA	NA	NA	NA	NA	NA	NA	NA	578	NA	NA	NA	NA	NA	NA	NA
IKZF1	NA	NA	NA	NA	NA	NA	NA	NA	NA	NA	NA	NA	NA	NA	NA	NA	NA	NA	NA	NA	NA	NA	NA	146	NA	NA	NA	NA	NA	NA
IL10RA	NA	NA	NA	NA	NA	NA	NA	NA	NA	NA	NA	NA	255	NA	NA	NA	712	NA	NA	477	NA	347	NA	43	NA	NA	1216	NA	529	NA
IL12B	NA	NA	NA	687	NA	NA	NA	NA	NA	470	NA	NA	NA	NA	NA	NA	NA	NA	NA	NA	NA	NA	NA	NA	NA	NA	NA	NA	NA	NA
IL15	NA	NA	NA	NA	NA	NA	NA	NA	NA	NA	NA	NA	NA	NA	NA	NA	NA	644	NA	NA	NA	NA	NA	NA	NA	NA	NA	NA	NA	NA
IL15RA	NA	NA	NA	NA	NA	NA	NA	NA	NA	NA	NA	NA	NA	NA	NA	NA	NA	NA	NA	NA	NA	NA	210	NA	NA	NA	NA	NA	NA	NA
IL16	NA	NA	NA	NA	NA	NA	NA	NA	NA	NA	NA	NA	NA	NA	NA	NA	NA	NA	NA	888	NA	NA	NA	124	NA	NA	NA	NA	1271	NA
IL17RB	NA	NA	NA	NA	NA	NA	NA	NA	NA	NA	NA	NA	NA	NA	NA	NA	NA	NA	NA	NA	NA	NA	NA	NA	NA	NA	NA	NA	1232	735
IL18	NA	NA	NA	NA	NA	NA	NA	NA	NA	NA	876	NA	NA	NA	NA	NA	NA	NA	NA	NA	NA	NA	NA	NA	NA	NA	NA	NA	NA	NA
IL18BP	NA	NA	NA	NA	NA	NA	NA	NA	NA	NA	NA	NA	NA	NA	NA	NA	NA	NA	NA	NA	545	NA	NA	NA	NA	NA	NA	NA	NA	NA
IL1R1	NA	NA	NA	NA	NA	NA	NA	NA	NA	NA	NA	NA	NA	NA	620	NA	NA	NA	NA	332	NA	NA	NA	NA	NA	805	885	NA	NA	NA
IL1R2	NA	NA	NA	NA	NA	NA	NA	NA	NA	NA	NA	569	44	NA	228	NA	730	NA	134	84	NA	190	NA	NA	NA	346	NA	1108	NA	NA
IL1RL2	NA	NA	NA	NA	NA	NA	NA	NA	NA	NA	NA	NA	NA	NA	NA	NA	NA	NA	NA	939	NA	NA	NA	NA	NA	NA	NA	NA	NA	NA
IL23R	NA	NA	NA	NA	NA	NA	NA	NA	NA	NA	NA	NA	NA	NA	NA	NA	NA	NA	NA	NA	NA	NA	NA	NA	NA	926	NA	NA	NA	NA
IL32	NA	NA	NA	NA	NA	NA	NA	NA	NA	NA	NA	NA	NA	NA	NA	NA	622	NA	NA	727	NA	NA	NA	NA	NA	NA	740	NA	803	NA
IL4R	NA	NA	NA	NA	678	NA	NA	NA	NA	NA	NA	588	323	NA	451	NA	683	NA	206	333	NA	250	347	NA	NA	NA	409	NA	NA	742
IL6R	NA	NA	810	539	938	NA	NA	NA	NA	NA	627	432	106	60	366	124	93	NA	346	115	9	256	159	106	46	222	108	313	63	77
IL6ST	NA	NA	NA	NA	NA	NA	NA	NA	NA	NA	NA	NA	NA	NA	NA	NA	NA	NA	NA	NA	NA	NA	NA	NA	NA	NA	NA	NA	1178	NA
IMPA2	46	60	183	14	136	109	189	171	88	11	142	219	NA	269	NA	261	155	511	NA	NA	NA	NA	NA	NA	111	37	186	26	79	88
INF2	NA	NA	NA	NA	NA	NA	NA	NA	NA	NA	NA	487	NA	NA	NA	731	NA	NA	NA	768	NA	NA	477	NA	NA	642	697	540	NA	NA
ING1	NA	NA	NA	NA	NA	NA	NA	NA	NA	NA	NA	539	NA	156	NA	NA	NA	NA	NA	NA	NA	NA	627	NA	NA	NA	267	572	NA	534
INHBA	NA	NA	NA	NA	NA	NA	NA	NA	NA	NA	NA	NA	NA	NA	NA	647	NA	NA	NA	NA	NA	NA	NA	NA	NA	868	NA	NA	NA	NA
INO80D	NA	NA	NA	NA	NA	NA	NA	NA	NA	NA	NA	NA	NA	NA	NA	NA	NA	NA	NA	NA	NA	NA	NA	NA	812	NA	765	1216	885	NA
INPP4A	NA	547	NA	NA	NA	NA	NA	NA	NA	NA	650	NA	NA	NA	NA	NA	NA	NA	NA	NA	NA	NA	NA	163	NA	NA	NA	NA	NA	NA
INPP4B	863	461	NA	NA	NA	NA	NA	NA	NA	NA	NA	NA	NA	NA	NA	NA	NA	432	NA	NA	NA	NA	NA	NA	NA	NA	NA	NA	NA	NA
INPP5A	NA	NA	NA	1167	NA	NA	NA	NA	NA	NA	NA	NA	NA	NA	NA	NA	NA	NA	NA	NA	NA	NA	NA	NA	NA	NA	NA	829	NA	NA
INPP5D	NA	NA	NA	NA	NA	NA	NA	NA	NA	NA	NA	804	309	NA	NA	NA	NA	NA	400	394	NA	NA	NA	164	NA	NA	NA	NA	NA	NA
INPP5J	347	NA	NA	628	793	136	634	155	121	545	NA	NA	NA	NA	NA	NA	NA	NA	NA	NA	NA	NA	NA	NA	NA	NA	NA	NA	NA	NA
INSIG1	NA	984	NA	NA	NA	NA	NA	NA	649	NA	NA	NA	NA	NA	NA	NA	NA	NA	NA	NA	NA	NA	NA	NA	NA	NA	NA	NA	NA	NA
INSR	NA	NA	723	NA	846	NA	447	NA	NA	NA	NA	NA	NA	522	NA	NA	566	NA	NA	970	NA	NA	NA	NA	NA	NA	NA	NA	NA	NA
INTS3	NA	NA	NA	NA	NA	NA	NA	NA	NA	NA	NA	NA	NA	NA	NA	NA	NA	NA	421	363	NA	451	NA	NA	349	317	586	NA	234	356
INTS6	NA	NA	NA	NA	NA	NA	NA	NA	NA	NA	NA	NA	NA	NA	NA	NA	NA	NA	NA	NA	NA	NA	NA	NA	NA	1200	NA	NA	NA	NA
IQCK	NA	598	246	881	848	383	662	NA	405	NA	331	405	NA	NA	NA	NA	NA	NA	NA	1122	NA	NA	NA	NA	NA	NA	NA	NA	NA	NA
IQGAP2	NA	325	NA	519	563	NA	374	422	NA	NA	NA	NA	NA	NA	NA	NA	NA	NA	NA	NA	NA	NA	NA	NA	NA	NA	NA	NA	NA	NA
IQSEC1	NA	835	951	790	NA	NA	228	NA	NA	NA	713	138	315	NA	NA	NA	NA	NA	NA	389	NA	405	NA	83	849	NA	783	NA	381	NA
IQUB	NA	NA	NA	NA	NA	NA	NA	NA	NA	NA	NA	NA	NA	NA	NA	NA	NA	NA	NA	NA	NA	NA	NA	NA	NA	455	NA	650	NA	NA
IRAK2	NA	NA	NA	NA	NA	NA	NA	NA	NA	NA	NA	813	NA	NA	NA	NA	NA	242	NA	820	NA	NA	NA	NA	NA	NA	NA	NA	670	NA
IRF1	NA	1087	NA	NA	NA	NA	128	NA	NA	NA	NA	75	8	9	NA	7	14	123	147	21	NA	21	224	3	NA	NA	NA	1152	973	NA
IRF2	603	600	445	522	609	NA	NA	NA	419	NA	533	633	NA	NA	NA	NA	NA	NA	NA	838	NA	NA	318	301	NA	NA	936	1122	880	NA
IRF2BP1	NA	NA	NA	NA	NA	NA	NA	NA	NA	NA	NA	NA	NA	NA	724	NA	NA	NA	NA	NA	NA	NA	NA	NA	NA	NA	NA	NA	NA	NA
IRF2BP2	287	409	315	68	173	284	187	277	390	203	277	116	38	83	22	168	47	NA	48	78	25	54	69	34	41	41	NA	69	24	109
IRF5	NA	NA	NA	NA	NA	NA	NA	NA	NA	NA	NA	NA	NA	NA	NA	NA	NA	NA	NA	NA	NA	NA	NA	NA	NA	NA	NA	NA	NA	938
IRF8	NA	NA	NA	NA	NA	NA	NA	NA	NA	NA	NA	NA	NA	NA	NA	NA	NA	NA	NA	1269	NA	NA	NA	NA	NA	NA	NA	NA	1392	NA
IRS1	130	269	117	318	542	455	558	274	NA	235	168	356	NA	NA	NA	NA	NA	NA	NA	NA	NA	NA	NA	NA	NA	1195	1183	NA	NA	884
IRS2	823	NA	571	NA	506	NA	248	273	NA	NA	NA	NA	254	NA	NA	NA	NA	NA	NA	1006	NA	417	391	NA	NA	NA	NA	NA	NA	NA
IRX3	NA	NA	NA	NA	NA	NA	NA	NA	NA	NA	NA	NA	NA	315	NA	204	521	NA	NA	NA	529	NA	485	NA	235	89	466	148	334	428
ISCU	NA	NA	NA	NA	NA	NA	NA	NA	NA	NA	NA	NA	NA	NA	NA	NA	NA	NA	NA	NA	NA	NA	NA	NA	NA	NA	953	NA	NA	NA
ISG15	NA	NA	NA	NA	NA	NA	NA	NA	NA	NA	NA	NA	NA	NA	NA	NA	491	NA	NA	NA	NA	NA	NA	NA	NA	NA	NA	NA	NA	NA
ISG20	NA	NA	NA	668	NA	NA	NA	NA	NA	NA	664	254	320	NA	559	709	414	NA	183	498	NA	140	517	114	NA	NA	470	NA	NA	NA
ISL1	216	NA	NA	NA	NA	NA	NA	NA	NA	NA	NA	NA	NA	NA	NA	NA	NA	NA	NA	NA	NA	NA	NA	NA	NA	NA	NA	NA	NA	NA
ISPD	NA	NA	NA	NA	NA	NA	NA	NA	NA	NA	NA	NA	NA	NA	NA	NA	NA	NA	NA	NA	NA	NA	NA	NA	NA	334	760	355	NA	NA
ISYNA1	NA	NA	NA	NA	NA	NA	NA	NA	NA	NA	NA	NA	NA	NA	NA	NA	NA	NA	NA	NA	652	NA	NA	NA	NA	NA	NA	NA	NA	NA
ITGA1	455	332	759	507	633	NA	625	501	529	542	NA	759	NA	518	NA	NA	461	NA	NA	166	212	NA	NA	NA	NA	NA	NA	NA	NA	NA
ITGA3	NA	NA	NA	NA	NA	NA	NA	NA	NA	NA	NA	434	NA	NA	333	331	383	141	341	395	546	341	NA	331	877	170	101	89	295	125
ITGA5	NA	NA	NA	NA	1033	NA	NA	NA	NA	NA	NA	630	261	NA	650	NA	NA	NA	77	594	NA	225	608	NA	NA	NA	NA	NA	NA	NA
ITGA6	172	237	318	310	247	NA	NA	173	NA	NA	154	914	NA	NA	NA	NA	NA	NA	NA	NA	NA	NA	NA	NA	NA	NA	772	NA	997	NA
ITGAE	NA	NA	NA	NA	NA	NA	NA	NA	NA	NA	NA	NA	NA	NA	NA	NA	NA	NA	NA	NA	NA	NA	646	NA	NA	NA	NA	NA	NA	NA
ITGAV	NA	NA	NA	NA	NA	NA	NA	NA	NA	NA	392	NA	NA	NA	NA	NA	NA	NA	NA	NA	NA	NA	NA	NA	NA	NA	NA	NA	NA	NA
ITGB1	NA	NA	NA	NA	NA	NA	NA	NA	NA	NA	NA	NA	NA	NA	NA	NA	NA	86	NA	711	NA	NA	NA	NA	NA	NA	535	NA	953	NA
ITGB1BP1	NA	NA	NA	1259	NA	NA	NA	NA	NA	NA	161	NA	NA	NA	NA	NA	NA	NA	NA	NA	NA	NA	NA	NA	NA	NA	NA	NA	NA	NA
ITGB2	NA	NA	NA	NA	NA	NA	NA	NA	NA	NA	NA	NA	NA	NA	NA	NA	846	NA	NA	NA	NA	NA	NA	207	NA	NA	NA	NA	NA	NA
ITGB3	NA	NA	NA	NA	NA	NA	NA	NA	NA	NA	24	249	NA	NA	323	NA	NA	79	NA	951	NA	NA	NA	NA	NA	NA	830	NA	684	413
ITGB4	NA	NA	NA	NA	NA	NA	NA	NA	NA	NA	NA	NA	NA	NA	NA	NA	NA	NA	NA	NA	NA	321	NA	NA	NA	293	NA	NA	1076	762
ITGB6	NA	NA	NA	NA	NA	NA	NA	NA	NA	NA	385	NA	NA	497	356	652	NA	43	NA	116	273	260	NA	NA	314	104	89	290	507	423
ITGB8	NA	NA	NA	982	NA	NA	NA	NA	NA	NA	NA	NA	NA	NA	NA	NA	NA	383	NA	NA	NA	NA	NA	NA	285	32	87	79	517	630
ITIH5	NA	NA	NA	NA	NA	NA	NA	NA	NA	NA	NA	NA	NA	NA	NA	NA	NA	612	NA	NA	NA	NA	NA	NA	NA	NA	NA	NA	NA	NA
ITM2B	NA	NA	NA	NA	NA	NA	NA	NA	NA	NA	NA	887	NA	NA	NA	NA	679	NA	NA	536	534	NA	NA	NA	260	320	544	500	387	608
ITPKB	NA	400	NA	369	180	NA	192	NA	NA	NA	NA	227	184	481	358	NA	351	NA	262	117	NA	NA	562	NA	NA	NA	NA	NA	564	NA
ITPKC	NA	NA	785	NA	835	NA	NA	NA	NA	NA	619	837	409	NA	516	566	NA	NA	356	444	NA	387	641	NA	NA	960	657	833	475	961
ITPR1	636	NA	844	NA	NA	NA	NA	NA	731	NA	NA	NA	NA	NA	NA	NA	NA	NA	NA	NA	NA	NA	NA	NA	NA	NA	NA	NA	NA	NA
ITPR2	110	NA	NA	943	NA	NA	NA	336	NA	NA	NA	NA	NA	NA	NA	NA	NA	NA	NA	NA	NA	NA	NA	NA	NA	NA	NA	NA	NA	NA
ITPRIP	370	762	478	469	293	518	299	378	638	NA	NA	274	NA	236	135	586	144	517	255	137	402	NA	NA	256	682	708	447	764	499	NA
ITPRIPL2	NA	804	NA	532	NA	595	NA	NA	382	NA	733	617	NA	NA	NA	NA	NA	NA	NA	NA	NA	NA	NA	NA	NA	NA	NA	753	NA	NA
IVNS1ABP	NA	NA	NA	NA	968	NA	NA	NA	NA	NA	NA	NA	NA	NA	NA	551	NA	NA	NA	1060	441	NA	NA	NA	NA	NA	NA	NA	NA	NA
JAG1	NA	NA	NA	1022	627	NA	NA	NA	NA	NA	637	118	155	93	91	113	122	438	71	57	249	NA	106	NA	282	640	511	72	434	289
JAK1	416	NA	945	NA	NA	NA	NA	NA	NA	NA	NA	NA	NA	NA	NA	NA	NA	NA	NA	965	NA	NA	NA	NA	NA	NA	NA	NA	NA	NA
JARID2	645	NA	NA	250	NA	NA	NA	NA	NA	529	NA	NA	NA	NA	NA	NA	NA	NA	NA	NA	NA	NA	NA	NA	NA	NA	NA	NA	NA	NA
JMJD5	NA	NA	NA	NA	NA	NA	NA	NA	NA	NA	NA	NA	NA	NA	NA	NA	NA	NA	NA	NA	466	NA	579	NA	NA	NA	810	NA	NA	NA
JMY	NA	979	NA	NA	NA	NA	NA	NA	NA	NA	NA	NA	NA	NA	NA	NA	NA	NA	NA	NA	NA	NA	NA	NA	NA	NA	NA	NA	NA	NA
JUB	NA	NA	NA	NA	NA	NA	NA	NA	NA	NA	NA	NA	NA	NA	NA	NA	NA	NA	NA	NA	NA	NA	NA	NA	NA	NA	NA	1212	1020	536
JUN	NA	NA	875	1149	792	NA	NA	NA	NA	NA	890	472	NA	362	242	523	442	NA	374	540	NA	439	298	344	NA	332	402	356	294	403
JUNB	210	133	NA	NA	NA	203	141	298	386	274	87	50	19	NA	21	89	35	364	37	42	46	25	44	14	171	NA	NA	NA	81	NA
JUND	NA	NA	NA	NA	NA	NA	NA	NA	NA	NA	NA	NA	282	392	418	NA	NA	NA	NA	NA	NA	NA	NA	NA	NA	NA	NA	NA	NA	NA
JUP	NA	828	NA	669	811	551	624	NA	771	539	272	383	NA	NA	NA	653	587	NA	NA	1032	678	NA	NA	NA	NA	256	641	115	NA	285
KAAG1	NA	NA	NA	NA	NA	NA	NA	NA	NA	NA	NA	NA	NA	NA	NA	NA	NA	34	NA	NA	NA	NA	NA	NA	508	NA	NA	878	241	287
KALRN	NA	NA	NA	NA	NA	NA	NA	NA	NA	NA	NA	NA	NA	NA	NA	NA	NA	NA	NA	548	NA	NA	NA	NA	NA	NA	NA	NA	NA	NA
KANK1	524	196	180	NA	686	NA	78	51	102	NA	NA	NA	NA	379	NA	NA	NA	NA	NA	NA	NA	NA	290	NA	NA	872	NA	NA	928	NA
KANK2	NA	NA	NA	NA	NA	NA	NA	NA	NA	NA	NA	455	NA	NA	NA	NA	NA	NA	NA	NA	NA	NA	NA	NA	NA	NA	NA	NA	NA	NA
KAZ	NA	NA	NA	NA	NA	NA	NA	NA	NA	NA	NA	NA	NA	NA	NA	NA	NA	NA	NA	NA	NA	NA	NA	NA	NA	1236	1325	219	NA	204
KBTBD11	NA	NA	NA	NA	NA	NA	NA	NA	NA	NA	NA	NA	NA	NA	NA	NA	NA	NA	NA	NA	NA	NA	292	NA	NA	NA	671	NA	1096	710
KBTBD12	766	NA	NA	NA	NA	NA	NA	NA	NA	NA	NA	NA	NA	NA	NA	NA	NA	NA	NA	NA	NA	NA	NA	NA	NA	NA	NA	NA	NA	NA
KBTBD2	NA	NA	NA	NA	NA	NA	NA	NA	NA	NA	NA	NA	NA	NA	NA	NA	NA	564	NA	NA	NA	NA	NA	NA	NA	NA	NA	NA	NA	NA
KCNA2	NA	NA	NA	NA	NA	NA	NA	NA	NA	NA	NA	NA	NA	NA	NA	NA	NA	NA	NA	NA	NA	NA	NA	412	NA	NA	NA	NA	NA	NA
KCNE1	485	NA	NA	936	NA	NA	NA	NA	NA	NA	NA	NA	NA	NA	NA	NA	NA	NA	NA	NA	NA	NA	NA	NA	NA	NA	NA	NA	NA	NA
KCNE4	NA	NA	NA	NA	NA	NA	NA	NA	NA	NA	NA	NA	NA	NA	NA	NA	NA	NA	NA	980	NA	NA	NA	NA	NA	NA	NA	NA	NA	NA
KCNH6	NA	NA	NA	NA	NA	NA	NA	NA	NA	NA	NA	NA	NA	NA	NA	NA	NA	NA	NA	NA	NA	NA	NA	NA	NA	NA	NA	NA	989	NA
KCNIP1	53	NA	NA	NA	NA	NA	NA	NA	NA	NA	NA	NA	NA	NA	NA	NA	NA	NA	NA	NA	NA	NA	NA	NA	NA	NA	NA	NA	NA	NA
KCNIP3	NA	323	NA	563	NA	409	NA	NA	435	516	NA	NA	NA	NA	NA	NA	NA	NA	NA	NA	NA	NA	NA	NA	NA	NA	NA	NA	558	NA
KCNJ11	544	NA	914	NA	NA	NA	NA	NA	NA	NA	NA	NA	NA	NA	NA	NA	NA	NA	NA	NA	NA	NA	NA	NA	NA	NA	NA	NA	NA	NA
KCNJ15	192	373	NA	120	240	NA	NA	NA	NA	51	NA	NA	NA	NA	NA	NA	NA	417	NA	321	NA	262	NA	NA	57	76	472	242	1283	276
KCNJ16	NA	NA	NA	NA	NA	NA	NA	NA	NA	NA	NA	NA	NA	NA	NA	NA	NA	NA	NA	NA	NA	NA	NA	NA	823	129	NA	337	1445	1001
KCNK17	NA	NA	NA	NA	NA	NA	NA	NA	NA	NA	NA	NA	NA	NA	NA	NA	NA	NA	NA	NA	NA	NA	NA	NA	NA	NA	1145	NA	NA	NA
KCNK3	NA	NA	NA	NA	NA	NA	NA	NA	NA	NA	NA	NA	NA	NA	238	NA	517	NA	NA	471	259	99	78	NA	NA	NA	NA	NA	NA	NA
KCNK5	NA	NA	NA	NA	NA	NA	NA	NA	NA	NA	NA	NA	NA	NA	NA	513	647	NA	NA	NA	440	NA	514	NA	NA	269	849	133	847	673
KCNMA1	NA	NA	NA	NA	NA	NA	NA	NA	NA	NA	NA	NA	NA	NA	NA	157	NA	NA	NA	814	713	NA	NA	NA	NA	NA	NA	NA	NA	NA
KCNN3	NA	NA	NA	952	NA	NA	NA	NA	NA	NA	NA	NA	NA	NA	NA	NA	NA	NA	NA	NA	NA	NA	NA	NA	NA	NA	NA	NA	NA	NA
KCNN4	NA	NA	NA	NA	NA	NA	NA	NA	NA	NA	NA	NA	NA	NA	NA	NA	NA	NA	NA	NA	NA	NA	NA	264	NA	NA	NA	NA	NA	NA
KCNQ1	598	116	572	330	252	338	216	72	751	NA	616	NA	NA	NA	NA	NA	NA	NA	NA	NA	NA	NA	NA	NA	NA	NA	NA	NA	NA	NA
KCNS1	NA	NA	NA	NA	NA	NA	NA	NA	NA	NA	NA	NA	NA	NA	NA	NA	NA	NA	NA	231	NA	NA	NA	NA	NA	NA	NA	NA	NA	NA
KCNT2	NA	NA	NA	NA	NA	NA	NA	NA	NA	NA	NA	NA	NA	NA	NA	NA	NA	NA	NA	NA	NA	NA	NA	NA	NA	952	NA	NA	NA	NA
KCP	NA	NA	NA	NA	NA	NA	NA	NA	NA	NA	NA	NA	NA	NA	NA	NA	NA	NA	NA	NA	NA	NA	NA	NA	NA	NA	NA	140	NA	NA
KCTD1	715	942	NA	501	NA	NA	NA	NA	NA	551	515	NA	NA	NA	NA	NA	NA	NA	NA	NA	NA	NA	NA	NA	NA	NA	NA	NA	NA	NA
KCTD11	NA	NA	NA	NA	NA	NA	NA	NA	NA	NA	NA	NA	NA	NA	NA	NA	NA	NA	NA	NA	NA	NA	NA	NA	NA	NA	1255	951	NA	915
KCTD3	NA	NA	NA	NA	NA	NA	NA	NA	NA	NA	NA	NA	NA	NA	NA	NA	NA	18	NA	NA	NA	NA	604	NA	NA	NA	NA	NA	NA	NA
KCTD4	NA	NA	NA	NA	NA	NA	NA	NA	NA	NA	NA	NA	NA	NA	NA	NA	NA	171	NA	NA	NA	NA	NA	NA	NA	NA	NA	NA	NA	NA
KCTD7	NA	NA	NA	NA	NA	NA	NA	NA	NA	NA	NA	NA	NA	NA	NA	NA	NA	NA	NA	NA	NA	NA	NA	NA	NA	NA	1322	NA	NA	NA
KDELC1	NA	NA	NA	NA	NA	NA	NA	NA	NA	NA	NA	NA	NA	252	NA	NA	581	NA	NA	NA	377	NA	NA	NA	NA	NA	NA	NA	NA	443
KDELC2	NA	NA	NA	1123	1030	NA	NA	NA	605	NA	NA	NA	NA	NA	NA	NA	NA	NA	NA	NA	NA	NA	NA	NA	NA	NA	NA	NA	NA	NA
KDM2A	NA	NA	NA	1267	NA	NA	NA	NA	NA	NA	NA	NA	NA	NA	NA	NA	NA	NA	NA	NA	NA	NA	NA	NA	NA	NA	NA	NA	1226	NA
KDM2B	NA	NA	NA	782	NA	NA	NA	NA	NA	NA	NA	NA	NA	NA	NA	NA	NA	NA	NA	NA	NA	NA	NA	NA	NA	NA	NA	NA	NA	NA
KDM4B	726	NA	NA	NA	NA	NA	NA	551	NA	NA	NA	NA	NA	NA	NA	NA	NA	NA	NA	1030	NA	NA	186	NA	NA	NA	NA	NA	NA	NA
KDM4C	NA	NA	NA	NA	NA	NA	NA	NA	NA	NA	NA	NA	NA	NA	NA	NA	NA	NA	NA	NA	NA	NA	NA	NA	NA	NA	1328	NA	854	NA
KDM6B	NA	NA	NA	NA	NA	NA	NA	NA	NA	479	180	NA	129	NA	63	200	NA	372	156	255	130	115	190	123	379	131	29	106	93	65
KHK	NA	NA	NA	NA	NA	NA	NA	NA	NA	NA	NA	NA	NA	NA	NA	NA	NA	NA	NA	NA	NA	NA	370	NA	NA	NA	NA	NA	NA	NA
KIAA0040	NA	NA	NA	1228	NA	NA	NA	NA	NA	NA	NA	NA	NA	NA	NA	NA	NA	NA	NA	NA	NA	NA	NA	NA	NA	NA	NA	NA	NA	NA
KIAA0182	34	36	21	9	41	8	38	30	142	18	186	251	NA	317	449	252	307	NA	404	635	215	286	409	288	225	431	246	162	1217	282
KIAA0195	NA	NA	NA	NA	NA	NA	NA	NA	NA	NA	NA	NA	NA	NA	NA	NA	NA	NA	NA	NA	NA	NA	639	NA	NA	NA	NA	NA	NA	NA
KIAA0226	NA	NA	NA	NA	NA	NA	NA	NA	NA	NA	NA	NA	NA	NA	NA	NA	NA	NA	NA	NA	NA	NA	NA	NA	NA	NA	NA	NA	1165	NA
KIAA0232	820	NA	942	588	NA	NA	NA	NA	NA	NA	NA	NA	NA	NA	NA	NA	NA	NA	NA	NA	NA	NA	NA	NA	NA	NA	NA	NA	NA	NA
KIAA0240	NA	1105	NA	NA	750	NA	NA	NA	NA	NA	NA	NA	NA	229	NA	NA	NA	NA	NA	NA	NA	NA	NA	NA	NA	NA	NA	NA	NA	420
KIAA0247	118	86	158	101	82	23	46	119	33	64	57	25	42	46	98	49	25	NA	244	12	223	166	205	109	70	276	170	717	167	145
KIAA0368	NA	NA	1000	NA	NA	NA	NA	NA	NA	NA	NA	NA	NA	NA	NA	NA	NA	NA	NA	NA	NA	NA	NA	NA	NA	NA	NA	NA	NA	NA
KIAA0415	NA	NA	NA	NA	1007	NA	NA	NA	NA	NA	748	806	NA	NA	554	NA	NA	NA	NA	806	NA	NA	NA	NA	655	387	NA	301	642	NA
KIAA0664	NA	NA	NA	NA	NA	NA	NA	NA	NA	NA	NA	NA	NA	NA	NA	NA	NA	NA	NA	NA	NA	NA	NA	NA	NA	NA	NA	NA	NA	1023
KIAA0748	894	NA	NA	NA	NA	NA	470	NA	NA	NA	NA	NA	NA	NA	NA	NA	NA	NA	NA	NA	NA	NA	NA	NA	NA	NA	NA	NA	NA	NA
KIAA0754	NA	NA	NA	NA	NA	NA	NA	NA	NA	NA	NA	NA	NA	NA	NA	NA	NA	66	NA	NA	NA	NA	NA	NA	716	NA	1066	1033	820	896
KIAA0895	NA	NA	NA	1169	NA	390	NA	NA	620	NA	NA	NA	NA	NA	NA	NA	NA	NA	NA	NA	NA	NA	NA	NA	NA	NA	NA	NA	NA	NA
KIAA1147	NA	NA	NA	NA	NA	NA	NA	NA	NA	NA	NA	NA	NA	NA	NA	NA	NA	NA	NA	NA	NA	NA	NA	NA	NA	NA	NA	NA	1437	NA
KIAA1267	NA	NA	NA	NA	NA	NA	NA	NA	NA	NA	NA	NA	NA	NA	NA	NA	NA	NA	NA	NA	NA	NA	NA	NA	NA	993	NA	NA	NA	NA
KIAA1328	829	520	NA	NA	NA	NA	NA	NA	NA	NA	NA	NA	NA	NA	NA	NA	NA	NA	NA	NA	NA	NA	NA	NA	NA	NA	NA	NA	NA	NA
KIAA1370	NA	NA	948	1262	NA	NA	NA	NA	NA	NA	NA	NA	NA	NA	NA	NA	NA	NA	NA	NA	NA	NA	NA	NA	NA	NA	NA	NA	NA	NA
KIAA1432	NA	NA	NA	NA	NA	NA	NA	NA	NA	NA	NA	NA	NA	NA	NA	NA	NA	NA	NA	NA	NA	NA	NA	67	NA	NA	NA	NA	NA	NA
KIAA1522	703	388	653	488	549	302	290	194	242	424	NA	NA	NA	NA	NA	NA	NA	NA	NA	NA	NA	NA	NA	NA	NA	NA	NA	1073	NA	907
KIAA1530	NA	NA	NA	NA	NA	NA	NA	NA	NA	NA	NA	NA	NA	NA	NA	NA	232	NA	NA	NA	NA	NA	NA	NA	NA	NA	NA	NA	NA	NA
KIAA1609	NA	NA	NA	NA	NA	NA	NA	NA	NA	NA	NA	NA	NA	NA	NA	NA	NA	NA	NA	NA	NA	NA	NA	NA	NA	NA	1017	NA	NA	NA
KIAA1614	NA	NA	NA	NA	NA	NA	NA	NA	NA	NA	NA	NA	NA	NA	NA	NA	NA	NA	NA	NA	NA	NA	NA	NA	784	1050	NA	678	NA	NA
KIAA1644	NA	NA	NA	NA	NA	NA	NA	NA	NA	NA	NA	NA	NA	NA	NA	NA	NA	NA	NA	NA	680	NA	NA	NA	NA	NA	NA	NA	NA	NA
KIAA1671	NA	NA	NA	NA	NA	NA	NA	NA	NA	NA	NA	NA	NA	239	NA	36	76	172	380	959	NA	385	92	NA	NA	NA	NA	NA	NA	NA
KIAA1737	236	NA	NA	NA	202	104	NA	197	226	105	539	NA	NA	NA	NA	NA	NA	NA	NA	NA	NA	NA	NA	NA	NA	NA	NA	NA	NA	NA
KIAA1804	NA	NA	NA	NA	NA	NA	NA	NA	NA	NA	NA	NA	NA	NA	NA	NA	NA	129	NA	NA	NA	NA	380	NA	NA	NA	NA	NA	NA	NA
KIAA1919	NA	NA	NA	NA	NA	NA	NA	NA	NA	NA	NA	NA	NA	NA	NA	NA	NA	NA	NA	812	NA	NA	NA	NA	880	NA	NA	NA	NA	NA
KIAA1949	NA	NA	NA	NA	1011	NA	NA	NA	NA	NA	NA	495	297	516	483	NA	404	613	330	377	NA	348	NA	112	NA	NA	NA	NA	NA	NA
KIAA1958	NA	NA	NA	NA	NA	NA	NA	NA	NA	NA	NA	NA	NA	NA	NA	NA	NA	NA	NA	NA	NA	NA	NA	NA	640	NA	NA	NA	NA	NA
KIAA1984	NA	NA	NA	NA	NA	NA	NA	NA	NA	NA	NA	NA	NA	NA	NA	NA	NA	NA	NA	NA	NA	NA	165	NA	NA	NA	NA	NA	NA	NA
KIAA2013	NA	NA	NA	NA	NA	NA	NA	NA	NA	NA	NA	NA	NA	501	NA	484	689	NA	300	NA	NA	NA	NA	NA	NA	NA	NA	NA	NA	NA
KIF13B	36	604	34	55	30	219	47	56	156	37	85	NA	NA	NA	NA	NA	NA	NA	NA	NA	NA	NA	NA	NA	NA	NA	NA	NA	NA	NA
KIF16B	NA	654	693	NA	NA	NA	NA	NA	235	NA	736	NA	NA	NA	NA	NA	NA	NA	NA	NA	NA	NA	NA	NA	NA	NA	NA	NA	NA	1002
KIF21A	707	782	726	1033	767	NA	NA	NA	475	NA	NA	NA	NA	NA	NA	NA	NA	NA	NA	NA	NA	NA	NA	NA	NA	NA	NA	NA	NA	NA
KIFAP3	NA	NA	NA	NA	NA	NA	NA	NA	NA	NA	NA	NA	NA	NA	NA	NA	NA	125	NA	NA	NA	NA	NA	NA	NA	NA	NA	NA	NA	NA
KIFC3	NA	NA	NA	599	NA	NA	NA	NA	NA	NA	364	538	NA	NA	NA	299	NA	NA	NA	NA	231	NA	537	NA	85	438	105	454	NA	41
KIRREL	NA	NA	NA	NA	NA	NA	NA	NA	NA	NA	NA	458	NA	332	301	607	650	45	372	229	NA	NA	NA	NA	189	336	977	427	NA	133
KIT	179	446	297	319	290	291	NA	441	421	206	281	NA	NA	NA	NA	NA	NA	NA	NA	NA	NA	NA	NA	NA	NA	NA	NA	NA	NA	NA
KITLG	383	915	NA	604	NA	NA	NA	464	NA	300	NA	NA	NA	NA	NA	NA	NA	NA	NA	NA	NA	NA	NA	NA	NA	416	NA	NA	NA	NA
KLC1	NA	NA	NA	1265	1112	NA	NA	NA	NA	NA	NA	774	NA	NA	NA	NA	NA	NA	NA	NA	NA	NA	NA	NA	NA	NA	NA	NA	NA	NA
KLF10	NA	NA	NA	797	455	NA	NA	NA	NA	NA	541	NA	NA	NA	344	NA	744	NA	NA	1137	NA	NA	585	273	NA	1076	290	NA	NA	NA
KLF11	NA	NA	NA	748	595	NA	NA	NA	NA	NA	666	NA	NA	NA	NA	NA	NA	NA	NA	NA	NA	NA	NA	NA	NA	NA	NA	NA	NA	NA
KLF12	NA	NA	NA	NA	NA	NA	NA	NA	NA	NA	NA	879	NA	NA	NA	NA	NA	NA	NA	NA	NA	NA	NA	NA	NA	NA	1185	1121	765	928
KLF13	74	94	107	35	123	127	59	59	106	62	261	43	95	122	35	111	179	NA	123	140	477	66	197	18	755	369	230	217	103	716
KLF15	NA	NA	758	NA	NA	NA	NA	NA	NA	NA	NA	NA	NA	NA	NA	NA	NA	NA	NA	NA	NA	NA	NA	NA	NA	NA	NA	NA	1122	NA
KLF16	NA	NA	NA	NA	NA	NA	NA	NA	NA	NA	NA	NA	NA	NA	NA	NA	NA	657	NA	NA	NA	NA	NA	NA	NA	NA	NA	NA	NA	NA
KLF2	NA	NA	NA	NA	1099	NA	NA	NA	NA	NA	NA	531	NA	NA	NA	NA	NA	NA	NA	NA	NA	NA	NA	NA	NA	NA	NA	NA	1180	NA
KLF4	NA	1006	NA	NA	NA	NA	NA	NA	NA	NA	NA	NA	NA	NA	NA	NA	NA	NA	NA	NA	NA	NA	NA	NA	NA	NA	1060	946	1296	NA
KLF6	542	637	263	440	260	461	236	456	NA	375	324	203	53	45	31	79	68	244	49	40	71	15	80	76	50	42	64	75	25	61
KLF7	232	208	280	529	304	294	244	294	394	324	158	182	169	393	105	309	255	495	118	120	98	NA	470	NA	220	633	422	667	425	867
KLF9	170	213	61	264	16	351	14	24	135	309	76	150	136	207	41	455	114	NA	148	202	158	88	158	158	255	145	158	149	34	323
KLHDC2	NA	NA	NA	NA	NA	NA	NA	NA	NA	NA	NA	NA	NA	NA	NA	NA	NA	NA	NA	NA	NA	NA	NA	NA	NA	1176	NA	NA	1030	NA
KLHL21	NA	NA	655	975	NA	NA	NA	NA	NA	NA	NA	NA	NA	NA	NA	NA	NA	NA	NA	NA	NA	NA	NA	NA	NA	1152	1014	NA	1032	NA
KLHL24	NA	NA	626	NA	NA	NA	NA	NA	NA	NA	NA	NA	NA	NA	NA	NA	NA	NA	NA	NA	NA	NA	NA	NA	NA	NA	NA	NA	NA	NA
KLHL25	NA	NA	NA	NA	1136	NA	NA	NA	NA	NA	NA	NA	NA	NA	NA	NA	NA	NA	NA	NA	NA	NA	NA	NA	NA	NA	NA	NA	NA	NA
KLHL26	491	1068	987	NA	NA	255	NA	NA	NA	NA	NA	NA	NA	NA	NA	NA	NA	NA	NA	NA	NA	NA	NA	NA	NA	NA	NA	NA	NA	NA
KLHL3	69	NA	NA	NA	47	NA	87	65	23	NA	NA	NA	NA	NA	NA	NA	NA	NA	NA	NA	NA	NA	NA	NA	NA	NA	NA	NA	NA	NA
KLHL30	NA	NA	NA	NA	NA	NA	NA	NA	NA	NA	NA	NA	NA	NA	NA	NA	NA	NA	NA	NA	NA	NA	NA	NA	NA	NA	1193	463	742	NA
KLHL36	NA	NA	NA	NA	NA	NA	NA	NA	NA	NA	NA	NA	NA	NA	NA	NA	NA	NA	NA	NA	NA	NA	NA	NA	NA	NA	NA	1039	550	NA
KLHL38	NA	NA	NA	NA	NA	NA	NA	NA	NA	NA	NA	NA	NA	NA	NA	NA	NA	NA	NA	619	NA	NA	NA	NA	NA	NA	NA	NA	NA	NA
KLHL6	NA	NA	NA	NA	NA	NA	NA	NA	NA	NA	NA	NA	NA	NA	NA	NA	NA	NA	NA	246	NA	364	NA	82	NA	NA	NA	NA	NA	NA
KLK15	NA	142	NA	636	NA	72	506	234	132	549	222	NA	NA	NA	NA	NA	NA	NA	NA	NA	NA	NA	NA	NA	NA	NA	NA	NA	NA	NA
KLK4	NA	NA	308	NA	NA	213	NA	NA	223	266	374	NA	NA	NA	NA	NA	NA	NA	NA	NA	NA	NA	NA	NA	NA	NA	NA	NA	NA	NA
KLKP1	116	401	NA	337	162	NA	NA	250	NA	NA	NA	NA	NA	NA	NA	NA	NA	NA	NA	NA	NA	NA	NA	NA	NA	NA	NA	NA	NA	NA
KLRAQ1	NA	NA	NA	NA	NA	NA	NA	NA	NA	NA	NA	NA	NA	NA	NA	NA	NA	NA	NA	NA	NA	NA	NA	NA	511	NA	NA	NA	NA	NA
KLRK1	NA	1080	977	NA	NA	NA	NA	NA	NA	NA	NA	NA	NA	NA	NA	NA	NA	NA	NA	NA	NA	NA	NA	NA	467	230	993	892	740	442
KNDC1	NA	NA	NA	NA	NA	NA	NA	NA	NA	NA	NA	NA	NA	NA	NA	NA	NA	NA	NA	NA	NA	NA	NA	NA	NA	NA	NA	NA	1476	NA
KRAS	NA	NA	NA	NA	NA	NA	NA	NA	NA	NA	NA	NA	NA	NA	NA	NA	NA	NA	NA	NA	NA	NA	NA	NA	NA	NA	930	NA	1149	NA
KRBA1	NA	NA	NA	NA	NA	NA	NA	NA	NA	NA	NA	NA	NA	485	NA	175	145	NA	NA	NA	351	369	329	NA	NA	NA	NA	NA	NA	NA
KREMEN1	NA	NA	NA	NA	912	NA	NA	NA	NA	NA	NA	NA	NA	NA	NA	NA	NA	NA	NA	NA	NA	NA	NA	NA	NA	NA	NA	NA	NA	NA
KRR1	NA	NA	NA	807	NA	NA	NA	NA	NA	371	NA	NA	NA	NA	NA	NA	NA	NA	NA	NA	NA	NA	NA	NA	NA	NA	NA	NA	NA	NA
KRT17	NA	NA	NA	NA	NA	NA	NA	NA	NA	NA	NA	NA	NA	NA	NA	NA	NA	NA	NA	NA	NA	NA	NA	NA	NA	NA	NA	1205	NA	NA
KRT18	NA	NA	NA	NA	NA	NA	NA	NA	NA	NA	NA	NA	NA	NA	NA	521	NA	NA	NA	NA	NA	NA	NA	NA	NA	250	327	634	NA	319
KRT19	NA	NA	NA	NA	NA	NA	NA	NA	NA	NA	NA	NA	NA	NA	NA	NA	NA	408	NA	831	NA	154	625	NA	NA	194	746	NA	NA	244
KRT20	NA	NA	NA	NA	NA	NA	NA	NA	NA	NA	NA	NA	NA	NA	NA	NA	NA	NA	NA	NA	NA	NA	NA	NA	NA	720	NA	511	NA	376
KRT23	NA	NA	NA	NA	NA	NA	NA	NA	NA	NA	NA	NA	NA	NA	NA	NA	NA	NA	NA	NA	NA	NA	NA	NA	NA	NA	1223	NA	NA	NA
KRT42P	NA	916	NA	NA	NA	NA	NA	NA	697	NA	NA	284	NA	NA	NA	646	NA	NA	NA	NA	NA	NA	NA	NA	347	19	200	7	322	76
KRT7	633	690	NA	1090	319	167	NA	359	238	NA	NA	NA	NA	NA	NA	NA	NA	NA	NA	NA	NA	NA	NA	NA	NA	NA	NA	NA	974	NA
KRT78	NA	NA	NA	NA	NA	NA	NA	NA	NA	NA	NA	NA	NA	NA	NA	NA	NA	NA	NA	NA	NA	NA	NA	NA	NA	NA	NA	770	NA	NA
KRT8	135	413	132	244	265	125	211	68	228	191	419	NA	NA	NA	NA	NA	NA	NA	NA	NA	NA	NA	NA	NA	NA	266	380	683	837	395
KRT80	NA	NA	NA	NA	NA	NA	NA	NA	NA	NA	NA	NA	NA	NA	NA	NA	NA	NA	NA	NA	293	167	499	NA	NA	NA	821	733	NA	NA
KRTAP21-3	NA	NA	NA	NA	NA	NA	NA	NA	NA	NA	NA	NA	NA	NA	NA	NA	NA	404	NA	NA	NA	NA	NA	NA	NA	NA	NA	NA	NA	NA
KSR1	NA	379	NA	NA	NA	NA	209	NA	NA	NA	173	399	NA	NA	NA	NA	NA	NA	NA	NA	NA	NA	NA	NA	NA	NA	NA	NA	1073	NA
KTN1	NA	NA	NA	NA	NA	NA	NA	NA	NA	NA	822	NA	NA	NA	NA	NA	NA	NA	NA	NA	NA	NA	NA	NA	NA	NA	NA	NA	NA	NA
L3MBTL4	316	255	NA	NA	281	NA	NA	NA	340	NA	NA	NA	NA	NA	NA	NA	NA	NA	NA	NA	NA	NA	NA	NA	NA	NA	NA	NA	NA	NA
LACTB2	NA	NA	NA	NA	NA	NA	NA	NA	NA	NA	NA	NA	NA	NA	NA	NA	NA	NA	NA	NA	NA	NA	NA	NA	688	NA	966	NA	1147	NA
LAD1	NA	NA	NA	NA	NA	NA	NA	NA	NA	NA	NA	NA	NA	NA	NA	NA	NA	NA	NA	NA	NA	NA	286	NA	NA	NA	NA	NA	NA	NA
LAG3	NA	NA	860	NA	NA	582	NA	NA	NA	NA	NA	663	NA	NA	NA	475	NA	NA	NA	NA	535	NA	NA	NA	NA	NA	NA	NA	NA	NA
LAIR1	NA	NA	NA	NA	NA	NA	NA	NA	NA	NA	NA	NA	NA	NA	NA	NA	NA	NA	NA	914	NA	NA	NA	NA	NA	NA	NA	NA	835	NA
LAMA3	NA	NA	NA	NA	NA	NA	NA	NA	NA	NA	NA	NA	NA	NA	NA	NA	NA	58	NA	NA	NA	NA	NA	NA	NA	925	NA	NA	NA	NA
LAMA4	NA	NA	NA	NA	1092	NA	NA	NA	NA	NA	NA	926	NA	NA	643	NA	479	NA	NA	191	NA	NA	NA	NA	NA	NA	NA	NA	NA	NA
LAMA5	760	544	472	303	113	31	204	226	389	286	282	187	NA	361	280	51	126	214	93	496	109	227	469	NA	164	NA	321	272	472	585
LAMB1	332	619	NA	439	407	217	NA	NA	NA	471	706	NA	NA	NA	NA	NA	NA	NA	NA	NA	NA	NA	NA	NA	729	84	969	354	NA	687
LAMB4	NA	NA	NA	NA	NA	NA	668	NA	NA	NA	NA	NA	NA	NA	NA	NA	NA	NA	NA	NA	NA	NA	NA	NA	NA	NA	NA	NA	NA	NA
LAMC1	NA	NA	NA	NA	NA	NA	NA	NA	NA	NA	NA	NA	NA	NA	NA	NA	NA	NA	NA	NA	NA	NA	NA	NA	532	1094	1323	1220	NA	NA
LAMC2	NA	NA	NA	NA	NA	NA	NA	NA	NA	NA	NA	NA	NA	NA	NA	NA	NA	NA	NA	NA	NA	NA	NA	NA	NA	NA	1254	NA	NA	NA
LANCL2	NA	NA	NA	NA	NA	NA	NA	NA	NA	NA	NA	NA	NA	150	NA	NA	NA	NA	NA	NA	NA	NA	NA	NA	NA	NA	NA	NA	NA	NA
LAPTM4A	NA	NA	NA	NA	NA	NA	NA	NA	NA	NA	955	NA	NA	NA	NA	NA	842	NA	NA	NA	NA	NA	NA	NA	561	614	376	818	521	574
LAPTM4B	NA	NA	NA	NA	NA	NA	NA	NA	NA	NA	NA	NA	NA	NA	NA	NA	NA	NA	NA	NA	NA	NA	NA	NA	NA	NA	NA	727	NA	271
LAPTM5	NA	NA	NA	NA	NA	NA	NA	NA	NA	NA	NA	NA	292	NA	NA	NA	NA	NA	NA	582	NA	NA	NA	410	NA	NA	NA	NA	1040	NA
LARP1	723	708	757	890	724	NA	NA	NA	678	NA	674	903	385	101	NA	44	NA	NA	NA	1167	432	NA	NA	NA	305	NA	736	896	289	948
LARP4B	NA	NA	NA	NA	NA	NA	NA	NA	NA	NA	NA	NA	NA	NA	NA	NA	NA	NA	NA	NA	NA	NA	NA	NA	NA	NA	771	NA	NA	NA
LASP1	NA	NA	NA	NA	NA	NA	514	NA	NA	NA	NA	812	251	281	547	382	305	309	NA	158	NA	NA	368	NA	413	474	392	344	368	263
LASS2	NA	NA	NA	NA	NA	NA	NA	NA	NA	NA	NA	NA	NA	NA	NA	518	NA	NA	NA	983	187	NA	379	NA	582	819	1016	1119	422	610
LASS4	NA	NA	NA	NA	NA	NA	NA	NA	732	NA	NA	NA	NA	NA	NA	NA	NA	NA	NA	NA	NA	NA	NA	NA	NA	NA	NA	NA	NA	NA
LATS2	NA	NA	NA	NA	NA	NA	NA	NA	NA	NA	NA	NA	NA	NA	NA	NA	NA	NA	NA	NA	NA	NA	NA	NA	433	NA	NA	NA	NA	NA
LBH	NA	NA	NA	NA	NA	NA	NA	NA	NA	NA	349	238	NA	NA	NA	NA	NA	686	NA	489	NA	NA	NA	NA	NA	NA	NA	NA	NA	NA
LBR	NA	NA	NA	NA	NA	NA	NA	NA	NA	NA	NA	NA	NA	NA	NA	NA	NA	NA	NA	1153	NA	NA	NA	NA	746	279	342	196	259	417
LCLAT1	NA	NA	NA	NA	NA	NA	NA	NA	NA	NA	NA	NA	NA	NA	NA	NA	NA	NA	NA	1187	NA	NA	NA	NA	NA	NA	NA	NA	NA	NA
LCMT1	NA	NA	NA	NA	NA	NA	NA	NA	NA	NA	NA	NA	NA	NA	NA	NA	NA	NA	NA	NA	NA	NA	NA	NA	557	NA	832	NA	NA	NA
LCP2	NA	NA	NA	NA	NA	NA	NA	NA	NA	NA	NA	NA	223	NA	NA	NA	NA	NA	342	220	NA	NA	NA	180	NA	NA	NA	NA	867	NA
LDB1	NA	NA	NA	NA	NA	NA	NA	NA	NA	NA	NA	780	NA	NA	NA	NA	NA	NA	NA	NA	NA	NA	NA	NA	NA	NA	NA	NA	NA	876
LDHA	NA	NA	NA	NA	NA	NA	NA	NA	NA	NA	554	NA	NA	NA	NA	NA	NA	NA	NA	NA	NA	377	NA	NA	NA	NA	NA	NA	NA	NA
LDHB	NA	NA	NA	1190	NA	NA	NA	NA	NA	NA	NA	NA	NA	NA	NA	NA	NA	NA	NA	NA	NA	NA	NA	NA	200	NA	NA	NA	NA	NA
LDHD	NA	NA	NA	NA	NA	565	NA	NA	517	NA	NA	NA	NA	NA	NA	NA	NA	NA	NA	NA	NA	NA	NA	NA	NA	NA	NA	NA	NA	NA
LDLR	NA	677	1025	NA	526	NA	NA	NA	781	NA	267	862	NA	NA	NA	NA	NA	NA	NA	NA	NA	NA	NA	NA	NA	NA	1153	NA	NA	NA
LEFTY1	NA	NA	NA	NA	NA	NA	NA	NA	NA	NA	NA	NA	NA	NA	NA	NA	NA	NA	NA	NA	NA	NA	NA	NA	NA	NA	NA	1116	NA	NA
LEKR1	812	NA	NA	NA	NA	NA	NA	NA	NA	NA	NA	NA	NA	NA	NA	NA	NA	NA	NA	NA	NA	NA	NA	NA	NA	NA	NA	NA	NA	NA
LEPREL1	291	356	NA	NA	620	NA	NA	NA	239	NA	471	NA	NA	NA	528	NA	NA	10	NA	1212	596	NA	NA	NA	515	NA	NA	NA	NA	NA
LEPROT	NA	NA	NA	NA	NA	NA	NA	NA	NA	NA	NA	NA	NA	NA	NA	NA	NA	NA	NA	1145	NA	NA	NA	NA	NA	892	888	NA	1307	682
LEPROTL1	NA	NA	NA	NA	NA	NA	NA	NA	NA	NA	NA	331	173	NA	313	121	NA	NA	268	243	120	124	339	NA	NA	NA	187	NA	231	393
LETM1	NA	1004	NA	NA	NA	560	NA	NA	NA	NA	NA	NA	NA	NA	NA	NA	NA	NA	NA	NA	NA	NA	NA	NA	NA	NA	NA	NA	NA	NA
LETM2	NA	NA	NA	618	NA	NA	NA	NA	NA	NA	NA	263	NA	NA	NA	NA	NA	523	NA	NA	NA	NA	NA	NA	NA	366	973	317	NA	NA
LFNG	NA	NA	NA	NA	NA	NA	NA	NA	NA	NA	NA	799	NA	NA	NA	NA	NA	NA	NA	1094	NA	NA	NA	NA	NA	866	898	333	579	NA
LGALS2	NA	NA	NA	NA	NA	NA	NA	NA	NA	NA	NA	NA	NA	NA	NA	NA	NA	NA	NA	NA	NA	NA	NA	NA	NA	NA	NA	228	NA	NA
LGALS3	351	77	162	112	83	53	157	104	91	75	132	129	NA	NA	NA	NA	NA	NA	NA	NA	NA	NA	NA	NA	NA	344	NA	NA	1184	NA
LGALS3BP	NA	NA	NA	878	NA	440	NA	NA	NA	NA	NA	NA	NA	NA	NA	NA	NA	NA	NA	NA	NA	NA	NA	NA	NA	NA	NA	NA	NA	NA
LGALS9	NA	NA	NA	NA	NA	NA	NA	NA	NA	NA	NA	506	NA	NA	NA	719	354	NA	NA	561	375	NA	NA	NA	NA	NA	NA	NA	NA	NA
LGI4	NA	NA	NA	NA	NA	NA	NA	NA	NA	NA	NA	NA	NA	189	174	NA	NA	NA	NA	206	NA	NA	113	NA	NA	NA	NA	NA	NA	NA
LGMN	NA	1038	506	452	986	NA	NA	NA	NA	NA	NA	NA	60	NA	NA	NA	NA	NA	NA	962	NA	NA	NA	NA	NA	NA	NA	NA	986	NA
LGR4	149	61	NA	316	450	414	495	479	275	275	440	NA	NA	NA	NA	659	NA	690	NA	NA	393	NA	NA	NA	341	373	764	582	572	665
LHFPL2	NA	NA	NA	NA	NA	NA	NA	NA	NA	NA	NA	NA	132	NA	NA	NA	NA	15	165	341	NA	210	NA	NA	NA	NA	1134	NA	774	NA
LHX9	NA	1050	NA	NA	NA	NA	NA	NA	NA	NA	NA	NA	NA	NA	NA	NA	NA	NA	NA	NA	NA	NA	NA	NA	NA	NA	NA	NA	NA	NA
LIF	NA	NA	NA	NA	NA	NA	NA	NA	NA	NA	NA	NA	NA	NA	NA	NA	NA	151	305	629	NA	9	647	NA	NA	489	67	685	NA	163
LIFR	NA	NA	540	773	NA	NA	NA	NA	NA	NA	NA	NA	NA	NA	NA	NA	520	NA	NA	NA	406	NA	NA	NA	453	NA	NA	1053	NA	NA
LIMA1	206	NA	NA	NA	NA	NA	NA	NA	NA	517	953	811	NA	NA	NA	NA	NA	NA	NA	1071	NA	NA	NA	NA	398	1202	NA	NA	1256	NA
LIMCH1	495	100	344	510	401	318	NA	534	266	571	680	NA	NA	NA	NA	NA	NA	NA	NA	NA	NA	NA	NA	NA	NA	NA	NA	NA	NA	NA
LIMD2	NA	NA	NA	NA	NA	NA	NA	NA	NA	NA	NA	NA	NA	NA	NA	NA	NA	NA	NA	NA	NA	NA	NA	378	NA	NA	NA	NA	NA	NA
LIME1	NA	NA	NA	NA	NA	NA	NA	NA	NA	NA	NA	NA	NA	NA	NA	NA	NA	NA	NA	NA	NA	NA	NA	NA	NA	NA	1236	NA	NA	NA
LIMK1	NA	NA	NA	NA	NA	NA	NA	NA	NA	NA	NA	NA	NA	NA	NA	NA	NA	492	NA	NA	NA	NA	NA	NA	NA	NA	NA	NA	NA	NA
LIMK2	NA	NA	NA	NA	NA	NA	NA	NA	741	NA	NA	NA	NA	NA	NA	NA	NA	NA	NA	662	NA	NA	NA	NA	NA	NA	NA	NA	NA	NA
LIMS1	19	80	73	62	35	153	95	84	58	69	22	13	200	NA	NA	NA	NA	56	NA	282	NA	NA	NA	NA	734	NA	1272	NA	1091	NA
LIPC	NA	NA	NA	NA	NA	NA	NA	NA	NA	385	854	NA	NA	NA	NA	NA	55	117	NA	NA	NA	NA	164	NA	25	26	15	16	166	4
LIPH	NA	NA	NA	NA	NA	NA	NA	NA	NA	NA	957	NA	NA	NA	NA	NA	NA	NA	NA	NA	NA	NA	NA	NA	NA	NA	NA	NA	NA	NA
LITAF	338	136	94	36	118	37	137	557	449	48	66	17	112	111	302	468	160	NA	NA	108	149	NA	59	NA	27	121	316	36	88	36
LLGL2	NA	NA	NA	NA	NA	NA	NA	413	NA	NA	NA	NA	NA	NA	NA	NA	NA	NA	NA	NA	NA	NA	NA	NA	NA	NA	NA	NA	NA	NA
LMAN1	227	NA	NA	NA	NA	NA	NA	NA	603	NA	NA	NA	NA	NA	NA	NA	NA	NA	NA	NA	NA	NA	NA	NA	NA	NA	NA	NA	NA	NA
LMNA	NA	416	481	NA	229	349	413	489	669	237	318	65	75	77	26	25	NA	90	107	62	13	148	36	235	NA	94	90	86	64	103
LMO4	NA	NA	NA	NA	NA	NA	NA	NA	NA	NA	NA	NA	NA	NA	NA	NA	NA	NA	NA	1163	NA	NA	NA	NA	NA	NA	NA	1235	919	NA
LMO7	618	NA	803	NA	NA	NA	306	200	NA	NA	NA	NA	NA	NA	NA	NA	NA	NA	NA	NA	NA	NA	NA	NA	NA	NA	NA	NA	NA	NA
LMOD3	NA	NA	NA	NA	NA	NA	NA	NA	NA	NA	NA	NA	NA	NA	NA	NA	NA	NA	NA	NA	NA	NA	NA	NA	NA	795	NA	1243	NA	NA
LMTK2	NA	NA	NA	NA	NA	NA	NA	NA	NA	NA	NA	NA	NA	NA	NA	NA	NA	NA	NA	NA	NA	NA	NA	NA	586	182	522	302	1095	711
LMTK3	NA	NA	NA	NA	NA	NA	NA	NA	NA	NA	NA	NA	NA	NA	NA	NA	NA	NA	NA	NA	NA	NA	NA	NA	NA	NA	NA	1023	NA	NA
LNPEP	NA	997	NA	798	NA	NA	NA	NA	755	NA	NA	NA	NA	NA	NA	NA	NA	400	NA	NA	NA	NA	NA	NA	NA	NA	NA	NA	1045	NA
LOC100125556	725	NA	NA	NA	NA	NA	NA	NA	NA	NA	NA	NA	NA	NA	NA	NA	NA	NA	NA	NA	NA	NA	NA	NA	NA	NA	NA	NA	NA	NA
LOC100126784	NA	NA	NA	NA	923	NA	NA	NA	NA	NA	NA	NA	NA	NA	NA	NA	NA	NA	NA	NA	NA	NA	NA	NA	NA	NA	NA	NA	NA	NA
LOC100129046	NA	234	466	205	328	NA	385	241	515	166	668	590	NA	331	NA	133	137	NA	NA	NA	NA	NA	NA	NA	NA	NA	NA	NA	NA	NA
LOC100129066	165	NA	NA	159	NA	NA	41	529	538	473	746	NA	NA	NA	NA	NA	NA	NA	NA	NA	NA	NA	NA	NA	NA	NA	NA	NA	NA	NA
LOC100129316	769	949	742	NA	809	NA	NA	NA	NA	NA	NA	NA	NA	NA	670	NA	NA	NA	NA	NA	NA	NA	NA	NA	717	1164	1036	NA	544	NA
LOC100129387	NA	NA	NA	NA	NA	NA	NA	NA	NA	NA	NA	NA	NA	NA	NA	NA	NA	NA	NA	1084	NA	NA	NA	NA	NA	NA	1116	NA	NA	NA
LOC100129534	NA	NA	NA	NA	790	NA	NA	NA	NA	NA	NA	183	NA	NA	NA	NA	356	619	NA	359	NA	430	NA	NA	NA	NA	NA	NA	NA	NA
LOC100129550	NA	NA	NA	NA	NA	NA	NA	NA	NA	NA	NA	NA	NA	NA	NA	NA	NA	NA	NA	NA	NA	NA	406	NA	NA	NA	NA	NA	NA	NA
LOC100129716	NA	NA	NA	NA	945	NA	NA	NA	NA	NA	NA	697	350	371	89	234	553	496	166	279	286	178	373	NA	499	593	669	478	453	704
LOC100129726	NA	NA	877	473	NA	NA	NA	NA	NA	NA	NA	113	104	144	243	NA	161	440	218	NA	NA	110	201	NA	133	98	NA	NA	1305	NA
LOC100130000	NA	615	NA	NA	NA	324	344	558	NA	NA	NA	NA	NA	NA	NA	NA	NA	NA	383	NA	NA	NA	NA	NA	NA	NA	NA	NA	NA	NA
LOC100130238	NA	960	NA	666	NA	300	NA	NA	543	NA	578	NA	NA	NA	NA	NA	NA	NA	NA	NA	NA	NA	NA	NA	NA	NA	NA	NA	NA	NA
LOC100130275	NA	NA	NA	NA	NA	506	NA	NA	NA	NA	NA	NA	NA	NA	NA	NA	NA	NA	NA	NA	NA	NA	NA	NA	NA	NA	NA	NA	NA	NA
LOC100130557	NA	NA	NA	NA	NA	NA	NA	NA	NA	NA	NA	NA	NA	NA	NA	NA	NA	NA	NA	NA	NA	NA	NA	NA	NA	NA	NA	NA	1349	NA
LOC100130581	NA	NA	NA	NA	NA	NA	NA	NA	NA	NA	NA	674	NA	NA	581	NA	NA	NA	NA	955	NA	NA	NA	420	NA	457	687	805	976	410
LOC100130855	428	660	747	913	628	NA	269	NA	NA	NA	NA	753	NA	NA	NA	NA	NA	NA	NA	NA	NA	NA	NA	NA	NA	NA	NA	NA	NA	NA
LOC100130894	NA	NA	NA	NA	NA	NA	NA	NA	NA	NA	NA	NA	NA	NA	NA	NA	NA	NA	NA	NA	NA	NA	115	NA	NA	NA	NA	NA	NA	NA
LOC100130933	NA	NA	NA	NA	NA	NA	NA	NA	NA	NA	62	NA	NA	NA	NA	NA	NA	NA	NA	NA	NA	NA	NA	NA	NA	595	822	598	NA	NA
LOC100131060	NA	NA	NA	NA	NA	NA	NA	NA	NA	NA	NA	NA	NA	NA	NA	NA	NA	NA	NA	1107	NA	NA	NA	NA	NA	NA	NA	964	1461	NA
LOC100131199	NA	NA	NA	NA	NA	NA	NA	NA	NA	NA	NA	NA	NA	NA	NA	NA	NA	NA	NA	NA	NA	NA	NA	NA	NA	NA	1240	1048	NA	NA
LOC100131257	NA	NA	NA	NA	NA	NA	NA	NA	NA	NA	NA	NA	NA	NA	NA	NA	NA	NA	NA	NA	NA	NA	NA	NA	NA	870	1042	NA	NA	NA
LOC100131366	NA	NA	NA	954	NA	NA	NA	NA	NA	NA	732	NA	NA	NA	NA	341	596	NA	NA	NA	710	NA	NA	NA	286	372	662	NA	366	339
LOC100131496	89	127	39	202	86	515	31	17	36	NA	73	61	NA	44	10	NA	65	159	9	11	NA	NA	88	NA	4	8	11	NA	NA	NA
LOC100131551	NA	NA	NA	NA	NA	NA	NA	NA	NA	NA	NA	NA	369	NA	423	389	128	NA	38	517	296	129	89	NA	NA	262	56	879	187	1011
LOC100132111	865	NA	NA	NA	NA	482	NA	NA	723	NA	NA	NA	NA	NA	NA	NA	NA	NA	NA	NA	NA	NA	NA	NA	NA	NA	NA	NA	NA	NA
LOC100132288	NA	NA	NA	NA	NA	NA	610	NA	NA	NA	NA	NA	NA	NA	NA	NA	NA	NA	NA	NA	NA	NA	NA	NA	NA	NA	NA	NA	NA	NA
LOC100132354	NA	NA	NA	NA	NA	NA	NA	NA	NA	99	NA	871	NA	NA	NA	NA	NA	NA	NA	NA	NA	NA	509	NA	NA	NA	NA	NA	NA	NA
LOC100132356	NA	NA	804	NA	NA	NA	NA	NA	425	NA	NA	NA	NA	NA	408	NA	854	NA	NA	798	NA	NA	NA	NA	744	1018	1001	471	711	NA
LOC100132891	NA	NA	NA	NA	NA	NA	NA	NA	NA	NA	NA	NA	NA	NA	NA	NA	NA	NA	NA	916	NA	NA	NA	NA	NA	NA	NA	NA	NA	NA
LOC100133461	NA	NA	NA	NA	NA	NA	NA	NA	NA	NA	NA	NA	NA	NA	NA	NA	NA	NA	NA	NA	NA	NA	NA	NA	NA	NA	NA	NA	NA	992
LOC100133669	NA	NA	NA	NA	NA	NA	NA	NA	NA	NA	NA	NA	NA	NA	NA	606	NA	NA	NA	NA	NA	404	NA	NA	NA	NA	NA	NA	NA	NA
LOC100133985	NA	NA	NA	NA	NA	NA	NA	NA	NA	NA	855	NA	NA	NA	NA	NA	NA	NA	NA	NA	NA	NA	NA	NA	NA	NA	496	NA	NA	NA
LOC100133991	NA	NA	NA	NA	NA	NA	NA	NA	NA	NA	NA	419	NA	NA	NA	NA	NA	NA	NA	NA	NA	NA	NA	NA	NA	NA	NA	NA	NA	NA
LOC100134259	NA	NA	NA	NA	NA	NA	NA	NA	NA	NA	NA	401	NA	NA	729	NA	NA	NA	NA	290	NA	NA	NA	NA	NA	712	741	788	1134	588
LOC100134368	NA	755	710	504	1005	384	NA	NA	776	NA	NA	NA	NA	NA	NA	NA	NA	NA	NA	NA	NA	NA	NA	NA	NA	NA	1093	NA	NA	NA
LOC100188947	NA	NA	NA	1082	NA	NA	NA	NA	NA	NA	NA	NA	NA	NA	NA	NA	NA	NA	NA	NA	NA	NA	NA	NA	NA	NA	NA	NA	NA	NA
LOC100188949	NA	NA	NA	NA	NA	NA	NA	NA	NA	NA	NA	NA	NA	NA	NA	NA	NA	NA	NA	854	NA	NA	NA	372	NA	NA	NA	NA	1314	NA
LOC100216001	NA	NA	NA	NA	NA	NA	NA	NA	NA	NA	NA	NA	NA	NA	NA	NA	NA	44	NA	NA	NA	NA	NA	NA	NA	NA	NA	NA	NA	NA
LOC100216545	265	NA	235	NA	130	105	403	149	73	117	269	NA	171	177	208	184	282	145	208	216	129	162	390	149	231	23	48	177	242	320
LOC100233209	NA	NA	NA	NA	NA	NA	NA	NA	NA	NA	NA	NA	NA	NA	NA	NA	NA	NA	NA	1061	NA	NA	NA	NA	NA	NA	NA	NA	NA	NA
LOC100240735	NA	495	NA	NA	NA	NA	NA	NA	NA	NA	NA	NA	NA	NA	NA	NA	NA	NA	NA	NA	NA	NA	NA	NA	NA	NA	NA	966	NA	712
LOC100271832	NA	9	11	NA	NA	NA	NA	NA	NA	NA	NA	NA	NA	25	NA	NA	NA	NA	7	NA	NA	NA	NA	NA	NA	NA	1	6	NA	NA
LOC100271836	NA	433	NA	181	190	NA	NA	NA	NA	143	214	NA	NA	271	NA	120	NA	210	NA	NA	NA	NA	NA	NA	NA	NA	77	307	NA	NA
LOC100288524	NA	NA	NA	NA	NA	NA	NA	NA	NA	NA	NA	NA	NA	NA	NA	NA	NA	NA	NA	NA	NA	NA	NA	NA	NA	NA	NA	407	NA	NA
LOC100289230	NA	NA	NA	NA	NA	NA	NA	NA	NA	NA	NA	NA	NA	NA	NA	397	NA	NA	NA	NA	NA	NA	NA	NA	NA	1080	NA	NA	NA	NA
LOC100289473	NA	NA	NA	NA	NA	NA	NA	NA	NA	NA	NA	NA	NA	NA	NA	NA	NA	NA	NA	NA	NA	NA	NA	NA	NA	NA	1137	NA	NA	NA
LOC100289673	NA	NA	NA	862	NA	NA	NA	NA	NA	357	NA	NA	NA	NA	NA	NA	NA	NA	NA	NA	NA	NA	NA	NA	NA	NA	NA	NA	NA	NA
LOC100302650	NA	NA	NA	NA	NA	NA	NA	NA	NA	NA	NA	NA	NA	NA	NA	NA	NA	NA	NA	NA	551	NA	NA	NA	NA	1261	NA	NA	1183	790
LOC100422737	362	359	720	515	452	314	NA	542	790	474	662	NA	NA	43	46	416	38	647	NA	516	134	440	289	NA	9	27	1035	22	319	185
LOC100498859	NA	NA	NA	NA	NA	NA	NA	NA	NA	NA	NA	NA	NA	NA	NA	NA	NA	NA	NA	562	NA	NA	NA	NA	NA	903	293	559	473	814
LOC100499467	NA	NA	NA	NA	NA	NA	NA	NA	NA	NA	NA	NA	NA	NA	NA	NA	845	198	NA	NA	304	309	331	NA	NA	284	168	62	30	NA
LOC100500773	NA	NA	NA	NA	906	NA	NA	NA	NA	NA	NA	NA	NA	NA	NA	NA	NA	NA	NA	NA	NA	NA	NA	NA	NA	NA	NA	NA	NA	NA
LOC100507217	NA	NA	NA	NA	NA	NA	391	455	NA	NA	NA	NA	NA	NA	NA	NA	NA	NA	NA	NA	NA	NA	NA	NA	NA	NA	112	109	NA	NA
LOC100526820	NA	1041	NA	NA	1125	NA	NA	NA	NA	NA	NA	607	218	NA	369	568	426	689	NA	357	247	433	445	NA	262	530	474	691	324	457
LOC113230	NA	NA	NA	NA	NA	NA	NA	NA	NA	NA	493	NA	NA	NA	728	538	NA	NA	NA	NA	NA	NA	NA	NA	NA	NA	NA	925	NA	NA
LOC115110	NA	699	418	NA	NA	353	440	NA	NA	NA	NA	855	NA	NA	NA	NA	NA	NA	NA	1047	NA	NA	NA	NA	NA	NA	NA	NA	1395	NA
LOC116437	NA	NA	NA	NA	NA	NA	NA	NA	NA	NA	NA	NA	NA	NA	NA	NA	NA	NA	NA	NA	NA	NA	NA	NA	NA	1070	NA	NA	NA	NA
LOC144776	NA	NA	NA	NA	NA	NA	NA	NA	NA	NA	NA	NA	NA	NA	NA	NA	NA	NA	NA	NA	NA	NA	NA	NA	327	NA	NA	NA	NA	NA
LOC145663	NA	NA	NA	NA	NA	NA	NA	NA	NA	NA	NA	NA	NA	NA	NA	NA	NA	NA	NA	NA	NA	NA	NA	NA	522	1048	NA	NA	NA	NA
LOC145837	NA	NA	NA	NA	NA	NA	NA	NA	NA	NA	NA	NA	NA	NA	NA	NA	444	NA	NA	NA	104	NA	NA	NA	NA	NA	NA	NA	NA	NA
LOC146880	NA	NA	NA	NA	NA	NA	NA	NA	NA	NA	NA	NA	NA	NA	NA	NA	NA	NA	NA	NA	NA	NA	NA	NA	NA	1249	NA	NA	NA	879
LOC148696	253	275	234	198	270	394	NA	111	707	342	540	130	153	75	82	193	45	225	317	418	164	253	NA	202	446	488	448	592	346	615
LOC149086	NA	NA	882	NA	NA	NA	NA	NA	NA	NA	NA	NA	NA	NA	NA	NA	NA	NA	NA	NA	NA	NA	NA	NA	NA	NA	NA	NA	NA	NA
LOC152225	NA	NA	NA	NA	NA	NA	NA	NA	NA	NA	NA	NA	NA	NA	NA	NA	NA	28	NA	NA	NA	NA	NA	NA	NA	713	451	857	NA	NA
LOC152742	NA	NA	NA	NA	NA	NA	NA	NA	NA	NA	NA	NA	NA	NA	NA	NA	NA	NA	NA	NA	NA	NA	NA	NA	NA	NA	NA	NA	1148	NA
LOC154822	NA	NA	NA	NA	NA	NA	NA	NA	NA	NA	NA	NA	NA	NA	522	NA	NA	NA	NA	NA	NA	NA	NA	NA	NA	624	NA	NA	1360	NA
LOC158376	NA	NA	NA	NA	NA	NA	NA	NA	NA	NA	NA	NA	NA	NA	671	NA	NA	NA	NA	506	NA	NA	NA	NA	NA	417	727	978	NA	NA
LOC200261	NA	NA	NA	NA	NA	NA	NA	NA	NA	NA	NA	NA	NA	NA	NA	NA	NA	NA	NA	1170	NA	NA	353	NA	NA	NA	NA	NA	NA	NA
LOC221122	NA	NA	NA	1239	NA	NA	NA	NA	NA	NA	NA	NA	NA	NA	NA	NA	NA	NA	NA	NA	NA	NA	NA	NA	NA	NA	NA	NA	NA	NA
LOC255130	NA	370	316	143	176	NA	257	NA	NA	202	196	19	142	113	231	NA	254	107	106	19	NA	NA	NA	NA	76	NA	759	NA	782	717
LOC25845	NA	NA	NA	NA	NA	NA	NA	NA	NA	NA	NA	NA	NA	NA	NA	NA	NA	NA	NA	NA	NA	NA	NA	NA	NA	NA	NA	492	NA	NA
LOC282997	367	NA	383	1126	NA	379	358	393	NA	NA	NA	NA	NA	NA	NA	NA	NA	NA	NA	NA	NA	NA	428	141	NA	NA	NA	NA	NA	NA
LOC283050	NA	NA	NA	1155	NA	NA	NA	NA	NA	NA	NA	NA	NA	NA	NA	NA	NA	NA	NA	NA	NA	NA	NA	NA	NA	NA	NA	NA	824	NA
LOC283143	NA	NA	NA	NA	NA	NA	NA	NA	NA	NA	NA	NA	NA	NA	NA	NA	NA	NA	NA	NA	NA	NA	NA	NA	NA	NA	NA	NA	851	NA
LOC283177	NA	840	NA	NA	NA	NA	NA	NA	NA	NA	NA	NA	NA	NA	NA	NA	NA	NA	NA	NA	NA	NA	NA	NA	NA	NA	NA	NA	NA	NA
LOC283335	NA	129	135	113	107	NA	94	NA	222	NA	257	95	166	268	140	153	250	NA	138	142	144	NA	315	NA	NA	217	430	716	NA	NA
LOC283392	649	NA	NA	502	NA	297	NA	NA	NA	344	NA	NA	NA	NA	NA	347	NA	NA	NA	NA	435	NA	NA	NA	304	157	NA	652	NA	277
LOC283404	NA	NA	NA	NA	NA	NA	NA	NA	NA	NA	NA	NA	NA	NA	NA	NA	NA	NA	NA	NA	NA	NA	NA	NA	434	NA	NA	NA	548	NA
LOC283761	704	NA	NA	NA	NA	597	NA	279	450	NA	NA	NA	NA	NA	NA	NA	NA	NA	NA	NA	NA	NA	NA	NA	NA	NA	NA	NA	NA	NA
LOC283999	NA	NA	NA	NA	NA	NA	NA	NA	NA	NA	835	NA	NA	NA	NA	NA	NA	NA	NA	NA	NA	NA	NA	357	NA	NA	NA	NA	NA	NA
LOC284100	NA	NA	NA	NA	NA	NA	NA	NA	NA	NA	NA	NA	NA	NA	NA	436	327	NA	NA	NA	675	NA	NA	NA	NA	NA	NA	NA	NA	NA
LOC284232	NA	NA	NA	NA	NA	NA	NA	NA	NA	NA	NA	NA	NA	NA	NA	NA	NA	304	NA	NA	NA	NA	NA	NA	NA	NA	NA	NA	NA	NA
LOC284648	NA	562	347	594	414	NA	NA	NA	NA	NA	765	507	NA	NA	NA	NA	NA	NA	NA	NA	NA	NA	NA	NA	NA	NA	NA	NA	NA	NA
LOC284749	NA	NA	NA	NA	NA	NA	NA	NA	NA	NA	NA	NA	NA	NA	NA	NA	NA	NA	NA	NA	NA	NA	NA	NA	NA	NA	NA	759	NA	668
LOC284751	NA	NA	NA	NA	NA	NA	NA	NA	NA	NA	NA	250	40	NA	159	NA	238	279	22	23	NA	24	30	NA	NA	299	161	NA	1328	NA
LOC285033	NA	NA	NA	NA	NA	NA	NA	NA	NA	NA	NA	NA	NA	NA	NA	NA	NA	NA	NA	NA	NA	NA	NA	NA	NA	NA	NA	NA	1326	NA
LOC285768	NA	NA	NA	NA	NA	NA	NA	NA	NA	NA	NA	NA	NA	NA	NA	NA	790	NA	NA	NA	NA	NA	NA	NA	296	NA	NA	NA	1448	NA
LOC338588	NA	NA	NA	NA	NA	NA	NA	NA	NA	NA	NA	NA	NA	NA	NA	NA	NA	NA	NA	NA	NA	NA	NA	NA	NA	1135	NA	NA	NA	NA
LOC338799	NA	NA	NA	NA	NA	NA	NA	NA	NA	NA	NA	NA	110	128	155	NA	NA	NA	201	NA	NA	NA	NA	NA	NA	NA	NA	NA	NA	NA
LOC339807	NA	NA	NA	NA	NA	NA	NA	NA	NA	NA	NA	NA	NA	NA	NA	NA	NA	NA	NA	NA	640	NA	NA	NA	NA	NA	NA	NA	NA	NA
LOC339894	NA	NA	NA	NA	NA	NA	NA	NA	NA	NA	NA	NA	NA	NA	NA	NA	NA	NA	NA	NA	NA	448	NA	NA	NA	NA	NA	NA	NA	NA
LOC339929	NA	NA	NA	NA	NA	NA	NA	NA	NA	NA	NA	NA	NA	NA	NA	NA	775	NA	NA	NA	482	NA	NA	NA	659	NA	309	NA	NA	NA
LOC340094	NA	NA	NA	NA	NA	NA	NA	NA	NA	NA	NA	NA	NA	NA	NA	NA	NA	NA	NA	NA	NA	NA	NA	NA	NA	NA	NA	NA	1186	NA
LOC340357	NA	NA	NA	NA	NA	NA	NA	NA	786	NA	NA	NA	NA	NA	NA	NA	NA	NA	NA	NA	NA	NA	NA	NA	NA	NA	NA	NA	NA	NA
LOC386597	665	NA	NA	NA	NA	NA	NA	NA	NA	NA	NA	NA	NA	NA	NA	NA	NA	NA	NA	NA	NA	NA	NA	NA	NA	NA	NA	NA	NA	NA
LOC387647	NA	NA	NA	NA	NA	NA	NA	NA	NA	NA	NA	NA	NA	NA	NA	NA	NA	NA	NA	NA	NA	NA	NA	NA	NA	1099	NA	NA	NA	NA
LOC388630	526	NA	NA	NA	NA	NA	NA	NA	NA	NA	NA	NA	NA	NA	NA	NA	NA	NA	NA	89	NA	37	NA	NA	797	512	639	579	462	NA
LOC388692	NA	NA	NA	NA	NA	NA	NA	NA	NA	NA	NA	NA	NA	NA	364	NA	NA	NA	NA	NA	449	446	NA	NA	NA	485	1138	931	1418	NA
LOC388906	NA	NA	NA	NA	NA	NA	NA	NA	NA	NA	NA	NA	NA	NA	NA	NA	NA	NA	NA	NA	NA	NA	NA	NA	NA	NA	NA	297	NA	NA
LOC388942	NA	NA	NA	NA	NA	NA	NA	NA	NA	NA	553	920	NA	NA	NA	NA	NA	NA	NA	NA	NA	NA	NA	NA	NA	NA	NA	NA	NA	NA
LOC389906	NA	NA	NA	NA	NA	NA	NA	NA	NA	NA	NA	NA	NA	NA	NA	NA	NA	NA	NA	NA	NA	NA	NA	NA	NA	NA	NA	NA	1155	NA
LOC390858	44	56	12	24	117	332	51	217	349	26	169	180	NA	NA	55	NA	504	NA	NA	126	NA	NA	NA	NA	NA	NA	NA	NA	NA	NA
LOC400236	NA	792	NA	934	NA	NA	NA	NA	NA	NA	NA	NA	NA	NA	NA	NA	NA	NA	NA	NA	NA	NA	NA	NA	NA	NA	NA	NA	NA	NA
LOC400238	NA	NA	NA	NA	NA	NA	NA	NA	NA	NA	NA	NA	NA	NA	NA	NA	NA	NA	NA	NA	NA	NA	NA	NA	NA	1255	1200	NA	486	773
LOC400456	NA	NA	NA	NA	NA	NA	NA	NA	NA	NA	NA	NA	NA	NA	NA	NA	NA	NA	NA	924	NA	NA	NA	NA	NA	NA	NA	NA	NA	NA
LOC400548	411	316	208	227	580	102	165	411	198	281	372	562	NA	NA	NA	NA	NA	NA	NA	NA	NA	NA	NA	NA	NA	NA	NA	NA	NA	NA
LOC400550	NA	NA	NA	NA	NA	NA	NA	NA	108	NA	NA	NA	NA	NA	NA	NA	NA	NA	NA	NA	NA	NA	NA	NA	NA	NA	NA	NA	NA	NA
LOC400931	NA	NA	NA	NA	NA	NA	NA	NA	NA	NA	NA	NA	244	29	271	NA	NA	NA	NA	NA	NA	NA	NA	NA	NA	NA	NA	NA	NA	NA
LOC400958	NA	NA	NA	NA	NA	NA	NA	NA	NA	NA	NA	NA	NA	NA	NA	NA	NA	NA	NA	NA	NA	NA	NA	NA	879	NA	NA	NA	NA	NA
LOC400960	NA	NA	NA	NA	NA	NA	NA	NA	NA	NA	NA	NA	NA	166	218	NA	NA	NA	NA	NA	NA	NA	NA	NA	NA	NA	NA	NA	NA	NA
LOC401093	590	1046	692	NA	1022	NA	NA	NA	NA	NA	NA	NA	NA	NA	NA	NA	NA	221	NA	NA	NA	NA	NA	379	NA	NA	NA	NA	NA	NA
LOC401109	NA	NA	NA	NA	NA	NA	NA	NA	NA	NA	108	NA	NA	NA	NA	NA	NA	NA	NA	NA	NA	NA	NA	NA	NA	NA	NA	NA	NA	NA
LOC407835	NA	NA	NA	NA	NA	NA	NA	NA	NA	NA	NA	NA	NA	NA	NA	NA	NA	NA	NA	NA	NA	NA	NA	NA	NA	882	NA	408	NA	NA
LOC440028	137	235	136	156	441	123	475	366	251	184	260	392	NA	NA	NA	NA	NA	NA	NA	NA	NA	NA	NA	NA	NA	NA	NA	NA	NA	NA
LOC440926	NA	NA	NA	NA	NA	NA	NA	NA	NA	NA	NA	873	NA	NA	NA	691	807	682	NA	1152	347	NA	419	295	648	605	725	375	741	767
LOC440944	NA	NA	NA	NA	NA	NA	NA	NA	NA	NA	NA	NA	NA	NA	NA	NA	NA	NA	NA	NA	NA	NA	NA	NA	NA	NA	NA	NA	NA	801
[truncated: 2,075 more rows]
