# Supplementary material for: Epigenomic charting and functional annotation of risk loci in renal cell carcinoma
Source: Nat Commun. 2023 Jan 21;14:346. doi: 10.1038/s41467-023-35833-5 (PMC9867739; doi:10.1038/s41467-023-35833-5)
Supplement: Supplementary file 12 — Supplementary Data 9 [file 41467_2023_35833_MOESM12_ESM.xlsx]

## Sheet: Supplementary Data 9
Supplementary Data 9: Differential SE ranks
tf.name	mean.seRank	x.KICH.seRank	y.KICH.seRank	log2FC.KICH.seRank	p.value.KICH.seRank	x.KIRC.seRank	y.KIRC.seRank	log2FC.KIRC.seRank	p.value.KIRC.seRank	x.KIRP.seRank	y.KIRP.seRank	log2FC.KIRP.seRank	p.value.KIRP.seRank	p.adjust.KICH.seRank	p.adjust.KIRC.seRank	p.adjust.KIRP.seRank
AHDC1	787.867	1216	502.444	-1.27511	0.998805	491.833	985.222	1.00228	0.0539471	523.667	853.917	0.705447	0.0476349	NA	0.133182	0.0782573
AHR	1285.43	1477	1157.72	-0.351381	0.976626	1335.58	1252	-0.0932354	0.56474	802	1406.29	0.810222	0.00594563	NA	NA	0.0140256
AKNA	973.167	1103.92	886	-0.317253	0.863026	702.167	1153.83	0.716549	0.0120664	1253.67	903.042	-0.473289	0.933704	NA	0.0476267	NA
ARID1A	1011.3	1299.08	819.444	-0.664776	0.997109	891.167	1091.39	0.292398	0.0756193	676	1095.12	0.696	0.0616118	NA	0.170683	0.0965023
ARID2	649	1002.08	413.611	-1.27666	0.999975	400.833	814.444	1.02281	0.00159538	439.167	701.458	0.675589	0.101491	NA	0.00969498	0.148209
ARID5B	1186.13	1393.17	1048.11	-0.410576	0.971501	904.5	1373.89	0.603073	0.00572431	1335.33	1148.83	-0.21703	0.806709	NA	0.0266012	NA
ARNT2	1149.03	657.083	1477	1.16852	5.04921e-05	1477	930.389	-0.666764	0.995824	1477	1067.04	-0.469053	0.948635	0.0002287	NA	NA
BARX2	1039.8	1310.92	859.056	-0.609753	0.968847	595.583	1335.94	1.16548	0.00120208	1386	953.25	-0.540001	0.936	NA	0.00863309	NA
BCL11B	1233.63	1477	1071.39	-0.463188	0.99238	868.583	1477	0.765934	0.000179483	1477	1172.79	-0.332723	0.933641	NA	0.00283584	NA
BCL6	234.9	277.667	206.389	-0.427989	0.97847	188.333	265.944	0.497837	0.0215303	242.5	233	-0.0576548	0.530172	1	0.073952	0.615996
BHLHE41	785.533	1234.83	486	-1.34529	0.999953	530.583	955.5	0.848677	0.00740522	396.833	882.708	1.1534	0.0430031	NA	0.0307901	0.0719325
CASZ1	831.4	198.167	1253.56	2.66124	8.19309e-06	1299.42	519.389	-1.32298	0.999703	1161.83	748.792	-0.633767	0.875334	7.88585e-05	NA	NA
CEBPD	453.2	378.75	502.833	0.408834	0.52533	636.583	330.944	-0.94376	0.96061	235.333	507.667	1.10918	0.0156644	0.749082	0.99148	0.0313287
CREB3L2	1084.4	1373.58	891.611	-0.623458	0.992365	983.25	1151.83	0.228302	0.246322	708.333	1178.42	0.734349	0.0206376	NA	0.41403	0.0387482
CREB5	1355.63	1477	1274.72	-0.212487	0.976626	1419.92	1312.78	-0.113184	0.82777	984.333	1448.46	0.557299	0.000256777	NA	NA	0.00102711
CUX1	1081.23	1477	817.389	-0.853575	0.998864	1113.08	1060	-0.0704973	0.628516	226	1295.04	2.5186	2.5924e-05	NA	NA	0.000298126
DMRT2	1006.47	300.667	1477	2.29643	1.38656e-07	1477	692.778	-1.09221	0.999735	1477	888.833	-0.732685	0.983689	3.55883e-06	NA	NA
DOT1L	1245.5	898.25	1477	0.717481	5.04921e-05	1477	1091.17	-0.436798	0.995824	1477	1187.62	-0.31459	0.948635	0.0002287	NA	NA
EEA1	1367.3	1477	1294.17	-0.190646	0.933696	1477	1294.17	-0.190646	0.933696	928.5	1477	0.669696	0.000204325	NA	NA	0.000939894
ELF3	1011.1	1035.58	994.778	-0.0579975	0.583388	1369.58	772.111	-0.826857	0.998275	245.167	1202.58	2.2943	8.7091e-05	NA	NA	0.00062227
ELF4	1241.2	887.5	1477	0.734851	0.000179483	1477	1084	-0.446305	0.99238	1477	1182.25	-0.321135	0.933641	0.000691011	NA	NA
ELK4	1317.1	1477	1210.5	-0.287067	0.976626	1383.5	1272.83	-0.120279	0.810622	864.5	1430.25	0.726329	0.000344734	NA	NA	0.00132148
EMX2	1003.73	522.5	1324.56	1.34201	0.000626918	1477	688.222	-1.10172	0.999735	1019.67	999.75	-0.0284583	0.418829	0.00189573	NA	NA
EPAS1	670.933	835	561.556	-0.572347	0.964186	322.167	903.444	1.48763	0.000824347	1040.33	578.583	-0.846449	0.957993	1	0.00651234	NA
ERF	1071.1	1175.75	1001.33	-0.231659	0.790224	1184.17	995.722	-0.250057	0.831107	635.667	1179.96	0.892394	0.0192304	NA	NA	0.0368583
ETS1	625.267	1272.42	193.833	-2.71468	0.99998	76.5	991.111	3.69552	1.85902e-05	428.5	674.458	0.654434	0.542345	NA	0.00132966	0.615996
ETV6	1205.1	1378.83	1089.28	-0.340076	0.963351	1271.58	1160.78	-0.131534	0.882105	724.667	1325.21	0.87083	0.000190556	NA	NA	0.000922691
FOS	478.833	264.167	621.944	1.23534	0.0350948	604.917	394.778	-0.615696	0.731634	656	434.542	-0.594201	0.938134	0.0714609	0.910372	0.999347
FOSL2	127.433	211.167	71.6111	-1.56013	0.999721	69.9167	165.778	1.24554	0.00661337	75	140.542	0.906035	0.132378	1	0.0290254	0.187366
FOXC1	1275.57	1416.5	1181.61	-0.261575	0.873063	1477	1141.28	-0.37202	0.976626	590.833	1446.75	1.29199	0.00010235	NA	NA	0.000672588
FOXK1	1104.37	917.917	1228.67	0.420658	0.0532241	1269.83	994.056	-0.353241	0.967723	1146.33	1093.88	-0.0675787	0.420512	0.0986231	NA	NA
FOXO1	1194.47	850.583	1423.72	0.743143	0.000664738	1450.75	1023.61	-0.503131	0.996731	1369.67	1150.67	-0.251355	0.754951	0.00189573	NA	NA
FOXO3	676.667	1071.08	413.722	-1.37234	0.999812	426.25	843.611	0.984878	0.0126603	388.667	748.667	0.94579	0.0618874	NA	0.0476267	0.0965023
FOXP2	1147.2	1277.83	1060.11	-0.269484	0.907118	1321.17	1031.22	-0.357457	0.965107	538	1299.5	1.27228	8.79295e-05	NA	NA	0.00062227
GATA2	982.833	241.583	1477	2.61208	1.38656e-07	1477	653.389	-1.17666	0.999735	1477	859.292	-0.78145	0.983689	3.55883e-06	NA	NA
GLIS2	576.167	211.833	819.056	1.95103	0.00075263	1074.08	244.222	-2.13684	0.99998	309	642.958	1.05712	0.142409	0.00206973	NA	0.198509
GLIS3	1214.6	1406.08	1086.94	-0.371404	0.980414	1284.67	1167.89	-0.137491	0.845692	691.5	1345.38	0.960207	0.00011804	NA	NA	0.000678731
GTF2I	840.5	931.917	779.556	-0.257549	0.801356	1030.17	714.056	-0.52877	0.932883	278.333	981.042	1.8175	0.00262598	0.995233	NA	0.00779323
GTF2IRD1	897.333	626.333	1078	0.783355	0.0352664	1369.67	582.444	-1.23363	0.99979	494.667	998	1.01258	0.0215105	0.0714609	NA	0.039083
HEY1	1196.23	775.083	1477	0.930246	5.04921e-05	1477	1009.06	-0.549664	0.995824	1477	1126.04	-0.39141	0.948635	0.0002287	NA	NA
HEY2	1227.73	1477	1061.56	-0.47649	0.995824	1314.67	1169.78	-0.168463	0.842802	555.333	1395.83	1.3297	6.4305e-06	NA	NA	0.000197202
HIC1	1142.8	1202.67	1102.89	-0.124949	0.708231	915.833	1294.11	0.498805	0.0283425	1477	1059.25	-0.479627	0.96067	NA	0.0895622	NA
HIF1A	406.1	479	357.5	-0.422082	0.926382	527	325.5	-0.695145	0.778552	18.5	503	4.76496	0.0041877	1	0.922918	0.0107019
HNF1B	670.133	719.167	637.444	-0.174027	0.774821	921.667	502.444	-0.875281	0.979759	69	820.417	3.57169	0.000397594	0.978052	0.99148	0.00146315
ID1	1299.83	1448.25	1200.89	-0.270208	0.927016	1384.33	1243.5	-0.154785	0.875139	834	1416.29	0.763999	0.00103812	NA	NA	0.00353731
ID2	907.967	1297.92	648	-1.00213	0.999317	819.583	966.889	0.238459	0.337403	304.833	1058.75	1.79627	0.000439648	NA	0.543976	0.00155568
ID3	853.267	1000.83	754.889	-0.406866	0.93155	887.583	830.389	-0.0960954	0.611934	489.5	944.208	0.947796	0.0183257	NA	0.779722	0.0358716
IRF1	871.567	1215.25	642.444	-0.91961	0.99226	294.25	1256.44	2.09423	0.000160661	1338.83	754.75	-0.826906	0.936256	NA	0.00283584	NA
IRF2	1079.7	856	1228.83	0.521607	0.0228099	1229.17	980.056	-0.326745	0.922849	1228.17	1042.58	-0.236344	0.784624	0.0501818	NA	NA
IRX3	1060.57	1477	782.944	-0.915688	0.99944	1032.75	1079.11	0.0633524	0.490227	283.333	1254.88	2.14697	5.42273e-05	NA	NA	0.000482777
JUN	859.2	1209.75	625.5	-0.951627	0.999176	666.25	987.833	0.568204	0.0671173	544	938	0.785981	0.0261582	NA	0.155949	0.0454068
JUNB	486.2	517.75	465.167	-0.154508	0.960123	184.417	687.389	1.89816	0.000314531	1026.67	351.083	-1.54808	0.982985	1	0.00414132	NA
KLF13	219.333	95.8333	301.667	1.65436	0.0117382	253.333	196.667	-0.365284	0.592085	398.333	174.583	-1.19006	0.994875	0.0273891	0.766798	0.999347
KLF6	228.067	472.833	64.8889	-2.86529	1	70.9167	332.833	2.2306	0.00334113	52.8333	271.875	2.36342	0.0123195	1	0.0164968	0.026358
MAF	711.133	1184.92	395.278	-1.58385	0.999957	476.583	867.5	0.864135	0.0450429	232.667	830.75	1.83615	0.00397757	NA	0.114787	0.0104553
MAFK	532.3	347.417	655.556	0.916051	0.025475	692.333	425.611	-0.701931	0.959047	582	519.875	-0.162854	0.632243	0.0544883	0.99148	0.692456
MBNL2	1129.4	1395	952.333	-0.550727	0.989848	886	1291.67	0.543855	0.0327797	1085	1140.5	0.0719714	0.310545	NA	0.0996	NA
MECOM	1038.83	444.583	1435	1.69052	1.77288e-06	1414	788.722	-0.842193	0.998479	1477	929.292	-0.668466	0.983689	2.73024e-05	NA	NA
MEF2D	279.133	274.917	281.944	0.0364165	0.741208	139	372.556	1.42237	0.000813428	567.833	206.958	-1.45613	0.999347	0.951217	0.00651234	0.999347
MEIS1	1235.87	999.833	1393.22	0.478666	0.00776158	1351.33	1158.89	-0.221641	0.878835	1477	1175.58	-0.329293	0.948635	0.0186763	NA	NA
MLXIP	507	529.667	491.889	-0.106752	0.702829	706.917	373.722	-0.919574	0.99148	61.8333	618.292	3.32183	0.000236122	0.933066	0.99148	0.00098742
MXI1	1227.83	1477	1061.72	-0.476263	0.995824	918.917	1433.78	0.641815	0.000667247	1347.33	1197.96	-0.169529	0.787921	NA	0.00651234	NA
NFE2L1	1145.93	1276.58	1058.83	-0.269812	0.929757	1193.75	1114.06	-0.0996796	0.736211	789	1235.17	0.646609	0.00633391	NA	NA	0.014568
NFE2L2	712.5	762.75	679	-0.167799	0.729887	929.917	567.556	-0.71234	0.889702	177.167	846.333	2.25612	0.0150036	0.951217	0.985729	0.030674
NFIA	1186.17	1477	992.278	-0.573854	0.995824	1280	1123.61	-0.188001	0.829366	416.833	1378.5	1.72556	8.70109e-06	NA	NA	0.000200125
NFIB	701.333	973.417	519.944	-0.9047	0.998841	656.833	731	0.154344	0.221577	246.167	815.125	1.72739	0.00333051	1	0.382899	0.00928505
NFIC	226.567	57.25	339.444	2.56783	0.0431658	224.917	227.667	0.0175325	0.222954	568.5	141.083	-2.01061	0.999071	0.0830942	0.382899	0.999347
NKX6-1	1227.57	853.417	1477	0.791348	0.000595474	1477	1061.28	-0.476868	0.986488	1477	1165.21	-0.342082	0.915064	0.00189573	NA	NA
NR1H4	1248.6	1477	1096.33	-0.429983	0.99238	1156.17	1310.22	0.180462	0.158851	976.667	1316.58	0.430861	0.0501573	NA	NA	0.0809556
NR2F2	153.133	186.167	131.111	-0.505805	0.997414	193.333	126.333	-0.613855	0.567285	6.66667	189.75	4.83099	0.000189473	1	0.746925	0.000922691
NR3C1	1151.7	1424.75	969.667	-0.555148	0.994174	716	1442.17	1.01021	3.36624e-05	1477	1070.38	-0.464554	0.970254	NA	0.00132966	NA
NR3C2	1189.8	759	1477	0.960498	3.16178e-06	1477	998.333	-0.565076	0.998864	1477	1118	-0.40175	0.970254	3.47795e-05	NA	NA
NR4A1	825.367	596.5	977.944	0.71323	0.0405548	953.25	740.111	-0.365113	0.850304	1027.33	774.875	-0.406869	0.828044	0.0800697	0.973537	NA
PAX2	716.967	1166.17	417.5	-1.48193	0.999721	544.083	832.222	0.613141	0.143773	164.333	855.125	2.37951	0.00222529	NA	0.283952	0.00698641
PAX8	1257.9	929.25	1477	0.668531	0.00185767	1477	1111.83	-0.409729	0.976626	1477	1203.12	-0.295883	0.892089	0.00476803	NA	NA
POU3F3	279.133	210.25	325.056	0.628581	0.970277	478.333	146.333	-1.70876	0.877953	18.5	344.292	4.21803	0.000127448	1	0.985729	0.00068972
PRDM16	1027.93	354.333	1477	2.05949	1.38656e-07	1477	728.556	-1.01956	0.999735	1477	915.667	-0.689775	0.983689	3.55883e-06	NA	NA
RARA	322.167	618.417	124.667	-2.3105	0.999842	112.5	461.944	2.03779	0.00258552	149	365.458	1.29439	0.181929	1	0.0136171	0.249812
RFX2	1269.87	1477	1131.78	-0.384079	0.995824	1205	1313.11	0.123956	0.435203	985.333	1341	0.444625	0.00169206	NA	NA	0.00555961
RREB1	803.2	504.833	1002.11	0.989163	0.0196073	1319.92	458.722	-1.52475	0.999957	366.5	912.375	1.31581	0.0136799	0.0444049	NA	0.0286035
RUNX2	1275.47	1477	1141.11	-0.372231	0.99238	999.583	1459.39	0.545966	0.00196713	1424.17	1238.29	-0.201767	0.746759	NA	0.0111002	NA
SALL1	793.7	1100.58	589.111	-0.901657	0.992526	856.833	751.611	-0.189028	0.782728	53.6667	978.708	4.18878	5.77234e-05	NA	0.922918	0.000482777
SETBP1	1002.37	394.917	1407.33	1.83334	3.15771e-06	1392.17	742.5	-0.906869	0.999207	1437.67	893.542	-0.686122	0.959763	3.47795e-05	NA	NA
SIM1	816.1	271.5	1179.17	2.11874	2.92273e-05	1416.58	415.778	-1.76853	0.999988	704.333	844.042	0.261056	0.435546	0.00022505	NA	0.54149
SIX1	1250.77	911.417	1477	0.696487	0.000595474	1477	1099.94	-0.425239	0.986488	1477	1194.21	-0.306615	0.915064	0.00189573	NA	NA
SMAD3	197.433	30.75	308.556	3.32687	4.90783e-05	334.167	106.278	-1.65273	0.991128	257.333	182.458	-0.496071	0.974082	0.0002287	0.99148	0.999347
SOX4	1075.13	1298	926.556	-0.486341	0.974587	1175.42	1008.28	-0.221279	0.838414	428.833	1236.71	1.52802	0.000217869	NA	NA	0.000954475
SOX9	1266.6	1477	1126.33	-0.391036	0.986488	1477	1126.33	-0.391036	0.986488	425	1477	1.79714	5.63487e-08	NA	NA	5.18408e-06
SP1	974.333	1192	829.222	-0.523554	0.980015	1086.75	899.389	-0.273003	0.847798	314.167	1139.38	1.85864	0.000111454	NA	NA	0.000678731
SP3	1173.6	1477	971.333	-0.604631	0.99944	964.167	1313.22	0.445757	0.0165229	985.667	1220.58	0.308399	0.0984759	NA	0.0593322	0.146126
SPEN	1063.67	1367.08	861.389	-0.666365	0.992106	969.167	1126.67	0.217244	0.222206	645.833	1168.12	0.854961	0.026691	NA	0.382899	0.0454736
TBX2	793.067	242.167	1160.33	2.26047	4.65163e-05	1078	603.111	-0.837861	0.977744	1325	660.083	-1.00527	0.991952	0.0002287	NA	NA
TEAD1	888.967	1068.5	769.278	-0.47401	0.984826	938.25	856.111	-0.132174	0.491274	431.333	1003.38	1.21799	0.00546299	NA	0.669149	0.0132262
TFCP2L1	959.033	221.417	1450.78	2.71199	1.40548e-06	1477	613.722	-1.26701	0.999735	1398.33	849.208	-0.719518	0.943013	2.70555e-05	NA	NA
TFEB	816.933	355.167	1124.78	1.66307	0.000651136	948.667	729.111	-0.379763	0.815096	1477	651.917	-1.17991	0.998251	0.00189573	0.94695	NA
TGIF1	227.633	296.833	181.5	-0.709684	0.999522	219.417	233.111	0.0873447	0.39325	105.667	258.125	1.28855	3.19987e-05	1	0.586166	0.000327097
THRA	1048	1218.75	934.167	-0.38365	0.935842	1071.17	1032.56	-0.0529636	0.565046	660.167	1144.96	0.794393	0.0240103	NA	NA	0.0424797
THRB	1186.67	751.167	1477	0.975465	1.31669e-05	1477	993.111	-0.572643	0.997783	1477	1114.08	-0.406813	0.96067	0.00011265	NA	NA
TOX3	1165.7	801.167	1408.72	0.814213	0.00139063	1477	958.167	-0.624321	0.995824	1272.17	1139.08	-0.159414	0.702921	0.00369235	NA	NA
TSC22D2	835.7	452.583	1091.11	1.26954	0.000144676	1089.83	666.278	-0.709912	0.99372	1093.67	771.208	-0.503981	0.928134	0.000586319	NA	NA
TSHZ1	1056.1	1215.92	949.556	-0.35672	0.912382	1143.25	998	-0.196029	0.826906	562.167	1179.58	1.06921	0.00317124	NA	NA	0.0091173
UBTF	790.633	1390	391.056	-1.82964	0.999982	483.833	995.167	1.04043	0.0273562	205.5	936.917	2.18878	0.00435319	NA	0.0895622	0.0108242
VDR	1232.9	866.75	1477	0.768982	5.04921e-05	1477	1070.17	-0.464834	0.995824	1477	1171.88	-0.333851	0.948635	0.0002287	NA	NA
ZBTB1	847.433	556.833	1041.17	0.902884	0.00329043	1214.42	602.778	-1.01057	0.997792	694.667	885.625	0.350375	0.468421	0.00817299	NA	0.574597
ZBTB10	1091.9	707.083	1348.44	0.931344	0.000129521	1437.25	861.667	-0.738109	0.999664	1170.83	1072.17	-0.127007	0.653192	0.000554062	NA	NA
ZBTB7B	705.467	1134.17	419.667	-1.43432	0.999908	338	950.444	1.49158	8.47392e-05	583	736.083	0.336373	0.541684	NA	0.00223147	0.615996
ZEB2	602.267	1382.83	81.8889	-4.07782	0.999998	92.25	942.278	3.35253	0.00157781	61.1667	737.542	3.59191	0.0216656	NA	0.00969498	0.039083
ZFAT	1128.07	678.833	1427.56	1.07242	0.000664738	1477	895.444	-0.721994	0.99944	1328.67	1077.92	-0.301734	0.511969	0.00189573	NA	NA
ZFHX3	692.133	108.25	1081.39	3.32045	3.89647e-05	976.417	502.611	-0.958054	0.981414	1291.33	542.333	-1.25161	0.991012	0.0002287	0.99148	NA
ZNF217	137.267	198.25	96.6111	-1.03706	0.999036	109.25	155.944	0.513399	0.152382	71.3333	153.75	1.10794	0.00900341	1	0.293615	0.0197218
ZNF250	1377.17	1477	1310.61	-0.17243	0.960366	1477	1310.61	-0.17243	0.960366	977.833	1477	0.595009	1.54229e-05	NA	NA	0.0002027
ZNF395	273.667	430.75	168.944	-1.3503	0.999138	144	360.111	1.32237	0.000643711	218.833	287.375	0.393102	0.572031	1	0.00651234	0.641791
ZNF462	1060.77	1477	783.278	-0.915074	0.998864	1082.17	1046.5	-0.0483504	0.665975	185.5	1279.58	2.78618	1.51824e-05	NA	NA	0.0002027
ZNF503	707.467	423.083	897.056	1.08426	0.0537944	1164.08	403.056	-1.53014	0.999939	363	793.583	1.12841	0.00397757	0.0986231	NA	0.0104553
ZNF592	1023.53	1477	721.222	-1.03415	0.99988	867.333	1127.67	0.378682	0.0990797	429	1172.17	1.45013	0.00227818	NA	0.211549	0.00698641
ZNF608	1132.33	1477	902.556	-0.710582	0.998864	1006.67	1216.11	0.272689	0.156487	694.333	1241.83	0.838771	0.00798183	NA	NA	0.0179105
ZNF611	1343.13	1477	1253.89	-0.23626	0.960366	1477	1253.89	-0.23626	0.960366	807.667	1477	0.870838	1.54229e-05	NA	NA	0.0002027
ZNF618	1258.47	930.667	1477	0.666333	0.000595474	1477	1112.78	-0.408504	0.986488	1477	1203.83	-0.295034	0.915064	0.00189573	NA	NA
ZNF771	1345.7	1477	1258.17	-0.231347	0.976626	1477	1258.17	-0.231347	0.976626	820.5	1477	0.848095	1.01093e-06	NA	NA	4.65029e-05
