# Supplementary material for: Epigenomic charting and functional annotation of risk loci in renal cell carcinoma
Source: Nat Commun. 2023 Jan 21;14:346. doi: 10.1038/s41467-023-35833-5 (PMC9867739; doi:10.1038/s41467-023-35833-5)
Supplement: Supplementary file 13 — Supplementary Data 10 [file 41467_2023_35833_MOESM13_ESM.xlsx]

## Sheet: Supplementary Data 10
Supplementary Data 10: CES
TF name	RT991	RT1149	RT1143	RT1152	RT929	RT1059	RT1168	RT1056	RT1002	RT1039	RT0301	RT0356	S21381	S22741	S20449	RT1046	RT1043	RT1047	S21429	RT957	RT970	RT1097	RT0638	RT1131	RT998	RT1205	RT1240	RT1265	RT1184	RT0642
AHR	0	0	0	0	0	0	0	0	0	0	0	0	0	0	0	0	0	0	0	0	0	0	0	0	0	0.21987	0	0	0	0
ARID3A	0.283272	0.409073	0	0	0	0	0	0	0	0	0	0	0	0	0	0	0	0	0	0	0	0	0	0	0	0	0	0	0	0
ATF3	0	0	0	0	0.165113	0	0	0	0	0	0	0	0	0	0	0	0	0	0	0	0	0	0	0	0	0	0	0	0	0
BACH1	0	0.0157162	0	0	0	0	0	0	0	0	0	0	0	0	0	0	0	0	0	0	0	0	0	0	0	0	0	0	0	0
BARX2	0	0	0	0.0307996	0	0	0	0	0	0	0.0615385	0.108659	0	0	0	0	0	0	0	0	0.138889	0	0.106557	0	0	0	0	0	0	0
BBX	0.3235	0	0.116786	0	0	0	0	0	0	0	0	0.187664	0	0	0	0	0	0	0	0	0	0	0	0	0	0	0	0	0	0
BCL6	0.773718	0.704057	0.543756	0.623304	0.757029	0.795604	0.676712	0.612452	0.694935	0.637106	0.611757	0.674497	0.0857143	0.0721649	0.0104167	0.075	0.134146	0	0.0952381	0	0.152778	0.0357143	0.0409836	0.222222	0.0238095	0.00814332	0.00796813	0.00934579	0.0119904	0.00931677
BCL6B	0	0	0	0	0.138004	0	0	0	0	0	0	0	0	0	0	0	0	0	0	0	0	0	0	0	0	0	0	0	0	0
BHLHE40	0.210191	0.153619	0.242915	0.253792	0.202513	0.441758	0.23653	0.302414	0.229937	0.299883	0.192745	0.184856	0.314286	0.103093	0.0677083	0.0833333	0.0731707	0.169231	0.238095	0.0965909	0.166667	0.321429	0.295082	0.222222	0.0416667	0	0.0896414	0.0420561	0.0431655	0.0341615
BHLHE41	0	0	0	0.0712635	0	0	0	0	0	0.147025	0.0984365	0.0596002	0.0571429	0.123711	0.0833333	0.0583333	0.103659	0	0.0952381	0.0795455	0	0.0714286	0.0655738	0.111111	0.10119	0.0456026	0.0507968	0.0537383	0.0503597	0.0559006
CEBPD	0.0110627	0	0.0314544	0.00752132	0.0134611	0.120879	0	0.0927573	0	0.0210035	0.0247655	0.00733149	0	0	0	0	0	0	0	0	0	0	0	0	0	0	0	0	0	0
DBP	0	0.117711	0	0	0.0979939	0.248352	0	0.158831	0.303927	0	0	0.252663	0	0	0	0	0	0	0	0	0	0	0	0	0	0	0	0	0	0
DEAF1	0	0	0	0	0	0	0	0	0	0	0	0	0	0	0	0	0	0	0	0	0	0	0	0	0	0	0	0	0.0263789	0
DMRT2	0.200134	0.24368	0.253036	0.223539	0.150496	0.215385	0.110502	0.349428	0.307911	0.134189	0.1202	0.13762	0	0	0	0	0	0	0	0	0	0	0	0	0	0	0	0	0	0
E2F3	0	0	0	0	0	0	0	0	0	0	0	0	0	0	0	0	0	0	0	0	0	0	0	0	0	0	0.398406	0	0.247002	0
EBF1	0.174656	0.247143	0.184833	0.208286	0.175554	0	0.186301	0.167726	0.237906	0.336056	0.169356	0.15998	0.228571	0.226804	0.255208	0.125	0.195122	0.153846	0.285714	0.238636	0.111111	0	0.221311	0	0.154762	0.102606	0.167331	0.0841121	0.160671	0.102484
EHF	0	0	0	0.172822	0.23212	0.312088	0	0	0	0.205368	0.121076	0	0	0	0	0	0	0	0	0	0	0	0	0	0	0	0	0.151869	0	0
ELF3	0	0.799792	0.783245	0.925123	0.874338	0	0	0	0.850882	0	0.833271	0	0	0	0	0	0	0	0	0	0	0	0.57377	0	0.0654762	0.439739	0.26494	0.775701	0.347722	0.375776
ELF4	0	0.0905144	0.178293	0.155049	0.0800209	0	0.0748858	0	0	0	0	0.0714546	0	0	0	0	0	0	0	0	0	0	0	0	0	0	0	0	0	0
ELK3	0	0	0	0	0.000447461	0	0	0	0	0	0	3.64751e-05	0	0	0	0	0	0	0	0	0	0	0	0	0	0	0	0	0	0
ELK4	0	0	0	0	0	0	0	0	0	0	0	0	0	0	0	0	0	0.538462	0	0	0	0	0	0	0	0.0749186	0.0199203	0.126168	0.0263789	0
EMX2	0.227623	0.261474	0.0758331	0.142485	0.265381	0.21978	0	0	0.24189	0.166861	0.270544	0.206449	0	0	0	0	0	0	0	0	0	0	0	0	0	0	0	0	0	0
ERF	0	0.000985589	0.00545002	0	0.00093221	0.10989	0.0210046	0.0864041	0	0.0350058	0.0337711	0.00382988	0	0	0	0	0	0	0	0	0	0	0	0	0	0	0	0	0	0
ERG	0	0	0	0	0	0	0	0	0	0	0	0	0	0	0	0	0	0	0	0.193182	0	0	0	0	0	0	0	0	0	0
ESR2	0	0	0	0	0	0	0	0	0	0	0	0	0	0	0	0	0	0	0	0	0	0	0	0	0.107143	0.110749	0.0478088	0	0	0
ESRRG	0	0	0	0.635951	0	0	0	0	0	0	0	0	0	0	0	0	0	0	0	0	0	0	0	0	0	0	0	0	0	0
ETS1	0	0	0	0	0.191923	0	0	0	0	0	0	0.174934	0.485714	0.845361	0.520833	0.275	0.439024	0.692308	0.380952	0.6875	0.236111	0.285714	0.188525	0.666667	0	0.416938	0	0	0	0
ETS2	0	0	0	0.00663893	0.00790514	0	0	0	0	0	0	0.00229793	0	0	0	0	0	0	0	0	0	0	0	0	0	0	0	0	0	0
ETV3	0.0207844	0	0.0298972	0	0	0	0	0	0	0	0	0	0	0	0	0	0	0	0	0	0	0	0	0	0	0	0	0	0	0
ETV6	0	0	0	0.152569	0	0	0	0	0	0	0	0.151663	0	0	0	0	0	0	0	0.232955	0	0	0.286885	0	0.244048	0	0.567729	0	0.429257	0
FOS	0.0455917	0.180949	0.303644	0.262154	0.182116	0.0791209	0.221918	0.0800508	0.0330108	0.0688448	0.246279	0.111176	0.0857143	0	0	0	0.0792683	0.0615385	0	0.0340909	0	0	0.0655738	0	0	0	0.064741	0	0	0.245342
FOSL2	0.0455917	0.0118803	0.0280287	0.05433	0.031807	0.0791209	0.0273973	0.0800508	0.0330108	0.0688448	0.0715447	0.0345783	0.0857143	0	0	0	0.0792683	0.0615385	0	0.0340909	0	0	0.0655738	0	0	0	0.064741	0	0	0.245342
FOXC1	0	0	0	0	0	0	0	0	0	0	0	0.00193318	0	0	0	0	0	0	0	0	0	0	0	0	0	0.982085	0.973108	0.962617	0	0.990683
FOXF1	0	0	0	0	0	0	0	0	0.0176437	0	0	0	0	0	0	0	0	0	0	0	0	0	0	0	0	0	0	0	0	0
FOXI1	0.65538	0.0721611	0.115696	0	0	0.850549	0	0	0.663062	0	0.764728	0	0	0	0	0	0	0	0	0	0	0	0	0	0	0	0	0	0	0
FOXJ2	0	0.233744	0.279197	0.299929	0	0	0	0	0	0	0	0.397396	0	0	0	0	0.103659	0	0	0	0	0	0	0	0	0	0	0	0	0
FOXK1	0	0.419728	0.415603	0.62906	0.43385	0	0	0	0	0.389732	0.474171	0.481106	0.514286	0	0	0	0	0.861538	0	0	0	0	0	0	0	0.20684	0.26494	0.14486	0.146283	0
FOXL1	0	0	0	0	0	0	0	0	0	0	0	0.00714911	0	0	0	0	0.664634	0	0	0	0	0	0	0	0	0	0	0	0	0
FOXO1	0.0911834	0	0	0.0659271	0.576329	0	0.109589	0	0	0	0.0785491	0.56653	0	0	0	0	0	0	0	0	0	0	0	0	0	0	0	0	0	0
FOXO3	0.209185	0	0.151666	0.23001	0.297897	0	0.223744	0	0	0	0	0.287533	0	0	0.0364583	0	0	0	0	0.0340909	0	0	0	0	0	0	0	0	0	0
FOXP1	0.674154	0.849924	0.620523	0.333543	0.760981	0	0.641096	0	0.603301	0.522754	0.420638	0.590823	0	0	0	0	0	0	0	0	0	0	0	0	0	0	0	0	0	0
FOXP2	0	0.270344	0	0	0.330636	0	0.427397	0	0	0	0	0	0	0	0	0	0	0	0	0	0	0	0	0	0	0	0	0	0	0
FOXQ1	0	0	0	0	0	0	0	0	0	0	0	0	0	0	0	0	0.262195	0	0	0	0	0	0	0	0.291667	0	0.226096	0.25	0.280576	0.28882
GATA2	0.167952	0.220639	0.123326	0.294676	0.185733	0.186813	0.235616	0.249047	0.276608	0.316219	0.407505	0.435767	0	0	0	0	0	0	0	0	0	0	0	0	0	0	0	0	0	0
GATA3	0.0673818	0	0	0.141519	0	0	0	0.120712	0	0.0700117	0	0	0	0	0	0	0	0	0	0	0	0	0	0	0	0	0	0	0	0
GLIS2	0	0	0	0	0	0.393407	0	0	0	0	0	0	0	0	0	0	0	0	0	0	0	0	0	0	0	0	0	0	0	0
GLIS3	0	0	0	0	0	0	0	0	0	0	0	0	0	0	0	0	0	0.4	0	0	0	0	0	0	0.214286	0.315961	0.484064	0.28271	0.280576	0.378882
GRHL2	0.0331881	0	0.127219	0	0.0554478	0	0	0.0698856	0	0	0	0	0	0	0	0	0	0	0	0	0	0	0	0	0	0	0	0	0	0
HBP1	0	0	0	0	0.0753598	0	0	0	0	0	0	0	0	0	0	0	0	0	0	0	0	0	0	0	0	0	0	0	0	0
HES1	0.0724103	0.0557524	0.0425101	0	0.0137221	0	0.118721	0	0	0	0.0662914	0	0	0	0	0	0	0	0	0	0	0	0	0	0	0.0162866	0.00498008	0.0280374	0.0671463	0
HIC1	0	0	0	0	0	0	0	0	0	0	0	0	0	0.14433	0.21875	0	0.347561	0	0	0.369318	0	0	0.409836	0	0	0	0	0	0	0
HNF1A	0	0	0	0	0	0	0	0	0	0	0	0	0	0	0	0.175	0	0	0	0	0	0	0	0	0	0	0	0	0	0
HNF1B	0.909487	0.608535	0.52507	0.601832	0.638899	0	0	0	0	0.560093	0.520075	0.420083	0	0.515464	0	0.525	0.579268	0	0	0	0.305556	0	0	0	0.154762	0.159609	0.228088	0.11215	0.354916	0.273292
HOXA1	0.927925	0.944887	0	0.763099	0.135208	0.340659	0	0.919949	0.611838	0.885648	0	0.963452	0	0	0	0	0.0182927	0	0	0	0.0694444	0	0	0	0.10119	0.167752	0.275896	0.0233645	0	0.201863
HOXA10	0.927925	0.944887	0	0.701668	0	0.340659	0	0.919949	0.611838	0.885648	0	0.963452	0	0	0	0	0.0182927	0	0	0	0.0694444	0	0	0	0.10119	0.167752	0.275896	0.0233645	0	0.201863
HOXA11	0	0	0	0.495273	0	0	0	0	0	0.0478413	0	0	0	0	0	0	0	0	0	0	0	0	0	0	0	0	0	0	0	0
HOXA2	0	0	0	0	0.184317	0	0	0	0	0	0	0	0	0	0	0	0	0.0923077	0	0	0	0	0	0	0	0.0749186	0	0.0771028	0	0.102484
HOXA3	0	0	0	0	0	0	0	0	0	0	0	0.216334	0	0	0.0572917	0	0	0.446154	0	0	0	0	0	0	0	0.368078	0.271912	0.198598	0	0.341615
HOXA4	0	0	0	0	0	0	0	0	0	0	0	0	0	0	0	0	0	0	0	0	0	0	0	0	0	0.281759	0	0.35514	0	0
HOXA5	0.745223	0.545217	0	0	0	0.373626	0.302283	0.72554	0	0	0.574859	0.526736	0	0	0	0	0	0	0	0	0	0	0	0	0.160714	0.0798046	0.231076	0	0	0
HOXA6	0.136775	0.24432	0	0.117148	0	0.147253	0	0.25413	0	0.292882	0.139962	0.140757	0	0	0	0	0	0	0	0	0	0	0	0	0	0	0	0	0	0
HOXA7	0.638954	0.366985	0	0.282659	0	0.571429	0.158904	0.617535	0.307911	0.648775	0.55172	0.755544	0	0	0	0	0	0	0	0	0	0	0	0	0	0	0.154382	0	0	0.127329
HOXA9	0.922561	0.908154	0	0.840455	0	0.474725	0.3379	0.825921	0.743882	0.810968	0	0.843449	0	0.0412371	0	0	0.0182927	0	0	0	0.0694444	0	0	0	0.196429	0.169381	0.327689	0.0327103	0.0431655	0.217391
HOXB3	0	0.212807	0	0	0.239391	0	0	0.336722	0	0	0.348343	0.380909	0	0	0	0	0	0	0	0	0	0	0	0	0	0	0	0	0	0
HOXB4	0.0874958	0.209478	0	0	0.198039	0	0	0.199492	0.159932	0	0.141588	0.360811	0	0	0	0	0	0	0	0	0	0	0	0	0	0	0	0	0	0
HOXB5	0.232316	0.469966	0	0.432539	0.625103	0	0	0.423126	0.360842	0	0.382989	0.373432	0	0	0	0	0	0	0	0	0	0	0	0	0	0	0	0	0	0
HOXB7	0.127724	0.16755	0	0.0891634	0.218062	0	0	0.296061	0.109846	0.157526	0.126454	0.196819	0	0	0	0	0	0	0	0	0	0	0	0	0	0	0	0	0	0
HOXB8	0.280925	0.236461	0	0.260179	0.335633	0	0	0.231258	0.212294	0.190198	0.426642	0.269551	0	0	0	0	0	0	0	0	0	0	0	0	0	0	0	0	0	0
HOXB9	0	0.43025	0	0.337787	0.521627	0	0	0.614994	0	0	0	0	0	0	0	0	0	0	0	0	0	0	0	0	0	0	0	0	0	0
HOXC10	0	0	0	0	0	0	0	0	0	0	0	0	0	0	0.0416667	0	0	0	0	0.0965909	0	0.214286	0	0	0.119048	0	0.0458167	0.126168	0	0
HOXC11	0	0	0	0	0	0	0	0	0	0	0	0	0	0	0	0	0	0	0	0	0	0	0	0	0	0.0895765	0	0	0	0.114907
HOXC4	0	0	0	0	0	0	0	0	0	0	0	0	0	0	0	0	0	0	0	0	0.0416667	0	0	0	0	0.00162866	0	0	0	0
HOXC9	0	0.11012	0.101215	0.0624816	0	0.0791209	0	0	0	0	0	0.0879413	0	0	0	0	0	0	0	0	0	0	0	0	0.0416667	0.0651466	0	0.0514019	0	0.068323
HOXD10	0	0	0.0476487	0.0483634	0	0	0	0	0	0	0	0	0	0	0	0	0	0	0	0	0	0	0	0	0	0	0	0	0	0
HOXD8	0.347972	0.208172	0.125506	0.15736	0	0	0.36895	0	0	0	0.0414009	0	0	0	0	0	0.0365854	0	0	0	0.0416667	0	0	0	0	0	0	0	0	0
HOXD9	0	0	0.0476487	0.0557166	0	0	0.621005	0	0	0	0	0	0	0	0	0	0	0	0	0	0.0833333	0	0	0	0	0	0	0	0	0
HSF4	0	0	0	0	0	0	0	0	0	0	0	0	0	0	0	0.0333333	0.0121951	0	0	0	0	0.0714286	0.0409836	0	0	0	0	0	0	0
IRF1	0	0.0289017	0	0	0	0	0.528767	0	0	0	0	0.765575	0.171429	0.134021	0	0.183333	0.109756	0.123077	0.333333	0.176136	0	0.428571	0.0983607	0.888889	0	0	0	0	0	0
IRF2	0.451224	0.198849	0.642635	0.66423	0.860131	0	0.463014	0.418043	0.250996	0.5986	0.293809	0.26087	0	0	0	0	0	0	0	0.232955	0	0	0	0.666667	0	0	0.062749	0.067757	0.059952	0
IRF8	0	0	0	0	0	0	0	0	0	0	0	0	0	0	0	0	0	0	0	0.130682	0	0	0	0	0	0	0	0	0.0671463	0
JUN	0.0794502	0.0226153	0.145438	0.140804	0.738683	0.0483516	0.0666667	0.337992	0.107001	0.0653442	0.535084	0.14787	0.228571	0.226804	0.197917	0	0.164634	0	0	0.255682	0.277778	0	0	0	0	0.322476	0.0866534	0	0	0.195652
JUNB	0.0378813	0.0048214	0.0854874	0.0681121	0.0263256	0.0483516	0.0383562	0.0343075	0.0318725	0.0653442	0.035272	0.00714911	0	0	0	0	0	0	0	0	0	0	0	0	0	0	0	0	0	0
JUND	0.0415689	0.0177939	0.0459358	0.0431531	0.736446	0	0.0283105	0.322745	0.0751281	0	0.522326	0.0560622	0.228571	0.226804	0.197917	0	0.164634	0	0	0.255682	0.277778	0	0	0	0	0.322476	0.0866534	0	0	0.195652
KLF11	0	0	0	0.0981134	0.066336	0	0	0	0	0	0.0998124	0	0	0	0	0	0	0	0	0	0	0	0	0	0.0238095	0	0	0	0	0
KLF13	0.588669	0.330998	0.45422	0.309425	0.331904	0.454945	0.596347	1	0.582242	0.471412	0.407129	0.322512	0	0	0	0	0	0	0	0	0	0	0	0	0	0	0	0	0	0
KLF15	0	0	0.286204	0	0	0	0	0	0	0	0	0	0	0	0	0	0	0	0	0	0	0	0	0	0	0	0	0	0.0383693	0
KLF16	0	0	0	0	0	0	0	0	0	0	0	0	0	0.329897	0.364583	0.258333	0.207317	0.415385	0	0	0	0	0	0	0	0	0.281873	0	0	0
KLF3	0	0.0557524	0	0.0664734	0.0341562	0	0	0	0.117814	0.134189	0	0.031405	0	0	0.0989583	0	0.109756	0	0	0.147727	0	0	0	0	0.160714	0.115635	0.0946215	0.149533	0.258993	0.254658
KLF4	0	0	0	0	0	0	0	0	0	0	0	0	0	0	0	0	0	0	0	0	0	0	0	0	0	0	0.0209163	0.0303738	0	0
KLF7	0.367751	0.329267	0.265026	0.215009	0.22552	0	0.157078	0.393901	0	0	0.284553	0.210206	0	0	0	0	0	0	0	0	0	0	0	0	0	0	0	0	0	0
KLF9	0.216225	0.185051	0.35939	0.404555	0.359385	0.468132	0.345205	0.419314	0.245304	0.33839	0.234146	0.163518	0	0	0	0	0	0	0	0	0	0	0	0	0.0357143	0.0944625	0.0507968	0.0934579	0.0263789	0.052795
LHX9	0	0.00303668	0	0	0	0	0	0	0	0	0	0	0	0	0	0	0	0	0	0	0	0	0	0	0	0	0	0	0	0
MAF	0.519611	0.758824	0.772189	0.976596	0.7313	0.769231	0.960731	0.565438	0.779738	0.861144	0.762351	0.698935	0.628571	0.113402	0.140625	0.683333	0.170732	0	0.333333	0.204545	0.125	0.392857	0.385246	0	0	0.0635179	0.373506	0.42757	0.0503597	0.39441
MAFB	0	0.0342559	0	0	0	0.0197802	0	0	0.0182129	0	0	0	0	0	0	0	0	0	0	0	0	0	0	0	0	0	0	0	0	0
MAFF	0	0	0	0	0	0	0	0	0	0	0	0	0	0	0	0	0.0243902	0	0.0952381	0	0	0	0	0	0	0	0	0	0	0
MAFK	0.519611	0.735356	0.772189	0.976596	0.7313	0.769231	0.960731	0.565438	0.779738	0.861144	0.730331	0.637402	0.571429	0	0.125	0.075	0.146341	0	0.0952381	0.130682	0.0833333	0.142857	0.352459	0	0	0.0635179	0.373506	0.42757	0.0503597	0.39441
MAZ	0	0	0	0	0	0	0	0	0	0	0	0.0170338	0	0	0.520833	0	0	0	0	0	0	0	0	0	0	0	0	0.380841	0	0
MECOM	0	0.0548201	0	0	0.0728242	0.116484	0	0	0	0	0	0.102531	0	0	0	0	0	0	0	0.0511364	0	0	0	0	0	0	0	0	0	0
MEF2A	0	0	0	0	0.460437	0	0	0	0	0	0	0.424059	0	0	0	0	0	0	0	0	0	0	0	0	0	0	0	0	0	0
MEF2D	0.262152	0.534163	0.825132	0.583596	0.550116	0.459341	0.837443	0.191868	0.343199	0.45741	0.339962	0.576452	0.0857143	0.14433	0.182292	0	0.152439	0	0.142857	0	0	0	0.245902	0.333333	0	0	0	0	0	0
MEOX2	0	0	0	0	0	0	0	0	0	0	0	0	0	0	0	0	0	0.0923077	0	0	0	0	0	0	0	0	0	0	0	0
MNT	0.0308414	0.00921659	0.0233572	0.0218076	0.010478	0.0879121	0.090411	0.0787802	0.0324417	0.0630105	0.0368981	0.00904581	0.0285714	0.0206186	0.0104167	0.00833333	0.00609756	0.0153846	0.047619	0.00568182	0.0277778	0	0.0245902	0	0	0	0	0	0	0
MYC	0	0	0	0	0	0	0	0	0	0	0.0905566	0.063649	0	0	0	0	0	0	0	0	0	0	0	0	0	0	0	0	0	0
NFAT5	0	0.17714	0.123793	0.476785	0.0389291	0	0	0	0	0	0.0702939	0.0855705	0	0	0	0	0	0	0	0	0	0	0	0	0	0	0	0	0	0
NFATC1	0	0	0	0	0	0	0	0	0	0	0	0.0510286	0	0	0	0	0	0	0	0	0	0	0	0	0	0	0	0	0	0
NFE2L2	0.0874958	0.212488	0.192931	0.216312	0.137669	0	0	0	0.334661	0.264877	0.189493	0.241173	0	0	0	0	0	0	0	0	0	0	0	0	0	0	0	0	0	0
NFIA	0	0	0	0	0	0	0	0	0	0	0	0	0	0	0	0	0	0	0	0	0	0	0	0	0	0	0	0	0.0191847	0
NFIB	0	0.0403825	0.0253815	0.0107147	0.0229696	0	0.0310502	0.0775095	0	0	0.0171357	0.00485118	0	0.43299	0.28125	0.208333	0.189024	0.461538	0	0.130682	0.0972222	0.178571	0.196721	0	0.178571	0.0846906	0.0956175	0.133178	0.0839329	0.0993789
NFIC	0.125712	0.102102	0.193553	0.100929	0.0800209	0.149451	0.379909	0.202033	0.0791121	0.269545	0.131457	0.0444996	0.228571	0.185567	0.229167	0.166667	0.231707	0.261538	0.238095	0.113636	0.0972222	0.214286	0.147541	0	0.160714	0.0586319	0.0199203	0.0934579	0.107914	0
NFKB1	0	0.229962	0	0.154208	0.306548	0	0	0	0	0	0	0	0	0	0	0	0	0	0	0	0	0	0	0	0	0	0	0	0	0
NFYA	0	0	0	0	0	0	0	0	0	0	0	0	0	0	0	0	0	0	0	0	0.0277778	0	0	0	0	0.0749186	0.0896414	0	0	0
NKX6-1	0.272544	0.276764	0	0	0.299911	0	0.463014	0.199492	0.265225	0	0	0	0	0	0	0	0	0	0	0	0	0	0	0	0	0	0	0	0	0
NR2F1	0	0	0	0	0	0	0	0	0	0	0	0.0432594	0	0	0	0	0	0	0	0	0	0	0	0	0	0	0	0	0	0
NR2F2	0.097888	0.0815109	0.12753	0.114122	0.171601	0.334066	0.164384	0.142313	0.0591918	0.144691	0.0973108	0.198643	0	0	0	0	0	0	0	0	0	0	0	0	0.107143	0.278502	0.0776892	0.133178	0.129496	0.127329
NR3C1	0	0	0	0	0	0	0	0	0	0	0	0	0	0	0	0.208333	0	0.123077	0	0.102273	0.361111	0	0	0	0	0	0	0	0	0
NR4A1	0.394904	0.264298	0.51853	0.551242	0.102916	0	0	0.406607	0	0	0	0	0	0	0	0	0	0	0	0	0	0	0	0	0	0	0	0	0	0
NR4A2	0.427087	0.34429	0.433354	0.353586	0.636923	0.501099	0.311416	0	0.57712	0.484247	0.331332	0.354246	0	0	0	0	0	0	0	0	0	0	0	0	0	0	0	0	0	0
PATZ1	0	0	0	0.126476	0	0	0	0	0.192373	0	0	0	0	0	0	0	0	0	0	0	0	0	0	0	0	0	0	0	0	0
PAX2	0	0	0	0.245767	0	0.274725	0	0	0	0.281214	0	0.335279	0	0.185567	0.307292	0.258333	0.243902	0.0615385	0	0.329545	0.194444	0.392857	0.270492	0	0.160714	0.0570033	0.13247	0.292056	0.127098	0.142857
PAX8	0.335568	0.740684	0.593585	0.623177	0.579648	0.725275	0.551598	0.358323	0.780876	0.589265	0.622514	0.433141	0	0.103093	0.0677083	0.158333	0.152439	0.0923077	0	0.0965909	0.138889	0	0.106557	0	0.255952	0.276873	0.389442	0.226636	0.218225	0.565217
PBX3	0	0	0.112115	0.0639523	0	0	0	0	0	0	0	0	0	0	0	0	0	0	0	0	0	0	0	0	0	0	0	0	0	0
POU3F3	0.693932	0.592472	0.671909	0.978192	0.743195	0.430769	0.455708	0.555273	0.429141	0.660443	0.68768	0.559418	0	0.0824742	0.046875	0.125	0.0792683	0	0	0	0.263889	0.142857	0.0737705	0	0.107143	0.114007	0.125498	0.10514	0.0527578	0.0217391
PPARA	0	0	0	0	0	0	0	0	0	0	0	0	0	0	0	0.383333	0	0	0	0	0	0	0	0	0.285714	0	0	0	0.558753	0
PPARG	0	0.121947	0.196356	0	0.139645	0	0	0	0	0	0	0	0	0	0	0	0	0	0	0	0	0	0	0	0	0	0	0	0.0263789	0
RARA	0	0.107136	0.182965	0.220009	0.150011	0.0769231	0.224658	0	0	0.269545	0.137836	0.166764	0.2	0.154639	0.09375	0.116667	0.134146	0	0.190476	0	0.222222	0.178571	0.0819672	0	0.214286	0.247557	0.174303	0.301402	0.0911271	0.121118
RARB	0	0.119123	0	0	0	0	0	0	0	0	0	0.116173	0	0	0	0	0	0	0	0	0	0	0	0	0	0	0	0	0	0.161491
RARG	0	0	0	0	0	0	0	0	0	0	0	0	0	0	0	0	0	0	0	0	0	0	0	0	0	0	0	0.13785	0	0
RFX1	0	0	0	0	0	0	0	0	0	0	0	0.0887803	0.171429	0.237113	0.25	0	0	0	0	0.130682	0	0	0	0	0	0	0	0	0	0
RFX2	0	0	0	0	0	0	0	0	0	0	0	0	0	0	0.192708	0.158333	0	0	0	0	0.111111	0	0	0	0	0.28013	0.125498	0.165888	0.165468	0.223602
RORC	0.0217901	0.0507179	0.0448458	0.0242447	0	0.0659341	0	0	0.0574843	0	0	0	0	0	0	0	0	0	0	0	0	0	0	0	0	0	0	0	0	0
RREB1	0.897419	0.928531	0.9237	0.781209	0.818778	0.813187	1	0.786531	0.824701	0.782964	0.880675	0.7887	0	0	0	0	0	0	0	0.5625	0	0	0	0.444444	0	0.558632	0.464143	0.546729	0.544365	0.838509
RUNX1	0	0.958525	0	0.975839	0.968118	0	0	0	0	0.906651	0.955722	0.925263	0.428571	0	0.260417	0	0	0.338462	0	0.0625	0	0	0.663934	0	0	0.014658	0.00697211	0	0	0
RUNX3	0	0	0	0	0	0	0	0	0	0	0	0	0	0	0	0	0	0	0	0	0	0	0	0	0	0	0	0	0.165468	0
RXRA	0	0.0865187	0	0.137989	0.10314	0	0.177169	0	0	0	0.174609	0.0948716	0	0.814433	0	0.6	0.47561	0.938462	0	0.357955	0	0.285714	0.688525	0	0	0	0	0	0	0
SIX1	0.0113979	0.013745	0	0	0	0	0.0182648	0.0559085	0.0176437	0	0	0	0	0	0	0	0	0	0	0	0	0	0	0	0	0	0	0	0	0
SMAD1	0	0.24059	0	0	0	0	0.260274	0	0	0	0	0	0	0	0	0	0	0	0	0	0	0	0	0	0	0	0	0	0	0
SMAD3	0.853168	0.873472	0.815322	0.851422	0.81009	0.786813	0.644749	0.715375	0.887877	0.953326	0.882802	0.860446	0	0	0	0	0	0	0	0	0	0	0	0	0	0.0423453	0.0209163	0	0.0335731	0.0465839
SOX12	0	0.251192	0	0	0	0	0	0	0	0	0	0	0	0	0	0	0	0	0	0	0	0	0	0	0	0	0	0	0	0
SOX13	0	0	0	0	0	0	0	0	0	0	0	0	0	0.525773	0.484375	0.258333	0.45122	0	0	0	0	0	0	0	0	0	0	0	0	0
SOX4	0	0	0	0.228875	0.182266	0	0	0	0	0	0.190994	0.287715	0	0	0.333333	0	0	0	0	0.221591	0.583333	0	0.42623	0	0.416667	0.330619	0.386454	0.242991	0.261391	0.36646
SP1	0	0.109667	0.134693	0.141687	0	0	0	0	0	0.126021	0.147967	0	0	0	0	0.175	0	0	0	0	0	0	0	0	0.380952	0.59772	0	0.535047	0.0143885	0.015528
SPI1	0	0	0	0	0	0	0	0	0	0	0	0	0	0	0	0	0	0	0	0.886364	0	0	0	0	0	0	0.342629	0	0	0
SREBF1	0.169293	0.247143	0.184833	0.208286	0.175554	0	0.186301	0.167726	0.237906	0.336056	0.169356	0.15998	0.228571	0.226804	0.255208	0.125	0.195122	0.153846	0.285714	0.238636	0.111111	0	0.221311	0	0.154762	0.102606	0.167331	0.0841121	0.160671	0.102484
SREBF2	0	0.0405423	0.0555902	0	0	0	0	0	0	0	0.0861789	0	0	0	0	0	0	0	0	0	0	0	0	0	0	0	0	0	0	0
SRF	0	0	0	0	0	0	0	0	0	0	0	0	0	0	0	0	0	0	0	0	0	0	0	0	0	0	0.144422	0	0	0
STAT3	0	0	0	0	0	0	0	0	0	0	0	0	0	0	0	0	0	1	0	0	0	0	0	0	0	0	0	0	0	0
TBX15	0	0	0.326067	0	0	0	0	0	0	0	0	0	0	0	0	0	0	0	0	0	0	0	0	0	0	0	0	0	0	0
TBX2	0.105263	0.110812	0.149175	0.10929	0.101089	0.213187	0.26484	0.120712	0.0944792	0.0466744	0.117198	0.0562445	0	0	0	0	0	0	0	0	0	0	0	0	0	0	0	0	0	0
TCF3	0	0	0	0	0	0	0	0	0	0	0	0	0	0	0	0	0	0	0	0	0	0	0	0.222222	0	0	0	0	0	0
TCF7	0	0	0	0.0778604	0	0	0	0	0	0	0	0	0	0	0	0	0	0	0	0	0	0	0	0	0	0.0765472	0	0.149533	0	0
TCF7L2	0	0	0	0	0	0	0	0	0	0	0	0	0	0	0	0	0	0	0	0	0	0	0	0	0	0.0765472	0	0.149533	0	0
TEAD1	0.268857	0.286673	0	0.218371	0.240734	0	0	0	0.417758	0	0.230519	0	0	0.278351	0.302083	0.0833333	0.317073	0.492308	0	0.0625	0.361111	0	0	0	0.166667	0.348534	0.174303	0.75	0.23741	0.180124
TEAD3	0	0	0	0	0	0	0	0	0	0	0	0	0	0	0	0	0	0	0	0	0	0	0	0	0	0	0	0.100467	0.153477	0
TEF	0	0	0.258019	0	0	0	0	0	0	0	0	0	0	0	0	0	0	0	0	0	0	0	0	0	0	0	0	0	0	0
TFAP2A	0	0	0	0.468045	0.27049	0.206593	0	0	0.521343	0	0.311445	0	0	0	0	0	0	0	0	0	0	0	0.368852	0	0	0	0	0	0	0
TFAP4	0	0	0	0	0	0	0	0	0	0	0	0	0	0	0	0	0	0	0	0	0	0	0	0	0	0	0	0	0	0.254658
TFCP2L1	0.0204492	0.0572441	0.0742759	0.0793311	0.0351257	0	0.114155	0.0508259	0.0990324	0.120187	0.0517824	0.0217027	0	0	0	0	0	0	0	0	0	0	0	0	0	0	0	0	0	0
TGIF1	0.156889	0.117711	0.0868888	0.0817261	0.0781938	0.162637	0.126027	0.139771	0.101309	0.0851809	0.143465	0.0795156	0.142857	0.762887	0.416667	0.433333	0.25	0.261538	0.238095	0.130682	0.305556	0.178571	0.278689	0.333333	0.309524	0.21987	0.340637	0.390187	0.247002	0.170807
THRB	0.203151	0.21984	0.215509	0.134291	0.161533	0	0.10411	0.273189	0.266363	0	0.226016	0	0	0	0	0	0	0	0	0	0	0	0	0	0	0	0	0	0	0
TP53	0	0	0	0	0	0	0	0	0	0	0	0	0	0	0	0	0	0	0	0	0	0	0	0	0	0.00814332	0.0169323	0.0280374	0	0.0341615
VDR	0	0.647905	0.470103	0	0.486203	0	0.418265	0.398983	0.602732	0	0.499687	0	0	0	0	0	0	0	0	0	0	0	0	0	0	0	0	0	0	0
XBP1	0	0	0	0	0	0	0	0	0	0	0	0	0	0	0	0	0	0	0	0	0	0	0	0	0	0	0	0	0.0191847	0
YY1	0	0.235822	0	0.401571	0	0	0.0849315	0	0.191235	0	0.445028	0	0	0	0	0	0	0	0	0	0	0	0	0	0	0	0	0	0	0
ZBTB16	0.518941	0.443568	0.359545	0.573427	0.43922	0	0.611872	0.631512	0	0.385064	0	0.394587	0.142857	0.123711	0	0	0	0	0.142857	0	0	0.107143	0.057377	0	0	0.127036	0	0	0.196643	0
ZBTB7A	0	0	0	0	0	0	0	0	0	0	0	0	0.0571429	0.0206186	0.0208333	0.0666667	0.0121951	0.0307692	0.047619	0.0625	0.0138889	0.0714286	0.0327869	0	0.113095	0.0798046	0.0119522	0.0490654	0.059952	0.0776398
ZBTB7B	0	0.0173943	0	0.0234043	0.00749497	0.0835165	0	0	0	0	0.0326454	0.00569011	0.114286	0.350515	0.145833	0.141667	0.158537	0.2	0.142857	0.136364	0.111111	0.214286	0.262295	0.222222	0.22619	0.13355	0.178287	0.130841	0.18705	0.127329
ZNF217	0.0563191	0.0385978	0.0364372	0.0166394	0.0184205	0.0813187	0.0246575	0.123253	0.056346	0.0723454	0.0195122	0.0269186	0	0	0	0	0	0	0	0	0	0	0	0	0	0	0	0	0	0
