# Supplementary material for: Epigenomic charting and functional annotation of risk loci in renal cell carcinoma
Source: Nat Commun. 2023 Jan 21;14:346. doi: 10.1038/s41467-023-35833-5 (PMC9867739; doi:10.1038/s41467-023-35833-5)
Supplement: Supplementary file 14 — Supplementary Data 11 [file 41467_2023_35833_MOESM14_ESM.xlsx]

## Sheet: Supplementary Data 11
Supplementary Data 11: Differential CES
tf.name	mean.CES	x.KICH.CES	y.KICH.CES	log2FC.KICH.CES	p.value.KICH.CES	x.KIRC.CES	y.KIRC.CES	log2FC.KIRC.CES	p.value.KIRC.CES	x.KIRP.CES	y.KIRP.CES	log2FC.KIRP.CES	p.value.KIRP.CES	p.adjust.KICH.CES	p.adjust.KIRC.CES	p.adjust.KIRP.CES
ARID3A	0.0230782	0.0576954	0	#NAME?	0.0433815	0	0.0384636	Inf	0.889406	0	0.0288477	Inf	0.782048	0.0570809	NA	NA
BBX	0.0209317	0.0523292	0	#NAME?	0.0156111	0	0.0348861	Inf	0.933696	0	0.0261646	Inf	0.827883	0.0220912	NA	NA
BCL6	0.303329	0.675411	0.0552751	-3.61106	2.66521e-06	0.0770315	0.454194	2.55979	0.983745	0.0117623	0.376221	4.99934	0.998791	1.8241e-05	0.999998	NA
BHLHE40	0.178425	0.24593	0.133422	-0.882247	0.00334113	0.179242	0.17788	-0.0110042	0.409372	0.0417819	0.212586	2.3471	0.999993	0.00569511	0.73687	NA
BHLHE41	0.0527663	0.0313604	0.0670369	1.09601	0.983622	0.0707564	0.040773	-0.795247	0.0146961	0.0595981	0.0510584	-0.223118	0.552534	NA	0.0480962	0.777001
DBP	0.0393159	0.0982898	0	#NAME?	0.000595474	0	0.0655265	Inf	0.986488	0	0.0491449	Inf	0.915064	0.00120704	NA	NA
DMRT2	0.0815374	0.203843	0	#NAME?	1.38656e-07	0	0.135896	Inf	0.999735	0	0.101922	Inf	0.983689	2.5998e-06	NA	NA
E2F3	0.0215136	0	0.035856	Inf	0.889406	0	0.035856	Inf	0.889406	0.107568	0	#NAME?	0.00242488	NA	NA	0.0121244
EHF	0.0398448	0.0869561	0.00843718	-3.36546	0.00769208	0	0.0664079	Inf	0.986488	0.0253115	0.0434781	0.780493	0.644672	0.0117736	NA	NA
ELF3	0.263659	0.422221	0.157951	-1.41852	0.0641576	0.0478142	0.407556	3.09149	0.998728	0.378226	0.235018	-0.686479	0.0402366	0.080197	NA	0.11478
ELF4	0.0216739	0.0541848	0	#NAME?	0.000595474	0	0.0361232	Inf	0.986488	0	0.0270924	Inf	0.915064	0.00120704	NA	NA
EMX2	0.0692774	0.173193	0	#NAME?	3.16178e-06	0	0.115462	Inf	0.998864	0	0.0865967	Inf	0.970254	1.8241e-05	NA	NA
ETS1	0.21625	0.0305715	0.340036	3.47543	0.999482	0.475309	0.0435442	-3.44831	2.1907e-06	0.0694897	0.25294	1.86393	0.954499	NA	7.88651e-05	0.991466
ETV6	0.0688369	0.0253527	0.0978263	1.94808	0.841149	0.04332	0.0858481	0.986754	0.762297	0.206839	0.0343364	-2.5907	0.0231321	NA	NA	0.0800726
FOS	0.0817041	0.151238	0.0353482	-2.09711	0.000170983	0.0271821	0.118052	2.11869	0.99372	0.0516804	0.08921	0.787587	0.920563	0.000464181	NA	0.991466
FOXC1	0.130348	0.000161098	0.217138	10.3965	0.873063	0	0.217246	Inf	0.976626	0.651415	8.05491e-05	-12.9814	0.00010235	NA	NA	0.00153526
FOXI1	0.104053	0.260131	0	#NAME?	0.000595474	0	0.173421	Inf	0.986488	0	0.130066	Inf	0.915064	0.00120704	NA	NA
FOXJ2	0.0437975	0.100855	0.00575881	-4.13037	0.0199985	0.00863821	0.067237	2.96045	0.873063	0	0.0547468	Inf	0.892089	0.0277758	NA	NA
FOXK1	0.1794	0.270271	0.118819	-1.18564	0.0532241	0.114652	0.222565	0.956966	0.964191	0.127154	0.192461	0.597993	0.443037	0.0688242	0.999998	0.687471
FOXO1	0.0496036	0.124009	0	#NAME?	0.000595474	0	0.0826727	Inf	0.986488	0	0.0620045	Inf	0.915064	0.00120704	NA	NA
FOXO3	0.0490195	0.11667	0.0039194	-4.89565	0.00489613	0.0058791	0.0777797	3.72573	0.908623	0	0.0612744	Inf	0.948635	0.00798283	NA	NA
FOXP1	0.200591	0.501478	0	#NAME?	3.16178e-06	0	0.334319	Inf	0.998864	0	0.250739	Inf	0.970254	1.8241e-05	NA	NA
FOXP2	0.0342793	0.0856982	0	#NAME?	0.0156111	0	0.0571321	Inf	0.933696	0	0.0428491	Inf	0.827883	0.0220912	NA	NA
FOXQ1	0.0533118	0	0.0888529	Inf	0.986488	0.0218496	0.0742865	1.76549	0.908695	0.22286	0.0109248	-4.35046	1.17299e-05	NA	NA	0.000263922
GATA2	0.10333	0.258325	0	#NAME?	1.38656e-07	0	0.172217	Inf	0.999735	0	0.129163	Inf	0.983689	2.5998e-06	NA	NA
GLIS3	0.0785493	0	0.130915	Inf	0.99238	0.0333333	0.108693	1.70522	0.927299	0.32608	0.0166667	-4.29019	1.65746e-06	NA	NA	7.45858e-05
HIC1	0.0496598	0	0.0827664	Inf	0.976626	0.12415	0	#NAME?	0.00185767	0	0.0620748	Inf	0.892089	NA	0.0154482	NA
HNF1B	0.266406	0.398673	0.178228	-1.16148	0.0257802	0.160441	0.337049	1.07092	0.979038	0.213803	0.279557	0.386861	0.489314	0.0351548	0.999998	0.73397
HOXA1	0.245016	0.541055	0.0476558	-3.50505	0.00138671	0.00731143	0.403485	5.78622	0.999807	0.128345	0.274183	1.09512	0.273726	0.00266675	NA	0.513236
HOXA10	0.238461	0.524669	0.0476558	-3.46068	0.00463928	0.00731143	0.392561	5.74662	0.999482	0.128345	0.26599	1.05135	0.227202	0.00773214	NA	0.444527
HOXA3	0.0633328	0.0180278	0.0935361	2.3753	0.948159	0.0419538	0.0775854	0.886984	0.762297	0.196701	0.0299908	-2.71341	0.00287072	NA	NA	0.0129182
HOXA4	0.02123	0	0.0353833	Inf	0.889406	0	0.0353833	Inf	0.889406	0.10615	0	#NAME?	0.00242488	NA	NA	0.0121244
HOXA5	0.142169	0.316124	0.0261997	-3.59287	0.00276222	0	0.236949	Inf	0.998864	0.0785991	0.158062	1.0079	0.402395	0.00481783	NA	0.646706
HOXA6	0.0491076	0.122769	0	#NAME?	5.04921e-05	0	0.0818459	Inf	0.995824	0	0.0613844	Inf	0.948635	0.000151476	NA	NA
HOXA7	0.172738	0.408368	0.0156506	-4.70558	1.44291e-05	0	0.287896	Inf	0.999735	0.0469519	0.204184	2.12061	0.832955	4.70513e-05	NA	NA
HOXA9	0.260792	0.559001	0.0619856	-3.17285	0.00168873	0.0107479	0.427488	5.31376	0.999859	0.164461	0.284875	0.792581	0.218605	0.00316637	NA	0.444527
HOXB3	0.0506057	0.126514	0	#NAME?	0.00185767	0	0.0843429	Inf	0.976626	0	0.0632572	Inf	0.892089	0.00331727	NA	NA
HOXB4	0.0452278	0.11307	0	#NAME?	0.000179483	0	0.0753797	Inf	0.99238	0	0.0565348	Inf	0.933641	0.000464181	NA	NA
HOXB5	0.11001	0.275026	0	#NAME?	5.04921e-05	0	0.183351	Inf	0.995824	0	0.137513	Inf	0.948635	0.000151476	NA	NA
HOXB7	0.0496402	0.124101	0	#NAME?	1.31669e-05	0	0.0827337	Inf	0.997783	0	0.0620503	Inf	0.96067	4.48873e-05	NA	NA
HOXB8	0.081438	0.203595	0	#NAME?	1.31669e-05	0	0.13573	Inf	0.997783	0	0.101798	Inf	0.96067	4.48873e-05	NA	NA
HOXB9	0.0634886	0.158721	0	#NAME?	0.00549711	0	0.105814	Inf	0.960366	0	0.0793607	Inf	0.863595	0.00877199	NA	NA
HOXD8	0.0442538	0.104113	0.00434734	-4.58188	0.00572431	0.006521	0.0694089	3.41196	0.899366	0	0.0553172	Inf	0.948635	0.00894423	NA	NA
HOXD9	0.0269234	0.0603642	0.00462963	-3.70472	0.0759847	0.00694444	0.0402428	2.5348	0.740431	0	0.0336543	Inf	0.863595	0.0934238	NA	NA
IRF1	0.132338	0.11027	0.14705	0.415266	0.923238	0.220576	0.0735135	-1.58519	0.000674527	0	0.165423	Inf	0.988205	0.961706	0.00809432	NA
IRF2	0.206416	0.4252	0.06056	-2.81171	7.36549e-05	0.0749684	0.294048	1.97169	0.997712	0.031743	0.250084	2.9779	0.895778	0.000212466	0.999998	NA
KLF13	0.194993	0.487484	0	#NAME?	1.38656e-07	0	0.324989	Inf	0.999735	0	0.243742	Inf	0.983689	2.5998e-06	NA	NA
KLF16	0.0619129	0	0.103188	Inf	0.986488	0.131293	0.0156596	-3.06767	0.00907297	0.0469788	0.0656465	0.482709	0.616683	NA	0.0408284	NA
KLF3	0.0610129	0.0366492	0.0772554	1.07585	0.811189	0.0297035	0.0818859	1.46298	0.980237	0.172359	0.0331763	-2.37719	0.000216751	NA	NA	0.00195076
KLF7	0.0816103	0.204026	0	#NAME?	1.31669e-05	0	0.136017	Inf	0.997783	0	0.102013	Inf	0.96067	4.48873e-05	NA	NA
KLF9	0.136407	0.311551	0.0196448	-3.98725	1.28239e-06	0	0.227346	Inf	0.999999	0.0589343	0.155776	1.40229	0.510686	1.20224e-05	NA	0.741319
MAF	0.45477	0.763007	0.249278	-1.61394	5.84058e-06	0.264804	0.581414	1.13464	0.997232	0.218227	0.513906	1.23567	0.979764	2.92029e-05	0.999998	0.991466
MAFK	0.402359	0.753256	0.168428	-2.16101	3.89005e-06	0.143528	0.574913	2.00201	0.99926	0.218227	0.448392	1.03893	0.95164	2.08396e-05	0.999998	0.991466
MEF2A	0.0294832	0.073708	0	#NAME?	0.0433815	0	0.0491387	Inf	0.889406	0	0.036854	Inf	0.782048	0.0570809	NA	NA
MEF2D	0.24159	0.496736	0.0714926	-2.79661	2.86331e-06	0.107239	0.331157	1.62669	0.982369	0	0.301987	Inf	0.998882	1.8241e-05	0.999998	NA
NFAT5	0.032417	0.0810426	0	#NAME?	0.000595474	0	0.0540284	Inf	0.986488	0	0.0405213	Inf	0.915064	0.00120704	NA	NA
NFE2L2	0.06257	0.156425	0	#NAME?	1.31669e-05	0	0.104283	Inf	0.997783	0	0.0782125	Inf	0.96067	4.48873e-05	NA	NA
NFIB	0.102723	0.0191663	0.158428	3.04719	0.999588	0.181361	0.050298	-1.85029	0.0107061	0.112561	0.100264	-0.166914	0.115045	NA	0.0428245	0.258851
NFIC	0.147099	0.15486	0.141924	-0.125846	0.508445	0.176167	0.12772	-0.463954	0.0283761	0.0734397	0.165513	1.17232	0.991466	0.560784	0.0785801	0.991466
NFKB1	0.0230239	0.0575598	0	#NAME?	0.0156111	0	0.0383732	Inf	0.933696	0	0.0287799	Inf	0.827883	0.0220912	NA	NA
NKX6-1	0.0592316	0.148079	0	#NAME?	0.000595474	0	0.0987194	Inf	0.986488	0	0.0740396	Inf	0.915064	0.00120704	NA	NA
NR2F2	0.0862196	0.144438	0.0474076	-1.60726	0.000558582	0	0.143699	Inf	0.999999	0.142223	0.0722188	-0.977706	0.0408107	0.00120704	NA	0.11478
NR3C1	0.0264931	0	0.0441552	Inf	0.960366	0.0662328	0	#NAME?	0.00549711	0	0.0331164	Inf	0.863595	NA	0.0282709	NA
NR4A1	0.0746166	0.186541	0	#NAME?	0.000595474	0	0.124361	Inf	0.986488	0	0.0932707	Inf	0.915064	0.00120704	NA	NA
NR4A2	0.15849	0.396225	0	#NAME?	6.94557e-07	0	0.26415	Inf	0.99944	0	0.198113	Inf	0.977808	8.48856e-06	NA	NA
PAX8	0.326064	0.577805	0.158237	-1.8685	8.4775e-06	0.0763265	0.492556	2.69003	0.999998	0.322058	0.327066	0.0222607	0.387638	3.74007e-05	0.999998	0.646064
POU3F3	0.293285	0.621511	0.0744677	-3.06109	2.54558e-06	0.0678445	0.443579	2.70889	0.999832	0.0877141	0.344678	1.97437	0.898509	1.8241e-05	0.999998	0.991466
PPARA	0.0409267	0	0.0682111	Inf	0.933696	0.0319444	0.0469148	0.55448	0.611994	0.140745	0.0159722	-3.13944	0.0206249	NA	NA	0.0773432
RFX1	0.0292668	0.00739836	0.0438458	2.56716	0.873063	0.0657686	0.00493224	-3.73709	0.0199985	0	0.0365835	Inf	0.892089	NA	0.0599956	NA
RFX2	0.0474246	0	0.0790411	Inf	0.995824	0.0385127	0.0533659	0.470583	0.648274	0.160098	0.0192564	-3.05555	0.000161246	NA	NA	0.00181401
RREB1	0.472857	0.8522	0.219962	-1.95393	6.42619e-06	0.083912	0.732154	3.1252	0.999988	0.492063	0.468056	-0.0721624	0.594541	3.01227e-05	0.999998	0.810738
RUNX1	0.248854	0.474177	0.0986397	-2.26518	0.0641576	0.146157	0.317319	1.11842	0.736211	0.00360502	0.310167	6.4269	0.879973	0.080197	0.999998	NA
RXRA	0.1645	0.0645248	0.23115	1.8409	0.671672	0.346725	0.0430165	-3.01083	0.0131188	0	0.205625	Inf	0.988205	0.719649	0.0472276	NA
SMAD3	0.335943	0.827905	0.0079677	-6.69916	7.92265e-07	0	0.559904	Inf	0.999992	0.0239031	0.413953	4.1142	0.752891	8.48856e-06	NA	NA
SOX13	0.0573234	0	0.0955389	Inf	0.960366	0.143308	0	#NAME?	0.00549711	0	0.0716542	Inf	0.863595	NA	0.0282709	NA
SOX4	0.148631	0.0741542	0.198282	1.41895	0.968631	0.130374	0.160802	0.302628	0.761845	0.334097	0.102264	-1.70797	0.00108036	0.98172	0.999998	0.00810269
SP1	0.079289	0.0550029	0.0954797	0.795686	0.431914	0.0145833	0.122426	3.06952	0.992357	0.257273	0.0347931	-2.88642	0.00378591	0.483486	NA	0.0154878
TBX2	0.0496321	0.12408	0	#NAME?	1.38656e-07	0	0.0827202	Inf	0.999735	0	0.0620402	Inf	0.983689	2.5998e-06	NA	NA
TFAP2A	0.071559	0.14816	0.0204918	-2.85403	0.0106663	0.0307377	0.0987731	1.68411	0.898346	0	0.0894487	Inf	0.915064	0.0159994	NA	NA
TFCP2L1	0.024137	0.0603426	0	#NAME?	6.94557e-07	0	0.0402284	Inf	0.99944	0	0.0301713	Inf	0.977808	8.48856e-06	NA	NA
TGIF1	0.225652	0.113276	0.300569	1.40785	1	0.311017	0.168741	-0.882182	0.00214559	0.279671	0.212147	-0.398669	0.0365593	1	0.0154482	0.11478
THRB	0.0601334	0.150334	0	#NAME?	1.31669e-05	0	0.100222	Inf	0.997783	0	0.0751668	Inf	0.96067	4.48873e-05	NA	NA
VDR	0.117463	0.293657	0	#NAME?	0.000179483	0	0.195771	Inf	0.99238	0	0.146828	Inf	0.933641	0.000464181	NA	NA
YY1	0.0452863	0.113216	0	#NAME?	0.00185767	0	0.0754771	Inf	0.976626	0	0.0566078	Inf	0.892089	0.00331727	NA	NA
ZBTB16	0.175179	0.363145	0.049868	-2.86436	0.000885577	0.0478288	0.260079	2.443	0.982091	0.0539464	0.205487	1.92945	0.909886	0.00174785	NA	0.991466
ZBTB7A	0.0275986	0	0.0459977	Inf	0.999997	0.0363708	0.0217505	-0.74173	0.0179722	0.0652515	0.0181854	-1.84323	0.00190503	NA	NA	0.0121244
ZBTB7B	0.111779	0.0141788	0.176846	3.64068	0.999998	0.183331	0.0640775	-1.51656	0.000494417	0.163875	0.0987549	-0.730669	0.0623313	NA	0.00809432	0.155828
