# Supplementary material for: Epigenomic charting and functional annotation of risk loci in renal cell carcinoma
Source: Nat Commun. 2023 Jan 21;14:346. doi: 10.1038/s41467-023-35833-5 (PMC9867739; doi:10.1038/s41467-023-35833-5)
Supplement: Supplementary file 15 — Supplementary Data 12 [file 41467_2023_35833_MOESM15_ESM.xlsx]

## Sheet: Supplementary Data 12
Supplementary Data 12: Meta-analysis
TF name	SE rank					Gene expression					Clique enrichment score					CaCTS
	chRCC	Non-chRCC	log2 FC	p.value	p.adjust	chRCC	Non-chRCC	log2 FC	p.value	p.adjust	chRCC	Non-chRCC	log2 FC	p.value	p.adjust	chRCC candidate	p.value	p.adjust
ARNT2	657.083	1477	1.16852	5.04921e-05	0.0002287	12.1375	2.16108	-2.48965	0.00245444	0.00281806	NA	NA	NA	NA	NA	TRUE	3.88762e-20	9.58541e-19
DDIT3	881.25	1060.61	0.267273	0.217272	0.341428	117.901	23.4026	-2.33284	2.33303e-05	4.25436e-05	NA	NA	NA	NA	NA	TRUE	1.27565e-37	5.29732e-36
DMRT2	300.667	1477	2.29643	1.38656e-07	3.55883e-06	150.05	0.0596136	-11.2975	4.32542e-06	1.0002e-05	0.203843	0	NA	1.38656e-07	2.5998e-06	TRUE	3.57775e-135	7.05711e-133
ESRRA	NA	NA	NA	NA	NA	151.949	34.6221	-2.13382	4.65676e-08	3.60899e-07	NA	NA	NA	NA	NA	TRUE	2.86532e-164	6.45926e-162
FOXI1	1209.33	1477	0.288458	0.00185767	NA	141.142	0.0245005	-12.4921	3.20015e-06	8.26706e-06	0.260131	0	NA	0.000595474	0.00120704	TRUE	3.93212e-239	2.0683e-236
FOXP1	1018.42	1477	0.536342	0.000179483	NA	14.2639	3.86735	-1.88295	6.47289e-06	1.33773e-05	0.501478	0	NA	3.16178e-06	1.8241e-05	FALSE	4.00357e-06	3.45226e-05
GATA2	241.583	1477	2.61208	1.38656e-07	3.55883e-06	26.0431	2.38769	-3.44721	4.65676e-08	3.60899e-07	0.258325	0	NA	1.38656e-07	2.5998e-06	FALSE	1.73846e-14	2.98184e-13
HOXA10	NA	NA	NA	NA	NA	12.3313	5.63874	-1.12887	0.00728181	0.00752454	0.524669	0.0476558	-3.46068	0.00463928	0.00773214	FALSE	1.4235e-06	1.31361e-05
HOXA7	NA	NA	NA	NA	NA	14.7363	4.68427	-1.65348	0.000683798	0.000815298	0.408368	0.0156506	-4.70558	1.44291e-05	4.70513e-05	FALSE	5.04343e-38	2.15095e-36
MECOM	444.583	1435	1.69052	1.77288e-06	2.73024e-05	15.9433	2.51332	-2.66528	9.31351e-08	4.81198e-07	0.0288883	0.00284091	-3.34606	0.0199985	NA	TRUE	2.4152e-39	1.12094e-37
NKX6-1	853.417	1477	0.791348	0.000595474	0.00189573	23.1563	0.0303998	-9.57312	0.00351067	0.00388681	0.148079	0	NA	0.000595474	0.00120704	FALSE	6.5307e-75	5.72525e-73
NR4A1	596.5	977.944	0.71323	0.0405548	0.0800697	217.613	47.1871	-2.2053	7.08292e-05	0.000109785	0.186541	0	NA	0.000595474	0.00120704	TRUE	5.07381e-11	6.67206e-10
PRDM4	1341	1477	0.139361	0.0433815	NA	16.1494	6.01915	-1.42385	2.09554e-06	5.90561e-06	NA	NA	NA	NA	NA	TRUE	7.22244e-199	1.8995e-196
SMAD3	30.75	308.556	3.32687	4.90783e-05	0.0002287	30.9367	13.755	-1.16937	0.000559323	0.00069356	0.827905	0.0079677	-6.69916	7.92265e-07	8.48856e-06	FALSE	3.82684e-07	3.70476e-06
TBX2	242.167	1160.33	2.26047	4.65163e-05	0.0002287	30.9216	11.8851	-1.37946	7.08292e-05	0.000109785	0.12408	0	NA	1.38656e-07	2.5998e-06	TRUE	1.16834e-16	2.36365e-15
TEF	1322.42	1340.22	0.0192954	0.488612	NA	10.7176	5.04841	-1.08609	0.000559323	0.00069356	0.0215016	0	NA	0.123697	NA	TRUE	7.51833e-43	3.95464e-41
TFCP2L1	221.417	1450.78	2.71199	1.40548e-06	2.70555e-05	24.7098	1.1315	-4.44877	9.31351e-08	4.81198e-07	0.0603426	0	NA	6.94557e-07	8.48856e-06	TRUE	1.28466e-209	4.05438e-207
THRB	751.167	1477	0.975465	1.31669e-05	0.00011265	10.9032	1.57822	-2.78838	8.84783e-07	3.04759e-06	0.150334	0	NA	1.31669e-05	4.48873e-05	FALSE	8.71191e-84	9.16493e-82
VDR	866.75	1477	0.768982	5.04921e-05	0.0002287	11.8477	1.96056	-2.59527	4.51705e-06	1.0002e-05	0.293657	0	NA	0.000179483	0.000464181	TRUE	4.18505e-47	2.6416e-45
ZNF503	423.083	897.056	1.08426	0.0537944	0.0986231	12.8116	5.10379	-1.3278	1.26198e-05	2.44509e-05	NA	NA	NA	NA	NA	FALSE	9.24472e-14	1.48859e-12
TF name	ccRCC	Non-ccRCC	log2 FC	p.value	p.adjust	ccRCC	Non-ccRCC	log2 FC	p.value	p.adjust	ccRCC	Non-ccRCC	log2 FC	p.value	p.adjust	ccRCC candidate	p.value	p.adjust
BARX2	595.583	1335.94	1.16548	0.00120208	0.00863309	17.8062	4.4675	-1.99484	0.00675645	0.00713889	0.0204539	0.0111665	-0.873194	0.461046	NA	FALSE	4.31838e-136	1.62248e-134
BCL6	188.333	265.944	0.497837	0.0215303	0.073952	17.9972	6.17418	-1.54345	9.08067e-06	2.99128e-05	0.0770315	0.454194	2.55979	0.983745	0.999998	FALSE	2.61029e-09	1.53124e-08
BHLHE41	530.583	955.5	0.848677	0.00740522	0.0307901	19.1557	3.60969	-2.40782	4.51705e-06	1.80682e-05	0.0707564	0.040773	-0.795247	0.0146961	0.0480962	TRUE	4.14993e-60	8.08468e-59
EPAS1	322.167	903.444	1.48763	0.000824347	0.00651234	76.7938	27.6996	-1.47112	0.00121364	0.00154464	NA	NA	NA	NA	NA	TRUE	0	0
ETS1	76.5	991.111	3.69552	1.85902e-05	0.00132966	28.7175	8.68246	-1.72575	8.84783e-07	8.25798e-06	0.475309	0.0435442	-3.44831	2.1907e-06	7.88651e-05	TRUE	5.31763e-221	3.64835e-219
FOXJ3	NA	NA	NA	NA	NA	18.7768	3.77705	-2.31362	3.12003e-06	1.34401e-05	NA	NA	NA	NA	NA	TRUE	0	0
IRF1	294.25	1256.44	2.09423	0.000160661	0.00283584	28.257	10.754	-1.39373	3.12003e-05	6.98886e-05	0.220576	0.0735135	-1.58519	0.000674527	0.00809432	FALSE	0.0154394	0.0573258
JUNB	184.417	687.389	1.89816	0.000314531	0.00414132	145.17	63.0679	-1.20276	0.00245444	0.00280507	0	0.0268489	NA	0.999735	NA	FALSE	0.483119	1
MAF	476.583	867.5	0.864135	0.0450429	0.114787	21.9008	8.09097	-1.4366	5.43443e-05	0.000108689	0.264804	0.581414	1.13464	0.997232	0.999998	TRUE	3.7092e-286	4.8776e-284
MBNL2	886	1291.67	0.543855	0.0327797	0.0996	16.9041	5.99501	-1.49554	0.00011735	0.000205363	NA	NA	NA	NA	NA	FALSE	5.69791e-139	2.24783e-137
MXI1	918.917	1433.78	0.641815	0.000667247	0.00651234	33.9377	8.07707	-2.07098	5.58811e-07	6.25868e-06	NA	NA	NA	NA	NA	TRUE	6.72302e-255	6.63058e-253
NR3C1	716	1442.17	1.01021	3.36624e-05	0.00132966	10.8425	4.90554	-1.14421	1.723e-05	4.8244e-05	0.0662328	0	NA	0.00549711	0.0282709	TRUE	0	0
TSC22D3	846.5	899.111	0.0869893	0.367176	0.580139	195.127	41.453	-2.23487	0.000189018	0.000302428	NA	NA	NA	NA	NA	TRUE	2.97235e-98	9.01995e-97
ZBTB7B	338	950.444	1.49158	8.47392e-05	0.00223147	15.1837	7.54315	-1.00928	3.12003e-06	1.34401e-05	0.183331	0.0640775	-1.51656	0.000494417	0.00809432	FALSE	1	1
ZEB2	92.25	942.278	3.35253	0.00157781	0.00969498	19.1967	5.72469	-1.74559	3.25973e-07	4.56362e-06	NA	NA	NA	NA	NA	FALSE	7.56827e-28	7.4642e-27
ZNF395	144	360.111	1.32237	0.000643711	0.00651234	63.3798	13.4643	-2.23489	1.8627e-07	3.47704e-06	NA	NA	NA	NA	NA	TRUE	0	0
TF name	pRCC	Non-pRCC	log2 FC	p.value	p.adjust	pRCC	Non-pRCC	log2 FC	p.value	p.adjust	pRCC	Non-pRCC	log2 FC	p.value	p.adjust	pRCC candidate	p.value	p.adjust
AHR	802	1406.29	0.810222	0.00594563	0.0140256	17.9265	5.73466	-1.64432	0.00326751	0.00527828	0.036645	0	NA	0.0276401	NA	FALSE	0.000326762	0.00235448
ELF3	245.167	1202.58	2.2943	8.7091e-05	0.00062227	125.506	20.1883	-2.63616	1.06174e-05	7.43218e-05	0.378226	0.235018	-0.686479	0.0402366	0.11478	FALSE	1.48569e-24	2.60491e-23
FOXC1	590.833	1446.75	1.29199	0.00010235	0.000672588	14.3714	1.88409	-2.93126	1.06174e-05	7.43218e-05	0.651415	8.05491e-05	-12.9814	0.00010235	0.00153526	FALSE	7.21628e-78	3.3492e-76
FOXQ1	1049.17	1477	0.493426	0.000204325	NA	10.4959	1.91079	-2.45759	5.04327e-05	0.000211817	0.22286	0.0109248	-4.35046	1.17299e-05	0.000263922	FALSE	0.00103509	0.0070102
HNF1B	69	820.417	3.57169	0.000397594	0.00146315	56.0477	14.3421	-1.96639	7.96305e-05	0.000278707	0.213803	0.279557	0.386861	0.489314	0.73397	TRUE	0	0
HOXA3	1477	1445.25	-0.0313508	0.720166	NA	15.8679	4.47363	-1.82659	0.00713489	0.00936455	0.196701	0.0299908	-2.71341	0.00287072	0.0129182	FALSE	2.35758e-287	9.30066e-285
ID1	834	1416.29	0.763999	0.00103812	0.00353731	133.938	21.6685	-2.6279	0.00211552	0.00403871	NA	NA	NA	NA	NA	FALSE	0.000256863	0.00189406
IRX3	283.333	1254.88	2.14697	5.42273e-05	0.000482777	48.841	14.1917	-1.78305	0.00489462	0.00685247	NA	NA	NA	NA	NA	FALSE	6.5836e-284	2.07778e-281
NR1H4	976.667	1316.58	0.430861	0.0501573	0.0809556	20.8843	10.2565	-1.02587	0.0165605	0.0173885	NA	NA	NA	NA	NA	FALSE	3.99231e-87	2.09996e-85
NR2F2	6.66667	189.75	4.83099	0.000189473	0.000922691	32.0204	15.1935	-1.07554	3.18522e-05	0.000167224	0.142223	0.0722188	-0.977706	0.0408107	0.11478	TRUE	1.85204e-140	1.82657e-138
PAX2	164.333	855.125	2.37951	0.00222529	0.00698641	26.7545	9.44649	-1.50193	0.0141397	0.0164963	0.152033	0.140873	-0.10999	0.364832	0.63144	TRUE	2.90917e-257	5.10075e-255
SOX4	428.833	1236.71	1.52802	0.000217869	0.000954475	33.621	8.60226	-1.96657	5.3087e-06	7.43218e-05	0.334097	0.102264	-1.70797	0.00108036	0.00810269	FALSE	0.0070371	0.0438915
SOX9	425	1477	1.79714	5.63487e-08	5.18408e-06	18.2182	4.12677	-2.1423	0.00211552	0.00403871	NA	NA	NA	NA	NA	FALSE	4.30535e-25	7.80901e-24
TGIF1	105.667	258.125	1.28855	3.19987e-05	0.000327097	44.5251	19.9402	-1.15894	0.00326751	0.00527828	0.279671	0.212147	-0.398669	0.0365593	0.11478	FALSE	4.85834e-40	1.23653e-38
