# Supplementary material for: Epigenomic charting and functional annotation of risk loci in renal cell carcinoma
Source: Nat Commun. 2023 Jan 21;14:346. doi: 10.1038/s41467-023-35833-5 (PMC9867739; doi:10.1038/s41467-023-35833-5)
Supplement: Supplementary file 16 — Supplementary Data 13 [file 41467_2023_35833_MOESM16_ESM.xlsx]

## Sheet: Supplementary Data 13
Supplementary Data 13: CM Data
All patients	Overall Survival					Progression-Free Survival
Genes	HR_OS	Lower_CI	Higher_CI	pval_OS	qval_OS	HR_PFS	Lower_CI	Higher_CI	pval_PFS	qval_PFS
AHR	0.954619	0.787795	1.15677	0.635558	0.85338	0.977606	0.827265	1.15527	0.790364	0.99887
ARNT2	1.04703	0.951001	1.15276	0.349076	0.657875	1.03654	0.950762	1.13005	0.415502	0.879982
BARX2	0.915873	0.869816	0.964369	0.000843328	0.0206615	0.959823	0.912198	1.00993	0.114274	0.713883
BCL6	0.996358	0.842178	1.17877	0.966075	0.995964	1.06449	0.91449	1.23909	0.419976	0.879982
BHLHE41	0.940868	0.840526	1.05319	0.289451	0.657875	0.938672	0.841523	1.04704	0.256208	0.784637
DDIT3	1.04193	0.906639	1.1974	0.562739	0.837703	1.0563	0.940645	1.18618	0.354563	0.879982
DMRT2	1.01639	0.975331	1.05917	0.439742	0.743013	0.96667	0.9306	1.00414	0.0806176	0.713883
ELF3	0.967851	0.881268	1.06294	0.494344	0.781383	1.00983	0.935894	1.08961	0.800879	0.99887
EPAS1	0.897142	0.766411	1.05017	0.176776	0.577468	0.989405	0.860423	1.13772	0.881191	0.99887
ESRRA	0.998312	0.883876	1.12756	0.9783	0.995964	1.08712	0.974026	1.21335	0.136115	0.713883
ETS1	0.908426	0.748868	1.10198	0.329773	0.657875	0.99426	0.834953	1.18396	0.948484	0.99887
FOXC1	1.11811	0.988443	1.2648	0.0758758	0.410529	1.03889	0.934423	1.15504	0.480409	0.879982
FOXI1	0.998314	0.959752	1.03843	0.933102	0.993956	0.989716	0.955547	1.02511	0.564187	0.879982
FOXJ3	0.999594	0.85405	1.16994	0.995964	0.995964	1.03739	0.900711	1.1948	0.6106	0.879982
FOXP1	1.03441	0.873999	1.22427	0.69394	0.85338	0.998765	0.868354	1.14876	0.986185	0.99887
FOXQ1	0.985623	0.93759	1.03612	0.569983	0.837703	1.01607	0.969316	1.06508	0.507152	0.879982
GATA2	0.874044	0.811344	0.941589	0.000393129	0.0192633	0.930667	0.873397	0.991693	0.0265977	0.593405
HOXA10	1.07055	0.98491	1.16364	0.109035	0.445226	1.03108	0.960724	1.10659	0.396013	0.879982
HOXA3	1.04704	0.951499	1.15217	0.346411	0.657875	1.00248	0.919063	1.09346	0.955475	0.99887
HOXA7	0.982546	0.935298	1.03218	0.48376	0.781383	1.01242	0.967843	1.05904	0.591163	0.879982
ID1	1.00763	0.910755	1.1148	0.882898	0.961378	0.998974	0.916844	1.08846	0.981298	0.99887
IRF1	1.09267	0.921481	1.29566	0.308024	0.657875	0.933958	0.803393	1.08574	0.373864	0.879982
IRX3	0.980665	0.897083	1.07204	0.66752	0.85338	1.09589	1.00174	1.19889	0.0457273	0.593405
JUNB	0.972036	0.853069	1.1076	0.67026	0.85338	0.962781	0.856171	1.08267	0.526433	0.879982
MAF	0.823716	0.708891	0.95714	0.0113453	0.111184	0.98375	0.855868	1.13074	0.817633	0.99887
MBNL2	1.03059	0.853657	1.2442	0.753862	0.85338	1.03796	0.879058	1.22558	0.660332	0.924465
MECOM	0.867467	0.765999	0.982375	0.0250823	0.204838	0.924985	0.831838	1.02856	0.149889	0.713883
MXI1	0.900619	0.761226	1.06554	0.22244	0.641152	1.04712	0.901343	1.21648	0.547185	0.879982
NKX6-1	1.06	0.995001	1.12925	0.0711136	0.410529	1.01563	0.958999	1.07561	0.596209	0.879982
NR1H4	0.932743	0.869106	1.00104	0.0534627	0.374239	0.982474	0.918116	1.05134	0.608992	0.879982
NR2F2	1.0495	0.883934	1.24608	0.581264	0.837703	1.01339	0.86768	1.18358	0.866599	0.99887
NR3C1	0.901005	0.719895	1.12768	0.362573	0.658003	0.875458	0.707737	1.08293	0.220283	0.769718
NR4A1	0.947951	0.874015	1.02814	0.197013	0.603351	0.954538	0.889379	1.02447	0.197119	0.754777
PAX2	0.974683	0.924147	1.02798	0.34518	0.657875	1.03015	0.980803	1.08198	0.235628	0.769718
PRDM4	1.04978	0.812611	1.35617	0.710028	0.85338	1.00429	0.798882	1.26252	0.970722	0.99887
SMAD3	0.865907	0.707892	1.05919	0.161347	0.564714	1.05911	0.882372	1.27124	0.537573	0.879982
SOX4	1.02117	0.895163	1.1649	0.755262	0.85338	1.13094	1.00084	1.27794	0.0484412	0.593405
SOX9	1.04409	0.94685	1.15133	0.387001	0.677252	1.03153	0.94576	1.12507	0.483394	0.879982
TBX2	0.851802	0.763549	0.950256	0.00404958	0.0661431	0.99993	0.908228	1.10089	0.99887	0.99887
TEF	0.916373	0.858355	0.978312	0.00887014	0.108659	1.00563	0.938263	1.07783	0.873946	0.99887
TFCP2L1	1.04191	0.991101	1.09532	0.107508	0.445226	1.01874	0.975106	1.06432	0.405833	0.879982
TGIF1	1.13418	0.912787	1.40927	0.255802	0.657875	1.13688	0.934241	1.38348	0.200247	0.754777
THRB	0.935513	0.857395	1.02075	0.13404	0.505229	0.960307	0.886654	1.04008	0.319843	0.879982
TSC22D3	1.05364	0.947456	1.17173	0.334991	0.657875	1.07404	0.9745	1.18375	0.15003	0.713883
VDR	0.987528	0.909086	1.07274	0.766301	0.85338	0.946575	0.876744	1.02197	0.16026	0.713883
ZBTB7B	0.967284	0.804183	1.16346	0.724055	0.85338	1.15071	0.966122	1.37056	0.115576	0.713883
ZEB2	0.863685	0.665137	1.1215	0.271514	0.657875	0.783328	0.627246	0.978248	0.0312448	0.593405
ZNF395	0.913981	0.825393	1.01208	0.0837815	0.410529	1.00152	0.906656	1.10631	0.976152	0.99887
ZNF503	1.02849	0.925355	1.14311	0.602373	0.843323	1.01801	0.91948	1.1271	0.731071	0.995069
Nivolumab arm	Overall Survival					Progression-Free Survival
Genes	HR_OS	Lower_CI_HR_OS	Higher_CI_HR_OS	pval_OS	qval_OS	HR_PFS	Lower_CI_HR_PFS	Higher_CI_HR_PFS	pval_PFS	qval_PFS
AHR	0.961821	0.744976	1.24179	0.765216	0.853459	0.98229	0.794884	1.21388	0.868597	0.958273
ARNT2	1.0948	0.959257	1.24949	0.179237	0.47257	1.06021	0.952808	1.17972	0.28332	0.709358
BARX2	0.885775	0.827494	0.94816	0.000477781	0.0234112	0.955316	0.892471	1.02259	0.187946	0.589813
BCL6	0.982467	0.795204	1.21383	0.869777	0.910323	0.992489	0.824182	1.19517	0.93662	0.958273
BHLHE41	0.937867	0.800905	1.09825	0.42579	0.694263	0.948334	0.825225	1.08981	0.454612	0.83533
DDIT3	1.08166	0.905034	1.29277	0.388137	0.663176	1.00491	0.868046	1.16334	0.947766	0.958273
DMRT2	1.00817	0.955476	1.06377	0.766372	0.853459	0.956428	0.910425	1.00475	0.0764998	0.589813
ELF3	1.08585	0.946407	1.24584	0.240198	0.495487	1.058	0.950158	1.17808	0.30401	0.709358
EPAS1	0.823304	0.666403	1.01715	0.0714888	0.313669	1.02246	0.855619	1.22184	0.806928	0.958273
ESRRA	1.05148	0.903566	1.22362	0.516337	0.722872	1.09794	0.967442	1.24603	0.147826	0.589813
ETS1	0.752726	0.582518	0.972668	0.0298666	0.292693	0.955225	0.757337	1.20482	0.69893	0.904271
FOXC1	1.16598	0.993541	1.36834	0.0600262	0.313669	1.09808	0.953351	1.26478	0.194465	0.589813
FOXI1	0.979457	0.927936	1.03384	0.4515	0.694263	0.983231	0.940535	1.02786	0.455294	0.83533
FOXJ3	0.901022	0.744856	1.08993	0.283161	0.554996	1.00539	0.849262	1.19023	0.950199	0.958273
FOXP1	1.04395	0.84799	1.2852	0.685094	0.823216	1.01722	0.856828	1.20763	0.845392	0.958273
FOXQ1	0.981985	0.917379	1.05114	0.60059	0.795376	1.03337	0.971177	1.09954	0.299989	0.709358
GATA2	0.8844	0.80294	0.974125	0.0127132	0.23889	0.950857	0.87963	1.02785	0.204629	0.589813
HOXA10	1.07077	0.955283	1.20022	0.240274	0.495487	1.02051	0.931953	1.11749	0.661113	0.904271
HOXA3	1.12988	0.983339	1.29827	0.0849037	0.313669	1.04101	0.931768	1.16305	0.477382	0.83533
HOXA7	1.01463	0.949513	1.08422	0.66772	0.823216	1.0542	0.993683	1.1184	0.0801417	0.589813
ID1	1.01005	0.893308	1.14206	0.873167	0.910323	0.997354	0.903133	1.10141	0.958273	0.958273
IRF1	1.18316	0.939411	1.49015	0.153022	0.468629	0.909094	0.744955	1.1094	0.348201	0.775538
IRX3	0.955427	0.848072	1.07637	0.453396	0.694263	1.13231	1.00974	1.26975	0.0335171	0.589813
JUNB	0.890416	0.744978	1.06425	0.202092	0.495125	0.886942	0.760326	1.03464	0.126853	0.589813
MAF	0.833123	0.689094	1.00726	0.0593879	0.313669	1.00686	0.846395	1.19775	0.938458	0.958273
MBNL2	0.971482	0.749388	1.2594	0.827062	0.900578	1.04455	0.834916	1.30682	0.702931	0.904271
MECOM	0.820247	0.694602	0.96862	0.0195013	0.23889	0.912102	0.800448	1.03933	0.167294	0.589813
MXI1	0.832687	0.674005	1.02873	0.0896198	0.313669	1.03588	0.859306	1.24874	0.711581	0.904271
NKX6-1	1.05322	0.975786	1.1368	0.183241	0.47257	1.0161	0.950342	1.0864	0.639902	0.904271
NR1H4	0.921413	0.839454	1.01137	0.0850667	0.313669	0.99434	0.912459	1.08357	0.897003	0.958273
NR2F2	0.992022	0.791076	1.24401	0.944708	0.944708	1.0491	0.862366	1.27628	0.631705	0.904271
NR3C1	0.901544	0.675471	1.20328	0.481648	0.714863	0.81882	0.63413	1.0573	0.125346	0.589813
NR4A1	0.894904	0.806066	0.993533	0.0373806	0.305275	0.937311	0.859908	1.02168	0.140971	0.589813
PAX2	0.970806	0.907723	1.03827	0.387422	0.663176	1.04233	0.979596	1.10908	0.19053	0.589813
PRDM4	0.926079	0.671302	1.27755	0.639911	0.823216	0.950373	0.719695	1.25499	0.719726	0.904271
SMAD3	0.924059	0.716315	1.19205	0.543277	0.73946	1.07973	0.866493	1.34544	0.494379	0.83533
SOX4	1.02698	0.873857	1.20694	0.74655	0.853459	1.14846	0.992739	1.32861	0.0626114	0.589813
SOX9	1.09079	0.963069	1.23544	0.171404	0.47257	1.07982	0.972535	1.19894	0.150336	0.589813
TBX2	0.844863	0.737071	0.96842	0.0154882	0.23889	1.04397	0.929261	1.17283	0.468741	0.83533
TEF	0.902819	0.810547	1.00559	0.0630923	0.313669	1.07076	0.964405	1.18885	0.200216	0.589813
TFCP2L1	1.05528	0.990383	1.12443	0.0966007	0.315562	1.00627	0.953851	1.06158	0.818806	0.958273
TGIF1	1.10293	0.831849	1.46236	0.496028	0.714863	1.0802	0.847572	1.37668	0.532975	0.842445
THRB	0.936199	0.838175	1.04569	0.242688	0.495487	0.96239	0.870452	1.06404	0.454266	0.83533
TSC22D3	1.02779	0.898762	1.17534	0.688813	0.823216	1.03859	0.922932	1.16874	0.52963	0.842445
VDR	1.05119	0.938787	1.17705	0.386925	0.663176	0.939052	0.855297	1.03101	0.187073	0.589813
ZBTB7B	0.990281	0.781436	1.25494	0.935589	0.944708	1.12424	0.902642	1.40025	0.295783	0.709358
ZEB2	0.828159	0.604351	1.13485	0.240797	0.495487	0.746897	0.577929	0.965266	0.0257399	0.589813
ZNF395	0.889087	0.780669	1.01256	0.0764225	0.313669	1.0473	0.920973	1.19095	0.481023	0.83533
ZNF503	1.0581	0.929633	1.20431	0.392492	0.663176	1.03384	0.914197	1.16913	0.595893	0.904271
Everolimus arm	Overall Survival					Progression-Free Survival
Genes	HR_OS	Lower_CI_HR_OS	Higher_CI_HR_OS	pval_OS	qval_OS	HR_PFS	Lower_CI_HR_PFS	Higher_CI_HR_PFS	pval_PFS	qval_PFS
AHR	0.958451	0.715807	1.28335	0.775692	0.979591	0.980455	0.738112	1.30237	0.891619	0.949768
ARNT2	0.994133	0.855518	1.15521	0.938778	0.979591	0.939404	0.799057	1.1044	0.448957	0.887327
BARX2	0.956979	0.883364	1.03673	0.281593	0.795299	0.954	0.883406	1.03024	0.22992	0.804721
BCL6	1.0424	0.782337	1.38892	0.776719	0.979591	1.32676	1.01352	1.7368	0.0396178	0.292081
BHLHE41	0.951193	0.811425	1.11504	0.537171	0.940049	0.913561	0.761803	1.09555	0.329366	0.839418
DDIT3	1.00291	0.800147	1.25705	0.979908	0.979908	1.29532	1.05798	1.5859	0.0122199	0.292081
DMRT2	1.03371	0.967719	1.1042	0.324612	0.795299	0.989768	0.931849	1.05129	0.738153	0.949768
ELF3	0.863225	0.766533	0.972113	0.0152416	0.373418	0.950303	0.85657	1.05429	0.336009	0.839418
EPAS1	0.985883	0.779286	1.24725	0.90567	0.979591	0.861565	0.683056	1.08672	0.208437	0.785649
ESRRA	0.884658	0.702288	1.11439	0.29812	0.795299	1.02492	0.805939	1.30341	0.840898	0.949768
ETS1	1.18999	0.880276	1.60869	0.258094	0.790414	1.03814	0.797503	1.35138	0.780866	0.949768
FOXC1	1.00614	0.824395	1.22794	0.952009	0.979591	0.928098	0.786532	1.09514	0.376881	0.839418
FOXI1	1.02627	0.966733	1.08947	0.395122	0.858035	1.0093	0.950887	1.0713	0.760907	0.949768
FOXJ3	1.18708	0.900882	1.56421	0.223072	0.790414	1.10566	0.848719	1.44039	0.456652	0.887327
FOXP1	0.990721	0.728586	1.34717	0.952594	0.979591	0.933004	0.722445	1.20493	0.595139	0.940704
FOXQ1	1.00739	0.932921	1.08781	0.850905	0.979591	0.98422	0.912624	1.06143	0.679777	0.949768
GATA2	0.828772	0.734536	0.935098	0.00229167	0.112292	0.841317	0.747519	0.946884	0.00417145	0.204401
HOXA10	1.08068	0.953033	1.22542	0.226336	0.790414	1.05914	0.943959	1.18837	0.328018	0.839418
HOXA3	0.952455	0.825827	1.0985	0.503334	0.913458	0.920131	0.786296	1.07675	0.2993	0.839418
HOXA7	0.933743	0.86852	1.00386	0.0635153	0.65519	0.924152	0.863555	0.989001	0.0226317	0.292081
ID1	1.00741	0.831617	1.22036	0.939867	0.979591	1.01462	0.851815	1.20853	0.870829	0.949768
IRF1	0.986693	0.762831	1.27625	0.918726	0.979591	1.00654	0.79528	1.27391	0.956769	0.969775
IRX3	1.00742	0.87715	1.15704	0.916642	0.979591	1.02833	0.894086	1.18274	0.695458	0.949768
JUNB	1.12148	0.924013	1.36116	0.245955	0.790414	1.17667	0.973861	1.42171	0.0918834	0.553592
MAF	0.839593	0.650658	1.08339	0.178892	0.790414	0.916165	0.722142	1.16232	0.470826	0.887327
MBNL2	1.102	0.840509	1.44484	0.4822	0.908761	0.995145	0.77368	1.28	0.969775	0.969775
MECOM	0.945442	0.776531	1.15109	0.576375	0.941413	0.942564	0.780283	1.1386	0.539493	0.911557
MXI1	1.05129	0.804159	1.37436	0.714509	0.979591	1.07673	0.833147	1.39153	0.572104	0.934436
NKX6-1	1.12973	0.994977	1.28273	0.0598004	0.65519	1.0193	0.906639	1.14596	0.749044	0.949768
NR1H4	0.954803	0.857409	1.06326	0.399484	0.858035	0.946959	0.841478	1.06566	0.36573	0.839418
NR2F2	1.07276	0.821111	1.40153	0.6066	0.958819	0.879627	0.6721	1.15123	0.350213	0.839418
NR3C1	0.874303	0.604762	1.26398	0.475052	0.908761	1.13226	0.781324	1.64081	0.511669	0.895421
NR4A1	1.05749	0.927699	1.20544	0.402786	0.858035	1.01962	0.896046	1.16024	0.768153	0.949768
PAX2	0.982671	0.897813	1.07555	0.704416	0.979591	0.992195	0.914486	1.07651	0.850632	0.949768
PRDM4	1.37463	0.879007	2.14971	0.16311	0.790414	1.19292	0.79056	1.80005	0.400704	0.853675
SMAD3	0.732026	0.513874	1.04279	0.0840081	0.65519	0.964642	0.673422	1.3818	0.844357	0.949768
SOX4	0.993649	0.776566	1.27142	0.9596	0.979591	1.02762	0.806924	1.30868	0.825179	0.949768
SOX9	0.932093	0.78558	1.10593	0.420262	0.858035	0.835595	0.702932	0.993294	0.0417259	0.292081
TBX2	0.855969	0.708492	1.03414	0.10697	0.65519	0.802125	0.661561	0.972555	0.0248924	0.292081
TEF	0.93237	0.857116	1.01423	0.102917	0.65519	0.93728	0.865132	1.01544	0.112978	0.553592
TFCP2L1	1.00962	0.928644	1.09766	0.822384	0.979591	1.06351	0.981616	1.15224	0.132031	0.555445
TGIF1	1.27374	0.894272	1.81423	0.180002	0.790414	1.33635	0.944159	1.89146	0.101884	0.553592
THRB	0.91364	0.786292	1.06161	0.238286	0.790414	0.953298	0.83185	1.09248	0.491535	0.892045
TSC22D3	1.09775	0.915884	1.31574	0.31288	0.795299	1.21263	1.01208	1.45293	0.0366081	0.292081
VDR	0.884126	0.770603	1.01437	0.0790122	0.65519	0.981997	0.855812	1.12679	0.795725	0.949768
ZBTB7B	0.961533	0.706541	1.30855	0.802974	0.979591	1.24933	0.932332	1.67411	0.136027	0.555445
ZEB2	0.910375	0.556995	1.48796	0.707964	0.979591	1.00855	0.653076	1.55751	0.969368	0.969775
ZNF395	0.968272	0.815868	1.14915	0.712138	0.979591	0.911041	0.776189	1.06932	0.254319	0.830776
ZNF503	0.941397	0.768258	1.15356	0.560308	0.941413	0.986811	0.818605	1.18958	0.889256	0.949768
