# Supplementary material for: Epigenomic charting and functional annotation of risk loci in renal cell carcinoma
Source: Nat Commun. 2023 Jan 21;14:346. doi: 10.1038/s41467-023-35833-5 (PMC9867739; doi:10.1038/s41467-023-35833-5)
Supplement: Supplementary file 17 — Supplementary Data 14 [file 41467_2023_35833_MOESM17_ESM.xlsx]

## Sheet: Supplementary Data 14
Supplementary Data 14: RNA-Seq_Cell lines
Gene_ID	O786c1	O786c2	O786D1	O786D2	O786Foe1	O786Foe2	O786Hkd1	O786Hkd2
UTP14A	9.93259	8.77834	14.4881	16.8266	13.8287	12.4983	8.83153	10.9548
ARSH	0	0	0	0	0	0	0	0
IARS	56.8613	42.9001	41.7238	53.8418	47.4145	46.1968	53.0984	58.1321
SERINC3	38.2037	27.5174	24.1738	42.6653	40.2503	42.6583	17.8586	35.806
FKSG63	0	0	0	0.807218	0	0	0	0.108996
NME1-NME2	751.896	730.415	627.192	647.734	702.186	687.961	731.414	813.97
TOP1MT	20.1157	17.3741	15.2526	16.0684	16.1233	17.8133	18.2243	19.57
SPRR2B	0	0	0	0	0	0	0	0
OR5AP2	0	0	0	0	0	0	0	0
ABCF3	23.4987	23.8841	14.7618	12.816	14.3244	12.8982	24.2255	20.6402
RPL41	1073.85	1144.9	1827.91	1815.29	1865.45	1799.55	1071.46	1206.78
MAP10	0	0	0	0	0	0	0	0
TCP11	0.0610907	0	0	0.0712593	0.1504	0.0826766	0.156822	0.0866777
DUSP3	16.0998	11.9921	14.0249	12.8879	12.6541	14.0686	15.9801	15.8372
PNLIPRP2	0.0329341	0	0	0	0	0.0398807	0	0
TFAM	33.5393	24.9438	38.3861	48.171	41.8381	38.4673	35.424	34.5794
PHRF1	14.1234	13.5405	12.0765	12.4116	11.4523	11.0757	13.3775	15.3333
PIM2	5.35948	4.3447	6.09061	5.15627	6.72908	6.16846	5.39717	4.96034
TMEM215	0	0	0	0	0	0	0	0
CLEC5A	0	0	0	0	0	0	0	0
C1orf145	0	0	0.0627959	0	0.0622828	0	0.144233	0.0925962
MPRIP	92.1501	70.1995	53.9421	58.7583	49.7605	46.589	70.9842	80.9596
CD82	83.5996	61.1098	9.93615	8.59842	18.9725	13.2014	57.5646	52.4031
GNAL	0.16729	0.192205	4.53733	4.00144	3.63475	2.03179	0.525632	0.340412
FAM27E1	0.0742104	0.105082	0.202203	0.0867823	0.304349	0.134621	0.148647	0.154204
BTN3A1	5.05398	4.1856	5.3344	4.01887	4.10677	5.147	5.40854	3.25066
STK17B	7.88117	6.12678	6.50367	6.25071	5.80625	5.75291	5.83077	5.47092
SLC2A2	0.221115	0.269325	0.0315949	0.186854	0.0621281	0.26534	0.217171	1.57476
OR4N2	0	0	0	0	0	0	0	0
SH2D7	0	0	0.224538	0.131421	0.271202	0.275748	0	0
RWDD4	3.60378	3.13478	5.7344	4.89872	4.17351	5.11862	3.59942	2.85879
CNTRL	1.16842	1.0761	4.65703	4.45858	3.52549	3.68087	0.943791	0.819811
DOCK8	0.0137677	0	0.438004	0.640293	0.332913	0.322379	0.0158749	0.00971628
ACD	15.8077	13.7702	10.9367	10.2542	16.5626	14.2199	15.4639	13.7621
WDR75	15.0688	12.3777	14.9196	18.7692	15.6046	17.1152	15.1511	15.4018
OR6C1	0	0	0	0	0	0	0	0
NHS	2.81951	1.88114	0.902019	0.780557	0.735051	0.67912	2.57239	2.5532
FGF2	10.1086	7.0272	6.00334	6.70061	5.19581	5.37824	10.5958	11.3982
EGLN3	14.6458	14.2433	5.91582	5.42569	14.0398	13.0108	7.58244	5.43656
MIOS	8.78169	7.80683	8.7105	11.3868	8.4528	6.82179	9.08361	10.3389
NOMO2	34.9551	24.9385	29.2474	32.8095	31.0232	31.989	28.3384	31.4886
RP11-1118M6.1	0	0	0	0	0	0	0	0
KRT10	18.7619	20.8982	14.1012	12.7765	17.0428	15.6894	21.3329	20.6065
DARS2	10.6957	9.32184	15.8558	19.4025	17.7322	16.4862	10.9203	12.076
PCBP3	0	0.0684779	1.03078	0.839297	0.718222	0.72741	0	0
AKR1A1	76.777	81.2756	48.0545	43.6721	51.6964	49.4615	80.6421	69.1649
TBC1D10A	10.1651	10.2934	10.6231	9.80933	11.1718	9.72464	7.47784	9.09051
LETM2	0.962616	0.562689	1.53884	1.63175	1.20671	1.1269	1.27297	1.04847
ERCC6	1.04037	0.887483	3.91231	3.46131	1.74108	2.21286	0.867948	1.06544
RAB3IL1	2.16809	2.26744	1.57173	1.73529	1.72194	1.33012	2.59318	3.10159
OR8H3	0	0	0	0	0	0	0	0
RPP40	7.69669	6.07821	6.64672	6.73279	8.05917	7.42079	8.27432	8.08282
GALNT14	29.6884	29.2439	25.3038	28.5703	23.741	21.3615	36.6851	45.7999
VAV3	5.63682	9.10088	13.8583	14.0245	12.8177	11.5968	10.7447	9.57113
HSPA9	105.123	79.9654	71.0696	96.2619	77.817	78.3768	110.265	120.632
INO80D	0.832069	0.708466	1.77341	1.24397	0.995806	1.17902	1.10254	1.34233
IZUMO1	0	0	0	0	0.0290729	0	0	0
NUDT16	6.8922	5.46193	7.04933	5.76673	6.61647	6.70183	6.33115	6.5267
RWDD2A	1.39523	0.901443	2.52467	2.17443	1.83837	2.01551	1.43442	0.764173
POLH	7.18136	6.22873	6.41892	7.21561	8.15986	7.86243	6.18892	5.36008
TAL1	0	0	0.027384	0.0532807	0.0817512	0.0112318	0	0
HSPA2	1.47978	1.55749	1.01484	1.06069	1.37856	1.40861	1.4507	1.6324
ELAC1	4.47813	3.37424	3.02634	2.23842	2.33134	1.8419	2.83463	2.93863
RPS8	949.743	1016.98	1722.71	1670.76	1656.22	1645.87	951.265	997.765
AP000769.1	0	0	0	0	0	0	0	0
AC093677.1	0	0	0.236564	0.189314	0.0781336	0.0950726	0	0.115994
SLC44A5	0	0	7.79427	7.03547	5.97721	5.97585	0.0255559	0.0490286
AP003041.2	0	0	0	0	0	0	0	0
KRT39	0	0	0	0	0	0	0.0642098	0
CPD	26.6747	14.1269	8.37787	17.0195	12.4454	13.6046	13.8041	24.2985
TBX6	0	0	0.431777	0.230619	0.159749	0.444602	0.218148	0
RNF219	2.50406	2.08623	12.6065	11.1618	11.6055	11.0793	1.96021	2.1621
ZNF433	0.876041	1.5466	1.16796	1.09673	0.9062	1.37765	0.566369	1.06079
SART3	16.2565	13.2844	20.1738	21.3384	17.404	16.9864	19.4554	19.2527
MAGEA11	0	0	0.0480438	0	0	0.0304336	0	0
MTAP	21.6965	16.6326	20.7137	16.1318	19.4193	19.962	17.4732	13.9278
HDAC9	3.58467	1.66034	0.820396	1.76915	0.835174	1.22215	3.49397	5.18517
LSM11	1.27689	1.06258	1.72157	1.0702	1.65673	1.76951	1.14856	0.875434
UBN1	11.1626	8.08917	12.9383	10.1107	9.87888	10.2704	11.6708	9.41855
COL4A1	14.5604	11.5678	15.2462	23.2485	17.1582	17.7892	13.3123	20.1943
ADAM30	0	0	0	0	0	0	0	0
CLCA4	0	0	0.189575	0.0158351	0.0594148	0.0665654	0.0471766	0
LRRFIP2	23.5215	16.1062	32.8674	37.4152	24.2204	24.2488	19.8361	20.623
FABP6	1.47338	1.37833	0.374198	0.457697	0.673509	0.233166	1.21859	0.855619
CAPN13	0	0	0.0165007	0.019319	0	0	0.01915	0
ZNF451	4.8186	3.38625	6.51616	6.77076	6.48237	6.88739	4.73606	3.62472
MKI67	19.382	15.389	10.0497	9.39047	9.36921	9.34127	19.087	17.7962
C19orf10	181.58	176.525	122.867	142.316	145.376	145.545	142.282	168.579
ERCC5	1.68767	2.16976	4.50812	3.91037	3.14797	3.187	2.83282	2.20985
TRIM34	0.821906	1.33764	0.853867	0.416432	0.824485	0.400922	1.30873	0.664191
TMEM130	0.0201179	0	0.239255	0.203578	0.227847	0.489393	0.0168368	0
SYT8	0.252196	0.85472	0.373857	0.431741	0.114817	0.579568	0.28308	0
ATXN1L	3.39143	2.48794	4.65456	3.64349	2.90729	3.71506	3.94874	2.89918
TMEM125	0	0	0.0522106	0.0883332	0	0	0	0
SLC6A1	0	0	0.0285705	0	0.00938254	0	0	0
GPR42	0.052384	0	0	0	0	0	0	0
CLEC2D	0.747753	0.295696	0.960273	1.13248	0.726868	0.721285	1.91699	0.609897
KIF26A	0.344893	0.36258	2.75084	2.71551	2.91832	2.89897	0.25974	0.341297
PCDHGA3	0.0190066	3.08797e-08	2.19304e-13	4.52774e-16	1.02221e-31	0.0234195	1.36483e-08	4.21953e-08
DIS3	5.87348	4.01282	16.6666	25.4605	19.151	21.198	3.68438	4.48074
FEZ2	20.0543	15.7862	22.7307	22.3334	19.3018	22.6445	21.5153	19.4791
ANK3	0.00729678	0.0272483	5.62836	5.14834	4.62522	4.38245	0.345408	0.0344563
CST4	0	0.113846	0	0	0	0	0	0
MRAP2	0.021261	0	0.316075	0.247154	0.293342	0.206712	0.0244294	0
BUB1	35.5159	27.0572	30.4073	31.6235	34.1504	30.4832	35.2036	30.9018
LRRC42	25.3678	25.7015	21.0497	19.7153	26.8603	27.7275	27.3855	20.9761
LGALS2	1.1975	1.34005	0.473878	0.867188	0.93684	0.564843	0.134366	1.55909
ACER1	0	0.0479862	0	0	0	0	0	0
STRIP1	12.3727	8.66514	21.4076	16.4659	13.1161	16.7285	14.4218	16.3124
COLGALT2	0.0769873	0.0350212	0.929794	0.86088	0.85025	0.580942	0.0567702	0.0282121
MYO3B	0	0	0	0	0	0	0	0
LARS2	6.534	5.13424	13.8747	16.5205	13.8151	13.8987	7.27526	7.62578
ACOX1	6.46442	4.32068	9.33135	7.51899	6.57407	5.69152	7.38154	8.33838
LRLE1	0	0	0	0	0	0	0	0
2020-09-06	4.50982	4.24811	21.3724	17.511	18.7252	19.3622	4.53184	4.80093
RPH3A	0	0	0	0	0	0	0	0
CXorf56	6.90314	6.16304	14.052	13.3043	13.3454	13.8329	7.34614	6.70872
MRPS17	16.0813	14.8822	13.4079	13.329	15.7628	17.2484	18.7785	17.481
SYNGR4	0.0540071	0.30513	0.304094	0.254243	0.477791	0.0649744	0.503941	0
SERPINA3	0	0	0.0903422	0.0354694	0.119729	0.184181	0.069652	0
IL1RAPL1	0	0	0	0	0.0350223	0	0	0.0646369
PRPF8	55.1538	44.7552	61.1899	58.8695	54.5794	53.0812	54.8415	53.8301
DISC1	0.420794	0.379958	1.86364	1.14464	0.880852	1.38816	0.467663	0.321679
FAM213A	8.19964	8.62383	17.0033	14.9497	17.7115	15.8431	12.6149	10.606
ADAP2	0.67662	4.30943	1.94695	1.59763	3.81225	2.25153	1.46103	0.795672
FAM171A1	13.4536	9.55149	14.2508	8.52615	11.5229	12.4528	14.7431	9.23293
OIT3	0.0191285	0	0.0189589	0	0	0	0	0
FNDC3A	7.79745	5.02959	12.0633	15.352	8.48219	10.3903	8.58157	7.54547
RAD51L3-RFFL	1.84701	1.37385	1.82832	0.854153	1.28759	0.949649	1.49165	2.45606
SBK2	0	0	0.100663	0.059724	0.199845	0.122379	0	0
BCAR1	41.7446	32.5205	22.4066	24.6467	21.9062	20.0849	42.5458	47.5656
KDM8	0.604637	0.547605	2.31359	1.46804	1.86029	2.42937	0.779514	0.906071
DDX6	16.7965	10.2718	20.0087	21.9373	14.5462	17.4273	17.8183	15.4747
COL10A1	0	0.0189111	0	0	0	0	0	0
CACNG3	0	0	0	0	0	0	0	0
CD200R1	0	0	0	0.0273298	0	0.0813177	0	0
CMYA5	0.00320986	0.00913639	0.23231	0.163079	0.120379	0.145152	0.00370452	0.00473519
TRAM2	10.3647	7.01586	5.93096	4.5634	4.86024	5.07287	8.29363	7.03907
PLEKHA8	4.34663	2.90271	7.78342	6.46687	6.26727	6.87349	5.28333	3.7591
MDC1	9.60958	6.41202	12.35	16.9623	11.9462	9.55119	10.4067	6.49859
TUBA4A	84.622	72.4266	23.1278	15.9986	36.194	34.4391	62.9806	69.4485
JAKMIP3	0.00634237	0.00902209	0.00628761	0	0.00625787	0.0232318	0.00731415	0.00935131
PPP1R35	34.0199	30.6279	26.9687	30.2479	31.3557	26.2839	28.8041	27.6194
KDR	0.0289842	0.0721433	0.0502836	0.0586559	0.028596	0.0707584	0.0250633	0.0106821
NOSTRIN	0.136357	0.175108	0.0737748	0.0459915	0.117061	0.0481307	0.295765	0.540781
PLA2G5	0	0	0	0	0	0	0	0
USP41	0.33258	0.341311	0.568931	0.499383	0.861428	0.726043	0.41293	0.220866
LSM4	200.734	211.463	190.297	216.917	213.218	192.73	198.547	222.879
CRYBB2	0	0	0	0.0752552	0	0.0764182	0.0724523	0
CDC42EP4	18.1827	14.876	10.4729	9.87128	10.5759	9.64918	18.1422	18.0712
SLC6A14	0	0	0	0	0	0	0	0
RP11-321F6.1	0	0	0	0	0	0	0	0
SLC10A7	0.916884	0.707147	3.11402	4.03825	2.8923	1.80434	0.648534	0.87588
XPNPEP3	3.6551	2.82874	5.39124	5.33591	3.23847	4.30337	3.87149	5.23955
DMC1	0.253329	0.53769	4.91801	5.07595	3.98155	4.62157	0.222383	0.539469
GJA8	0	0	0.612079	0.169928	0.357692	0.26374	0	0
S100A13	168.965	169.865	108.921	96.8188	110.894	109.456	149.314	140.838
STAP1	0	0.0454838	0	0.0530093	0.0889078	0.0388776	0	0
CXorf23	1.12944	1.19786	1.58847	1.69339	1.26659	1.28645	1.53144	1.35442
COPG2	12.116	10.3131	17.685	20.4051	21.4117	17.4315	16.9585	11.551
ANKRD17	9.53715	5.98217	14.6128	13.8662	10.3456	11.4557	10.9468	10.0822
RAB34	64.096	59.806	39.9209	37.5237	44.9793	41.9402	62.4425	60.0638
PRH2	0.103763	0	0.0513304	0.373419	0.203199	0.184425	0	0
RABAC1	107.122	115.716	174.783	155.932	170.939	164.276	100.195	111.696
PNP	63.3803	47.423	32.0789	39.0152	38.8604	34.3525	64.843	76.2428
KLHL21	13.7102	10.8803	7.05723	8.74534	5.83415	7.2315	11.6313	11.0812
THNSL1	1.70411	1.35605	1.65786	1.9644	1.24468	1.5969	1.97425	1.96229
CAV2	48.278	36.9959	31.3204	19.1495	27.5073	26.9668	46.7504	32.124
REC8	0.266162	0.386975	0.298133	0.476147	0.463425	0.352142	0.901891	0.565971
PIK3CB	23.5409	14.3199	18.9097	16.0696	15.5178	15.7058	23.6155	21.0103
ABCD2	0	0	0.0669507	0.0546582	0.0399794	0.0742028	0	0
GSTM5	0	0	0	0	0	0	0	0
RXRA	23.9209	20.7802	23.8234	21.2082	21.0363	18.0022	26.2794	28.3574
RNF139	10.66	10.6247	8.75172	9.93302	8.42068	7.42475	10.9944	9.7028
IL1B	0.0879165	0.347586	0.239517	0.23919	0.173176	0.0710535	0.470496	0.532158
SIRT2	8.24671	12.3227	16.553	13.6379	15.9619	16.7867	9.07954	8.4205
FAM72D	2.77512	2.80554	2.9049	4.28839	4.78857	4.3682	2.64973	2.79146
SPAST	3.0748	2.36361	4.81921	5.5855	4.23831	4.80635	2.96934	2.53541
MAB21L2	0.0160717	0.022829	0	0.0186468	0	0	0	0
C8orf49	0	0	0.103371	0.121893	0.102705	0.294605	0	0
CBWD6	11.4685	9.02808	13.2984	11.9954	14.2857	14.0476	9.80569	9.44511
KRTCAP2	76.4592	77.7322	98.2707	114.919	107.948	95.8554	77.3681	77.0468
METTL12	0.950973	0.931786	0.583441	0.921712	0.937094	0.38508	0.806237	1.33169
ETHE1	13.4652	15.642	11.6422	10.1744	10.4412	8.26355	18.6394	14.76
ADAM18	0	0	0	0	0	0	0	0
IQCA1	0	0	0	0	0	0	0	0
AC138655.1	0	0.0267423	0	0	0	0	0	0
DTX4	0.393881	0.330681	0.745189	0.615865	0.300501	0.320656	0.764323	0.488705
CGB2	0.259825	0.379175	0.417281	0.0969758	0.458773	0.50098	0.0454181	0.313347
PCDHGA10	0.2835	0.0326527	0.229431	0.173443	0.0568537	0.139723	0.130103	0.150686
RBKS	2.24701	3.07497	3.18265	1.53004	2.61032	3.23958	1.8357	1.96779
DLX5	0	0	1.004	0.655996	1.08108	0.750849	0	0
MC3R	0	0	0.0481019	0	0	0	0	0
TRIM59	7.12249	7.5523	8.93762	8.69536	8.45886	7.67055	7.99648	7.48714
SHC2	0	0	5.72104	5.23987	4.94003	3.9176	0	0.0795857
DNAAF2	3.31274	3.04372	5.54564	6.63329	5.25966	4.48711	4.3308	3.96811
MLF1IP	18.2707	14.6561	25.9177	32.184	29.4998	23.5882	17.313	15.6331
SHMT2	111.743	103.783	85.2682	89.9334	106.275	99.0305	110.111	119.35
TYMS	117.252	109.719	98.717	68.2918	125.373	115.864	133.696	74.5547
CTD-2203A3.1	0	0	0	0	0	0	0	0
FAM167A	1.43096	1.06199	0.344188	0.389927	0.601922	0.459518	1.20137	1.20982
GRK4	1.34008	2.23855	4.62253	3.7918	4.73179	4.65956	1.90192	1.09295
PDLIM7	70.9323	64.5141	73.6759	55.1495	66.696	63.8664	78.9342	55.8106
LMO2	0	0	0.446528	0.701282	0.693481	0.409835	0	0
STRN	6.21118	2.84427	5.30704	6.33191	4.81788	5.49882	6.12103	5.8372
CLCN3	11.6386	7.57512	20.6015	22.0853	18.5416	15.4319	11.3265	12.9355
HIST1H2AE	0.683785	6.86942	0.54101	0.664612	1.20204	0.320886	1.22263	3.55099
ZNF347	1.58108	1.2992	1.16396	0.385016	1.26307	1.06599	1.60013	1.60156
CD59	129.514	107.659	61.6088	71.6973	68.7162	74.1351	102.822	103.116
SERPINA7	0	0	0	0	0	0	0	0
HNRNPA2B1	592.433	492.259	599.188	653.586	735.848	690.171	580.952	515.594
SMUG1	13.1646	11.2331	20.5336	24.0938	20.8366	21.9988	11.331	14.4809
MARCKS	14.9994	14.6073	39.3946	44.8638	40.0324	37.8485	18.7066	12.2655
TKT	360.77	359.414	259.963	278.222	276.66	248.578	397.728	397.916
PDPN	1.14816	0.392075	7.78916	7.32076	7.54568	7.89522	0.438304	0.400932
TYMP	2.64349	3.07659	1.8035	2.18979	1.66082	2.16779	3.49471	4.35335
KLHDC7A	2.41557	2.03473	0.625772	0.642663	0.548006	0.441605	1.74623	1.93522
NRSN2	19.1666	14.1496	25.9088	26.4458	24.2723	23.992	17.668	15.737
TAF12	15.4219	13.3393	19.7178	20.8333	17.1815	17.1963	18.3572	16.6523
CBY1	16.5423	17.6086	27.1295	22.3339	27.565	26.567	19.3151	15.6698
C14orf182	0.0664257	0	0	0	0.0163719	0.101057	0.0191028	0.0244423
RP11-347C12.1	0.800482	0.443018	1.47216	0.45544	0.630262	0.885466	0.706456	0.700337
RAB36	0.685442	0.241023	1.81529	1.89192	1.39822	1.57516	0.807294	0.482934
PLEKHH3	10.1965	9.67034	12.7802	13.4604	12.4706	12.6591	10.982	9.39686
SHISA2	0.108491	0.132102	1.27507	0.809016	1.48227	1.33975	0.142668	0.319427
ANKRD33B	5.61953	2.87256	3.40806	4.40631	4.17317	4.68852	2.85142	8.07111
C3orf49	0	0	0.038494	0	0	0	0	0
LYG1	0.328423	0	0.433732	0.644391	0.753231	0.395026	0.0623782	0.240152
ACN9	11.7415	9.76676	10.3608	15.5926	12.0679	11.4222	12.0155	14.8131
GPR85	0.244526	0.021726	0.109679	0.159593	0.292079	0.179178	0	0
AC020922.1	0.523507	0.262052	0.424952	0.29442	1.65456e-06	0.590949	0.325144	0.236306
DNMT3L	0	0	0	0	0	0	0	0
CEACAM16	0	0	0	0	0	0	0	0
LAIR2	0	0	0	0	0	0	0	0
SCNN1B	0	0	0.051253	0.0294056	0.0759331	0	0.0589775	0
C14orf80	26.2889	26.5136	17.3428	18.5296	25.1147	20.7542	28.7037	31.2389
GALNT4	0.571289	0.411148	1.2721	0.734981	0.674553	0.491619	0.920169	0.590725
GRPR	0.0963994	0.0341916	0.071652	0.0560906	0.0712362	0.117053	0.221377	0.0708534
UPF1	35.0646	29.4156	26.3303	23.0293	26.3973	25.2716	30.9839	30.606
TUBGCP5	7.24901	5.31658	5.73584	6.33222	6.13049	5.69406	6.33168	6.32621
NLRP4	0	0	0	0	0	0	0	0
GALE	84.4803	72.5987	36.9034	39.5031	41.4156	34.7995	73.313	74.3083
C4orf33	3.79331	5.40895	10.4161	11.4162	11.792	12.9966	4.40249	5.53347
PIGT	67.2914	59.4177	42.11	48.4911	43.8593	43.8076	61.9251	63.0885
SHANK1	0.35126	0.190172	0.171083	0.233417	0.144026	0.182889	0.273796	0.172848
CSTF3	13.8811	13.0647	26.2447	21.9396	23.8362	23.0635	12.5726	8.47606
PSENEN	44.6411	46.6673	55.9467	52.8062	59.4387	66.4672	51.2287	47.1984
GGT1	50.4543	48.807	48.1939	49.058	34.8978	39.954	66.7258	74.3688
LRRC43	0	0	0.0225792	0	0	0	0	0
IL27RA	2.85023	2.58046	3.78331	4.00399	4.33819	3.93548	3.18279	2.40421
NKX2-3	0.0219418	0	0.239207	0.204106	0.129737	0.346589	0	0
PCCB	37.0228	37.4003	30.817	30.4876	31.132	30.4811	39.8961	39.4802
FAM69C	0	0	0	0	0	0	0	0
GRHL1	0.600674	0.837741	1.33177	3.0206	1.28082	0.673677	1.02482	1.32671
LILRB5	0	0	0	0	0	0	0	0
PMM2	19.3556	15.0326	12.5263	18.7238	13.9073	12.7704	20.6649	24.1735
SELK	44.8817	40.1729	84.7965	103.894	86.711	81.7628	44.7706	46.0725
FAM207A	37.922	36.3577	31.6951	32.8794	31.1046	31.8843	39.1089	46.7325
KIRREL2	0	0	0	0	0.0231847	0	0	0
PCDHB14	0.253061	0.431358	0.245551	0.134437	0.181217	0.126466	0.314133	0.183122
SDS	0.0298464	0	0	0	0	0	0	0
RP11-315O6.2	0	0	0	0	0	0	0	0
HPSE	0.857365	1.07803	3.17293	3.63908	3.52643	3.16781	0.805033	1.19203
TLN2	3.08156	3.02475	3.42176	3.04991	2.44044	2.66711	4.44567	3.60583
LALBA	0	0	0	0	0	0	0	0
ZNF106	8.32978	5.63481	10.0371	9.85533	5.74349	6.55448	7.85387	8.62347
GSTP1	11.8978	10.239	265.044	323.902	298.362	280.198	25.2034	22.198
HTR5A-AS1	0	0	0	0	0	0	0	0
MTRNR2L10	0	0	0	0	0	0	0	0
LDB3	0.018382	0.0130678	0.0455575	0	0.0725357	0.0336369	0.0105911	0
SLC25A21	0.566009	0.380621	1.8462	2.4927	1.98457	1.3914	0.367473	0.601747
AP4E1	2.13751	1.26401	1.36754	2.36315	1.7412	1.98194	1.16089	1.92398
GRID2IP	0	0	0.287655	0.253452	0.282459	0.203835	0.0314067	0
SLCO2A1	5.04759	6.10288	3.29187	1.8255	3.65078	2.9669	11.7296	8.0456
MYBBP1A	21.2657	16.128	13.3903	13.8532	14.6044	13.848	19.2615	22.3714
RP11-65D24.2	0	0	0	0	0	0	0	0
MYO1A	0	0	0.112549	0.098697	0.0279799	0.103685	0.065321	0.0208902
PDIK1L	1.94054	1.33748	3.97654	4.36529	3.52155	3.00637	1.60457	1.80728
KIAA1462	16.8025	10.8628	5.1317	4.60135	6.75018	7.18955	14.0969	15.6325
GCSAML	0	0	0	0	0	0	0	0
PSMC2	130.546	113	78.6162	99.8581	84.0845	77.6146	115.682	117.842
TBC1D14	11.152	8.72385	12.4174	14.5781	13.2667	12.6064	11.6809	11.5457
RP11-196G11.1	0.564237	8.46102e-12	0.577499	1.17894e-06	0.63143	0.661946	0.430497	0.628821
TMEM14B	115.779	108.79	83.6961	95.1997	95.7174	85.4911	100.011	120.203
HIST1H3B	1.28239	9.13998	0.543088	0.453322	0.713105	1.48387	1.41753	3.93387
ANKRD2	0.101096	0.0696372	0.240662	0.755559	0.193789	0.237992	0.154418	0.14837
LY6G5B	1.50426	1.33416	1.23665	1.36768	0.774102	0.964869	1.76967	1.0647
TNNT2	0	0	0	0	0	0	0	0
PALM2	0.574959	0.139798	0.456459	0.27233	1.14443	0.0809865	2.19421	1.15394
EIF3A	82.7045	57.1902	71.1684	82.7715	63.49	63.8524	83.875	83.555
SLC20A1	75.309	45.866	30.5772	36.4809	32.8779	29.1121	60.4863	51.8357
EQTN	0	0	0	0	0	0	0	0
TXNL4A	86.657	82.2762	66.0227	68.6675	76.6669	65.7034	76.6051	93.1517
MRPL49	62.7277	65.0168	76.5222	62.7828	70.5242	60.0994	69.8344	66.3934
PHYHD1	0	0	16.381	13.4825	13.9155	12.5979	0	0
PPP1R21	5.3993	4.69016	6.70784	6.25571	5.9801	5.82866	6.07279	5.21069
ZNF430	1.62601	2.63788	3.16601	3.35005	5.19121	3.73738	2.60283	1.06024
DZIP3	2.93346	2.40367	8.38548	8.02559	6.55073	6.84366	3.33995	2.18366
ZNF441	0.807695	0.770236	0.634679	0.672696	0.612111	0.552619	0.725281	0.870861
ARL1	34.627	27.6025	45.8695	39.3936	37.6083	36.8348	33.1236	32.5749
ZW10	8.91035	8.02725	9.89952	12.42	9.93493	10.4557	8.76045	8.94866
ADCK2	11.7397	11.3634	21.2519	21.0325	20.0831	19.8186	10.6929	13.4799
NARFL	8.47053	8.35423	11.5039	11.2245	12.6302	9.8823	8.13401	8.41965
CKB	2.39275	1.43924	305.123	300.323	288.505	274.586	1.75014	2.09473
GJD2	0	0	0	0	0	0	0	0
DNAH6	0.0432697	0.0351634	0.166148	0.13742	0.133254	0.150218	0.0884605	0.019212
MRPL55	45.1551	46.5329	85.2793	95.5471	101.114	86.5661	44.3974	51.6229
ACTA1	0	0	0.0969575	0.194161	0.163101	0.118496	0.142148	0
PHEX	0.263214	0.334711	0.572123	0.354318	0.285411	0.350703	0.18187	0.270214
PRMT2	47.251	42.1859	75.4147	57.4546	60.4827	61.8923	40.0851	44.2341
PODXL2	0.25078	0.415291	12.5517	14.2828	11.2455	10.8462	0.288178	1.01433
AL136218.1	21.9667	12.2907	24.7133	13.372	16.0357	0	19.7086	0
RPS6KA2	3.75393	3.34215	10.9627	6.91357	8.46266	6.19919	3.68784	1.71536
KCNRG	6.17884e-21	9.17767e-14	0.439235	0.281541	0.205355	4.13445e-43	0.0452905	0
DCAF6	19.3144	17.4922	35.4182	31.8641	30.6374	28.4816	21.6873	17.8838
CHIC2	7.54895	4.42983	12.1983	10.936	9.12584	9.1649	5.63785	4.77669
UCK1	13.2424	12.5804	20.575	15.9873	17.8208	17.3596	13.1512	12.2062
AMIGO1	0.141699	0.0594375	0.854927	0.660231	0.585125	0.848177	0.120477	0.0369622
RNF11	21.9092	16.9335	22.8629	16.1021	18.3245	18.6706	25.4965	17.2754
WDFY1	18.2224	11.8794	8.99112	7.20613	11.2448	10.9078	13.4643	12.4642
NMRAL1	10.4289	12.2174	16.8337	18.0423	17.339	15.8994	13.5521	11.8601
ETV7	0.0432583	0.092649	0	0.038168	0	0.0522152	0.0948153	0.0479885
RBM8A	89.8006	76.9534	148.498	130.971	153.263	147.877	80.6013	82.8514
TMEM256	98.8748	119.779	166.99	172.041	207.511	198.97	76.539	92.8986
SPRR2G	0	0	0	0	0	0	0	0
GTPBP2	16.7796	12.9137	21.9068	21.0216	20.293	19.8129	15.7163	12.8922
ERMARD	4.7422	4.43839	6.01184	4.14514	5.02181	6.22617	4.00429	5.17871
C21orf37	0	0	0.0865129	0	0	0	0	0
SFTPD	0	0	0	0	0	0	0.0449218	0
OR3A2	0	0	0	0	0	0	0	0
NKX1-2	0	0	0.361853	0.0709929	0.299679	0.147521	0	0
C12orf79	0	0	0.062688	0.1536	0.228566	0.0908817	0	0
RNASET2	64.4382	58.504	29.674	37.7648	44.3047	50.5528	31.0672	41.8081
SACS	2.46228	1.88038	1.78785	2.26621	1.79769	2.3184	1.81837	1.87656
SGPL1	11.5952	8.21952	10.5822	15.4662	9.14804	9.10929	8.08444	12.0318
SOCS6	4.76795	3.24246	2.87089	3.69567	3.16243	2.73487	5.34548	5.89181
PFDN5	176.394	195.027	294.573	300.385	292.349	289.087	160.363	173.94
CLK1	9.35562	10.017	22.3068	18.8478	19.8587	19.9571	9.37428	9.66329
LINC00998	24.6909	19.3583	31.099	36.2921	31.1895	30.3683	22.9295	26.0243
AC099344.1	0	0	0	0	0	0	0	0
NPNT	0.072582	0	9.34508	6.31084	7.41315	8.38945	0.0294144	0.0137075
RECQL5	6.43259	6.88834	7.94741	6.44665	5.83699	5.607	5.78157	7.54902
TUBGCP2	15.1356	13.6921	26.9242	24.9683	27.1836	26.7374	13.9209	14.2786
CCNH	8.24628	8.7372	13.4348	13.5003	14.3917	12.3166	8.37165	8.09553
CCR2	0	0	0	0	0	0	0	0
SDAD1	7.92401	6.51013	11.1654	11.9774	10.0357	11.3198	9.16829	9.01247
PCMTD1	9.55645	8.56931	12.7406	15.3187	10.0118	10.8255	8.88702	8.14421
PRSS1	0	0	0	0	0	0	0	0
AC002553.1	0	0	0	0	0	0	0	0
CLRN2	0	0	0	0	0	0	0	0
SLC35A4	21.9861	17.4715	22.4826	12.9301	22.7441	22.9554	22.7524	11.9288
DHX36	14.1644	9.53286	14.5811	16.8099	13.554	12.9663	14.1948	13.4039
HEY1	3.43086	3.16783	22.9781	21.6383	19.3351	22.6159	2.17643	3.02801
TRIM31	0.0225664	0.096073	0.0670974	0.0674987	0.0222372	0	0	0.0425184
ATP5J2	1223.98	1267.34	1250.34	1258.43	1264.9	1191.99	1070.21	1102.11
TCEB3CL	0.0124354	0.0823229	0	0	0	0	0	0
INTS5	6.10395	5.30281	7.17338	8.09419	7.50441	6.13763	6.39811	6.20212
ZFP57	0	0	0	0	0	0	0	0
SUSD3	0	0	0	0	0	0	0	0
TMEM178A	0.20063	0.0812715	0.454438	0.0668216	0.169379	0.24327	0.328733	0.168399
PCDH1	0.0804472	0.124284	0.328849	0.473885	0.397077	0.453249	0.213262	0.100202
RAB11FIP5	15.1022	12.9982	10.2876	9.98781	9.51526	9.59532	16.2053	17.5058
HNRNPH3	90.3638	76.3935	109.688	103.97	119.984	111.586	80.8531	81.6753
ZNF322	4.53176	2.72209	10.2403	9.13654	8.29024	8.04792	4.29233	3.67167
CNOT6	8.68041	5.7574	16.7258	24.279	15.6095	17.1044	9.65278	11.896
FUBP3	23.7716	17.1181	23.6607	31.9736	28.6172	29.2462	19.5374	24.5376
SOST	0	0	0	0	0	0	0	0
BTK	0	0	0.0688656	0.0403254	0	0.105696	0	0
ABHD1	0	0	0.343169	0.348317	0.129721	0.806588	0	0
SMG9	14.4612	11.6089	9.49313	11.0832	11.0078	8.8405	15.2111	13.303
PPP1R3F	1.77734	4.15478	2.32837	4.27272	4.48733	3.52502	3.98829	2.1557
DNAJC15	2.44001	2.56114	1.91022	2.23739	3.27685	2.28031	2.46041	3.14837
OR10H4	0	0	0	0	0	0	0	0
MEGF6	7.48157	6.05219	1.98324	1.27348	2.8613	2.78844	2.89491	4.13475
TBATA	0	0	0	0	0	0	0	0
TNFRSF10C	0.901287	1.24896	1.99361	2.03049	1.67312	1.65913	0.886784	1.07688
DLGAP2	0	0	0	0	0	0	0	0
BARHL1	0.0193482	0	0	0	0	0	0	0
LRP10	39.813	31.775	25.8875	27.7654	24.6666	27.7527	32.7187	32.4122
PPM1D	2.33597	1.93245	9.71607	8.46974	6.86619	7.83187	3.11371	2.91686
EVI2A	1.61376	1.14455	0.610328	0.234962	0.392928	0.531964	0.666144	0.593242
ZNF595	1.80605	1.94887	0.605352	2.19062	1.37016	0.695486	2.88023	3.73743
LAPTM4A	93.382	86.9381	105.247	109.865	100.436	94.4358	97.5617	77.9856
C5orf45	61.0617	68.5782	27.0768	27.6471	25.4904	24.4762	73.6848	77.147
SSU72	76.9636	64.5047	66.4787	75.0074	73.8199	69.0832	76.0959	70.7849
VANGL1	10.433	7.00546	7.82905	8.02865	7.4554	8.4408	9.69902	9.16609
TTYH2	0.365985	0.196579	1.13606	1.33135	1.33607	0.878437	0.359817	0.276149
DKFZP434H0512	0	0	0	0.0217624	0	0.0455821	0	0
OR51F2	0	0	0	0	0	0	0	0
TNFRSF13B	0	0	0	0	0	0	0.0756192	0
GAB2	1.23198	0.935382	1.39993	2.00272	0.894692	2.37545	1.39681	1.07156
KIAA1377	0.549066	0.887607	0.977704	0.728939	0.628807	0.828125	0.656601	0.925735
AGAP4	1.12849	1.76627	1.61143	1.11203	1.49064	0.881137	1.71895	0.661707
BEND6	5.63005	3.18618	3.86284	2.55517	3.03046	2.79184	4.70029	4.30547
SAP30	15.9529	14.2807	11.3148	12.6321	15.736	13.7702	12.772	11.6798
FAM21C	8.56033	6.60489	7.47677	8.42735	6.53066	6.76341	10.3904	10.4368
OR2T4	0	0	0	0	0	0	0	0
CTXN1	7.72468	6.11188	25.1578	18.1764	19.5696	20.5364	15.0896	11.3256
ZNF500	1.29297	1.66484	2.76639	3.19781	3.26098	2.82626	1.72286	2.01033
REG3G	0	0	0	0	0	0	0	0
HLA-DQA1	0	0	0.541736	0.352531	0.445628	1.6262	0.0346028	0.0443198
AC017104.2	0	0	0	0	0	0	0	0
SMKR1	1.23828	3.60947	1.0222	1.092	0.405816	1.59388	3.86095	1.35889
DSE	7.14623	4.88634	10.2138	11.9974	10.3178	9.39316	6.60485	6.91303
TMEM33	22.2731	16.3743	15.3705	18.6252	17.9471	18.9705	19.0135	24.9152
COL4A3BP	10.9172	6.14771	12.3757	12.0288	10.2494	10.1719	10.013	7.36526
HIST1H2BM	0	0	0.205066	0	0	0	0	0
CTU2	11.8211	11.8103	11.4039	10.904	10.6709	10.3338	10.7198	12.2871
OTUD4	5.57461	2.7868	6.48093	6.86545	4.88953	6.93975	4.7705	4.20973
IL31	0	0	0	0	0	0	0	0
OR52I2	0	0	0	0	0	0	0	0
RRH	0	0	0	0	0.132288	0.122003	0	0.0492993
TERF2IP	15.2631	12.7267	27.2737	24.7471	26.9774	25.978	14.8315	12.9906
ANKRD39	7.36506	9.2182	8.51066	11.3679	8.00631	9.45963	10.2356	12.4822
NPPA	0	0	0	0	0	0	0	0
SLC22A18AS	0	0.141717	0.0284629	0.0669655	0.209868	0.0348263	0.360761	0.281601
FMO6P	0	0	0	0	0	0	0	0
RP11-650K20.3	0.382672	0	0	0	0	0.113639	0	0
RARB	0.289209	0.182528	8.76458	8.01199	7.09716	6.63342	0.412266	0.126098
TRAF3	8.99452	8.38154	8.15719	10.452	9.58146	11.0696	8.72196	9.10445
ADCY10	0	0	0	0.223513	0.146968	0.426162	0.00987865	0
L3MBTL3	0.499505	0.738931	6.56276	6.61959	5.80851	6.31067	0.830347	0.79158
AL031663.1	0	0	0	0	0	0	0	0
CSH1	0	0	0	0	0	0	0	0
VWA2	0	0	0	0	0.0156749	0	0.0182915	0.0234028
AC107021.1	0.0783728	0.0741051	0.0517786	0	0.0257359	0.0634028	0	0
CDH2	61.2486	43.8914	38.5038	55.491	38.6068	47.9164	58.8954	55.5235
DIRAS1	0.0127435	0	8.12271	5.2718	6.65078	6.33649	0.0293461	0
STON1-GTF2A1L	2.4254e-43	0.000101861	0.202659	2.73892e-05	0.00110351	0.0111421	2.10162e-23	0
OR10S1	0	0	0	0	0	0	0	0
TUBGCP4	6.41857	4.13055	6.24529	8.33336	7.2052	6.94315	7.06131	6.40741
ORMDL1	19.6433	14.0878	26.3231	26.2288	22.0574	24.5592	20.0466	19.3649
TADA3	45.2606	43.2429	44.195	43.5989	55.829	51.5373	38.8022	33.5225
FUT6	0	0	0.0204475	0	0	0.0577654	0	0
TAF7	15.4116	13.1952	28.4494	27.2439	23.8782	24.7402	15.7839	10.9678
SAFB	59.9239	56.9549	62.2674	59.2082	61.3325	56.212	49.4462	53.2482
POF1B	0.0470213	0	0.130358	0.109353	0.0648474	0.0133601	0.27252	0.0161438
RETSAT	16.7002	15.14	10.1571	9.36099	8.68559	10.0513	16.1327	14.6729
FAM107A	0	0.0284189	0.0385852	0.0232606	0.242235	0.0158062	0.293904	0.177879
OR6B3	0	0	0	0	0	0	0	0
TRAPPC9	5.84963	5.23197	5.32955	5.79476	4.85693	4.97037	6.60557	6.10927
PNLIP	0	0	0	0	0	0	0	0
STK40	8.9056	7.06785	11.5977	10.5171	9.6412	9.30995	7.02469	9.00285
CIRBP	71.3099	75.0704	125.425	96.527	102.289	103.768	79.24	67.1524
TRIM22	1.85992	1.52458	3.81661	3.36417	1.80546	2.51435	2.8473	0.844862
UBALD1	8.66531	9.68258	18.3294	17.9413	17.129	16.7138	10.9972	8.13405
BIVM	2.25814	1.56599	5.23218	5.63645	3.56185	4.79704	3.10075	2.35231
RHBDF1	7.43746	6.18288	6.28314	6.10737	7.17774	5.5595	6.53199	6.84093
S100A6	788.871	796.384	385.461	401.844	412.368	371.011	844.841	916.426
PAQR4	18.1469	18.64	22.6168	18.5775	20.8867	19.087	17.8628	18.6339
TNFSF11	0	0	0.0315793	0	0	0.170778	0	0
C10orf111	0.11057	0.078394	0.136966	0.0644213	0.0272283	0.134112	0	0
GOLGA8M	0	0.0174059	0.121594	0.0571213	0.0701131	0.0417088	0.095788	0.0775486
DIXDC1	3.14359	2.59359	4.50382	4.74335	3.4578	4.30214	6.30222	5.06148
RAB5A	14.3122	12.3427	18.4994	22.3076	20.254	18.9756	16.1592	13.8806
SPHKAP	0.00616649	0	0	0	0	0	0	0
LENG1	6.13998	6.92584	6.1773	6.26899	6.53978	6.45199	6.0323	5.7032
WDHD1	14.2362	10.5256	12.2619	13.3684	12.5961	12.6548	14.1893	11.7224
NDUFA4L2	0.0436373	0.308885	0.190175	0.307175	0.0628715	0.263531	0	0.191926
SNX16	6.536	5.18283	3.89004	5.37822	3.68407	4.21737	6.2723	6.04434
CCDC28B	4.19016	4.13912	27.829	27.4388	29.8376	29.67	6.2561	4.7521
METTL21C	0	0	0.0478721	0	0	0	0	0
C21orf58	4.94608	4.14073	6.99008	7.52968	6.88548	6.21935	4.41417	3.7311
OR10G9	0	0	0	0	0	0	0	0
AC026310.1	0	0	0	0	0	0	0	0
PSAPL1	0	0	0	0	0	0	0.0105233	0
DEFB124	0	0	0	0	0	0	0	0
RPS26	224.578	206.641	260.08	268.029	279.766	257.886	229.749	235.64
MT-ND6	242.747	338.366	1095.69	883.174	780.103	972.158	463.907	336.558
STARD6	0.0679946	0	0.0453279	0	0.0891258	0	0	0
SDIM1	0	0	0	0	0	0	0	0
APH1B	2.06382	1.64642	6.90968	5.98406	4.93994	6.4146	3.19915	0.711091
TPRN	3.55684	4.37537	5.3126	5.5727	5.39736	5.76569	3.87777	4.17382
STOML1	10.0598	9.64291	6.64069	4.13276	6.75666	7.77206	7.80085	5.59613
FTMT	0	0	0	0	0	0	0	0
ANKDD1B	0	0	0.0345813	0.0405004	0	0	0.0200631	0.0256726
MTX1	30.9307	26.3818	35.3814	37.4117	43.0841	39.6325	28.0783	30.2057
PLAGL2	2.57988	1.56052	5.78391	7.04746	4.68832	5.28443	2.77781	3.40971
CT47A1	0	0	0	0	0	0	0	0
TGFBR3L	0	0.0567354	0.0794288	0.187714	0.0788913	0.0484328	0.22924	0.176299
SCNN1G	0	0.0176496	0.01231	0	0	0	0	0
DUS4L	4.8847	4.48569	3.15702	3.13032	3.06568	2.47241	4.60936	3.74485
ZNF317	5.56378	4.43371	4.2158	6.58	5.92586	5.34488	4.10697	5.33301
H2AFB3	0	0	0.0752382	0	0.0742289	0.0592435	0.0847299	0.109492
PSG1	1.96878	1.93809	0.412397	0.586511	0.157027	0.19877	2.06193	2.4054
GRIN3A	0.0107547	0.0229513	0.00533101	0.0062141	0.00530611	0.0131352	0.00620273	0
SERPINB11	0	0	0	0	0	0	0	0
TOMM22	50.0664	52.3928	43.5349	50.1644	54.8871	51.6693	48.128	55.4806
FAM184B	0.165005	0.252777	0.648031	0.616269	0.563562	0.410685	0.204925	0.149715
VHL	9.13509	8.36912	26.32	23.588	23.7279	23.8129	8.93053	7.38362
BAG1	21.0837	21.9078	27.3867	28.9272	28.4428	25.9052	26.6644	22.7554
HIST1H3D	0.273084	4.88223	0.728951	1.31324	0.647075	0.775341	0.503425	1.4304
RP11-347C12.3	0	0	0	0	0	0.0170061	0.0643425	0.183907
VIMP	27.8746	26.4084	32.5756	41.5457	34.4892	33.8864	26.0649	28.5523
ALB	0	0.178402	0.0482849	0	0	0	0	0
APEX1	154.689	148.35	147.108	165.245	172.413	159.581	148.634	134.41
HERC5	3.26012	2.71327	3.75999	6.57837	5.84437	4.9096	4.24056	3.61718
TMEM45B	0	0	0.20211	0	0.0573926	0.0353231	0.200485	0
OSGIN1	6.56411	4.21244	1.04405	1.73817	0.82569	0.755926	10.7476	8.67399
SGK223	3.92943	2.94406	1.93504	2.17157	1.7329	1.98818	3.76047	3.96884
DAZAP1	93.5944	89.9234	71.4255	76.2999	86.9268	68.431	74.3678	82.0453
KLF7	5.72595	4.62696	4.32459	3.64041	5.16506	4.8328	5.93286	4.34883
MREG	1.63607	2.2185	4.58246	3.87233	2.88358	3.49604	1.39327	1.39498
IGJ	0.136633	0	5.13183	1.29299	1.44448	1.24907	13.0845	2.85216
DMD	1.34788	1.17124	3.63782	3.3019	2.87114	2.30623	1.8963	1.64414
SMAD3	51.7866	34.184	27.8431	30.0874	25.4297	31.065	38.3991	36.6986
LAIR1	0	0	0	0	0	0	0.0381013	0
SOWAHA	0	0	0.950447	0.935603	0.920707	0.93782	0.014527	0
DMRT1	0.0356646	0	0	0	0.0202205	0	0	0
AKAP12	15.148	8.86111	11.5787	14.0901	9.10534	10.1385	8.88472	12.3535
SLAMF1	0	0	0	0	0	0	0	0
DNHD1	0.550432	0.666461	0.406434	0.663219	0.420438	1.2125	0.416823	0.386402
STEAP1	8.03569	5.76933	1.77345	2.3167	2.39886	2.34821	6.53704	4.52395
PCDH9	0.0195051	0	3.12001	4.07416	2.66047	2.6149	0.0136476	0
RC3H2	10.6547	6.18982	14.4799	15.2024	10.4008	11.635	10.8783	9.5381
TGFB3	0.445148	0.429858	0.441211	0.702887	0.491476	0.671559	0.368581	0.288227
DDX20	5.11994	4.49614	8.44044	8.50552	7.56954	8.25555	6.61706	5.9944
C11orf34	0	0	0	0	0	0	0	0
COG5	22.3513	13.0954	15.9875	18.3417	14.424	14.5474	22.501	17.5882
C15orf32	0	0	0	0	0	0	0	0
FBXO48	0.425611	0.424796	0.377514	0.388596	0.478837	0.41923	0.292691	0.385252
TAP2	20.561	13.9807	5.10648	4.08321	6.25166	5.19896	18.0253	17.1604
RRS1	30.5047	21.5877	11.3912	14.92	14.1189	12.0849	32.2486	36.7177
TMEM78	0	0	0	0	0	0	0	0
SNRNP40	31.957	30.9615	43.0046	44.6453	43.2458	39.7337	31.7544	34.1366
PEMT	22.3745	19.1711	19.2515	20.0342	22.0896	20.2045	18.2889	18.8826
WDR6	20.2349	19.2378	40.2513	39.7432	33.3716	33.5122	23.9799	21.2656
SBK1	0.102342	0.0727672	5.19106	2.58519	3.68507	3.6317	0.167109	0.0879892
WDR16	0.461961	0.138159	0.0422008	0	0	0	0.251581	0.501345
TOB2	11.0327	9.42757	12.9169	13.4094	11.6008	10.836	9.87212	12.7063
HIST1H2BD	7.16955	14.2874	12.3137	12.7886	10.3851	11.4393	9.23604	10.9748
AP001925.1	0	0	0	0	0	0	0	0
CTSL	129.42	115.001	69.4052	73.3788	67.8986	63.7259	129.431	123.653
LARGE	18.435	15.3589	15.5615	21.574	12.8919	12.8272	24.3854	25.3133
MDH1B	0.291949	0.57123	0.865079	0.529214	0.678052	1.18585	0.748862	0.708985
KRTAP3-3	0	0	0	0	0	0	0	0
PDZD11	67.951	58.5688	48.7531	44.2865	52.8731	51.4734	59.0006	53.4188
COPS7A	37.1081	35.5432	26.5062	29.1362	31.5347	26.4757	35.2079	36.5644
GALM	0.0523971	0	6.03078	5.9581	5.85516	4.69247	0.09476	0.122704
NUB1	36.6341	29.9231	57.3058	55.2494	58.8514	51.8806	36.3348	30.3861
TM6SF2	0	0	0.223702	0.263521	0.508099	0.585928	0	0
HOXD11	3.71334	2.82115	16.4061	14.0782	14.6115	12.5383	3.68622	3.80351
C11orf70	0.481758	1.05092	1.11139	1.12909	0.398321	1.43659	0.2295	0.647448
UBE4B	11.9476	10.2059	14.732	14.2937	12.0817	12.1465	12.7323	11.9027
QKI	83.7205	42.0116	87.155	94.4333	65.4445	68.0605	83.5016	69.4746
TBC1D5	19.0451	11.5365	18.4658	18.762	9.0013	13.454	18.8486	19.6333
MYL12B	243.435	231.587	149.572	144.805	162.151	154.327	226.091	209.559
DOK2	0	0	0.0562074	0	0	0	0	0
ATRIP	4.83102	4.33678	7.18704	7.71758	7.78472	6.53234	5.40421	5.01326
GOLGA2	29.1229	23.7902	30.6828	28.7168	28.8889	30.0346	28.5573	24.0022
HPRT1	40.5838	35.3334	49.8147	71.7859	65.8183	64.1006	37.1407	37.2178
GAS2L1	22.6875	17.8719	9.3288	9.58048	9.63076	7.39632	17.8114	16.9654
CDKN1C	1.95452	2.79329	15.504	14.5099	15.0418	18.0671	3.19429	1.64067
VCX	0	0	0	0	0	0	0	0
PNRC1	5.5166	6.68712	17.9061	16.2802	15.0111	16.2959	7.83999	6.03004
MCM6	28.1708	25.9909	49.3402	57.64	55.9456	54.225	27.8218	25.6888
EPS8L3	0	0	0.0579742	0.0250182	0	0.0571047	0.0539989	0
ZNF70	0.761697	0.884551	1.53139	1.86333	1.47083	1.38658	0.667366	0.995779
TEF	3.97215	3.81591	3.67007	2.52156	3.4657	3.42145	3.66646	2.52692
CD52	0	0	0.36871	0.231145	0.181516	0	0	0
GPS2	54.2434	45.8025	44.8822	41.3388	38.5293	39.1208	44.6979	45.7607
ERCC6-PGBD3	0.624614	0.619468	1.05848	0.626014	0.571628	0.568649	0.875253	0.62543
CBX7	1.2441	1.84255	2.13492	2.05841	1.45494	1.22298	1.93406	1.55548
B4GALT3	18.5277	17.1554	21.7022	23.7162	21.8935	22.4441	15.4772	19.2991
KRBOX4	3.4184	2.54263	7.65522	6.75066	5.50294	5.49551	4.10998	2.97155
GOLGA8T	0.0811253	0.183095	0.749164	0.559388	0.590587	0.550657	0.145824	0.183082
IZUMO3	0	0	0	0	0	0	0	0
ANKRD31	0.0349439	0	0.027713	0.0242424	0.020685	0.0170612	0.0080561	0.0103004
ZBTB11	4.37278	2.60529	4.79001	5.17351	3.9339	4.17923	4.28024	3.405
SLC25A41	0.031571	0.0447415	0	0.110528	0.093265	0.0382463	0.0723695	0
AHRR	0.231987	0.369593	4.79435	6.80011	4.65968	5.32489	0.391187	0.885759
EFCAB10	0.509698	0.397156	0.863824	0.712428	0.843249	1.18692	0.463931	0.516823
GOLGA6B	0	0	0.0212843	0	0	0	0	0
DNAJB4	5.19325	3.86207	5.70338	8.01813	6.0309	6.69275	6.23798	4.87257
DTX1	0.201923	0.269033	0.387803	0.424078	1.03301	0.81508	0.276099	0.24164
ME1	21.1942	16.9385	13.4491	18.4877	14.6198	14.5714	26.0828	23.8608
QRICH2	1.35353	0.677166	0.814877	0.602053	1.28512	1.58325	0.446006	0.527806
HELZ	4.08895	2.52363	6.0945	5.66075	4.29681	5.10566	4.65435	4.44212
CHTF18	10.5236	9.4785	13.5228	11.0396	11.6488	11.7264	8.97157	9.68729
ZNF572	0.280801	0.380022	0.30485	0.201478	0.105488	0.211778	0.507994	0.374143
TAC4	0	0	0	0	0	0	0	0
TIGD5	8.43928	7.41288	6.89934	6.10668	8.17114	6.48648	6.54035	7.51629
MYNN	3.87131	2.95244	3.84292	5.6368	3.40616	4.4663	4.42885	4.01523
AL161645.2	0	0	0	0	0	0	0	0
ASCL1	0.0364135	0	0	0	0	0	0	0
TMSB4Y	0.570399	0.040436	0.0565245	0.0332441	0.168544	0.0691657	0.294409	0.125679
C11orf35	1.10281	1.05301	1.86744	1.26883	1.32207	1.27232	0.954295	0.648831
HEATR5B	3.82574	2.28205	5.04372	4.92075	3.83718	3.8191	3.16758	2.73268
MYL6	1233.73	1353.17	1554.68	1477.73	1565	1517.69	1222.29	1119.13
VDAC1	146.19	118.098	92.3776	86.1303	95.3112	85.631	150.155	136.137
LCA10	0	0	0	0	0	0	0	0
GEMIN2	13.1787	12.7799	28.5793	23.2536	31.2293	22.4305	15.6876	16.6911
ODC1	70.3173	52.1346	57.9749	77.4399	65.1295	62.0293	58.4459	76.4756
SNURF	52.3687	51.6579	41.9184	38.6885	33.2816	31.6209	65.7028	65.5135
EXOSC7	33.5573	28.3691	34.5863	35.1219	39.6241	35.7519	31.9151	27.9796
KIAA1244	0.105045	0.0983601	0.901674	1.20315	0.660245	0.827851	0.0957206	0.0978784
FCGR2B	0	0	0.0528115	0	0	0	0	0
AC062017.1	0.198461	0	1.43475	1.72914	0.578713	2.25285	0.437203	0.283405
IFNK	0	0	0	0	0	0	0	0
AL646016.1	0	0	0	0	0	0	0	0
NDRG4	0.398348	0.560753	11.2219	8.00101	7.01085	6.3417	0.854093	1.48035
RP11-362K2.2	0	0	0	0	0	0	0	0
SLC5A8	0	0	0	0	0	0	0	0.0151711
ERAS	0	0	0	0.0466468	0.0392131	0	0	0
STS	0.625513	0.403614	0.658469	0.797686	0.617175	0.708602	0.892374	0.893729
NIN	11.2182	8.61586	9.28448	15.3931	8.98297	8.78842	10.3214	11.5258
NUMB	34.8463	27.664	36.0481	30.9773	34.2545	33.3715	35.3237	26.5947
CEP63	11.4606	9.78444	10.2284	10.6769	10.4003	10.0563	10.8943	11.3375
CISD1	9.12923	6.95857	8.11303	10.7266	9.30334	9.6264	8.11847	8.8399
HEY2	0	0	1.76702	2.0495	1.93824	2.14943	0.0210373	0
ANKEF1	2.10755	1.65231	1.28066	1.4487	1.33051	1.50808	2.47866	2.83849
HOXD1	0.796492	0.775026	0.338305	0.397038	0.201821	0.248797	0.940992	0.803044
KCNAB1	0.134588	0.266124	0.0279189	0.0489833	0.152649	0.113067	0.273494	0.0382171
CCL16	0	0	0	0	0	0	0	0
CYCS	129.978	98.4589	71.2079	91.9576	92.0979	87.6738	139.008	144.205
SHMT1	43.5155	41.341	39.7166	33.1038	35.7378	31.1198	45.3446	48.1508
RPRM	0	0	0.72265	1.3935	0.456948	0.240838	0.03798	0
CAPZA3	0	0	0	0	0	0	0	0
SLC6A4	0	0	0	0	0	0.0257446	0.00741049	0
C1orf159	9.1088	9.69461	7.27371	5.6861	6.7475	6.49161	9.13436	8.50168
PRR23A	0	0	0	0	0	0	0	0
PCSK6	2.60567	3.63572	13.2679	21.4561	12.9447	14.3962	1.56093	1.87614
CCDC17	0.14897	0.0906056	0	0	0	0	0.0244396	0.0938852
BRD2	50.8217	45.0673	76.9355	85.7831	94.3902	91.8335	45.4769	45.839
L3MBTL2	12.0044	11.6709	15.6113	15.903	13.8416	13.989	12.903	12.1444
TGFBR1	8.09529	3.40557	7.31331	11.1056	8.35563	10.5579	4.49706	5.40768
IFITM2	3.19056	2.99207	25.8337	17.4504	29.3403	27.0697	6.03949	3.88747
BNIP3L	24.7058	20.2962	33.7168	22.8064	29.0616	28.1862	20.9668	18.8649
ARHGAP19	1.80181	1.28184	4.54912	2.79923	5.55931	4.06856	1.81596	1.24739
SRGAP3	0.0297132	0.0684455	0.405371	0.344587	0.21836	0.311445	0.0610462	0.0780399
AC006486.1	0.18683	0.0883987	0.164594	0.16889	0.143213	0.126163	0.119277	0.213729
WFDC5	0	0	0	0	0	0	0	0
BPNT1	13.303	14.0643	31.2808	34.014	30.7491	34.2041	12.8484	15.5482
C2CD3	3.3121	2.9873	4.70138	6.02694	4.98543	4.7313	4.24666	4.14679
NOD1	2.17785	1.5178	2.43858	3.27346	1.94101	2.19366	2.02559	1.78321
AK8	0.444139	0.913932	0.880352	0.490659	0.54709	0.647534	0.68878	0.326546
RHOG	21.6456	17.0875	12.6822	14.3969	15.0207	15.7765	22.7089	17.3807
USP22	47.0027	33.616	68.4292	67.6978	48.4096	58.1464	43.9471	49.4333
SEZ6	0.0727674	0.102495	0	0.151085	0	0	0	0
TANC1	4.34843	3.04958	5.87735	5.19928	4.54049	4.7247	5.58696	4.46741
TMEM229B	0.242968	0.0155724	0.601313	0.351059	0.0972681	0.317921	0.405351	0.0645708
SH3BGR	1.65347	1.67275	3.6213	3.89963	3.95562	2.30284	1.56393	1.43075
CTSF	1.70048	2.60554	5.76874	7.42617	5.00344	6.2783	2.42144	2.66834
CTD-2162K18.4	0.0252908	0	0.426084	0.412221	0.348831	0.429772	0	0.0743399
GUCY1A3	2.86293	2.53066	4.84162	4.8126	3.75833	3.5361	4.61285	4.27377
SPEM1	0	0	0.109621	0	0	0	0	0
AKR1E2	0	0	0	0	0	0	0.18222	0
DCUN1D1	9.95785	5.43395	8.33907	15.6663	10.09	9.2327	9.59715	12.8743
DEFB115	0	0	0	0	0	0	0	0
ST13	111.608	84.7708	159.848	157.091	144.032	156.016	128.078	118.639
S1PR5	0.214521	0.060885	1.09085	0.862309	1.30231	1.07865	0.369729	0.189287
TLCD1	5.92971	6.33782	4.58196	8.81459	6.97217	6.00587	7.19869	7.7166
SAMD4A	4.73373	4.23656	3.2876	3.233	3.00902	3.28426	4.17064	5.25015
KPNB1	176.978	124.669	173.803	174.906	164.435	161.748	205.785	177.386
GLP2R	0.263528	0.420766	1.00508	0.749024	0.562055	1.20136	0.658496	0.656109
STAMBP	18.9321	14.8546	22.1321	25.2675	23.4533	24.4513	16.7204	17.2079
POLR2F	134.204	153.022	182.789	193.004	193.008	175.52	137.291	163.515
PGR	0	0	0	0.00345865	0.00886936	0.00366137	0	0
APOC4	0	0	0	0	0	0	0	0
NXPH2	0	0	0.200091	0.178061	0.546182	0.6082	0	0
TMEM243	31.6584	24.9584	19.4311	22.6329	22.1842	19.3345	30.9053	30.9556
LRRC36	0	0	0.363	0.083219	0.140186	0.170851	0	0.0522329
MALSU1	14.3762	13.041	10.892	12.2379	13.5474	13.083	14.4298	13.7492
MTUS1	1.19089	0.991362	3.99091	4.86347	4.61642	4.48602	1.12754	0.818696
MLPH	25.7002	17.6097	3.64863	3.91185	4.70555	4.56066	21.0463	19.9214
ZKSCAN4	1.5889	1.08274	3.01722	3.56623	3.17467	3.65244	1.10542	1.00838
MEX3B	2.02625	1.70742	6.43409	5.4125	5.46761	5.89472	1.6094	1.52855
LCE2C	0	0	0	0	0	0	0	0
LMLN	2.51651	1.17554	3.50584	2.36684	2.21903	3.25261	3.01885	2.39525
HNRNPH2	17.2662	15.4567	42.7227	49.5212	40.7304	40.4097	18.9945	15.8352
IFNA2	0	0	0	0	0	0	0	0
LCE6A	0	0	0	0	0	0	0	0
ZMAT1	0.358325	0.411534	0.204914	0.143787	0.108723	0.209789	0.507662	0.446478
BARX2	0.0778454	0.293994	2.90486	2.32597	3.16878	2.17208	0.0679446	0
AL137798.1	0	0	0	0	0	0	0	0
RAB37	0.0355133	0	0.0967202	0.0396715	0.0640668	0.0394039	0.0204181	0
RBMY1A1	0	0	0	0	0	0	0	0
RP11-527L4.2	0	0	0.873757	0.555594	0.429284	0.253147	0	0
BCL2L15	0.145675	0.274568	0.432917	0.171091	1.16222	1.05063	0.277127	0.142174
AP000350.10	0.881493	0.000208339	0.796254	1.01221	1.21807e-05	0.965724	1.43683e-05	1.39127e-17
RPSAP58	46.8486	49.7425	66.021	81.8557	75.4152	71.5908	41.844	52.581
PDLIM2	7.1944	8.39046	7.14891	3.3759	9.39422	7.3904	5.01574	2.94568
HS3ST4	0	0	0	0	0	0	0	0
AC121757.1	0	0	0	0	0	0	0	0
KRTCAP3	0.0651411	0.183728	0.516111	0.076995	0	0	0.148122	0
POLR3E	10.4987	8.64961	16.8636	22.3066	17.4251	19.3307	9.37011	12.1438
LTK	0	0.0722823	0.96642	1.07775	1.02353	0.954268	0	0
MATN1	0.0338742	0.0160503	0.0447716	0.0261544	0.0222732	0.0550614	0.0130057	0.049903
MYL12A	216.531	181.313	131.071	129.083	145.38	136.428	208.767	195.831
YPEL2	1.09401	1.20423	3.24968	2.97631	2.79598	2.88142	1.73561	0.924088
TOLLIP	32.05	26.6239	22.1337	24.3229	22.0199	26.4119	36.1059	32.8426
ARHGEF2	17.9498	14.6501	18.9825	19.7504	21.3196	16.5264	18.9779	16.8531
TAAR6	0	0	0	0.0604304	0	0	0	0
COL8A1	16.9582	11.6825	22.4995	22.0395	20.028	20.4344	16.2615	15.5015
AMER2	0	0	0.0463804	0.0729194	0.139249	0.113338	0	0
RAD9B	0.126225	0.107939	0.167733	0.132547	0.314079	0.261283	0.15906	0.0960725
MRPS7	56.6795	56.6999	53.6017	56.5651	54.6795	51.3392	55.5864	63.3211
ETV5	11.1478	5.37536	1.44929	3.2096	3.26975	4.63567	9.07204	10.2258
TCL1B	0	0	0	0	0	0	0	0
NPIPA2	2.07178	1.78431	2.47578	2.11483	1.98176	2.06766	1.67463	1.84898
DOPEY1	1.66347	0.733086	7.0165	4.58935	2.92116	3.49471	2.86879	1.18164
ZNF529	0.510553	0.65817	1.78903	2.14074	2.13861	3.00097	0.868545	1.26325
SCRT1	0	0	0.0227285	0.0398349	0.011307	0.0559015	0	0
TNRC6B	4.07659	7.16566	6.79679	9.9371	3.09107	4.76736	5.06644	3.71739
OR5L1	0	0	0	0	0	0	0	0
SFMBT2	1.142	1.42897	3.32603	2.26	1.59209	1.64201	1.73366	2.87604
UNC13D	0.0703	0.0944234	0.0727098	0.027577	0	0.11181	0.108617	0
KIR2DL3	0	0	0	0	0	0	0	0
YWHAH	71.0589	66.2528	34.7277	66.2927	63.0488	58.4916	43.0442	70.2297
TMEM194B	1.53066	1.5746	1.44292	1.22464	2.03854	1.61837	1.98561	1.9242
FXYD6-FXYD2	1.56749	2.09638	0.514352	0.618922	1.14779	0.904183	1.94294	2.80397
CDHR4	0.0795146	0	0	0	0	0	0.0208981	0
FBXO8	3.06519	3.25861	7.45648	4.11641	7.60906	5.86073	4.06382	2.0626
DEFB108B	0	0	0	0	0	0	0	0
SFXN1	40.434	26.7077	73.1062	69.9506	55.236	57.7899	47.4047	38.7099
KIAA2013	24.7645	23.1203	22.1416	13.5407	23.5734	21.3399	23.1574	17.5717
FIGF	0	0	0.04488	0.0263346	0.0223118	0	0	0.0332922
GOLGA6L4	0.344176	1.04142	1.09326	2.1967	0.936662	1.30279	0.741799	0.191111
PDE6A	0.0075001	0.0106671	0.0817871	0.00867403	0.029598	0.0366167	0	0
TCEB3CL2	0	0.0352813	0	0	0	0	0	0
ZFP69	0.38071	0.197352	1.43987	1.28896	1.18697	1.44147	0.327221	0.272649
ZNF211	0.74263	0.906602	1.98935	1.6072	1.89223	2.0585	0.986445	1.06659
LRRC20	12.7025	15.9329	13.4048	11.637	10.6067	8.4748	18.2207	16.237
DBNL	77.9973	74.7305	37.1258	45.7176	49.7743	48.4352	52.1186	74.1129
AQP12B	0	0	0	0	0	0	0	0
C9orf156	4.54694	5.05427	3.5553	4.79499	3.44246	3.80479	3.86504	4.44306
SBSN	0.564196	0.114761	0.0236585	0	0	0.0579776	0.0274122	0.251275
MAP3K3	7.30916	6.14851	12.7692	10.2899	9.38428	9.3188	7.68845	5.80544
OR12D2	0	0	0	0	0	0	0	0
CSNK1A1L	0	0	0	0	0	0	0.021574	0
TICAM1	4.08535	3.50518	2.16514	2.14796	2.44946	2.15119	3.1841	3.90231
SIM1	0.658612	0.422015	1.52842	1.26181	0.915056	0.845408	0.74519	0.651322
PROS1	10.7787	10.086	10.4223	18.4305	10.996	10.9278	13.1914	12.2945
RHBG	0	0	0.0260555	0	0.0518049	0	0	0
UBA2	37.8581	31.7581	59.8713	63.2314	58.4437	57.8353	36.8568	39.2466
DACH1	0.0295043	0	6.45946	7.7175	4.84429	5.67082	0.0467218	0.0434399
AGMO	0.0181822	0	0	0	0	0.0221184	0	0.0267545
AL645728.1	0.0526703	0.297636	0.41737	0.30978	0.103557	0.253569	0.180177	0.0770532
EEPD1	5.41002	4.48495	2.8623	2.49493	2.99006	2.45995	5.52786	7.28902
TMEM170B	2.43249	1.66375	7.45918	6.1165	3.84302	3.68993	2.07997	1.81697
SHC3	11.1318	6.85887	2.05555	1.42516	1.89722	1.17043	9.58791	8.76379
TRAF3IP1	4.91919	3.45003	7.28014	7.78359	6.3477	6.34271	5.32581	4.55541
MAGT1	22.1461	15.7177	29.2257	35.1091	29.6531	31.3665	17.9158	19.7162
ADRA2A	0	0	0.0110785	0	0	0	0.0257461	0
OOSP1	0	0	0	0	0	0	0	0
FBP2	0.115119	0	0	0	0	0	0	0
RSPH4A	0	0.0234093	0.209498	0.203828	0.1394	0.377203	0.0180751	0.115629
LY6G6C	0.0589642	0	0	0	0	0	0	0
ACVR1	10.1036	6.51735	7.58619	8.44729	6.50481	6.69979	11.661	9.53827
SPRYD4	3.84714	4.157	2.96795	2.77034	2.60647	2.33732	3.76688	4.75738
SYNJ1	2.96196	0.988591	3.90934	3.50877	2.21257	2.70304	4.16175	4.26655
CXCL2	0.836536	0.236741	0.497265	0.391998	0.493847	0.65663	0.573839	0.613017
ZNF614	1.74726	0.629486	1.99946	1.95173	1.78169	1.96079	1.11217	1.09744
SSNA1	38.5104	43.9722	59.1953	54.2859	58.5909	52.2273	36.1007	38.7473
RPS6KB1	8.08052	5.46424	15.098	17.2072	13.699	14.6429	7.74734	7.97247
SLC39A9	14.8362	10.7146	11.3289	13.0839	13.1	13.3274	10.6301	14.3079
ZMYM4	11.2183	6.34114	21.7469	25.5409	14.9754	15.2966	12.7692	10.0214
GPR144	0	0	0.0151762	0	0	0	0	0
UBA6	25.3156	11.4835	13.1194	13.9048	12.0035	12.1995	18.2677	17.474
DEFB112	0	0	0	0	0	0	0	0
AC092384.1	0	0	0	0	0	0	0	0
PIGS	26.8278	25.7695	32.3566	32.473	33.0328	32.2632	27.0506	25.4339
ACCSL	0	0	0	0	0	0	0	0
ZNF428	22.0462	21.5513	48.5848	46.537	44.6054	43.3025	23.236	19.4238
CD276	47.0329	36.5312	35.9943	43.5014	49.1976	43.6268	36.1693	45.4743
CHRND	0	0	0	0	0	0	0	0
RABL5	33.39	27.0582	27.7606	22.3306	25.8942	22.6374	34.0039	28.365
CABLES1	14.1067	18.6702	7.75727	8.28779	8.03859	5.34539	12.2762	17.4225
GJA3	0.105974	0.057965	0.905098	0.763838	0.860507	0.974873	0.0939675	0.060078
ZGPAT	14.2174	14.2987	14.5994	13.7659	13.8256	13.5079	16.0755	15.1484
JOSD1	16.4932	11.9439	22.2089	27.3515	18.3509	17.9448	22.3061	15.5325
NUDT12	2.51486	1.87792	4.95346	6.5833	4.5658	4.78316	2.78295	2.54905
EXTL1	0.0107424	0	0.0532439	0.0373164	0.0211912	0.0523931	0	0
TUBA1A	67.8315	74.3076	148.95	43.2148	120.641	129.421	92.818	31.0396
KIAA0020	22.4654	16.28	12.2367	15.523	13.8442	13.1123	16.4825	22.33
MYO1D	3.83268	3.6407	5.8598	6.99431	4.82073	5.91039	4.17899	4.37555
FAM196B	0.0882879	0.0627168	0.18961	0	0.101563	0.0179195	0.118542	0.108324
ABHD4	9.91019	10.2637	15.8555	17.138	15.2137	15.3906	12.4106	10.771
BTG4	0	0	0	0	0	0	0	0
TRIML1	0	0	0	0	0	0	0	0
RECQL	38.7938	22.2857	30.9743	30.2722	28.7816	28.8435	29.5604	26.034
UBE2Q2	11.6489	8.4356	11.6271	12.6109	9.83774	10.3671	11.6544	10.0395
NOP56	75.3611	65.1787	55.3955	66.2614	60.889	57.8766	71.8626	74.2939
NBPF6	0	0	0	0	0	0	0	0
C1orf228	0.138033	0.707782	0.467109	0.491874	0.481266	0.885384	0.454249	0.231808
ESRP1	0.0231199	0.03557	0.105479	0	0.0123406	0.0174814	0.146367	0.0211342
LAMTOR1	59.036	62.275	49.5074	39.8976	48.8017	47.7317	61.7389	50.9767
FUT4	2.86016	2.40124	1.41772	0.95989	1.3146	1.10706	2.83939	2.60196
FBXO7	35.6452	32.786	46.205	46.5134	45.5525	45.0345	36.267	33.3137
CNEP1R1	3.99144	3.90666	4.57557	4.42334	3.43938	4.7629	5.21065	5.68274
ANXA4	110.256	128.293	136.492	101.75	118.612	132.533	141.132	118.094
TROAP	29.3332	31.1542	44.7461	45.2837	52.8766	46.702	25.1012	20.2076
MPP3	1.49027	1.63599	1.47025	1.36868	1.83886	1.51833	1.29947	1.48431
IL37	0.100916	0	0	0	0	0.119678	0	0
KCNK7	0.762987	0.204382	0.030545	0	0.0380178	0	0.079535	0.090522
C20orf197	0	0	0	0	0	0.0198385	0	0
COX8A	337.792	338.087	425.717	507.231	512.22	462.167	367.323	347.574
ZC3H18	22.1971	18.1018	27.7505	23.5313	25.3434	23.3143	22.7672	23.0974
KRTAP2-2	0.145382	0	0	0	0	0	0	0
HOXB6	10.343	8.34453	15.7695	17.3269	14.886	12.8937	9.38885	8.09625
CISD3	20.7629	19.4234	14.0262	12.4335	15.1269	12.7479	17.1752	18.5275
SDK1	3.21528	1.99068	1.84936	2.46986	1.9719	1.93394	3.5015	2.26372
CLEC19A	0	0	0	0	0	0	0	0
E2F7	11.2829	5.5909	7.12026	5.79255	6.33836	6.58636	8.83346	7.63296
KIF24	1.80994	1.74073	1.44233	1.21273	1.41546	1.41321	2.00752	1.96541
C14orf28	1.43123	1.48326	1.7377	1.10744	1.54533	1.72097	1.03087	0.827636
PRR5-ARHGAP8	0.179912	2.1977e-05	0.108421	0.944278	0.116407	0.398616	6.69339e-05	3.18202e-05
MEP1B	0	0	0.175017	0.15956	0.154938	0.286288	0.0451506	0
CARHSP1	47.3206	59.6821	61.0827	62.502	69.6427	55.7755	54.6046	53.1061
SCN3B	0	0	0.297229	0.156519	0.245926	0.118499	0	0.0159579
TEX2	7.48508	4.6005	6.82187	5.59547	6.08664	5.26053	7.7099	5.71046
HAO2	0	0	0	0	0	0	0	0
URGCP-MRPS24	0.185892	0.75177	0.769506	2.49321e-68	1.89449e-38	0.21285	0.624376	1.12385e-60
STIM2	6.04617	5.1858	4.17648	6.48224	5.12291	5.27496	6.37144	6.93672
INPP5B	3.72708	3.15229	4.56237	5.09284	4.75264	4.40451	3.55531	3.44993
MROH6	2.43969	2.83408	0.596524	0.431828	0.845743	0.527139	2.08982	1.76357
TNFAIP8L2	0	0.0617236	0	0	0.0858487	0	0	0
COL9A3	0	0.0514069	0.484398	0.33627	0.553135	0.572518	0.0208143	0.0266351
CHML	1.90702	1.23851	5.17266	5.01767	3.47117	3.55821	1.96721	1.07413
GRM2	0	0	0.110569	0.0520481	0	0.0545099	0	0
BCL2L2-PABPN1	5.52431	3.40973	8.59641	11.04	9.62995	7.57617	7.83973	6.37014
PML	29.4043	23.5989	18.34	19.0767	20.8235	17.9646	27.6447	21.92
IGFN1	37.4349	26.6682	6.39513	4.46725	1.83553	1.63175	41.4226	35.8494
CHSY3	0.280873	0.159701	0.501162	0.676599	0.498643	0.602656	0.116468	0.51309
LONRF1	1.85105	1.78712	5.36678	3.89154	4.26889	4.56194	2.0546	1.74869
SETD2	6.38941	4.93535	8.63042	8.70917	7.32622	7.18474	6.23576	6.3019
TAS2R3	0.0475868	0	0	0	0	0	0	0
CCNJ	3.14187	1.39324	5.86032	7.49033	5.16461	4.89418	3.03556	3.46361
GSTM1	0.0375321	0	1.5728	0.879548	1.66331	1.66074	0.0507842	0
ZNHIT1	73.8749	74.5695	68.9112	68.9742	72.0344	70.2623	72.6437	73.8585
PELP1	26.1967	22.0056	23.8805	29.3623	27.2373	21.2737	28.0722	22.627
C1QC	0	0	0	0	0.04361	0	0.101348	0
LTN1	4.3021	2.17432	4.8258	5.18536	4.10556	4.35753	3.62611	3.43238
RNASE7	0	0	0	0	0	0	0	0.0952162
TOR1B	17.0385	13.3444	10.1394	12.2225	10.6555	9.98922	15.9074	17.4808
KRTAP19-3	0	0	0	0.204797	0	0	0	0
GPAT2	0.0182547	0	0	0	0	0	0	0
USP27X	0.776991	0.493097	1.58944	2.47471	1.67873	1.89137	0.551501	0.705648
FAM124A	0.0179306	0.0619446	0.390354	0.403305	0.385541	0.284377	0	0
ATF4	76.0921	71.1752	172.693	181.913	189.03	180.181	78.2919	75.7282
SPRR4	0	0	0	0	0	0	0	0
CFTR	0.00994669	0	0.0773786	0.0164082	0.0140022	0	0.119355	0.0439687
TMED5	20.6201	12.6926	16.5596	19.8594	16.6521	16.0062	19.683	18.423
LIPG	18.2004	11.421	2.39341	1.97082	3.95714	3.5169	12.7644	9.92049
SCO2	16.426	18.9012	20.7928	19.5778	16.4063	16.7217	18.8369	22.8102
GOLGA7	17.8047	11.5157	35.6111	33.5163	29.9001	30.1207	16.6761	15.1122
OR1A2	0	0	0	0	0	0	0	0
FUT5	2.90552	4.24079	2.67354	4.3241	3.74127	3.6846	3.48421	3.64217
KAT8	11.3971	12.1094	19.4968	18.085	19.9186	18.1329	11.4561	11.903
RASL11A	1.53381	2.17375	11.6937	9.27741	11.9906	10.467	3.12147	1.28683
RASEF	6.52469	3.84242	4.28437	4.80125	3.4743	3.65125	5.96682	6.33999
UBXN1	65.2018	62.1623	79.0763	75.4531	75.4359	76.3232	68.0374	53.2268
SETBP1	1.56156	0.903677	0.408389	0.369126	0.478386	0.354496	1.03981	0.862418
TXLNG	4.06956	2.93676	8.54768	9.14608	7.49637	7.10637	3.86196	4.17794
WEE1	16.6659	13.0602	16.9529	19.3436	16.048	15.9774	20.6741	17.8478
IMPA1	18.2828	13.3765	13.0187	15.6622	12.2817	13.777	17.2953	18.9025
CARS2	18.6677	18.2886	14.8895	19.5175	15.7412	17.4244	20.903	23.6388
GSTM3	16.381	16.0191	31.6354	28.5404	29.4269	31.3297	20.9773	20.8242
NGEF	0.783206	0.888943	2.75433	1.66802	4.62321	3.85731	1.00713	0.81251
SHANK2	0	0	0	0	0	0	0	0
RASSF8	8.79636	4.2405	8.83643	10.4208	6.66416	7.76032	8.77508	6.11407
FIS1	115.567	118.881	97.7785	106.251	96.6457	100.228	109.805	118.125
RPL27A	688.11	722.822	928.488	913.211	950.499	964.017	634.642	676.41
RALB	62.9543	47.1501	28.4265	23.4014	30.1077	26.3263	56.0857	51.3803
TRERF1	1.0721	0.802357	1.44401	1.12479	0.902809	0.913375	1.17963	0.919891
PQLC3	9.41137	9.35207	6.62978	4.56368	7.83626	6.33261	11.2036	8.05113
ABLIM3	18.4037	15.0932	8.36089	5.45898	6.94089	6.6873	17.8319	12.862
FCHSD1	4.81008	5.54394	7.42646	7.94054	7.02267	5.56869	4.65208	5.65581
MCCC1	10.8584	8.57848	12.597	11.8141	11.8642	12.6218	11.846	10.4021
CPSF3	24.0206	21.7966	29.3663	29.8369	30.9425	31.4673	28.7929	23.1398
NDUFA11	209.417	207.688	262.572	262.811	288.264	266.006	183.635	173.549
IL11RA	0.519486	0.496396	3.60119	2.71278	1.70206	2.74027	0.24411	0.656094
INTS12	11.2514	9.9544	12.1883	14.0256	13.1093	14.0205	11.899	9.68784
RTKN	16.7123	14.7056	13.8439	13.9797	15.6833	16.0162	18.1936	16.9263
VCX3B	0	0	0	0	0	0.0461156	0	0
CGB8	0.466842	0.498555	0.267184	0.597375	0.500756	0.402609	0.127138	0.415782
XAF1	0.0119931	0	0.0300638	0	0.0118263	0	0.104334	0.0706639
FAM21D	3.00683	2.97907	3.32887	3.33076	3.29466	2.85603	3.40553	3.74609
ASAP1	23.2076	14.4218	16.7327	14.4322	11.3454	13.776	22.2799	18.5991
ADPRHL2	30.9945	33.6259	21.5227	19.9939	23.8658	20.5912	29.9853	28.4234
FBXO27	3.72546	2.05124	3.04361	3.25375	3.05743	3.99863	4.83675	3.29071
OR5B12	0	0	0	0	0	0	0	0
POLR3K	13.3632	11.4968	21.0728	22.121	25.1582	24.0609	11.7299	14.0936
ZBTB16	0	0	1.63138	0.950501	1.10456	0.952891	0.0228269	0
C17orf49	42.6237	41.091	53.199	48.2387	62.9302	55.882	35.5878	28.2211
MYO1F	0.0598727	0	0.178055	0.231027	0.177174	0.121701	0.022995	0.0588154
NPAT	2.81611	2.00904	4.27373	3.42705	3.52166	3.28637	2.66329	3.96713
MYRFL	0	0	0.0277557	0	0.0276115	0	0	0.0206153
NAAA	4.03664	3.58361	5.51688	9.23005	7.82217	6.91433	4.91568	6.00983
ZNF138	2.87331	2.50225	4.79773	4.34126	3.09791	3.69476	2.3399	3.08929
TIMM17A	29.4981	23.1708	36.4894	40.849	37.6537	37.5428	29.3192	32.4434
PRG2	0.181202	0.104217	0.143631	0.0430307	0.107019	0.424765	0.165958	0.637971
AKAP14	0	0	0	0	0	0	0	0
ZSCAN10	0	0	0	0	0.039932	0	0	0
ACRBP	0.218324	0.0395718	0.0276559	0	0	0	0.0320152	0.0738123
GAGE10	0	0	0	0	0	0	0	0
MBNL2	5.83465	3.40855	7.03163	5.38942	8.55337	9.52338	5.75067	3.33665
UGT1A6	107.812	113.329	116.111	93.946	128.34	118.599	152.521	151.14
CEBPD	16.3474	23.7398	25.998	24.5385	25.459	21.2209	19.4359	15.2161
ZFP64	4.20359	4.01988	8.91698	12.4739	10.0273	10.8486	3.73656	4.55608
FAU	357.615	361.524	370.564	360.512	412.634	400.773	332.592	339.444
HSPA1A	58.4354	33.9862	33.1723	32.3934	32.7619	33.2275	70.2113	69.2549
SGCE	45.4051	41.354	23.7216	26.9856	31.3715	29.5054	38.3679	36.7656
CIB2	1.45809	1.42412	17.7969	19.7233	15.4463	15.3421	2.33409	1.69903
COL6A5	0	0	0	0	0	0	0	0
TAS1R1	0	0	0	0.0355222	0.162304	0.0372844	0	0
DFFA	22.6151	18.8127	34.8338	30.9984	35.691	33.0243	22.9909	27.5864
FAM90A26	0	0	0	0	0	0	0	0
SNX20	0	0.0216526	0	0	0	0	0	0
CDKN2B	0	0	1.44419	1.19124	1.65606	1.47733	0	0
GATA1	0.0455999	0	0	0	0	0	0	0
CTSC	60.5759	55.8132	55.4944	72.7549	47.2589	50.7585	83.9386	110.024
PCDHB1	0	0	0	0	0	0	0	0
2020-03-08	6.30377	3.07467	11.2496	9.93599	6.55295	7.17136	4.29907	4.55931
CDKL2	0.0174744	0	0.883402	0.973745	0.686172	0.714452	0.0602924	0.0257163
IZUMO2	0	0	0	0	0	0	0	0
TJP1	15.5955	11.2623	16.6207	13.5392	13.811	13.6208	14.5087	13.1969
CDK2	26.5565	20.02	58.6036	55.0683	53.5095	54.6532	25.3934	24.1816
AP002884.3	0	9.50018e-65	0	5.01854e-55	7.1074e-11	0	1.55241e-89	1.03501e-103
CACNA1I	0	0	0.0351541	0	0.00699691	0	0	0.0104549
AIG1	68.6708	72.5326	97.5274	97.9267	92.9558	95.8352	72.5249	86.6076
ZNF488	0.855122	0.781299	1.35987	1.38698	1.14556	1.43698	2.03152	1.79262
ACSM5	0.61615	0.8644	3.3974	2.21875	2.43324	2.55959	0.950513	1.59181
INPP5J	0.531329	0.604948	3.80768	3.36002	3.45943	2.62345	0.499928	0.44548
KIAA1211	0	0	2.3618	3.33352	2.06454	2.15371	0.0120617	0.0308534
AC019171.1	0	0.121282	0	0	0.0845922	0	0	0
TMEM31	0	0	0	0.404057	0.49909	0.101096	0	0
HEYL	0	0	0.91683	1.03064	0.865417	1.04071	0	0.0768547
NCOA2	8.85282	5.09497	9.66345	7.52426	7.43461	6.55525	11.1591	6.50383
PIBF1	2.23478	1.68692	7.85004	8.19344	7.038	7.3498	1.96145	1.87162
NFATC3	4.18273	3.26791	6.69778	7.69023	5.68654	6.62993	4.19333	3.95228
NRIP3	5.28155	2.60985	2.89998	2.86974	2.86446	2.55552	3.49005	3.19641
CYP3A43	0	0	0	0	0	0	0	0
ABHD17A	31.2166	32.4649	44.0016	32.5362	39.5594	40.3789	27.8392	24.3046
2020-09-02	161.778	128.649	168.101	98.7713	150.509	150.983	177.508	95.013
SLC1A5	76.1264	66.2153	39.5319	51.5801	49.0226	47.7495	73.0767	70.8728
HEMK1	7.59904	6.34044	8.00442	6.09461	6.77861	6.30247	4.30902	6.50356
ZNF610	0.522601	0.773433	0.185931	0.425762	0.145396	0.351503	0.568641	0.219225
ADAMTS5	0.766851	0.601107	2.75877	2.97075	1.73099	1.77267	1.22379	0.941369
SUCLG1	38.1136	35.3457	44.8871	47.2994	42.9758	46.0512	38.8033	38.3134
PARVG	0.0235639	0	0	0.0274163	0	0	0	0
VSIG2	0.0450923	0	0.2984	0.0528903	0.126998	0	0.309074	0
KIAA0141	7.78956	6.11475	14.2016	13.2885	11.8668	14.0658	7.6793	6.91429
CCDC88A	12.8765	8.22862	12.7827	12.6978	10.0451	10.2373	12.6773	10.2687
MKNK1	14.495	11.5821	13.5653	14.3489	15.5919	12.7729	10.8139	12.6564
KIAA1549L	0	0.0254531	1.15901	1.14465	0.578729	0.4582	0	0.0265252
OR52R1	0	0	0	0	0	0	0	0
CCDC19	0.432104	0.252378	0.403033	0.236748	0.275454	0.401062	0.554346	0.224132
AARS2	7.92866	7.56943	12.4595	12.1002	12.2752	11.5336	8.42809	8.34087
SOX30	0	0	0.0283218	0.0333149	0	0	0	0
WISP3	0.0536538	0	0.0354529	0.083057	0.0528907	0.0714197	0.0205668	0.026318
ANKRD9	12.1434	11.3602	15.5058	15.2225	12.8738	12.1446	14.9688	14.796
HIST2H3A	0.230271	1.9112	0.598997	0.805321	0.538651	0.610751	0.115545	0.570764
SHPK	5.63507	4.61336	6.55042	5.36938	6.09493	6.44859	5.27652	5.05546
GAGE12C	0	0	0	0	0	0	0	0
KCNJ6	0.00625414	0	0	0	0.00411527	0.0910922	0.128823	0.00307596
PSMD9	52.5237	51.9217	71.0112	71.1317	66.5889	64.8961	64.5512	50.8908
ZNF778	1.34557	0.89251	3.54957	2.81356	1.635	2.58796	0.654438	1.29442
USP17L20	0	0	0	0	0	0	0	0
FLJ00273	0	0	0	0	0	0	0	0
NPC1L1	0.105886	0.088664	0.502427	0.320516	0.505511	0.399699	0.0869443	0.0476536
GGCT	42.2526	35.4478	32.6953	35.4039	36.5034	35.9637	50.3249	44.4805
RP11-1102P16.1	0	0	0	0	0.0257691	0	0	0
FXYD3	0.305536	0.212643	3.41376	1.49664	0.0750483	0.35855	4.65988	0.445205
UBE2D2	46.653	37.5496	47.3827	48.5046	40.3347	46.2861	45.1063	40.2703
ZNF730	0.133332	0.26757	0.0188785	0.0221238	0.723596	0.46902	0.347595	0.361214
PRPF4B	12.6433	7.46182	18.6304	22.8787	16.5862	15.6233	12.1827	11.0077
PLXNB1	4.90251	5.57465	5.19389	6.01286	3.82913	4.02325	7.38281	7.66469
NDRG1	235.069	175.705	41.5137	26.4184	81.1033	81.9234	60.4497	62.3434
C7orf61	0.42976	0.251563	0.10642	0.748215	0.245744	0.12927	0.44705	0.260243
AIFM1	23.717	21.8974	42.5588	47.7838	48.0526	43.5755	29.0192	26.0556
CD47	38.0301	32.1936	19.0543	25.8946	22.68	23.4713	33.2714	33.7094
NR2F6	25.2429	23.7344	28.593	38.9149	38.3969	32.7806	18.8281	28.5461
FAM189A1	0.0453903	0.0645418	0.566952	0.399196	0.510445	0.354463	0.15693	0.168283
ZNF831	0	0	0	0	0	0	0	0
TBCCD1	5.64309	4.4331	5.12837	6.39542	5.20207	5.69515	5.0891	4.74644
EDN2	0.0408547	0	0.0809527	0.0478433	0.402005	0.444158	0	0
PGAM5	19.4107	18.6538	24.9414	26.579	21.5035	19.8644	21.8019	21.402
RASSF6	0.229604	0.463446	0.557549	0.463435	0.358522	0.394623	0.443907	0.695391
CR1	0	0	0	0	0	0	0	0
GUCY2F	0	0	0.0115743	0	0	0	0	0
NUTM2G	0.017852	0.0760576	0.0770777	0.0541222	0.017598	0.0757389	0.0894784	0.0713617
NLGN4Y	1.24607	0.540299	1.13269	1.35407	0.850068	0.593507	1.93241	1.52293
PNMT	0	0	0.210848	0.167492	0.119161	0.11286	0	0
SNRPD3	138.556	132.039	218.614	210	229.669	217.509	163.447	144.899
ACSS2	5.03976	6.45007	10.1533	6.9299	8.33408	8.60113	5.60822	5.22891
RPA2	34.745	32.3003	78.7857	76.1337	70.6122	69.5696	37.4134	34.9486
RASIP1	0	0.0187964	0.670246	0.518337	0.378283	0.128923	0.0304562	0
ZNF628	2.89449	3.21042	2.66164	1.90655	2.80972	2.46749	1.6991	3.24484
DNAJC8	86.87	82.9276	125.304	137.724	127.867	116.101	82.2406	83.8517
RGMA	0	0	3.57825	4.35514	2.88717	3.16307	0	0
RPAP2	0.801762	0.680587	1.28333	1.49697	1.03921	1.22813	0.882756	0.82662
PGAM4	2.05938	3.63647	1.89567	1.49746	2.36803	2.86388	4.16092	3.84383
RNF133	0	0	0	0	0	0.0410048	0	0
PLAUR	58.8088	34.1066	6.92907	9.05929	9.87564	7.70241	33.3347	33.1754
PNMA6A	0.0169765	0.0240988	0.672689	0.540554	0.68433	0.635644	0.0838961	0.0499424
NLRP12	0	0	0	0	0	0	0	0
VPS26B	7.61536	6.97538	17.7626	16.2922	14.6816	14.7118	10.1836	7.18508
CDH11	4.79298	3.64354	10.8681	9.52254	9.20468	10.1309	5.09887	3.25874
TFB1M	9.89542	9.32866	12.4355	10.9964	12.7289	11.6848	10.8201	9.71424
ZNF708	0.755945	0.627948	2.88799	2.36281	1.46648	2.04972	0.881219	0.980473
ELOVL2	2.67691	2.08684	3.61658	2.38727	2.55515	3.02703	2.27548	1.22452
FOXD4L2	0.00707412	0	0.0257108	0.0388212	0.0139511	0.0516982	0	0
GALR3	0	0.0631455	0.132683	0	0.131749	0.107731	0	0
MATN3	0.957206	0.555946	0.670117	1.15662	1.67186	1.48204	0.736512	0.209437
KIAA1737	2.19981	2.63879	5.60116	6.35535	3.51882	6.22446	4.07461	3.4672
TTF2	5.86698	3.39554	9.08384	8.22303	10.6117	7.01817	6.04579	5.92743
KCNH6	0	0	0	0	0	0	0	0
SPACA5B	0	0	0.116406	0.283786	0	0	0	0
IFIT1B	0	0	0.0232874	0	0.0231531	0	0	0
BAG4	2.03044	1.08084	6.41832	7.22682	5.03303	5.48297	1.65731	2.49815
FAM135B	0	0	0	0	0	0	0	0
CHAF1B	7.75404	6.62038	8.36906	10.5792	10.5819	9.14317	7.18332	7.86188
EEF1B2	327.701	341.792	387.483	427.476	389.704	384.803	337.565	357.649
GUCY2C	0.0451404	0.0160413	0.0111867	0	0.0111304	0	0.103988	0.0166251
FRRS1L	0	0	0.353118	0.61147	0.356496	0.335623	0	0
HUG1	0	0	0	0	0	0	0	0
AL121895.1	0	0	0	0	0	0	0	0
CT47A6	0	0	0	0	0	0	0	0
GPR101	0	0	0	0	0	0	0	0
ATP8B3	2.94528	2.71573	1.65494	1.23298	1.92583	1.78682	2.85169	1.86458
PLOD1	100.969	83.6418	53.2153	58.6453	66.4872	65.6443	85.4058	82.7228
ZNF35	2.74135	2.43976	5.47773	5.16188	3.35353	3.88776	2.37343	3.71748
CASP16	0	0	0	0	0	0	0	0
MPV17	40.3126	34.2079	34.7133	36.1229	38.3568	38.807	42.8955	33.3591
TINAGL1	23.0197	19.3956	32.6256	22.174	24.5595	23.9928	30.4952	31.645
ACTN2	0.121888	0.067005	0.947766	1.14134	0.985503	0.754215	0.0266453	0.03411
ZNF638	13.7138	7.50622	27.9586	23.646	17.7026	18.0234	11.2279	8.4416
OR14C36	0	0	0	0	0	0	0	0
THOC6	18.2184	21.5274	23.1045	21.6657	23.7698	25.6288	13.5395	15.7784
EIF5	121.431	89.0067	78.5073	95.3238	72.4634	84.8839	131.195	128.356
SAMD9	1.61706	1.28959	1.43915	1.38773	1.63785	1.63052	2.06978	1.21925
PLK3	3.12166	2.53671	1.66327	2.70265	1.76095	2.08539	3.02943	3.13316
PIPOX	0.158984	0	0.631985	0.205574	0.0553863	0.196043	0.205624	0.0551153
ARRDC2	6.00834	5.76769	4.55923	3.92662	5.13894	5.03667	5.93725	6.64266
MBOAT2	4.21575	4.03694	5.45676	7.68718	5.58578	5.51101	5.757	6.5818
AGAP2	1.01152	0.592403	4.16359	2.8675	2.83082	2.87212	0.581632	0.388477
ZNF813	1.95077	3.36656	3.38725	7.55049	2.80826	2.25792	2.61383	14.2826
ALKBH5	28.8415	25.1645	30.048	20.4242	28.499	27.6756	29.3055	22.6452
PCDHGB2	0.152267	0.0603769	0.168775	0.138274	0.104979	0.0703585	0.262031	0.0607345
PKP3	2.52985	2.73091	1.99047	1.57713	1.74558	1.89387	2.41899	2.60061
GLYR1	29.5591	24.7346	37.0573	36.6442	34.2696	32.4669	36.7379	34.4086
TSHR	0	0.06823	0.0193191	0	0	0	0	0
MYH7B	0.0602275	0.243044	0.0960464	0.100582	0.0132052	0.0490192	0.0385832	0.133661
ABHD11	22.3635	19.3844	13.1398	15.9294	17.6443	14.3218	19.7085	23.4713
IGDCC4	0.478187	0.44122	1.50545	1.42687	1.21141	1.51482	0.447113	0.504957
SOX10	0	0	0.0644101	0	0	0.0188172	0	0.0227619
SGSM1	0	0	0.325614	0.345286	0.314366	0.108131	0	0
ACVR1B	8.43677	6.1456	13.2208	11.4301	10.7	9.13781	8.41041	8.56853
PABPC1	823.871	587.315	495.404	462.631	449.294	465.705	897.861	775.623
PPM1H	2.11374	1.64944	1.98381	1.89221	1.67366	1.9577	1.58166	1.89523
PPAPDC3	1.2916	1.6997	1.42055	1.35147	1.6868	1.27902	0.95738	1.10436
TP53I3	4.39953	4.62122	8.03462	10.5411	5.64229	6.68092	6.18723	4.03651
PTCH2	0.0508677	0	0.23198	0.235579	0.120433	0.123752	0.208189	0.029984
OR1J2	0	0	0	0	0	0	0	0
CLCC1	10.6794	8.13525	14.4051	25.0874	16.4233	17.5225	11.9067	11.5676
CLDN23	0.358421	0.418961	0.313439	0.392121	0.519462	0.461246	0.363399	0.403113
ZNF2	0.919661	1.03593	1.64038	1.39688	1.57172	1.65145	1.16246	0.980339
CLIP2	14.7827	14.6575	8.54491	9.0418	8.35218	8.44922	14.0932	14.4621
TMED8	2.93594	2.04651	3.63431	3.54784	3.14597	3.10072	3.34945	2.86524
CTDSPL2	9.90647	5.24261	14.245	11.6486	10.7384	13.396	12.442	8.63745
SCN10A	0	0	0	0	0	0	0	0
KCNB2	0	0	0.445217	0.450024	0.227463	0.517814	0	0
ACVR2B	0.747825	0.586825	3.03492	2.50198	2.92108	3.16874	0.592815	0.463938
PPP6C	25.1979	15.537	28.6165	30.1633	25.5193	24.1703	23.1015	23.1761
TTC17	9.82598	6.88126	11.2088	10.6734	9.64206	10.6187	10.9187	9.61958
SYCP1	0	0	0	0	0	0	0	0
RNF138	8.08685	7.48663	49.055	46.6893	36.9394	41.7982	11.6864	8.68739
ARHGEF17	4.52639	3.75321	4.2466	3.68152	2.98098	3.34075	4.68456	4.03905
INPP5D	0	0.167995	0.404262	0.723034	0.46136	0.483873	0	0
TTC7A	10.7465	6.83198	5.99544	6.21641	4.60838	5.06613	7.3453	10.7078
MRC1L1	0.00821815	0	0.0297074	0	0	0.018079	0	0.0221149
ICOSLG	18.1369	17.6417	1.53394	1.08379	3.36662	2.38342	10.2513	12.5573
CASC4	15.2989	9.84373	14.9584	16.5659	14.3563	16.1621	17.7328	11.5984
C20orf195	0	0.131756	0	0	0	0	0.106402	0.0682075
GMPR2	19.086	25.524	31.3625	28.5171	35.2137	33.31	17.7705	16.5149
DNAJC16	3.4272	1.88284	3.43644	3.64349	2.19469	2.49975	4.23805	2.91043
RTEL1	8.91011	8.59582	5.78999	5.11713	5.67037	5.05022	7.48491	6.62098
LILRA2	0	0	0	0	0	0	0	0
CEP70	6.35838	5.18668	11.043	12.8577	12.9979	11.991	6.89306	6.56769
SNTA1	13.2085	12.4378	18.1707	16.1073	18.6804	15.5212	14.1836	11.8925
AMBRA1	4.75794	3.856	7.6906	8.04087	6.66175	6.95303	5.34508	6.29203
FGD6	1.41765	0.829971	1.8788	1.58911	1.09638	1.10636	2.28377	1.55043
CXCL1	4.49432	2.56858	1.56298	1.96483	2.72719	1.6713	1.91041	3.29014
MMS22L	5.46672	3.66951	6.30278	8.07488	5.78924	5.53959	4.48434	5.21249
GK2	0	0	0	0	0	0	0	0
SIGLECL1	0	0	0	0	0	0	0	0
MZF1	1.43085	1.7257	2.31405	2.29139	2.70494	3.79348	1.69549	1.75622
GANC	3.75193	2.86883	3.03043	4.14508	3.74728	3.99551	4.0829	3.57496
MN1	0.857906	0.779563	1.90405	1.32408	0.966684	1.10859	1.22577	0.905965
AC009060.1	0	0	0	0	0	0	0	0.435985
POR	43.4874	38.6199	30.1368	35.3488	33.4522	34.3404	42.5378	49.4369
USP24	7.37334	4.75457	7.45208	9.37847	6.6217	7.22489	6.66425	7.40701
EXOC3L2	0	0	0	0.0647393	0	0	0	0
STMN3	62.2478	58.923	38.6045	20.4657	19.1066	19.7175	58.6061	39.499
LANCL3	0	0	0	0.00464812	0	0.0350547	0	0
GCAT	14.0908	14.1969	14.9148	16.9471	17.3748	16.2601	15.4719	13.6241
ADAM8	0.267077	0.121976	0.436815	0.412651	0.401047	0.276678	0.191494	0.118083
TNIK	15.3582	9.34817	8.35465	8.66955	7.14933	7.88615	18.0316	17.0196
NDUFA2	71.1248	79.7619	112.556	114.375	118.766	109.585	74.9739	81.7717
AC092964.2	0	0	0	0	0	0	0	0
TAF4B	1.53269	1.06219	3.00988	2.26488	2.36309	2.774	1.22768	0.909157
CRAMP1L	4.59319	3.66953	7.57713	5.53822	5.70179	5.3862	3.87283	4.03908
ZSCAN29	4.80976	4.19735	8.42226	9.02038	4.76735	6.2898	5.37531	4.80032
OAS3	10.8193	8.60156	1.59031	1.29361	3.70798	2.33804	11.0659	10.7382
KIAA0754	5.92788	2.70757	2.77812	2.49259	1.57959	1.94385	6.3627	6.39287
HSD17B14	0.054663	0.480092	3.2386	1.9676	3.32905	2.50137	0.375678	0.319772
AP4M1	9.61083	8.46015	8.35133	7.12057	7.34186	8.00012	8.97404	7.82137
C6orf222	0	0	0	0	0	0	0.013363	0
TSPAN9	22.3925	19.0124	20.4951	21.1242	22.405	22.5313	17.7896	16.474
ZFC3H1	2.4378	1.81541	5.29967	4.61725	4.06102	4.56899	2.57237	2.2399
BNIP2	14.9568	11.4893	14.6162	17.3996	12.763	15.424	15.3983	12.8056
NUP153	13.2211	9.00796	19.7466	21.2492	18.0672	18.5126	13.1032	13.4753
NEK11	2.7185	2.95476	2.48648	1.76964	2.03303	2.11494	4.46385	2.44987
PPP1R17	0	0	0	0	0	0	0	0
MT-ND4	286.734	354.884	1083.67	1036.39	862.781	1141.1	532.19	428.873
GPR3	0.498974	0.15395	0.73104	0.958492	0.256554	0.527245	0.623122	0.638077
ATP13A3	48.1016	26.2638	24.6935	27.335	26.9058	31.9316	37.2571	33.3132
WDR96	0.28725	0.424144	0.755704	0.735983	0.605265	0.922476	0.873662	0.290646
MTRNR2L11	0	0	0	0	0	0	0	0
RP11-332O19.5	0.0215213	0.030545	0.0639887	0.0500409	0.0742319	0.0523063	0.0618172	0.0633001
C20orf196	1.71749	2.68353	3.00752	2.57567	2.74353	2.36592	1.96532	2.19925
C11orf85	0	0	0	0	0	0.0619624	0	0
SPEG	0.033535	0	6.31614	5.27157	2.82505	4.34368	0	0.157787
ZDHHC7	22.2929	16.2688	23.1016	25.4257	22.1119	22.5582	20.5769	19.6431
RP11-295K3.1	8.82049	9.90706	10.6859	7.54336	6.21427	6.22815	12.4452	8.28766
SESN1	1.47852	1.76737	15.4087	13.1942	11.493	12.4409	2.91371	1.41543
RPS25	463.423	506.397	617.698	607.207	666.88	632.404	505.466	522.554
RP11-20I23.1	3.00772e-18	0.417954	0.24987	0.439537	0.370733	0.186169	1.48314e-18	1.81288e-08
CCS	16.9906	17.0442	23.37	18.9128	20.7675	16.6914	14.9791	13.5991
KRTAP24-1	0	0	0	0	0	0	0	0
DLK1	0	0	0	0	0	0	0	0
TAPBPL	5.21116	5.27386	1.99037	1.83401	1.95172	2.35236	5.18469	3.98774
RIPPLY1	0.13175	0.0621233	0	0.269216	0.0432031	0.269946	0.0501839	0
PDZRN3	0.026518	0	2.90103	4.03973	1.94234	2.56367	0.0304299	0
PRDM2	3.78887	1.86115	6.16465	6.40596	5.59047	5.6666	5.33581	3.43756
FBXO40	0	0	0	0	0	0	0	0
RBX1	49.3825	47.2673	57.0912	51.4043	60.6437	57.317	44.7967	43.4534
TXNL1	42.089	39.3591	25.9913	28.4133	27.0089	26.9134	40.8259	38.9593
FLT1	0	0	1.63275	1.71801	1.7575	2.16764	0.055675	0
MR1	2.81144	2.37713	8.05803	7.34746	7.40785	9.57935	3.59172	3.41867
ZNF334	0.222693	0.1053	0.315007	0.444612	0.310854	0.338587	0.30252	0.38252
SAMSN1	0	0	0.0979283	0.143772	0	0	0	0
HOOK3	1.58902	1.16197	3.60067	4.21565	2.65217	3.37537	1.51408	3.77809
LARS	29.9809	25.3787	28.093	34.7362	29.5874	27.9432	29.0678	35.0447
DLG2	0	0	0.0151757	0	0.0252153	0.0540196	0	0
SDCCAG8	4.70855	3.89636	7.92025	9.61506	8.4233	8.51859	5.32079	4.84136
SPATA31A1	0	0	0	0	0	0	0	0
NPHP4	3.69979	3.11555	2.87332	2.51505	3.14528	2.70442	3.06565	2.48779
PTCRA	0	0	0	0	0	0	0	0
SHISA7	0	0	0.0623919	0.0680834	0.0275975	0.00853646	0	0.0287387
ZMAT5	19.898	20.8882	20.331	18.1056	16.5651	17.3593	17.5559	18.5869
PAIP1	63.4916	50.5312	54.5487	57.6394	56.7522	49.4949	59.9038	54.8232
GDPD1	0.356944	0.465666	2.12819	3.19125	2.1791	2.91612	0.610797	0.340703
GRIA3	0.704587	0.805286	0.100404	0.0754667	0.0623348	0.0256239	0.802902	0.526814
PIWIL1	0	0	0	0	0	0	0	0
CMBL	17.4829	14.4354	17.299	17.6721	13.2158	15.2899	19.9858	22.2661
ETF1	53.7449	38.5431	50.3672	53.818	45.1182	46.8494	58.9719	57.8604
TMEM39B	9.04253	10.0189	9.70035	13.6509	11.5315	12.3766	8.59866	10.5011
AP000867.1	0	0	0	0	0	0	0	0
SREK1IP1	1.422	0.963693	3.03728	3.42148	3.2277	3.46529	1.0417	1.26883
QSOX2	13.5142	11.6414	7.39155	10.5071	8.95691	8.6339	8.34934	15.8209
SLC19A2	2.60107	1.49561	3.6775	4.0813	3.62949	4.28073	2.12414	1.95059
CAND2	0.0290313	0.041276	4.21484	3.42242	3.07787	3.38858	0.0111483	0
ACADS	5.23642	7.26593	7.02948	6.09301	6.80119	7.6307	7.21565	6.54324
LYSMD1	2.08706	2.11216	5.90986	4.83009	5.37921	5.18057	2.71223	3.6059
MMP25	0.0612094	0.0695954	0.254832	0.14183	0.132805	0.492348	0.0845833	0.126221
C21orf2	10.7793	11.6425	10.3155	8.21394	9.37886	8.81161	10.869	10.6907
ABCC4	6.06228	4.7341	6.67246	7.44693	6.09175	5.82475	8.07159	6.50055
CHMP1A	36.9791	37.0151	36.0361	33.5488	35.301	33.2856	39.0688	40.4971
RQCD1	20.132	16.2857	21.7513	22.3667	22.1928	19.1324	21.0133	20.5796
STX2	6.82981	4.59535	11.8091	12.1487	9.93854	10.2898	7.16892	7.4076
CRABP1	0	0	0	0	0	0	0	0
ANKRD32	1.58757	0.864573	2.6018	3.93626	3.42897	3.87584	1.71272	1.6193
GPIHBP1	0.0199202	0	0.0592298	0.0925804	0.0392673	0	0	0
MRRF	12.1745	14.1027	12.5916	10.6548	12.5458	11.2999	15.8301	16.429
P2RY11	1.56731	2.54063	2.51572	1.6973	2.51968	1.62525	2.44658	1.38901
PPARG	12.1343	8.88108	10.4459	10.588	11.1506	10.0315	13.2914	13.9249
ACBD4	2.63123	3.49448	4.75735	4.27901	5.00655	4.59331	2.54235	2.42157
SYNGR3	0	0	3.91906	2.72001	1.75614	2.07255	0.150995	0.165174
OTUB1	66.9627	65.4716	72.8379	68.8828	80.0148	71.3635	59.6383	62.066
CCAR1	29.1144	20.5707	35.9544	41.4101	32.1548	33.7424	27.6374	20.9306
KLK12	0	0	0.0827613	0.103205	0	0	0	0
VAMP1	1.17958	1.37868	4.18758	4.41627	4.08375	4.16763	1.80624	0.971511
CLEC12A	0	0	0	0	0	0	0	0
PAQR3	7.081	3.75593	13.7642	13.4737	8.98451	9.67062	5.99648	5.96738
SLC22A14	0	0	0	0	0.0252785	0.0311413	0	0
TNFAIP1	13.4228	11.2325	13.1931	10.1112	12.5403	11.2723	17.0565	11.9006
IFNA16	0	0	0	0	0	0	0	0
TYW1B	0.721062	0.334141	1.32836	1.8009	1.24864	2.01386	0.691267	0.712915
TNFSF18	0	0	0	0	0	0	0.0271464	0
AMN1	1.2326	1.50246	3.64886	4.25324	3.65139	3.84098	1.93685	2.95814
CCZ1B	20.2948	19.2976	22.8023	19.6428	22.7436	22.7794	19.7676	16.7698
TTLL7	0.973512	0.551046	1.79016	1.97167	1.46676	1.52787	1.15317	0.91078
TDRD10	0	0	0	0	0	0	0	0
TP53INP2	1.69633	1.62237	5.33223	4.20443	3.64684	4.77001	2.61764	1.4739
NFYC	19.4888	17.7207	32.3334	25.9233	31.1524	33.6501	27.5234	15.6098
FNDC8	0.177854	0.10076	0.0704897	0.0415729	0.245111	0.516462	0.0814589	0.0521879
DDX25	0	0	0	0	0.0666955	0	0	0
PSMD3	89.0197	85.6646	61.5843	73.334	66.2263	64.4291	80.4593	95.0025
GML	0	0	0	0	0	0	0	0
ALS2CL	0.841733	0.622254	0.785711	0.700882	0.77135	0.947665	0.601945	0.411764
UMPS	14.661	11.8817	11.0572	13.5139	11.8964	13.6363	13.0591	13.7258
OIP5	15.032	11.8243	7.68468	10.5207	12.9567	11.6556	11.1364	12.9761
TTLL4	5.40038	4.53758	8.14339	8.17386	5.94207	6.50832	5.54314	6.3737
IL17RB	0.275878	0.195733	1.94234	2.56554	1.83495	1.50819	0.422475	0.202808
CD109	20.2677	10.9807	4.71624	6.09324	6.12912	6.31108	9.90359	9.83649
NPR3	3.51834e-08	5.06409e-08	0.602082	0.513505	0.360509	0.54959	0.113668	0.146597
STMND1	0	0	0.746609	2.19062	1.18938	0.59359	0	0
TMEM235	0	0	0	0	0	0	0	0
KIAA1407	1.01604	0.963229	0.93257	1.13993	1.52827	1.75224	1.44305	0.957821
RPL7	1817.93	1743.56	2005.32	1914.16	1949.34	1935.79	1730.34	1805.71
ANKRA2	0.803421	0.791774	4.66695	5.29452	3.65069	4.14842	1.17929	1.37275
ATP6V1H	33.0424	26.867	26.9754	28.6108	25.8095	25.694	37.5735	34.4409
ACTR2	79.2083	53.7672	77.0813	64.198	79.4893	78.3317	80.2127	58.7501
RBMX2	8.91139	9.32168	17.0509	19.0116	19.8917	17.4411	11.1186	9.71751
PPP1R9B	20.8672	18.7564	23.8496	22.681	23.2417	22.8388	23.3086	19.7139
AMIGO2	50.9438	33.2537	8.69159	12.1666	11.489	11.8411	37.1668	42.9009
RAB43	5.36932	4.77329	5.32485	4.79135	4.31893	5.31174	4.9444	4.23231
PEX11G	0.249382	0	2.39082	2.06675	2.35821	2.24877	0.113824	0.0729985
FJX1	10.4331	8.02274	5.94448	7.69231	6.01094	5.43908	8.35136	11.3948
PLCXD1	0.64951	0.766759	7.56743	8.03076	6.62707	7.41106	0.838612	1.22493
AR	0.209947	0.0783236	0.272777	0.0967722	0.13463	0.179807	0.0950734	0.104831
ZNF335	3.69607	4.29327	4.16267	4.33401	3.76992	4.04786	3.71258	4.63376
TNPO2	25.1777	22.8065	27.4622	21.6992	21.5982	21.3677	30.3508	26.9053
DLGAP5	26.3958	23.9126	29.8702	35.8964	39.8827	36.1018	27.0906	23.6338
FAM109B	0.199754	0.212465	0.230783	0.270491	0.26776	0.330338	0.637583	0.414969
PARP4	14.0428	9.40243	7.33283	9.57167	7.53046	7.66228	12.4407	12.8263
MOSPD3	24.535	25.2391	23.2071	21.4081	22.9087	22.5127	26.3142	23.929
PCDHGC3	22.9027	17.6209	9.27025	8.82814	9.66955	9.94051	21.5455	16.4282
APOA1	0	0.335272	0.0587676	0	0	0.143631	0	0
DIAPH1	25.5633	21.1267	18.4811	21.2837	19.4296	19.1353	24.5269	25.6051
DUXA	0	0	0	0	0	0	0	0
SLC4A9	0	0	0.0154914	0	0	0	0	0
PRSS45	0	0	0.0918659	0	0	0	0	0
POMGNT1	29.5204	25.7413	24.1241	24.9591	26.466	24.5619	23.8755	29.5983
ITLN1	0	0	0.60192	0.101741	0.0426948	0.157147	0.793561	0
MPPE1	5.32464	5.36093	11.0924	11.3641	9.8654	7.72684	7.23227	4.9313
PSME3	93.2293	70.8851	76.5372	92.1289	76.7733	81.6352	96.9194	98.9964
RMDN2	1.20603	1.66541	2.5953	2.97184	2.14387	1.62191	1.06939	1.85263
LEPROT	10.3408	8.26018	11.6523	10.9537	7.81714	8.4773	10.498	10.452
OR8K1	0	0	0	0	0	0	0	0
ZNF296	0.297956	0.115237	0.912656	1.19915	1.28075	0.952932	0.621585	0.596964
ZBTB12	5.77713	4.41557	8.16842	7.95687	7.77715	7.76884	4.65966	4.5018
TTBK1	0	0	0.0179989	0.0940251	0.0179141	0.00738989	0.00697963	0
S1PR2	0.48256	0.68262	0.869209	1.59439	0.949441	1.1118	0.75195	0.385637
LDHD	0.253071	0	0.560851	0.41152	0.391018	0.710163	0.270784	0.173321
SEC61A1	80.5941	71.0112	54.037	74.8266	60.1561	58.4612	85.0248	87.3784
C9orf141	0	0	0	0	0	0	0	0
KCNQ2	0	0.0488823	9.67665	8.35866	6.869	6.89512	0	0.050638
GJB7	0	0.0298581	0.534735	0.300886	0.348823	0.19397	0.0241725	0
TMEM177	8.95406	7.34884	13.9211	14.5487	14.2291	12.9055	9.07942	11.0459
SAP25	0.417087	0.881643	0.275338	0.0822946	0.0682469	0.749103	0.552607	0.912671
OR11H6	0	0	0	0	0	0	0	0
CALCRL	0.139644	0.132713	0.393057	0.680254	0.162013	0.340182	0.10624	0.344717
IL2	0	0	0.103002	0	0	0	0	0
GABPB1	10.7466	8.78735	10.6191	11.3684	9.72695	10.1566	10.9628	8.64347
RP11-127H5.1	0	0	0	0	0	0	0.195172	0.251017
HRAS	57.7743	54.6892	49.5338	45.5763	52.0468	53.395	53.4602	56.0231
DSG3	0	0	0	0	0	0	0	0
IGFALS	0.0216601	0	0.0429594	0	0.0213478	0.052672	0.0996213	0
CDC45	24.604	21.5319	36.5764	32.4989	36.8179	35.2466	24.5354	21.0163
EMB	0.0991223	0	4.16373	5.48613	2.68286	3.83353	0.141143	0.0484949
FOXE1	0	0	0.563644	0.556386	0.423688	0.400349	0	0
CNOT2	15.6924	11.5176	19.4901	24.5654	23.7233	22.888	13.6095	14.1932
PRDM4	5.14157	4.185	11.3206	10.7257	8.20488	9.6717	5.29738	6.75462
CYTL1	0.699291	1.16364	3.62309	3.79811	2.37943	2.78294	1.43809	1.4949
INTS2	3.40228	1.972	4.51245	4.45207	3.39786	3.64098	3.69206	3.08307
MFSD11	15.3319	12.9029	21.9262	21.7466	23.5264	21.0094	15.5338	16.0172
SORD	19.264	15.6709	14.0918	16.3291	15.0051	13.9904	17.7842	20.0742
ATG5	9.20631	8.61926	10.4275	10.8109	11.5434	10.2327	9.05802	8.1361
CCDC129	0	0	0	0	0	0	0	0
PPIAL4B	0	0	0	0	0	0	0	0
SNX30	1.96377	1.66264	4.59347	4.55151	2.79832	3.36974	2.25245	2.11927
KRTAP12-3	0	0	0	0	0	0	0	0
MAPK8	15.2686	12.1388	17.7856	13.9027	14.8166	14.0819	15.9808	13.8357
C12orf65	9.83478	8.15	11.4004	11.2057	13.3083	10.1555	8.07949	6.64861
CMAS	21.5904	18.5211	34.998	27.5059	38.8271	34.6628	20.8481	15.6003
RXFP2	0	0	0	0	0.016037	0	0	0
TRNAU1AP	8.83814	8.10877	12.6831	9.40748	12.3754	13.6842	7.40404	8.63256
LEPRE1	36.7359	34.7044	30.3747	34.6201	39.1409	37.8328	29.5059	29.0602
RANGAP1	76.2245	67.7256	50.0444	48.2415	57.5429	51.2134	74.8042	80.5474
FLOT2	52.5225	51.3195	48.9455	49.6371	50.6562	46.364	59.3976	60.9145
HGFAC	0.0229087	0	0	0	0.0225739	0.0259066	0	0
ZZEF1	4.09504	3.24248	4.31473	3.96685	3.0354	2.96766	4.11032	3.27793
SLC12A1	0	0.0129011	0	0	0.00895016	0	0	0
ROS1	0.0056352	0.00801698	0.00558662	0.0130254	0.0166813	0	0	0
ACSM3	1.88345	2.41623	3.15603	2.84631	2.96278	2.77662	1.89379	2.11434
DEF8	27.1658	28.9609	65.0797	60.2643	61.0597	54.4705	31.7653	32.195
YBEY	5.62299	6.20744	11.8255	10.1871	7.75725	9.31457	7.46927	4.44491
KBTBD11	2.49769	2.2084	1.62593	1.63541	1.75413	1.3911	3.162	2.47359
CAMKMT	2.28398	3.28271	5.32253	7.21947	5.26933	6.08703	3.19757	5.26743
EPC2	3.75963	2.99022	10.2939	8.9022	5.88871	6.78818	3.92811	3.50595
TMEM183A	15.9961	13.8954	27.8016	28.5518	24.228	23.6971	16.2998	16.5617
OR52B6	0	0	0	0	0	0	0	0
BAIAP2	36.8934	30.1979	13.3831	13.109	18.1262	10.3813	37.8097	37.2505
ZCCHC7	6.50805	4.93898	7.60069	8.88476	6.39724	7.16858	5.92142	6.34511
BCL9L	10.1405	9.66857	6.66137	5.74476	7.07498	7.04461	10.7112	10.0341
C2orf27B	0.112975	0.133299	0.261181	0.176188	0.0926614	0.0455346	0.0646464	0.0552309
SLC26A10	0.132393	0.0805615	0.674857	0.329509	0.369745	0.304217	0.143777	0.157699
PTPN2	10.7399	8.7094	10.6291	10.8467	11.7866	9.19922	11.2103	10.8533
M6PR	73.977	64.4705	29.6339	46.1656	43.9913	41.5484	67.624	77.2471
ZNF827	3.35978	2.88823	4.46172	2.75849	3.41017	2.51168	4.41139	3.04378
CYP2J2	0.147501	0.0348752	0.438535	0.257519	0.581303	0.80584	0.310464	0.0722692
LGALS3	122.901	126.065	38.0106	37.3195	52.1426	46.5588	95.5403	111.974
ZMIZ2	35.4043	28.7257	15.4097	16.3011	15.7542	13.3704	31.2645	30.6722
EGR2	0.208364	0.322867	0.185482	0.126611	0.15375	0.189852	0.215314	0.160697
CACNA1C	0.562225	0.460845	0.560403	0.634367	0.337871	0.476011	0.6003	0.496095
DBT	5.09943	2.52784	5.60584	6.27192	4.45797	5.58167	5.19765	4.24359
ERAL1	27.1007	23.5003	21.5481	25.5436	26.6832	22.6715	27.7392	24.8213
CXCL10	0	0	0	0	0	0.211772	0	0
CRY2	2.73711	2.35538	3.4181	3.87884	2.82574	2.95193	2.50308	2.51695
DUSP16	2.32834	2.58089	4.52135	7.76719	5.10346	6.01653	2.13821	2.73558
WFDC9	0	0	0	0	0	0	0	0
GABRB1	0	0	0	0	0	0	0	0
SPG7	21.8928	20.292	24.8377	24.1334	24.1537	21.9371	23.1321	20.1717
VPS8	3.59824	2.99318	3.32795	4.74945	3.21648	4.13704	3.66013	3.15922
ZNF625	1.92448	2.36327	0.556757	0.416229	0.556644	0.655502	2.16438	1.67306
RUNX1T1	0.134873	0.135467	2.95889	3.39046	1.90354	3.84119	0	0.175266
RDX	40.5792	27.5161	44.3625	44.3914	39.1693	44.931	44.6153	46.1646
RBCK1	88.87	87.2915	36.1092	33.7863	46.6806	43.3959	63.7818	76.0562
NONO	358.804	300.659	339.105	382.956	341.644	340.655	402.71	355.086
SETD1B	3.9286	3.40612	5.73489	5.22725	3.66999	4.05014	3.94984	4.2815
PPFIBP1	27.5729	15.961	16.7758	19.4226	18.0414	14.187	18.8246	16.0871
LGR5	0.0167549	0	1.05179	0.856404	0.747602	0.752509	0.0427482	0.0273334
AGAP5	0.498883	0.642373	0.83461	0.755688	0.662806	0.863097	0.956248	0.656532
CALHM3	0	0	0	0	0	0.0349988	0	0
KLC3	0.267263	0.750225	4.27902	3.85931	4.75369	3.99668	0.257954	0.414342
BTN2A2	7.10244	7.04479	14.7234	11.9684	10.8371	12.049	6.41776	6.46791
TMEM258	106.9	106.857	136.266	115.14	131.2	131.428	98.6906	94.4632
TMBIM1	61.6627	48.0311	19.3057	14.757	20.9931	19.7774	47.1557	32.5842
C12orf57	86.9349	93.8899	174.375	203.94	190.727	181.513	86.901	86.7414
RNPEP	28.6927	28.6499	46.2987	47.3199	52.1012	49.4502	33.6245	29.035
ASIC5	0.0280646	0	0	0	0	0	0	0
PLCH1	0.77941	0.438683	1.28148	1.11728	1.14911	1.11587	1.0972	0.862174
MSR1	1.12081	0.519289	0.711028	0.996128	0.348498	0.478782	1.14955	3.22463
MUC2	0.0376589	0	0.135523	0.0167114	0.0455312	0	0.274866	0.0213317
KCTD6	1.95213	1.99021	4.45089	4.852	3.28694	4.20304	2.05779	1.89891
FAM185A	4.37839	4.15981	4.73866	5.0105	2.76427	3.96644	3.49503	4.85491
C4orf21	2.35811	1.80801	2.42453	3.99994	2.65407	3.37949	2.2327	1.40487
CASZ1	2.00409	1.62593	1.5337	1.46559	1.00908	1.30766	1.77051	1.63051
CCDC60	0	0	0	0	0	0	0.0211441	0
FTCD	0	0.0362238	0.0253083	0.0594716	0.0489618	0.0620007	0	0
DST	10.8213	10.1637	8.68561	9.43242	6.28646	6.50099	9.91936	10.5593
FLRT3	0.340293	0.633018	4.37229	4.55918	2.20404	2.94503	1.82386	1.13258
MSTN	0	0	0.0311787	0.0364909	0	0.0191473	0	0
ASF1B	59.7633	48.2158	43.7233	56.2246	60.9374	60.8912	53.6399	57.4785
ZNF555	1.18532	0.807358	1.65377	2.22305	3.13986	1.63622	1.27885	1.23233
NBEAL2	5.17475	4.11416	4.68822	3.99829	3.64347	3.87875	4.17907	4.96414
FAN1	3.5995	4.21239	4.91809	5.80185	3.81354	4.09135	4.27379	3.93328
RIOK1	6.17843	4.80349	10.2902	9.65155	12.5414	12.8693	4.76332	4.51262
THTPA	6.87715	5.00796	6.2783	7.95138	6.74967	7.55852	5.18631	7.48638
TP53TG3C	0	0	0.0154409	0	0	0	0	0
EHF	0.0393038	0	0.142337	0	0.0386793	0.0433826	0.0552499	0
SLC30A8	0	0	0	0	0	0.0428517	0	0
GFI1B	0	0	0.0286024	0	0	0	0	0
YAE1D1	9.55613	8.88517	10.0971	16.1625	9.72317	12.8402	9.85551	9.75671
LMO7	6.34821	4.39872	11.5541	8.96395	9.77231	10.1568	7.04836	5.20462
INSM1	0	0	0.575911	0.528291	0.928963	0.650002	0	0.0231167
ZMYM5	1.54276	1.15475	2.46008	2.45784	2.42741	2.36721	1.75643	1.37031
AC005008.2	0	0	0	0	0	0	0	0
TMEM17	2.1188	1.63241	1.01099	1.70598	1.52038	1.23794	1.95132	1.84507
SLC35F5	22.4996	15.9784	14.7178	14.0993	14.7451	15.0088	24.5588	18.7134
USO1	28.0118	24.7786	56.6944	70.829	57.4468	58.0488	49.7283	35.2489
C11orf88	0	0	0	0	0	0	0	0
PRPF38B	9.70345	7.13839	15.9741	15.8899	14.5647	16.0324	10.5645	9.23693
GTF2F2	14.4857	11.7399	19.4431	23.122	23.8024	18.7361	14.0815	15.1768
CXorf67	0	0	0.0719952	0	0.0954358	0	0	0
SF3B1	68.0528	51.3978	84.703	91.8711	72.5898	77.8889	68.2445	63.6439
PRLR	0.0772562	0	0.0299705	0	0	0.00439553	0	0.00530578
MUL1	17.8961	16.6079	11.9413	11.7129	12.0949	12.6737	16.5764	17.3187
RP11-216L13.17	8.84412	14.3092	7.89251	3.8478	9.6988	9.29809	6.28538	5.91429
CASC10	2.68804	3.39995	3.36461	3.31117	2.86462	2.77703	3.46341	3.95992
MBD3L4	0	0	0	0	0	0	0	0
CAPN1	61.5711	57.3976	45.7602	48.3412	44.3769	45.5588	61.3194	60.6621
HSPB9	0	0.310615	0.219433	0.533489	0.32553	0.131107	0	0
UBL3	2.60233	1.78506	4.86846	4.43905	4.56456	4.08084	2.38981	2.55166
C5orf55	0.712107	1.05152	2.82263	2.35286	2.10397	2.15795	1.1908	0.827934
PBDC1	18.5654	13.6303	17.3803	19.1213	16.3327	16.7689	23.6443	18.0611
IFIT3	8.13947	5.45816	1.57721	1.32264	1.96834	1.67349	11.648	7.46712
LGR6	0	0	0.0179243	0	0.0713081	0	0.0848231	0
DCST2	0	0	0.068743	0	0.0186171	0.114956	0	0.0339923
AC007952.6	0.0438691	0	0.0499983	0	0.0431564	0.0264715	0.01671	0.103036
XXbac-BPG32J3.20	3.25296e-07	5.00806e-07	1.43918e-06	1.05845e-07	3.24312e-07	7.38033e-07	6.87698e-26	4.27216e-07
PROM2	0.207724	0.297456	0.313253	0.158744	0.375012	0.345312	0.212046	0.372735
DPP6	0	0	0	0	0	0	0	0
SLC22A5	3.72366	3.57953	5.53504	5.5726	4.54551	4.68564	3.97644	4.28809
PFN2	71.873	57.4598	58.1618	63.6804	67.632	62.914	66.695	79.3647
MCM3AP	14.2546	11.1174	19.5955	23.2409	18.5809	17.7314	13.6292	13.7322
IL1RL1	0	0	0	0	0	0	0.0697506	0.0913209
FAM189A2	0.0217868	0.0618431	0.315628	0.470297	0.450923	0.518563	0.0500622	0.156985
LTB4R	1.21679	1.00295	1.42256	0.707405	1.69592	0.976327	0.76835	0.451376
KATNBL1	10.9319	10.6801	11.6009	10.6368	8.83948	6.49811	10.3704	10.4963
OR14K1	0	0	0	0	0	0	0	0
PPFIA2	1.54442	1.89724	0.945588	1.34952	1.34469	0.922348	1.80801	1.91425
OR4K15	0	0	0	0	0	0	0	0
OR10G8	0	0	0	0	0	0	0	0
DPYSL2	13.3915	10.0291	9.21001	3.92225	7.91005	7.38592	13.1474	4.72947
STARD3NL	42.9418	32.1651	33.2847	31.8226	32.8724	35.5976	43.6369	38.2666
PKD2L1	0	0	0	0	0	0	0	0
RP11-297M9.1	0	0	0	0	0	0	0	0
C20orf96	3.25744	2.67349	6.11513	6.17978	5.43963	5.88403	2.60697	4.23015
GPR12	0	0	0	0.0271946	0	0	0	0
SCARB1	39.734	28.957	16.2589	24.2815	22.7857	22.8485	26.1037	33.3671
SHD	0	0	0.224088	0.0605403	0.18852	0.169228	0	0
NKIRAS1	7.39662	3.9034	6.21716	7.16144	6.00401	5.82496	6.31319	5.84326
SLC39A13	35.8544	27.7754	18.9315	22.3206	22.9505	21.0321	26.3452	31.2326
FAM89B	27.1582	29.9705	29.893	25.5361	25.7455	20.5787	28.8669	19.8964
C10orf115	0	0	0	0	0	0.116311	0	0
LBP	3.05069	4.16068	3.02339	2.14622	2.42338	3.96329	2.93297	1.11252
ZC2HC1B	0	0	0	0	0	0	0	0
S100A7	0	0.292509	0	0	0	0	0	0
SMCO1	0	0	0	0	0	0	0	0
LPAR6	0.0185742	0.0263739	0.202513	0.0647126	0.238025	0.112965	0.0854268	0
ANAPC11	164.44	178.356	165.724	184.827	190.85	162.431	137.701	138.781
SAMD12	0.316277	0.166057	0.110895	2.13488	0.751427	0.272989	0.397614	0.0553746
CACTIN	12.9113	11.5874	10.9367	10.3013	11.3666	10.739	12.9381	11.6239
SLC33A1	10.3102	7.67543	12.7883	14.0737	10.7583	10.5917	10.9059	9.88098
FAM26F	0.377154	0.387439	0.678909	0	0.324561	0.227346	0.298802	0.414189
HOXA13	0.744965	0.822253	1.92395	2.25788	2.1175	1.64984	1.0278	0.982195
FAXDC2	0	0.0191528	1.19034	1.1929	0.619993	0.52549	0.14752	0.0595468
OTP	0	0	0	0.0137077	0.0233414	0	0	0
OR5R1	0	0	0	0	0	0	0	0
MFAP3	7.24577	4.4049	10.4353	7.55972	7.64672	8.76051	6.88462	4.77074
SLC1A7	0	0	0.0335959	0	0	0	0	0
NPLOC4	28.7576	23.3685	27.443	34.2723	23.4007	22.7541	28.0446	33.6519
GFPT1	8.06441	6.28065	6.52843	7.93899	6.41722	7.16443	8.42551	7.9957
SGCB	11.2313	9.61917	11.4518	10.6503	14.7488	15.2631	10.6061	8.24293
OR14A2	0	0	0	0	0	0	0	0
KBTBD2	7.7305	6.11914	7.02071	8.98086	7.77273	7.11316	8.71696	9.02968
DSPP	0	0	0	0	0	0	0	0
USP53	1.63358	1.08668	3.36055	4.32759	3.09215	3.53793	1.46514	1.42233
SLC38A8	0	0	0	0	0	0	0	0
AC013469.1	0	0	0	0	0	0	0	0
GFRA4	0	0	0	0	0	0	0	0
MYL3	0	0	0.119059	0	0	0.072175	0	0
SUPT6H	22.2642	16.6783	20.4354	19.9332	17.1616	16.6973	21.9492	20.3639
BARX1	0	0.053416	3.11137	2.02639	3.79281	3.26469	0	0
GDNF	0.158639	0.0675304	0.5093	0.692949	0.304916	0.759973	0.013677	0.017494
UGT1A10	2.6665	3.85722	1.16008	1.53452	2.27668	2.50062	3.01255	3.13931
PDE4C	0.00918083	0.0554226	0.144319	0.0360701	0.115593	0.0938633	0.044791	0.0907935
OR2Z1	0	0	0	0	0	0	0	0
METTL8	6.89709	5.57154	4.93258	7.23826	6.41879	5.47133	8.11279	8.48005
PLXNA1	12.4942	9.27397	7.21196	7.30717	6.96136	7.26758	8.98543	10.4313
CDH5	0	0	0	0	0	0	0	0
C21orf49	0.0558775	0.104304	0.205094	0.491402	0.389123	0.341131	0.423795	0.554846
CCNB2	37.0024	37.6853	36.2057	38.5434	53.7419	43.1819	35.0623	31.3513
FAM83E	0.024143	0.360155	0.255207	0.056192	0.0713636	0	0.0554428	0.186201
CXorf65	0	0	0	0	0	0	0	0
LIMS2	0.360992	0.776012	1.66344	1.15989	1.19947	1.61007	0.60673	0.216052
MSN	258.033	191.811	112.236	95.2184	111.627	105.174	244.426	199.387
WSCD1	56.613	38.4411	9.61012	7.7884	8.06497	7.1583	48.8801	65.9795
SHBG	0.571074	0.144518	0.358165	0.27323	0.392537	0.181064	0.448874	0.110371
MGAT4B	163.456	157.608	71.7551	91.0781	96.1937	86.0403	114.015	154.403
OR6C75	0	0	0	0	0	0	0	0
NUCB2	30.5161	26.0517	42.1132	57.6671	50.9834	50.7518	24.245	20.18
FAM50A	63.425	66.0461	92.7029	95.7232	98.6385	95.7953	59.0618	64.9212
RNF14	30.6697	19.1964	29.5476	34.562	29.672	30.4048	35.9968	26.2755
MPZL2	0.67482	0.978646	0.44975	0.478449	0.451143	0.8137	0.758914	1.04744
CXCR5	3.3179	3.46585	1.97535	1.76901	2.2137	2.24172	3.76742	3.36401
GPATCH3	8.62258	6.44472	5.63065	5.77643	6.89558	5.12174	7.99186	8.71808
USP4	8.44307	7.0632	11.2059	13.0244	10.0628	11.6673	8.03566	7.64987
MT-ND5	145.647	171.306	578.148	567.858	388.419	559.025	262.221	229.987
PARS2	2.37301	1.80782	3.23156	3.83226	3.36588	3.40188	2.43963	2.49774
MC5R	0	0	0	0	0	0	0	0
TRIM2	1.52723	0.683035	3.31329	4.62896	2.6519	3.39151	1.41592	0.915348
COX4I1	367.449	415.938	595.588	603.526	643.128	595.215	427.99	445.372
ZNF620	0.577598	0.388728	5.85325	5.43369	5.20242	3.62496	0.493458	0.334824
PARM1	0.0424758	0.0141691	0.9034	2.43025	1.17318	1.20229	0.1419	0.0250396
C9orf152	0.0163976	0	0	0.0190272	0.0161663	0.0199585	0.113182	0
GSN	8.31453	8.42685	32.1956	28.0009	30.8739	29.3064	11.9868	10.0758
CALM3	156.99	169.578	279.624	234.337	241.396	256.628	178.223	156.056
UVRAG	5.52301	3.74897	6.59959	8.60535	6.93813	5.67547	5.11488	4.74608
AC015987.2	50.5089	43.2259	41.4568	42.8623	47.2559	45.4875	54.7375	42.1516
SLC34A2	0	0	0	0	0	0	0	0
RPL17	798.038	793.298	844.326	844.557	833.145	810.42	712.9	793.704
RAB40A	0.256533	0.26182	0.945881	1.18696	0.452659	1.30818	0.254312	0.270744
NFATC1	0	0	1.58137	2.63758	2.09119	1.73214	0.0556719	0
GINS4	8.64548	7.00824	10.836	11.7103	12.7636	11.457	8.40524	8.07698
CYP27C1	0.0877322	0.0622815	1.06546	0.613626	0.777001	0.881031	0.100938	0.064602
GFOD1	0.674921	0.335402	0.698495	1.00011	0.683353	0.573606	0.226882	0.45761
SLC6A19	0	0	0.0162839	0	0	0	0	0.0363174
SOGA3	4.71566	2.75893	7.3985	4.81665	3.00992	3.35236	4.56068	4.1009
GFOD2	4.70166	4.46906	6.71177	6.34379	7.22646	6.42111	3.89036	5.77256
LEP	0	0	0	0	0	0	0	0
TNFRSF13C	0.599313	0.0845757	0.178067	0	0.58883	0.0719705	0	0.0875687
RP11-389E17.1	0	0	0	0	0	0	0	0
FAM86B1	1.69381	1.46738	1.15673	1.3433	1.13997	1.2921	2.28727	1.48572
NKTR	4.18816	3.3845	6.62353	7.33567	5.39349	5.6628	4.39273	3.58144
PMEL	0.146932	0.213049	0.799553	1.4846	1.29217	1.02246	0.480078	0.452986
RP11-215A19.2	0	0	0	0	0	0	0	0
PGRMC2	40.9261	38.2235	48.6827	43.7882	51.5841	52.0871	44.6435	35.432
MINOS1	16.2588	14.8774	14.0207	15.8007	16.6435	16.0489	16.2528	16.0539
GTPBP10	18.0527	12.4537	14.7628	13.6345	14.0309	11.4327	16.151	19.983
ATP5B	320.496	280.747	361.284	401.499	386.438	372.256	308.907	317.852
FMO4	0.767939	0.717199	1.04153	1.17416	1.39425	0.982733	0.557435	0.594532
NLRP9	0	0	0	0	0	0.0152414	0.0144015	0
IL3	0	0	0	0	0	0	0	0
FGF4	0	0	0	0	0	0	0	0
ZAN	0	0	0	0	0	0	0	0
HCN1	0	0	0	0	0	0	0	0
GRID2	0	0	0.0708962	0.226304	0.123883	0.149344	0	0
TMEM18	16.458	14.7127	23.6337	22.4454	21.2467	21.3651	12.8753	14.1906
VARS2	5.3348	4.89287	10.5367	9.46374	12.0361	10.6685	5.76559	4.99076
RAB2B	3.67051	2.98279	5.26272	5.72866	5.18291	4.08315	3.23307	3.15781
GLTP	10.151	8.50962	7.74933	9.75138	10.6415	11.7976	6.47509	8.32309
LRRC8B	1.6535	0.939793	2.85786	3.5204	2.22959	1.64761	2.2772	1.72885
ALG10	2.95617	2.31854	4.06487	4.3291	2.20487	4.43782	3.98009	4.27682
RP11-144F15.1	0.126889	0	0.125516	0	0.124017	0.149307	0	0
EBPL	20.2124	16.9404	29.075	29.1138	35.8116	31.8537	20.3315	24.0788
CRHR1	0.443765	0.461322	1.95927	1.53178	2.04451	1.94514	0.339241	0.268699
IDE	8.241	6.31835	7.79095	8.71903	5.94198	7.0159	9.84798	8.35449
NOL4	0	0	2.03479	3.23395	1.57726	1.7338	0.0579488	0
SLC23A3	0.0933708	0.0336032	0	0.0275571	0.0452972	0.0279113	0.0263924	0.0348201
ID1	54.3738	67.7042	55.3178	54.1558	44.5391	40.9465	113.707	72.5149
RHOT2	30.2894	27.4938	36.9743	31.5824	33.2288	28.5456	31.9887	28.9533
PRAMEF26	0	0	0	0	0	0	0	0
CDK17	4.71868	2.51107	6.55013	7.15897	5.15833	6.12243	5.30274	3.53874
BCL7C	28.8514	28.5181	44.5114	45.4381	48.407	42.718	23.845	25.0572
CLDND1	39.6659	30.6456	30.3479	34.2626	37.6642	40.1349	24.0136	25.0855
KLHL5	21.9366	14.6386	17.192	19.0816	18.3509	18.6482	19.7086	20.8488
GAGE12I	0	0	0	0	0	0	0	0
GOLGA8O	0.177817	0.152522	0.45593	0.616779	0.477844	0.55071	0.35999	0.185016
TNP1	0	0	0	0	0	0	0	0
FAM25E	0	0	0	0	0	0	0	0
C16orf98	0.0958505	0.0677532	0.0474753	0.0562734	0	0	0.547111	0.350838
DNTT	0	0	0	0	0	0	0.053969	0.0682317
OR1A1	0	0	0	0	0	0	0	0
FAM228B	1.38523	1.2958	2.82777	3.69943	3.37355	2.26105	2.95768	2.01269
ACTR1B	23.8111	22.1005	22.7926	20.2206	23.548	22.6622	19.226	17.5721
C15orf39	2.81464	2.06704	8.55599	7.92533	7.1577	6.90667	2.86519	3.30875
METTL13	19.6731	16.8555	16.6532	19.0262	19.4872	15.9269	17.9637	20.9216
GDF1	0	5.89289e-62	0.000331763	0.00168038	2.76822	0.00563737	0.0200969	0.104749
HES3	0	0	0	0	0	0	0	0
LZTFL1	5.90919	5.7469	7.57135	8.15361	7.07641	9.79509	4.6093	5.22899
COX7C	100.643	97.6484	358.178	362.935	370.585	386.441	126.55	123.55
UPK3BL	2.32086	3.85281	6.38159	2.18827	4.61928	3.42436	3.60238	2.16812
DUSP7	4.91862	2.91532	6.94071	5.72928	5.95545	5.69321	4.15753	3.5359
KRTAP20-3	0	0	0	0	0	0	0	0
AP001652.1	0	0.0426214	0	0	0	0	0.103425	0
PAPOLA	51.3795	33.6527	53.4923	61.2636	49.5723	50.0057	49.8692	43.2685
PF4V1	0	0	0	0	0	0	0	0
HNRNPDL	108.646	94.4223	175.271	176.655	184.841	178.117	120.339	105.849
PCDHA4	0	0	3.87755e-29	0.0417889	0.00591257	7.69182e-138	0	0
ANKRD30A	0	0	0	0.00345731	0	0	0	0
CEACAM7	0.0410622	0	1.12827	0.069672	0.182301	0.109927	0.673106	0.0626557
BHLHE40	43.2336	38.1858	16.8436	15.3992	25.6068	25.4786	25.4186	24.9904
OR10C1	0	0	0	0	0	0	0	0
TCF21	0	0	0.0093215	0	0.0289022	0.0178481	0	0
PIK3AP1	0.947736	0.922113	1.31302	1.26115	0.592437	0.639381	1.42771	1.60213
SPHAR	8.76831e-08	1.25803e-08	2.34601e-08	1.72154e-07	3.1137e-08	5.1464e-08	3.58467e-08	3.19275e-07
THG1L	3.70943	2.83644	3.69092	5.23635	4.45352	3.58691	3.43851	4.54474
HIST1H2BI	0.177573	1.97035	0	0	0.345753	0	0.786177	1.01775
VWA5B2	0	0.0445719	0.322727	0.35899	0.287954	0.368642	0.143926	0.0552288
C2orf48	0.122842	0.34854	0.194786	0.114383	0.290475	0.0298279	0.141035	0.108338
CCNDBP1	12.0359	10.2179	19.2636	21.2995	21.5951	20.0884	9.30365	8.90676
TUBA3E	0	0	0	0	0	0	0	0
PSMB4	200.617	199.138	303.052	318.563	314.191	284.461	194.409	226.187
RFC5	26.2455	22.0461	34.2086	36.8501	36.6419	34.0217	27.2788	27.4652
SPRED2	10.4655	4.25699	9.88097	7.02859	8.35579	8.67487	9.30339	11.6889
PQBP1	59.2436	55.8186	71.5575	55.3951	65.9898	67.205	65.0282	45.0505
LY6G6E	0	0	0	0	0	0	0	0
LIX1	0	0	0.0212524	0	0.0422925	0	0	0
OR1E1	0	0	0	0	0	0	0	0
ZDHHC23	1.28973	1.50554	1.16142	2.75761	1.83971	1.62043	1.00962	1.36797
DOCK4	6.57247	3.21784	2.07016	2.99484	1.30811	1.71275	6.02	5.98635
NHP2	181.847	176.428	219.098	197.832	273.991	238.649	166.261	167.797
ABHD16B	2.0154	2.06851	2.20749	1.94593	2.3511	1.80184	2.79967	1.98727
KLF17	0	0	0.013917	0.0162774	0.083068	0	0.0646437	0.0206741
SLFNL1	0.0597726	0.142665	0.142268	0.117176	0.0940457	0.0204789	0.0972158	0.0990676
FAM160A2	6.12172	4.92327	5.08306	4.73696	4.7294	4.77955	5.93417	5.29585
FGD4	1.33365	0.951408	1.4343	1.82448	1.4823	1.3395	1.27871	1.18003
RAB8B	9.65435	6.72163	9.2442	9.68616	11.5475	12.5129	7.90836	8.94733
OSBPL5	7.99558	7.65534	7.05306	6.53945	8.50115	7.10504	6.34806	3.76493
INPPL1	29.8097	30.0494	42.8503	40.5982	35.779	40.5567	35.12	30.4555
TBCB	110.546	111.65	104.97	100.125	109.148	108.589	105.77	102.298
DKFZP434O1614	0	0	0	0	0	0	0	0
DNAJA2	20.2385	14.4742	23.0782	24.0867	23.6347	21.9602	18.448	18.3905
GSPT1	79.463	58.536	64.1527	74.9494	63.7182	63.2448	76.8372	77.2326
ITGA9	0	0.0150626	0.533007	1.08143	0.433882	0.631296	0.00610621	0
ZNF75A	0.929151	1.80744	1.37339	1.49175	2.74087	2.5801	2.04572	3.18227
PPP1CC	41.8924	31.8879	65.5946	69.0896	65.2183	60.6758	46.8047	38.433
MTNR1A	0	0	0.0386052	0.0455976	0	0.423859	0	0
HMGN1	142.402	134.145	144.192	168.153	201.094	193.341	129.957	126.108
CT45A4	0	0	0	0	0	0	0	0
PEX2	14.3017	17.2398	15.044	14.578	14.8206	18.5196	17.6323	12.1289
MPI	13.0164	13.0552	44.2799	31.1833	42.05	39.62	14.1563	12.0764
BRAT1	15.5126	13.2615	13.7363	17.4464	16.5823	15.2661	14.9514	15.1732
LPPR5	1.04633	0.681086	0.129256	0.189329	0.109859	0.213662	1.47168	1.84515
CCL4	0	0	0.0613542	0	0	0	0	0
FDPS	89.4494	94.2768	104.353	91.1155	136.337	131.068	87.8564	79.5597
LTB	0	0	0.0665416	0.238458	0	0.161036	0	0.0980599
USP17L27	0	0	0	0	0	0	0	0
SNTG2	0	0	0.46516	0.488827	0.27995	0.299908	0	0.150255
SRD5A1	21.1711	15.3046	7.31613	9.75218	9.58947	10.2659	15.0564	14.5674
ZSCAN25	4.83504	2.27378	3.44289	4.63235	3.63673	3.90761	4.26694	4.1361
PTGIS	0.607103	0.777105	0.579279	0.473952	0.838539	0.889169	0.813646	0.771883
KCTD3	24.2819	16.5721	21.273	25.4987	22.076	23.486	19.0484	18.2546
2020-09-09	150.384	130.35	67.2188	59.5645	79.8481	67.5949	129.359	117.635
HEATR6	4.5516	2.79508	6.18458	7.0086	5.28284	5.07582	4.3582	3.90017
WDR92	6.4293	5.39656	6.25563	7.58758	6.93482	5.90444	6.33393	5.93072
RAB44	0	0.0230115	0	0	0	0	0	0
MRPS34	73.9523	75.7552	76.2963	77.7499	88.7284	81.7661	76.768	77.9561
ARL6IP4	115.581	129.203	113.878	137.23	145.136	131.941	100.576	111.215
FUZ	0.303612	0.259848	13.0703	13.4241	15.4788	15.6821	0.500981	1.38404
FOXO4	1.80892	1.90279	4.80977	5.05526	4.17053	4.05426	2.61	2.26483
GTF2H2	6.10258	5.51783	19.0827	18.7659	14.1237	14.9307	6.81992	5.28965
AC131097.4	0	0	0	0	0	0	0	0
MOB1A	22.7111	16.8495	11.1909	24.6941	20.0893	20.6632	16.2972	20.4984
IQCD	0.433	0.582371	0.891711	0.945282	1.0977	1.07543	0.686357	0.697248
SLC51B	0	0.331485	0.17445	0.346111	0.230765	0	0.133703	0.0858059
SAMM50	31.379	30.8243	36.085	36.1942	36.9005	33.5603	32.5025	34.6103
CKLF	160.167	141.979	99.1482	101.183	116.944	95.2673	146.216	186.024
PRKCSH	149.401	126.546	159.306	165.506	176.198	181.143	165.33	160.546
SH3BP4	15.548	13.7172	12.2603	14.7744	11.7521	12.4669	19.5327	17.5156
ZNF318	5.81406	3.40312	5.29429	5.8939	3.96217	5.23565	5.18521	4.00587
HSPA1L	0.123445	0.0973699	0.122354	0.143307	0.156461	0.0214563	0.236311	0.13452
CCDC23	10.5039	18.5942	17.9469	26.0811	27.5667	20.6164	7.88153	10.8505
OR4L1	0	0	0	0	0	0	0	0
SIGLEC6	0.02766	0	0	0	0	0	0	0
RP11-62N21.1	0	0	0	0	0	0	0	0
CTD-3148I10.1	0	0	0.0246628	0	0.0980741	0.0302105	0	0
KCNH8	0	0	0	0	0	0.010098	0	0
SPEF1	0.365165	0.17253	0.75386	0.638936	0.599357	0.405654	0.558195	0.491533
C22orf39	12.6285	10.796	19.2507	19.7253	18.0278	19.6612	13.9214	11.4962
ZFYVE19	9.91152	9.15986	7.79609	8.64168	10.0731	9.61543	8.71679	8.69971
PSME4	9.03034	7.16702	11.1392	13.8379	11.0693	9.90684	9.24647	10.3277
CLDN19	0	0	0.030736	0	0	0	0	0
IFT52	15.3925	17.0363	24.4429	22.8471	24.8987	22.2336	13.3465	11.1862
BBIP1	9.5811	10.956	11.87	12.6347	12.6159	11.6012	6.91642	9.75542
RPL28	646.248	620.778	704.744	546.381	714.289	625.375	763.624	551.529
AC139100.2	1.59068	0.471111	0.441631	0.679564	0.763065	0.511014	2.20788	1.68483
MTRNR2L8	0.0973181	0.220424	0.0771362	0.083514	0.210704	0.423456	0.311754	0.25686
IL21R	0.194547	0.127563	0.0890008	0.104135	0.0885334	0.200446	0.264755	0.114758
SLC15A3	1.91996	2.58673	0.53683	0.221002	0.451534	0.730528	1.45009	0.925243
RBMY1D	0	0	0	0	0	0	0	0
WNT16	0	0	0	0.0161869	0.0414918	0	0	0
SLC39A12	0	0	0	0	0	0	0	0
DHRS4	36.5528	32.4603	51.6232	47.5592	50.9297	55.3586	34.6019	32.8918
ZNF280D	2.39024	1.29066	2.96403	3.72245	3.75115	5.38053	2.1151	2.51104
FRMD6	11.286	6.6088	9.85388	12.2739	8.09077	8.0142	9.20435	9.16409
TGM4	0	0	0	0	0.0254229	0	0	0
R3HDM2	35.7547	4.94241	13.4248	10.2991	10.903	11.0976	5.24554	5.91811
CAMTA2	5.65017	4.18979	6.88875	6.14506	6.67446	6.55955	5.44066	4.56074
ZSWIM6	1.36317	0.788638	4.32897	3.79467	2.92528	3.42611	1.6603	1.41909
USE1	17.9409	16.7225	22.2254	17.0619	21.6092	22.9409	18.1927	15.8128
FIP1L1	16.538	13.3337	23.52	23.7619	24.2231	22.7018	18.3541	18.814
ZNF232	2.87811	2.09502	3.11563	3.1191	2.50331	2.58966	2.80149	4.17438
CRNN	0	0	0	0	0	0	0	0
LMAN1	31.6406	20.8415	12.9681	22.4418	20.7702	21.5744	17.9642	24.8473
PCDHB5	0	0	0.0906456	0.128167	0	0	0.0219234	0
SERTM1	0.0136791	0	0.203388	0.23785	0.13489	0.416595	0	0.0604312
PRKCG	0	0.0199355	0.17585	0.0976213	0.294492	0.136719	0.0803375	0
OR4A47	0	0	0	0	0	0	0	0
U82695.9	0	0	0	0	0	0	0	0
C15orf52	3.36872	3.9289	4.30017	2.65993	2.79112	4.13657	4.05207	4.29416
C16orf93	3.31339	2.46385	6.63096	2.72238	6.20761	5.53995	2.56057	1.85285
AP3S2	15.2135	12.5879	27.6618	41.8323	28.5989	22.5941	21.7201	17.928
BAIAP3	0.345593	0.480607	1.92762	0.521916	1.16286	0.804276	0.411979	0.233885
MYO5A	8.93802	5.83298	5.03008	4.82981	3.60889	4.14768	8.18971	6.39635
SLITRK5	0.0385453	0	5.28255	5.34251	4.0019	4.05523	0.0555204	0.0426001
ISG15	53.4837	36.8405	18.4603	18.2485	14.1429	12.2541	82.7477	113.858
NUPR1L	0	0	0	0	0	0	0	0
CDC73	11.0853	8.05556	11.7751	10.5946	11.7939	11.8578	11.3347	8.91123
ZNF654	1.15769	0.780459	1.4962	1.88513	1.58197	1.13003	1.54191	0.960572
GSAP	1.14567	1.06164	0.749438	0.390582	0.677866	0.755342	1.45982	2.17005
KCNK3	13.1401	8.11451	1.22061	0.680171	0.992084	0.818353	13.4006	11.5267
ZNF593	12.0481	12.2129	9.50107	12.8264	10.756	10.3284	11.5553	13.1664
ZNF280C	0.871127	0.800151	3.00251	2.32994	1.97214	2.45097	0.978064	1.28106
DCP1B	2.65551	2.03289	5.26567	5.59009	4.23479	5.59621	3.06333	2.98138
UBAP1L	0.214743	0.0506835	0.106385	0.0418294	0.140924	0.043297	0.122933	0.157521
PKN2	14.9682	8.15317	20.2117	20.7728	16.685	18.7366	15.3317	12.747
POLE4	9.49285	7.75095	18.0463	18.3358	17.4047	17.202	7.84069	9.51504
RGS9	0.376277	0.309921	0.367165	0.442266	0.420174	0.496216	0.248015	0.252097
TAF11	13.5416	11.6829	22.4528	21.8337	23.4658	22.3119	12.7711	11.6119
LOXHD1	0	0	0.0237066	0.0161104	0.0400632	0.0582677	0	0
C14orf105	7.25231	9.04199	5.24956	5.39759	5.72183	4.02498	11.5121	12.3886
ARL4A	13.4426	12.5734	13.0926	13.5443	11.412	12.9383	16.4875	14.4003
MAGEA3	4.17859	3.26483	4.18442	3.80909	4.82826	4.89204	4.51175	5.02476
OR6B2	0	0	0	0	0	0	0	0
POU5F1B	0	0	0	0	0	0	0	0.0116725
T	0	0	0	0	0	0	0	0
BTRC	6.21171	4.51079	8.74611	13.3074	10.0149	8.05808	5.02297	4.89468
ZNF474	0.0236073	0.0334953	0.163783	0.0549341	0.186088	0.172017	0.607879	0
ADCY7	13.9735	7.23218	6.72876	9.42255	6.00635	6.2664	8.82572	9.89041
BNC2	6.75131	5.37609	4.7085	3.8098	2.40013	3.20945	7.64731	6.02596
USP17L22	0	0	0	0	0	0	0	0
FAM228A	0.0265532	0	0.0526284	0.18677	0.358074	0.0322176	0.0609417	0
CSTB	58.733	53.6447	33.9472	35.4148	35.4966	34.817	61.0472	52.2886
SLC25A11	37.5685	36.0586	51.9196	56.7839	50.9824	55.8544	36.9587	39.9723
HLX	6.77133	8.57706	11.6468	12.6741	12.9563	13.9161	11.0691	8.29703
FANCA	13.8529	11.5037	14.4945	15.8935	15.7538	15.6892	14.7393	12.1705
SLPI	0.117318	0.164163	0.348207	0.141463	0	0.138445	0.658566	0.169784
TOX	4.06426	3.03712	1.12602	0.68773	0.945671	1.05476	3.96196	3.20911
IGF2BP2	19.8793	15.2944	19.431	18.6342	18.841	16.9423	19.4602	18.5813
HTRA2	14.8378	14.0045	15.2617	9.96715	15.8856	15.9229	13.1222	11.6877
FSCN2	0.114403	0.176357	0.283423	0.736574	0.42255	0.485519	0.0984123	0.0456714
ZNF449	0.770899	1.53227	4.51107	4.4508	1.95878	1.91337	1.65406	0.76268
PTCD1	8.10633	7.47492	6.62291	8.69705	7.27033	6.07222	8.90204	8.6748
IL15RA	8.41341	6.3752	2.05018	1.80771	0.914828	2.10128	6.51804	7.86223
LCNL1	0.407457	0.614083	0.302848	0.088951	0.0501776	0.092727	0.146155	0.112279
SLC24A1	1.26664	1.33313	2.3247	3.63078	2.34285	2.61224	0.987957	0.895176
MEOX2	0	0	0	0	0	0	0	0
SCGB1D4	0	0	0	0	0	0	0	0
BMF	3.98064	4.00034	14.1818	9.93445	7.4826	8.89614	5.74605	2.63035
LILRB1	0	0	0	0	0	0	0	0
ASTN2	0.283745	0.342234	1.97143	1.92528	1.58533	1.8106	0.554968	0.36194
PAX5	0.396753	0	0.12008	0.468321	0.00481569	0	0	0
ICA1	0	0.0384626	1.74668	2.72293	1.64714	2.72377	0.125197	0.18945
FOXB1	0	0	2.87666	2.55433	1.79401	1.58748	0	0
KIAA1199	1.27496	0.424501	0.172403	0.22673	0.211631	0.319061	0.534867	1.08943
HARS	40.2762	36.3347	38.6725	40.1668	40.2828	38.8798	41.2942	40.305
SLC3A1	2.29458	2.18631	4.30801	4.64138	3.81719	3.55987	3.48075	4.02037
SNX18	1.04718	0.972441	2.77603	3.34862	2.4296	2.53039	1.20693	0.959895
SUSD4	6.05521	7.34486	9.55484	8.0314	6.68579	10.0146	11.7647	10.3619
NDUFAB1	73.8763	68.8379	100.981	110.724	109.791	101.992	82.831	87.5428
ZNF645	0	0	0	0	0	0	0	0
GPR37L1	0	0	0.00632531	0	0.00629538	0.0155805	0	0
KSR1	2.12486	6.38316	9.02651	4.9782	4.21661	5.58894	2.30919	4.1602
CSAD	0.948226	1.06717	2.87391	3.29201	1.66666	2.28645	1.80958	1.01588
ANKRD28	7.73496	5.6692	6.45332	7.50283	6.40356	7.09363	6.75669	6.39236
TMEM25	0.121916	0	4.60738	5.77446	3.60279	4.75809	0.144213	0.196592
OR7C2	0	0	0	0	0	0	0	0
PPCDC	11.3618	16.046	21.0842	19.2736	19.3766	23.2915	16.1977	13.3903
ZNF365	2.25773	2.19097	1.351	1.81375	1.1363	1.29457	2.68315	2.61875
CENPB	42.982	44.1737	28.6708	29.7133	31.9223	29.3208	44.837	44.6736
USF2	50.9918	52.4021	63.1098	68.534	65.2034	59.4942	48.0126	48.0577
DEFB105B	0	0	0	0	0	0	0	0
WDR17	0.749032	0.470914	1.29046	1.39162	0.850026	0.77821	0.732922	0.642394
HRH3	0	0	0.0284625	0	0	0.034826	0	0
CCPG1	5.83603	3.29404	9.20006	13.0142	8.54391	7.47785	5.23817	6.82433
THRSP	0	0	0	0	0.129329	0	0	0
FKRP	5.63208	3.20312	13.1478	8.86729	10.4844	10.6546	5.94411	4.74241
NLRC4	0.0390554	0.0515528	0.0774289	0.0150856	0.0641924	0.0158608	0.0599553	0.0191711
TBC1D9	4.61523	3.68562	5.97874	4.69094	5.53164	5.64196	4.40739	3.18332
GPR123	0	0	0.0125761	0	0	0	0	0
ARL14EPL	0.379463	0.184245	0.168276	0.117904	0.199414	0.163787	0.725829	0.303383
MFSD2B	0	0	0.015517	0	0.0944186	0.0190588	0.0360246	0
TMEM165	38.085	30.4124	45.2545	47.7035	40.6127	41.761	35.1772	36.4753
NFATC2	0.0783974	0.0238137	0.100036	0.0683026	0.0410019	0.0407297	0.0259628	0.0548048
HOXD3	0.853225	0.441953	1.38039	1.30303	0.919336	2.04334	0.862408	0.778661
RANBP10	4.10122	3.29571	6.7989	6.83823	4.87035	5.84396	4.42726	4.70888
TRIM11	8.82219	8.32711	19.3784	20.1899	19.0677	16.9746	11.0799	11.8607
MPC2	40.1531	42.6426	62.9426	52.6466	58.5548	54.3402	51.2057	47.7685
MYH11	0.0612916	0.00871843	0.0416234	0.0779302	0.0552331	0.0448967	0.0353429	0.018067
PPP4R2	16.749	11.8846	26.0251	26.8321	19.9023	20.9111	18.4064	16.1973
LLGL1	16.7525	16.5761	19.6762	17.6653	19.7179	18.6964	16.8381	13.9399
NR2C2AP	19.0784	15.4409	9.49052	13.1505	11.9572	11.5255	17.876	17.6793
IBA57	2.01588	1.14188	4.44174	5.67662	5.02465	4.72796	1.40028	2.78703
SH3RF3	0	0	1.32051	1.97468	1.12231	1.36393	0	0
C1orf116	0.279716	0.377597	0.594767	0.292646	0.455283	0.432643	0.289793	0.291977
EIF3H	162.217	138.684	150.735	149.223	140.429	136.685	151.986	167.878
TRIM60	0	0	0	0	0	0	0	0
HMGA1	44.3335	26.6254	51.8699	71.1557	64.2501	63.4864	50.6285	51.4712
RAD54L	11.3605	9.88185	12.7271	12.1721	13.0364	12.5853	12.9155	9.1204
SNF8	49.9864	49.4691	56.0986	57.8712	66.8524	59.5377	45.8783	42.2873
DESI1	8.15012	6.43437	7.55311	6.61521	8.16086	7.84406	7.74925	7.74944
DDX46	23.647	16.7913	23.9509	29.9102	25.7578	24.1524	22.904	23.0252
KIAA1009	1.7146	1.33641	2.39435	2.52709	1.80536	2.00174	2.24245	1.42157
RCBTB2	1.33522	1.44251	2.52319	2.95949	2.48882	2.19325	1.55729	2.36082
DCAF5	7.17579	5.85566	13.8551	13.311	10.1727	11.7229	8.59207	7.58537
KCND3	0.00565883	0	0.0165644	0.0194801	0.0662138	0.0138216	0	0
SLC30A7	6.22444	3.88805	3.90615	6.03715	3.36546	4.13426	6.5103	4.08538
HIC1	1.21643	1.15611	1.7625	1.4491	1.00291	0.759631	1.31154	1.01765
C9orf170	0	0	0	0	0	0	0	0
CRB2	0.037595	0.0543593	0.0659693	0.0353009	0.0648993	0.0343941	0.0433229	0.083249
NCOR2	44.7928	38.0732	36.9008	33.6018	31.2798	36.1963	36.1509	36.6709
ICAM1	30.7257	26.1961	6.79348	6.79368	9.70588	9.21603	27.7057	29.5908
CNTROB	12.9883	13.2251	13.4101	10.5956	13.3675	12.8428	12.2484	12.0184
PLXDC1	0	0	0.0218886	0.343166	0.177491	0.448244	0	0
ACE	0.0249448	0.0289015	0.699814	0.600692	0.267068	0.466094	0.0805827	0.272812
NIF3L1	18.7964	17.3434	15.5838	16.0457	18.5782	22.24	17.0885	16.6423
DLG3	0.720977	0.631862	5.86872	5.87025	4.95291	5.43765	1.9606	2.39986
NANOG	0	0	0	0	0	0	0	0
EEF1D	515.982	529.976	340.384	319.331	374.022	349.573	501.024	530.78
CHD8	13.2612	9.93485	18.0802	16.1187	14.1447	14.3659	13.8117	12.2198
DEFB121	0	0	0	0	0	0	0	0
PSMC6	50.3345	45.8165	48.3741	61.8368	53.8273	45.3132	52.635	52.9609
SOHLH1	0	0	0	0	0	0	0	0
CCDC27	0	0	0	0	0	0	0	0
GALNT7	15.5729	11.4262	14.3984	19.5615	13.4353	15.5471	16.5755	16.9027
RP11-552I14.1	0	0	0	0	0	0	0	0
OR5D14	0	0	0	0	0	0	0	0
TRIM32	0	0	3.61826	2.97706	2.96975	3.02217	0.0270804	0.0173062
ZNF408	4.09726	3.35444	3.49391	3.47203	3.69314	3.5246	3.71368	4.31786
ZNF544	11.2331	8.00103	3.15558	3.52722	3.76187	2.36497	7.15495	9.52827
CALR3	0	0.110002	0.038494	0	0.152945	0.187845	0.0444514	0.0569709
ACP1	43.1927	36.8293	54.4102	54.5121	51.3787	48.7473	38.9293	43.3642
RFXANK	39.1451	39.0852	54.8256	46.1488	50.2968	46.5199	35.6418	34.5215
MT1H	0.738565	0.252519	0.364306	0.414608	0.178422	0.416037	1.74857	1.00926
C12orf39	0.0253702	0.035987	0.326851	0.295376	0.374918	0.184761	0.291217	0.298289
SUPT3H	12.1907	11.3318	8.32265	12.2119	10.4475	10.3388	11.4614	9.45496
CEP290	5.05398	1.74406	7.43819	7.51224	6.53784	5.39665	3.59392	4.37921
STK25	86.8154	82.0068	113.186	111.701	112.795	111.077	88.4246	76.208
TBR1	0	0	0.0106658	0.0124587	0	0	0	0.0158522
CTLA4	0	0	0	0	0	0	0	0
NKX6-1	0	0.0295405	3.86563	4.06732	2.39824	2.75337	0.0391343	0
KAT6B	2.69454	1.61678	4.70233	4.92858	3.0079	3.23842	2.88129	2.57481
HIST1H3G	0	4.4133	0.370411	0	0.182344	0.216619	0.413977	0.268143
MAMLD1	3.18381	2.48663	1.88729	1.84209	2.73322	2.23043	3.11058	3.26674
CXorf38	8.00658	7.14729	6.97352	4.4405	7.6169	6.58077	6.18393	7.44257
CPN1	0	0	0	0	0	0	0	0
PGLYRP1	0	0.121282	0	0	0	0	0	0
AGBL2	0.248061	0.375415	0.0386422	0.0882567	0.15338	0.198225	0.136238	0.0874403
MSH5	4.0058	3.78483	4.42512	3.31508	4.00172	3.75334	2.92508	2.89681
BMP2	2.30539	1.97284	1.65112	1.69196	1.27372	1.69177	2.1545	2.95134
RMI1	5.44237	3.69069	4.62701	5.77281	4.63036	5.49503	5.49978	4.58277
ZIC4	0	0	0.177278	0	0	0.179862	0	0
CELA1	0.0577072	0	0	0	0	0	0	0
SLIT3	0.0485044	0	0.0863711	0.089713	0.0382769	0.0710099	0.0558902	0.0428845
FAM84B	5.03747	3.6714	8.10528	8.65836	5.31038	5.1423	6.35895	7.3098
JMJD7	4.09772	3.91226	4.04082	3.76254	2.01635	3.3026	3.7507	3.8649
FBXL5	14.033	11.3918	15.431	17.3556	18.6564	14.3399	13.3156	12.5096
FAM160A1	2.68579	2.90833	1.44458	1.67762	0.910389	1.04804	2.76376	1.17209
GNGT1	0.0239004	0	1.08375	1.47059	0.786619	1.77608	0	0.155616
ZNF804B	0	0	0	0	0	0	0	0
SGTA	37.5342	38.0739	36.0952	37.73	36.6689	36.566	40.7021	37.8384
TP53RK	3.23073	2.79287	4.02135	4.5043	3.80944	4.39639	3.42722	3.35838
ABCG4	0.0366403	0	0.398037	0.608845	0.487702	0.245817	0.0258905	0.0539141
IZUMO4	0.548582	0.954275	0.433783	0.830887	0.298389	0.384458	0.806729	0.247153
AFF3	4.60328	3.77998	5.12322	3.80352	2.41378	3.49641	4.88065	4.40227
U2AF1	112.975	106.335	118.979	113.065	136.832	126.298	114.532	105.178
THOC2	14.6211	13.9089	29.7541	30.8448	28.2057	28.5669	16.3702	14.2248
POTEM	0	0.0366005	0.011772	0.0205876	0.00878746	0.0326257	0.0205428	0.0525273
RP11-404P21.8	0	0.263702	0	0.213896	4.58367e-11	0.546578	0	0.00463564
KRTAP2-3	0.574092	0.0952062	0	0	0.0331595	0.242756	0.345323	0.246402
KRT222	2.56667	3.56158	4.89683	4.29675	2.384	4.24	5.04675	6.5419
NFIX	14.9219	13.0131	9.88579	8.51548	8.1617	8.91046	14.9443	13.0182
ATAD3B	29.6306	24.9164	21.2016	22.8299	20.3099	19.9793	27.0106	34.9929
MRO	0	0.244735	0.0285022	0	0	0	0.0329881	0.135552
RP11-477N12.3	0	0	0	0	0	0	0	0
IL36B	0.100999	0.14273	0	0	0	0	0	0
ZCCHC14	5.15686	3.36588	7.0359	9.61756	6.56431	6.40649	4.11855	5.51308
CCDC51	11.9748	10.3731	17.3272	16.7536	16.4836	16.4249	11.5538	14.2214
VAPB	15.8875	13.4366	15.1886	13.4171	15.2008	13.9444	17.6134	16.8196
HIRA	13.0647	10.8673	20.1857	16.9602	18.284	16.6836	12.5729	11.5672
SYT2	0	0.0234662	0.229144	0.120804	0.152048	0.221797	0	0
C8orf58	2.30198	2.53307	4.77414	2.48435	3.52001	2.94495	2.62702	1.60417
WNT8A	0	0	0	0	0	0	0	0
BMP8B	0.610445	0.54087	1.41618	1.98566	2.25312	1.94256	0.416829	0.567097
PEBP1	71.1495	69.517	102.851	113.751	105.783	100.603	76.9988	81.801
LRWD1	25.8811	23.5239	22.9778	23.1225	21.9971	23.3649	24.5847	24.6215
COG3	2.11357	1.86806	4.46409	4.9806	3.9162	3.84388	2.06251	2.00626
SGCZ	0	0	0	0	0	0	0	0
FNDC1	0	0	0.221821	0.289312	0.234259	0.164562	0.00806033	0.0103058
UPK3B	0.0512017	0.386314	0.15295	0.120392	0.0761797	0	0.132847	0
C1orf56	1.60001	1.58642	3.28011	2.82888	2.89431	2.87625	1.83816	1.38594
GLA	21.606	19.8034	53.6868	76.0877	60.8479	59.5331	24.2916	25.2383
BDKRB1	0.0844871	0.054919	0.0558161	0.179529	0.277393	0.273491	0.0323048	0.138418
UGT8	18.6117	12.5666	7.32264	11.0428	8.264	8.34883	18.4371	21.043
CDH17	0.234963	0.0967546	0.625616	0.397141	0.269317	0.15093	0.649181	0.451489
NUCKS1	42.2131	38.9295	86.8358	57.9932	90.8513	92.6483	43.0873	25.5731
SLC6A9	0.0241415	0.107735	1.27457	2.45765	1.98533	1.23691	0.194234	0.0620456
AC004824.2	0	0	0	0	0	0	0	0
ATP8B4	0.00745172	0	0.490418	1.3252	0.485218	0.400557	0	0.353775
PITPNC1	4.87532	2.83364	3.39948	5.147	4.18176	4.42803	5.24116	3.32622
GRPEL1	18.8564	16.2028	13.323	14.4423	15.9532	14.4901	18.7083	19.1255
EP400	5.66908	4.63732	5.00262	5.23339	4.25023	3.75653	4.94949	5.59102
GBA2	8.02439	8.00947	17.9789	16.6345	15.6639	15.269	9.50344	8.2743
VTI1B	23.7871	25.7653	21.7369	23.914	28.165	24.2314	26.2745	25.1861
ITGB5	283.284	228.299	89.2945	88.221	113.351	110.23	184.962	185.445
EIF4B	86.9315	70.7375	186.226	191.078	171.755	193.054	77.9961	85.405
FRS3	1.74539	1.25363	2.89699	2.54215	2.28687	2.85366	1.92766	1.63921
APOLD1	0.783063	0.523971	0.821845	1.10877	1.27211	1.23621	0.46704	0.420872
TM4SF5	0	0	0.175296	0	0	0	0.100096	0
YPEL4	0.246861	0.17825	0.370103	0.528089	0.123551	0.200218	0.289767	0.0404175
SSH2	6.6566	6.05829	7.73548	7.66873	7.30033	5.50726	6.66033	7.91037
CYSLTR1	0	0	0.0689543	0	0.034291	0.0846503	0	0
TBC1D22A	14.9131	13.7043	12.7636	16.0778	14.8766	15.2854	9.81775	11.8843
PRR11	19.4283	13.5182	12.8789	12.8514	28.4277	16.2986	32.761	12.9168
C7orf63	0.869729	0.833213	1.50047	0.878186	1.22978	1.41595	0.65497	1.37471
RGP1	10.5213	7.34646	17.2803	12.6768	11.7899	12.9414	9.84629	8.40053
KLHL3	0	0	0.250715	0.140631	0.206928	0.298	0	0
REEP1	0	0	2.38316	3.82942	3.71502	2.0523	0	0
LGALS12	0	0.14639	0.175898	0.0689887	0.203948	0.125086	0.231791	0
PPP1R1A	6.02651	8.39383	1.42495	2.13939	1.16359	0.925438	8.81582	5.3301
KLHL33	0	0	0	0	0	0	0	0
ZNF280A	0.0426341	0	0.0211272	0.0247811	0.168065	0.0259066	0	0
ALDH4A1	6.16901	6.02851	8.11046	8.02816	6.88032	7.6092	7.70541	8.47152
MMP26	0	0	0	0	0	0	0	0
CCKBR	0	0	0.0857432	0.201212	0.364736	0.0661579	0	0
TNFRSF11B	10.0953	7.31379	3.31664	3.53706	2.96491	2.60658	15.1297	18.5874
PRKAR2B	2.47653	1.82587	4.17566	5.18745	3.51542	3.69601	3.13224	3.4266
ODF2L	7.48467	6.0299	12.827	12.6627	12.3909	10.5096	11.8784	6.5183
TRAF5	0.952345	0.675786	1.27348	0.993055	1.22139	1.10312	1.32298	0.592492
SRCRB4D	0.174431	0.270303	0.392943	0.183966	0.171978	0.250955	0.237179	0.233428
SNAI2	4.51248	3.40529	8.2687	7.29479	7.57095	6.63675	4.88084	3.98165
NEB	0.0225791	0.00625881	0.0872987	0.145836	0.221816	0.119824	0.0431759	0.0713865
DAPK3	71.1325	65.3679	75.6301	72.5236	60.6537	64.6613	63.916	57.3598
GRIP1	0	0.0958408	5.01976	2.73037	1.85378	2.43263	0.460595	0.43617
S100A10	312.398	305.271	251.273	218.494	282.084	245.948	318.076	284.752
CHODL	0	0	0.0349011	0.0680395	0.0400936	0.0449973	0	0
HID1	0.239852	0.465707	3.87628	3.43371	3.58575	2.98431	0.561803	0.534012
LRRC3DN	0	0	0.895504	0.513268	0.969682	0.756732	0	0
LRP2BP	0.0823651	0.0117138	0.138815	0.107881	0.0876515	0.222968	0.0770148	0.135664
ZSCAN5C	0	0	0	0.038075	0	0.0197481	0	0
TCN1	0.577309	0.559882	0.0301091	0.0354425	0	0	0.801208	0.312326
BCKDHA	23.195	28.2851	23.0924	18.1724	25.3249	22.8158	22.4335	20.8533
AL590822.2	0.57361	0.508644	0.639534	0.584033	0.989069	0.551434	0.795888	0.632425
GRB14	9.45891	7.42145	4.80386	4.62849	3.89852	7.53371	7.20011	5.81176
KLK14	0.0499942	0	0.0990501	0.293771	0.0451074	0	0.0570453	0
GCHFR	2.00852	1.84769	16.8951	20.2731	19.263	19.1381	3.71604	1.79527
H2AFY	148.712	131.102	96.2366	142.06	140.113	133.237	109.757	155.989
AMY1A	0.0118478	0	0.0417465	0	0	0.0159736	0	0
SLC13A2	0	0	0.0811703	0.0237929	0.0201781	0	0	0
AHI1	2.6769	1.88752	5.29662	7.69118	5.7065	5.61009	3.87826	2.63391
MSGN1	0	0	0	0	0	0	0	0
AJAP1	9.2986	5.86114	0.45559	0.890459	0.358864	0.0980742	6.90893	9.74097
CD40LG	0	0	0	0	0	0	0	0
PET117	6.40958	4.11354	9.95712	9.9691	10.0652	9.24512	6.74639	7.18608
SLC27A3	1.7693	1.78204	2.39551	2.132	2.09739	2.90365	2.38799	3.13196
TRIM9	9.67417	5.47602	2.62698	4.32494	2.90717	2.67692	4.5939	6.46071
CTD-2260A17.2	0	0	0	0	0	0	0	0
RBM14-RBM4	0.81636	0.967622	0.812663	0.852175	1.08243	0.89733	0.932602	0.834364
DNAJB12	15.2175	16.5509	13.5086	13.7168	13.531	13.1821	15.4914	16.3316
FICD	1.28021	1.5067	1.55978	0.636255	1.35972	2.19638	1.69203	0.961746
ANHX	0	0	0	0	0	0	0	0
PGBD2	0.721247	0.607045	1.31988	1.57693	1.42384	1.29994	0.794646	1.02827
LRRC2	0	0	0	0	0	0	0	0
SPATA20	16.4454	17.2843	17.9846	13.0676	15.4694	14.8036	18.9343	12.9822
PDSS1	5.47065	5.00344	4.43507	5.71411	5.35896	4.8847	3.81127	5.83159
APCDD1	0	0	0.313273	1.57942	0.887751	0.387914	0.141687	0.0167417
FAIM3	0.135944	0.0714369	0.150408	0.238181	0.100379	0.205917	0.0778589	0.105007
C6orf201	0.0530852	0	0	0	0	0	0.060526	0.0776548
RP11-147C23.1	0	0	0	0	0	0	0	0
ZNF8	1.13504	0.995989	1.51356	1.63094	1.05763	1.50513	1.35181	1.15346
FGF6	0	0	0	0	0	0	0	0
IRGM	0.0861677	0.040722	0	0	0	0	0	0
IRF3	46.2011	43.4935	37.2487	39.614	41.4027	38.0444	47.436	43.2711
RNASE4	1.30787	2.30018	10.189	7.04041	7.29039	7.73029	1.79217	1.18551
TBC1D20	10.7248	7.85624	8.78675	9.13776	7.78774	8.28419	10.6891	10.8283
BCKDHB	7.10438	5.27901	11.8482	17.3539	10.9415	11.5433	7.30153	6.76541
PCSK7	22.4857	18.9951	18.6704	13.8479	15.6143	13.5575	20.8573	18.2734
SLC6A5	0	0	0	0	0	0	0	0
SLC25A47	0	0	0	0	0	0	0	0
SYT7	0.66479	0.168151	1.18228	0.624901	1.3182	0.819371	0.101241	0.387866
ARC	0.0109371	0	0.162626	0.291299	0.0970871	0.213358	0	0.0161133
GPR75	0.23864	0.0923703	0.344019	0.277458	0.235175	0.23726	0.149549	0.255231
AL353698.1	0	0	0	0	0	0	0	0
GOSR1	16.5326	12.5595	13.6486	19.0925	12.0001	13.2376	18.0792	14.0912
AC092850.1	0	0	0	0	0	0	0	0
CDH15	0.0155764	0.044254	0.169832	0.307168	0.230364	0.493058	0	0
ACHE	0.0211635	0.174396	1.56117	1.24517	0.895467	1.10223	0.544456	0
S100B	0	0	0	0	0.0634714	0	0	0.100384
PDCD7	7.00635	5.74419	5.82706	8.62147	9.38799	7.1952	3.47162	5.19717
NIPA1	5.69821	3.70463	2.99738	3.6471	2.55964	2.877	5.94363	5.27633
OTUD6A	0	0	0	0	0	0	0	0
TMPRSS12	0	0	0	0	0	0	0	0
ARNTL	5.33555	4.61931	6.01763	6.34495	4.81674	4.4175	4.74953	3.90992
UBE2N	69.6918	53.4905	80.2081	60.1015	82.021	78.1323	70.5681	52.4072
DHX34	6.89761	5.84505	7.20723	8.34186	7.51037	6.82115	7.40506	8.29892
KRTAP19-6	0	0	0	0	0	0	0	0
PGP	13.0161	12.4336	15.7989	16.8654	17.0188	14.6503	12.569	12.0674
INS	0	0	0	0	0	0	0	0
SCGB3A2	0	0	0	0	0	0	0	0
C5orf54	1.04201	0.906494	2.03417	1.98448	1.8381	1.5896	1.41371	1.39665
CCL11	0.0488518	0.0690536	0.0483923	0.0573814	0	0	0.111513	0.0715129
HCFC2	2.14873	1.03828	2.83303	3.06393	2.3282	2.20707	1.95105	1.3412
ANO10	36.5622	30.5571	27.9646	29.3003	28.0046	25.6247	38.4185	43.7501
FGL2	0.0100833	0	0.00999557	0.0116728	0	0.0122972	0	0.0148576
KLHDC1	0.877437	0.295276	0.295814	0.521215	0.195879	0.287641	0.237762	0.137849
FAM118B	11.3447	8.24763	10.2329	5.13992	8.46382	10.4906	13.0227	7.0191
RARA	14.3092	13.5902	11.2213	11.366	9.51872	13.1133	14.5348	11.1405
CLVS2	0	0	0.0352085	0.170941	0.024863	0.0219906	0	0
IGSF21	0	0	0.0590059	0	0.0235493	0	0	0
CLEC7A	0	0	0	0	0	0	0	0
KCNJ8	0.478471	0.400165	3.38508	2.71841	2.68463	2.20818	0.47284	0.878444
CYP4F22	0	0	0.0167698	0.0196362	0	0.0448361	0	0
KIDINS220	8.93298	4.9546	12.4062	12.2901	9.15198	9.95645	8.89332	8.21494
PLXNC1	0.271761	0.0486435	0.658576	1.27109	0.550558	0.639713	0.29856	0.154359
RASGRF2	0.00510764	0	0.141783	0.100331	0.151203	0.118536	0.011784	0.00753239
MAP3K5	4.40631	3.18655	4.42485	3.5747	4.50749	3.99077	4.07087	2.16893
AC142381.1	0	0	0	0	0	0	0	0
ATG4A	3.71344	2.58723	9.87925	13.0356	8.37877	10.5511	3.53936	3.52127
PHF23	30.2591	28.2192	33.3123	34.0134	33.0169	35.929	27.6022	33.3039
MAMDC4	2.75367	2.69722	1.21217	0.83532	1.75541	1.84145	1.50414	1.45491
SLC35A5	5.62552	6.62462	5.07749	7.61729	4.70453	6.84358	6.65614	6.09516
TTC22	0.0130689	0	0.0129545	0	0	0.0159235	0	0
TNPO1	27.6408	17.4289	22.0336	39.6621	25.3315	27.004	17.9039	25.7605
SPOPL	2.4579	1.19523	2.11732	2.16193	2.40431	2.41061	2.07507	1.64145
CD8B	0	0	0	0	0	0	0	0
SEMA6C	0.936684	0.702266	4.13637	2.73941	2.95644	2.39287	0.89747	0.689458
NLRX1	5.10853	5.30581	7.28288	7.80165	6.98229	6.91079	6.88391	6.12498
HTR7	0.0436829	0.0206656	0.101032	0.0331903	0.0554749	0.0177139	0.0335165	0.0643174
CANT1	49.116	39.64	31.8582	34.2146	33.5298	30.0033	43.8055	42.7435
RER1	110.545	104.784	61.7318	68.4355	71.0361	73.6942	114.141	110.406
SAG	0	0	0	0	0	0	0	0
TCTE3	0	0	0	0	0	0.0932796	0	0
C1orf110	0	0	0	0	0	0	0	0
FAM9A	0	0	0	0	0	0	0	0
NDUFA4	59.119	66.4965	53.0466	68.506	63.8606	57.6939	61.8172	71.9406
SLC24A3	0.0109936	0	0.0108977	0	0.0108431	0.026807	0.0379908	0
HTR3E	0	0	0	0	0	0	0	0
GPRC5D	0.12409	0	0.202993	0.0732424	0	0.0744594	0.210521	0.0906223
RNASE6	0	0	0	0	0	0	0.170943	0
ZNF714	4.79643	3.42116	10.1562	8.73589	6.84351	8.45498	4.77307	5.0686
DNAJC12	1.00276	0.990756	7.48959	8.71123	7.93111	8.08376	0.894128	0.501226
MANBA	9.78413	9.18075	7.66128	8.30877	6.67244	6.58817	10.8039	10.7188
[truncated: 18,113 more rows]
