# Supplementary material for: Epigenomic charting and functional annotation of risk loci in renal cell carcinoma
Source: Nat Commun. 2023 Jan 21;14:346. doi: 10.1038/s41467-023-35833-5 (PMC9867739; doi:10.1038/s41467-023-35833-5)
Supplement: Supplementary file 18 — Supplementary Data 15 [file 41467_2023_35833_MOESM18_ESM.xlsx]

## Sheet: Supplementary Data 15
Supplementary Data 15: 786O-FOXI1oevsWT.deseq
id	baseMean	log2FoldChange	lfcSE	stat	pvalue	padj
IGFN1	2350.35	-4.57332	0.138465	-33.0286	3.15416e-239	4.54861e-235
CKB	2451.85	7.77814	0.252802	30.7678	7.07466e-208	5.10118e-204
H1F0	2367.29	3.67525	0.120986	30.3776	1.08588e-202	5.21983e-199
KCTD12	1705.87	4.29629	0.141544	30.353	2.29558e-202	8.27613e-199
AMOT	1536.5	4.55566	0.156107	29.183	3.18521e-187	9.18679e-184
GSTP1	1429.31	4.5086	0.156108	28.8812	2.0552e-183	4.93968e-180
ITGA3	18081.6	-2.55014	0.0996203	-25.5986	1.5831e-144	3.26141e-141
ZNF703	1357.02	3.71909	0.145548	25.5524	5.16243e-144	9.30592e-141
GLUL	952.283	4.36875	0.177285	24.6425	4.42784e-134	7.09487e-131
MDK	1085.62	6.83418	0.277454	24.6318	5.76973e-134	8.32053e-131
HTRA1	3483.37	-2.61677	0.109978	-23.7936	3.88934e-125	5.09892e-122
PLEC	14623	-2.20734	0.0943474	-23.3958	4.71404e-121	5.66509e-118
TFPI2	3705.87	-2.73377	0.117975	-23.1724	8.64441e-119	9.58931e-116
FOXC1	753.054	4.17845	0.182325	22.9175	3.10619e-116	3.1996e-113
NUP210	848.907	3.72536	0.163402	22.7987	4.72045e-115	4.53824e-112
IGFBP4	1413.06	3.32455	0.147075	22.6044	3.91885e-113	3.53211e-110
COL7A1	5912.11	-2.40357	0.106451	-22.5791	6.95897e-113	5.90325e-110
FOSL1	1566.3	-3.52578	0.16018	-22.0113	2.24452e-107	1.79824e-104
NID1	965.707	7.37535	0.344853	21.387	1.76639e-101	1.34069e-98
PHLDA1	1987.98	-3.30563	0.162007	-20.4042	1.53387e-92	1.10599e-89
AHNAK	10436.8	-2.09994	0.103558	-20.278	2.01212e-91	1.38175e-88
WNT7B	1077.47	-3.36383	0.166974	-20.1459	2.92452e-90	1.91703e-87
PARP1	6669.76	2.15862	0.109212	19.7654	5.90831e-87	3.70451e-84
IGF2BP1	633.449	6.68808	0.34036	19.65	5.77632e-86	3.47085e-83
FHL1	1415.14	2.46538	0.125513	19.6424	6.72026e-86	3.87651e-83
PLS3	4806.09	1.97087	0.10078	19.5561	3.6611e-85	2.03064e-82
CAPG	4063.39	-2.45568	0.126339	-19.4373	3.7344e-84	1.99459e-81
KCNK3	742.185	-3.77232	0.195694	-19.2766	8.4385e-83	4.34613e-80
RELN	1354.19	-2.97442	0.156612	-18.9923	1.97432e-80	9.81784e-78
PAX8	2029.35	-2.35434	0.125357	-18.781	1.07948e-78	5.18908e-76
SQSTM1	5469.47	-1.8621	0.0992685	-18.7582	1.65793e-78	7.71257e-76
SDC1	2681.51	-1.97732	0.106407	-18.5826	4.44689e-77	2.00402e-74
ISYNA1	537.27	3.59718	0.193762	18.5649	6.176e-77	2.69891e-74
WSCD1	1193.9	-3.05951	0.164856	-18.5587	6.93273e-77	2.9405e-74
AK5	750.427	-3.11302	0.168739	-18.4488	5.33282e-76	2.19727e-73
ATP6V0D2	431.883	5.26968	0.285857	18.4347	6.91945e-76	2.77182e-73
S100A16	1937.31	-2.1029	0.114611	-18.3482	3.4133e-75	1.33036e-72
FN1	59991.8	-1.842	0.10106	-18.2267	3.16731e-74	1.20199e-71
PTK7	567.176	3.27083	0.180065	18.1648	9.81065e-74	3.62768e-71
KRT8	6273.76	-1.92111	0.105935	-18.1347	1.69475e-73	6.10998e-71
SERPINE1	2370.17	-2.51555	0.13951	-18.0313	1.10593e-72	3.8899e-70
LPXN	684.724	-3.2079	0.179336	-17.8877	1.47071e-71	5.0498e-69
NME4	729.565	3.08398	0.172665	17.8611	2.36992e-71	7.94805e-69
MYH9	20818.2	-1.64618	0.0931526	-17.6718	6.91019e-70	2.26481e-67
TLE4	850.579	2.56238	0.146255	17.52	1.00871e-68	3.23257e-66
TFRC	4413.26	-2.19922	0.127282	-17.2783	6.85378e-67	2.14866e-64
FLNA	29912.9	-1.56014	0.0911073	-17.1242	9.78884e-66	3.00351e-63
TNFRSF12A	2632.27	-1.91081	0.111985	-17.063	2.79616e-65	8.4007e-63
KCNMA1	1901.22	-2.13661	0.125295	-17.0527	3.33652e-65	9.81959e-63
SLC43A3	1314.71	-2.18391	0.128683	-16.9712	1.34103e-64	3.86781e-62
EPHB4	351.897	4.28101	0.253164	16.91	3.79649e-64	1.07351e-61
ID4	339.846	5.02665	0.299194	16.8006	2.41465e-63	6.69646e-61
HMOX1	829.939	-2.54148	0.153419	-16.5656	1.23445e-61	3.35887e-59
EPHB1	565.909	-2.82175	0.170359	-16.5635	1.27865e-61	3.41471e-59
CD82	1363.55	-2.57139	0.155387	-16.5483	1.64687e-61	4.31809e-59
GPR56	2779.41	-1.73213	0.105396	-16.4345	1.08307e-60	2.78911e-58
C5orf45	2548.44	-1.78109	0.108436	-16.4253	1.26033e-60	3.18863e-58
AHNAK2	932.791	-2.26443	0.138184	-16.3871	2.36431e-60	5.87857e-58
PLIN2	1614.05	-1.90875	0.11667	-16.3603	3.67467e-60	8.98177e-58
ITGB5	6686.13	-1.57839	0.0965007	-16.3563	3.92432e-60	9.4321e-58
EPAS1	2275.44	-1.97098	0.120734	-16.325	6.55054e-60	1.54861e-57
TRNP1	1224.98	-2.24426	0.137733	-16.2943	1.08378e-59	2.52084e-57
TGM2	5028.05	-2.33872	0.144112	-16.2284	3.17397e-59	7.26537e-57
NGFRAP1	2164.94	1.8427	0.115234	15.9909	1.47811e-57	3.33059e-55
FAM129B	5270.9	-1.58955	0.0994627	-15.9814	1.72288e-57	3.82242e-55
NDRG1	6081.83	-1.58083	0.0997416	-15.8493	1.42228e-56	3.10768e-54
CENPV	297.302	4.78841	0.30311	15.7976	3.23181e-56	6.9561e-54
ITPR3	3018.92	-1.79946	0.114104	-15.7703	4.9798e-56	1.05608e-53
TGFA	1514.76	-2.30366	0.147018	-15.6693	2.45409e-55	5.12904e-53
SEC14L6	1009.17	-2.06075	0.131934	-15.6196	5.35736e-55	1.10369e-52
CBS	849.703	2.40026	0.154389	15.5468	1.67128e-54	3.39458e-52
MARCKSL1	2552.3	1.68028	0.108935	15.4245	1.11943e-53	2.24213e-51
CTSD	13856.3	-1.91193	0.123994	-15.4196	1.20942e-53	2.38919e-51
SLAIN1	313.435	5.93723	0.386476	15.3625	2.92254e-53	5.6954e-51
HPCAL1	1974.05	-1.86768	0.121842	-15.3288	4.91333e-53	9.44735e-51
CXorf57	462.86	2.85807	0.186912	15.291	8.78563e-53	1.66707e-50
KRT19	2498.64	-1.88181	0.123795	-15.201	3.48503e-52	6.52697e-50
GPNMB	247.38	-5.74536	0.378141	-15.1937	3.89397e-52	7.19935e-50
SIK1	983.252	-2.34591	0.155013	-15.1337	9.71455e-52	1.77334e-49
RIN1	394.831	-2.95517	0.196627	-15.0293	4.71813e-51	8.50502e-49
NAV2	751.461	-2.72689	0.181563	-15.019	5.51327e-51	9.81566e-49
RBM23	540.765	2.55027	0.170574	14.9511	1.53138e-50	2.69318e-48
AXL	2251.1	-1.91279	0.127977	-14.9463	1.64633e-50	2.86044e-48
DUSP5	537.018	-2.94062	0.198101	-14.844	7.60727e-50	1.30601e-47
SEPP1	288.081	4.14343	0.279407	14.8294	9.45852e-50	1.60472e-47
TUBB3	1911.28	-1.83154	0.123991	-14.7716	2.23413e-49	3.74632e-47
OCIAD2	961.424	-2.09845	0.142134	-14.7639	2.50427e-49	4.15104e-47
MMP14	4891.26	-1.56244	0.106194	-14.7131	5.31384e-49	8.70806e-47
ICOSLG	556.514	-2.45495	0.166897	-14.7093	5.61476e-49	9.04749e-47
PEG10	2879.01	-1.62906	0.110753	-14.709	5.64645e-49	9.04749e-47
TRIB3	1142.82	-1.87926	0.1288	-14.5906	3.22463e-48	5.11016e-46
FAM69B	318.207	3.39709	0.233238	14.5649	4.6967e-48	7.36208e-46
SLC16A3	5819.01	-1.49213	0.102568	-14.5477	6.03663e-48	9.36067e-46
SLC38A5	1589.27	-1.73001	0.11913	-14.522	8.78646e-48	1.34797e-45
CCND1	6280.74	-1.69027	0.11653	-14.505	1.12639e-47	1.70985e-45
AJAP1	215.02	-5.53658	0.384218	-14.41	4.47629e-47	6.72422e-45
DPP7	1214.78	-2.02675	0.141496	-14.3238	1.55438e-46	2.3109e-44
SLC37A2	392.934	-3.49628	0.244363	-14.3077	1.95795e-46	2.88118e-44
FAM129A	915.167	-2.58889	0.181029	-14.301	2.15663e-46	3.14149e-44
SESN3	240.797	4.80569	0.336056	14.3003	2.17884e-46	3.14211e-44
DRAP1	2677.16	-1.49968	0.10531	-14.2407	5.12322e-46	7.31504e-44
VIM	29963.4	-1.34624	0.0946775	-14.2192	6.96421e-46	9.84616e-44
AMIGO2	1456.45	-2.16414	0.152388	-14.2015	8.96455e-46	1.25512e-43
CHST3	1256.79	-1.76637	0.124679	-14.1673	1.4599e-45	2.02435e-43
LMNA	4780.58	-1.63938	0.115744	-14.1638	1.53388e-45	2.10668e-43
JAM3	258.298	5.81402	0.411184	14.1397	2.16199e-45	2.94133e-43
HMGN5	415.523	2.68489	0.190481	14.0953	4.05874e-45	5.4702e-43
DOPEY2	630.11	-2.48217	0.176294	-14.0797	5.06243e-45	6.75974e-43
BAI2	268.482	3.58952	0.255055	14.0735	5.52562e-45	7.31055e-43
STMN3	947.461	-1.88489	0.134159	-14.0497	7.73792e-45	1.01444e-42
MTSS1	1262.53	-2.12219	0.151673	-13.9919	1.7478e-44	2.27072e-42
NOV	195.824	-5.01953	0.359482	-13.9632	2.61366e-44	3.36532e-42
HLA-A	18150.1	-1.36227	0.0977865	-13.9311	4.09994e-44	5.23232e-42
CCDC8	231.453	4.08569	0.29551	13.8259	1.77875e-43	2.25012e-41
MAL2	322.354	-2.85543	0.206803	-13.8075	2.29643e-43	2.87972e-41
PLAU	894.898	-2.28235	0.165404	-13.7986	2.59816e-43	3.23e-41
HSD3B7	393.058	-2.64393	0.192308	-13.7484	5.20646e-43	6.41729e-41
GPC1	2543.73	-1.66917	0.122231	-13.6558	1.86305e-42	2.27686e-40
BCOR	1146.9	1.90956	0.139856	13.6538	1.91712e-42	2.32327e-40
KHDRBS3	452.637	-2.65154	0.194825	-13.6098	3.49996e-42	4.20607e-40
FABP5	749.589	-2.09918	0.154317	-13.603	3.84428e-42	4.58169e-40
FAM102A	572.497	-2.27793	0.167877	-13.5691	6.10861e-42	7.22068e-40
LAMA3	2014.11	-1.53428	0.113328	-13.5384	9.28014e-42	1.08804e-39
EPB41	951.339	1.86909	0.138231	13.5215	1.16788e-41	1.35822e-39
ICAM1	763.145	-1.92864	0.142763	-13.5094	1.37721e-41	1.58886e-39
NCEH1	994.205	-2.25259	0.167174	-13.4746	2.20827e-41	2.52741e-39
MGLL	2484.92	-1.50716	0.112002	-13.4565	2.81833e-41	3.20025e-39
BIRC3	651.403	-2.21916	0.165344	-13.4215	4.52518e-41	5.09825e-39
SMARCA1	1409.97	1.66235	0.124479	13.3545	1.11546e-40	1.24698e-38
BRI3	1391.37	-1.61067	0.120697	-13.3447	1.27164e-40	1.41064e-38
NPC1	1938.02	-1.63067	0.122411	-13.3212	1.74172e-40	1.91735e-38
GNG11	2935.73	-1.66126	0.124793	-13.3122	1.9664e-40	2.14829e-38
DHFR	1440.95	1.66163	0.125122	13.2801	3.01909e-40	3.27355e-38
BTG2	215.093	4.24361	0.320117	13.2564	4.14044e-40	4.45592e-38
CYFIP2	572.69	2.19467	0.165967	13.2235	6.41662e-40	6.85437e-38
FBN2	290.486	6.85754	0.518703	13.2206	6.67577e-40	7.07878e-38
DSP	594.005	8.74174	0.663142	13.1823	1.10951e-39	1.1679e-37
KIF7	301.574	3.06827	0.232977	13.1698	1.30914e-39	1.36805e-37
COX7C	1273.78	1.67157	0.127148	13.1467	1.77779e-39	1.84443e-37
PEA15	2764.91	-1.3753	0.104948	-13.1046	3.09897e-39	3.19216e-37
TP53I11	242.933	6.31079	0.481903	13.0956	3.49117e-39	3.57065e-37
PSAP	15677.8	-1.33553	0.102459	-13.0349	7.75052e-39	7.87114e-37
TMBIM1	1055.82	-1.68521	0.129358	-13.0275	8.53592e-39	8.60815e-37
HAS3	1212.84	-1.95509	0.150396	-12.9996	1.23033e-38	1.23213e-36
ACP5	167.26	-4.35517	0.335079	-12.9974	1.2651e-38	1.2582e-36
SEL1L3	1513.11	-1.72537	0.13322	-12.9513	2.31107e-38	2.28274e-36
ALDH2	202.848	3.93266	0.303756	12.9468	2.45095e-38	2.40443e-36
FAH	820.644	-1.80837	0.13996	-12.9206	3.44237e-38	3.35422e-36
RHOU	291.311	7.02035	0.543924	12.9069	4.11718e-38	3.98483e-36
CELSR3	237.08	3.56136	0.27633	12.888	5.25706e-38	5.05413e-36
BEX4	397.424	7.87957	0.611688	12.8817	5.70841e-38	5.45172e-36
CLDN1	646.953	-2.5254	0.19608	-12.8794	5.87879e-38	5.5775e-36
MBP	629.925	-2.07691	0.161352	-12.8719	6.4802e-38	6.1079e-36
BTBD3	430.746	2.37019	0.184839	12.823	1.21928e-37	1.14177e-35
PFKP	6290.19	-1.21734	0.094968	-12.8184	1.29365e-37	1.2036e-35
RAC3	427.271	2.76317	0.21581	12.8037	1.56348e-37	1.44532e-35
DTNA	195.11	3.94944	0.310048	12.7382	3.62833e-37	3.33275e-35
AGRN	10818.1	-1.20056	0.0943107	-12.7298	4.039e-37	3.68649e-35
ARHGAP22	496.389	-2.41757	0.190237	-12.7082	5.32688e-37	4.83138e-35
PLOD3	1939.17	-1.4527	0.114495	-12.6879	6.90243e-37	6.22125e-35
ROBO1	625.961	2.19354	0.173026	12.6775	7.88298e-37	7.0609e-35
CSNK1E	2440.98	1.46401	0.115586	12.666	9.12926e-37	8.12673e-35
HEY1	338.706	2.67536	0.211423	12.654	1.06289e-36	9.40366e-35
CAPN2	4928.49	-1.44046	0.114087	-12.626	1.51866e-36	1.33541e-34
TSPAN6	550.289	2.07749	0.165317	12.5667	3.21873e-36	2.81317e-34
TUBA1C	6365.97	-1.34045	0.106832	-12.5474	4.10996e-36	3.57046e-34
MICAL2	1709.61	-2.12275	0.16929	-12.5392	4.55742e-36	3.93548e-34
PTRF	4815.87	-1.28297	0.10245	-12.5229	5.59552e-36	4.80316e-34
ARPC1B	2115.31	-1.47545	0.117857	-12.519	5.87904e-36	5.01666e-34
PLAT	180.832	4.35136	0.348366	12.4908	8.38148e-36	7.10996e-34
COL4A5	228.726	3.37264	0.270422	12.4718	1.06424e-35	8.97512e-34
DPP4	1298.85	-1.59999	0.128337	-12.4672	1.12766e-35	9.45464e-34
HES4	643.776	1.95559	0.157129	12.4458	1.47408e-35	1.22877e-33
RPS6KA4	1071.89	-1.62493	0.130732	-12.4295	1.80774e-35	1.49824e-33
ECE1	2609.3	-1.52263	0.122919	-12.3873	3.06262e-35	2.52377e-33
PHLDA2	368.912	-2.68998	0.217239	-12.3826	3.24761e-35	2.66101e-33
ETS1	1217.35	-1.67887	0.135782	-12.3644	4.07317e-35	3.3186e-33
MZT1	680.325	1.85621	0.150544	12.33	6.24569e-35	5.06006e-33
RPRD1A	905.31	1.76062	0.142812	12.3282	6.38351e-35	5.14283e-33
LIMK1	2132.68	-1.3844	0.112459	-12.3102	7.97875e-35	6.39231e-33
EVA1A	450.815	-2.24398	0.182311	-12.3085	8.15047e-35	6.49381e-33
ZNF503	1050.56	1.60162	0.1306	12.2636	1.42111e-34	1.12604e-32
HSPA8	18815.1	-1.15397	0.0941086	-12.2621	1.44667e-34	1.14002e-32
SLC52A2	1405.58	-1.49033	0.121585	-12.2575	1.53182e-34	1.20056e-32
TMSB4X	7523.51	-1.29991	0.106098	-12.252	1.63953e-34	1.27804e-32
FHL2	1329.88	-1.53404	0.125251	-12.2478	1.72694e-34	1.33893e-32
MLPH	365.515	-2.47075	0.20193	-12.2357	2.00492e-34	1.54614e-32
SPTAN1	4123.58	-1.2352	0.100999	-12.2298	2.15504e-34	1.65307e-32
SERPINA1	1414.39	-1.5158	0.124017	-12.2226	2.35442e-34	1.79646e-32
CCT5	7196.57	-1.1862	0.097202	-12.2035	2.97921e-34	2.26122e-32
H3F3A	2196.39	1.39029	0.114087	12.1862	3.6807e-34	2.77903e-32
EFHD1	182.215	3.85186	0.316135	12.1842	3.7727e-34	2.83365e-32
SALL2	284.503	2.85764	0.234976	12.1614	4.9896e-34	3.72824e-32
REEP2	180.692	3.96335	0.326212	12.1496	5.76306e-34	4.28397e-32
MSN	9866.69	-1.31803	0.108544	-12.1428	6.26417e-34	4.6326e-32
SLIT2	387.315	8.12888	0.669566	12.1405	6.44119e-34	4.7392e-32
NR2F1	281.826	2.73798	0.225882	12.1213	8.14819e-34	5.96472e-32
TRIM56	599.591	-1.89811	0.156909	-12.0968	1.0975e-33	7.99346e-32
PODXL2	165.221	4.7506	0.393298	12.0789	1.36565e-33	9.89651e-32
PTDSS1	1644.96	-1.43971	0.119629	-12.0347	2.33423e-33	1.6831e-31
EN2	222.219	6.63143	0.551303	12.0286	2.51284e-33	1.80287e-31
PICK1	161.788	4.88697	0.407388	11.9959	3.73484e-33	2.66634e-31
SYTL2	533.459	-1.95354	0.163057	-11.9808	4.48144e-33	3.18359e-31
SCML1	460.122	2.15214	0.179824	11.968	5.2281e-33	3.69581e-31
MET	4824.55	-1.59761	0.133504	-11.9668	5.305e-33	3.73187e-31
ZBTB38	2044.55	-1.65767	0.138757	-11.9465	6.76788e-33	4.73784e-31
TEAD2	189.007	6.06711	0.507873	11.9461	6.80283e-33	4.73931e-31
COTL1	1792.38	-1.44347	0.121009	-11.9286	8.40218e-33	5.82538e-31
C1orf21	167.833	4.2268	0.354655	11.9181	9.52845e-33	6.57463e-31
MDM2	818.533	1.69189	0.142211	11.897	1.22614e-32	8.42005e-31
GDF15	218.178	-3.10035	0.260617	-11.8962	1.239e-32	8.46808e-31
METTL7A	185.818	6.04294	0.508389	11.8864	1.39223e-32	9.47042e-31
AHRR	179.08	3.81792	0.321456	11.877	1.55936e-32	1.05576e-30
ARID3A	312.726	2.68182	0.226088	11.8618	1.86896e-32	1.25946e-30
MBNL3	159.567	4.95859	0.4184	11.8513	2.11861e-32	1.42105e-30
SMOX	1375.43	-1.62097	0.136935	-11.8375	2.49858e-32	1.66815e-30
RAB31	168.096	4.05167	0.342344	11.8351	2.57037e-32	1.70817e-30
HLA-B	8398.08	-1.2063	0.102015	-11.8248	2.90688e-32	1.92294e-30
CD44	4441.36	-3.45954	0.293007	-11.807	3.59097e-32	2.36463e-30
UBR4	1752.22	-1.36624	0.115791	-11.7992	3.93982e-32	2.58255e-30
CHCHD10	229.658	6.87113	0.582764	11.7906	4.36449e-32	2.84798e-30
SNX19	671.958	-1.8249	0.155257	-11.754	6.73265e-32	4.37349e-30
AIM1	1343.98	-1.53234	0.130393	-11.7517	6.9213e-32	4.47588e-30
KLF6	1254.63	-1.47401	0.125458	-11.749	7.14197e-32	4.59796e-30
NME3	285.9	2.67256	0.227498	11.7476	7.26234e-32	4.65468e-30
ANPEP	1632.36	-1.83514	0.156368	-11.736	8.33365e-32	5.31768e-30
DYNC1H1	4671.02	-1.21045	0.103145	-11.7355	8.38466e-32	5.32666e-30
MAPKAPK3	1761.84	-1.51585	0.129622	-11.6944	1.36186e-31	8.61375e-30
HNRNPA1	12179.3	1.07674	0.0921001	11.6909	1.41797e-31	8.92947e-30
FLNC	3281.72	-1.46759	0.125571	-11.6874	1.47871e-31	9.27154e-30
UPP1	634.673	-1.75291	0.150312	-11.6618	1.99826e-31	1.24748e-29
PSMD2	5181.53	-1.39696	0.119881	-11.653	2.21619e-31	1.37757e-29
SBK1	158.292	5.42234	0.466176	11.6315	2.84955e-31	1.76366e-29
CDH13	795.159	-1.82194	0.156785	-11.6207	3.23648e-31	1.99458e-29
PLP2	937.668	-1.53786	0.132422	-11.6134	3.52444e-31	2.16281e-29
CTSB	3768.49	-1.15991	0.100118	-11.5855	4.88141e-31	2.98283e-29
SULF2	182.804	3.42034	0.29524	11.585	4.912e-31	2.98886e-29
HABP2	433.721	-2.22945	0.192637	-11.5733	5.62633e-31	3.40913e-29
SV2A	206.336	3.10274	0.268636	11.55	7.38256e-31	4.45455e-29
CTSA	2634.56	-1.22733	0.106363	-11.5391	8.37747e-31	5.03381e-29
DMKN	201.726	3.12826	0.271631	11.5166	1.08843e-30	6.48608e-29
SPTBN1	5357.36	-1.32813	0.115321	-11.5168	1.08589e-30	6.48608e-29
SOX12	850.447	1.63033	0.141611	11.5127	1.13864e-30	6.75732e-29
2022-09-09	4458.47	-1.16637	0.101339	-11.5095	1.18153e-30	6.98311e-29
JAG2	178.524	3.48721	0.303028	11.5079	1.20413e-30	7.08764e-29
FGFR2	223.183	3.07526	0.267406	11.5003	1.31404e-30	7.70313e-29
PLEKHA6	634.115	-1.92907	0.167858	-11.4923	1.44256e-30	8.42234e-29
SYNJ2	2331.85	-1.32645	0.115571	-11.4773	1.71473e-30	9.97099e-29
SHH	128.932	-4.83835	0.42169	-11.4737	1.78817e-30	1.03563e-28
ENO1	33234.5	-1.1865	0.103416	-11.473	1.80252e-30	1.03976e-28
LAGE3	431.697	2.128	0.185684	11.4603	2.08727e-30	1.19922e-28
GALNT10	1626.89	-1.40633	0.122877	-11.445	2.49033e-30	1.42512e-28
SLC22A23	302.896	2.53024	0.221085	11.4446	2.50119e-30	1.42568e-28
ARHGEF25	254.651	2.71874	0.237839	11.431	2.92658e-30	1.66158e-28
GSDMD	558.15	-1.85511	0.162617	-11.4078	3.82167e-30	2.16127e-28
LIF	503.444	-2.01015	0.176275	-11.4035	4.01757e-30	2.26318e-28
CD68	394.604	-2.23692	0.19651	-11.3833	5.0665e-30	2.84296e-28
CHDH	145.436	4.87659	0.428774	11.3734	5.67659e-30	3.17295e-28
TUBA4A	1479.78	-1.37906	0.121374	-11.362	6.46192e-30	3.59797e-28
SNTB1	1024.17	-1.69709	0.149376	-11.3612	6.52272e-30	3.61785e-28
FBXL3	570.036	1.82395	0.160791	11.3436	7.97867e-30	4.40844e-28
SPATS2L	1588.41	-1.34295	0.118474	-11.3354	8.7657e-30	4.82482e-28
MACF1	2808.2	-1.35518	0.119629	-11.3282	9.51503e-30	5.21735e-28
FTL	14969.9	-1.32419	0.117223	-11.2963	1.36826e-29	7.47412e-28
LAMB1	3450.83	-1.35288	0.120012	-11.2728	1.78693e-29	9.72425e-28
HIPK2	5082.89	-1.25101	0.111071	-11.2631	1.99637e-29	1.08232e-27
PFKFB3	2018.1	-1.29346	0.114847	-11.2625	2.00984e-29	1.08554e-27
TMEM51	701.917	-1.71169	0.152024	-11.2594	2.08267e-29	1.12068e-27
TCEAL8	483.482	1.91516	0.170225	11.2508	2.29537e-29	1.23054e-27
TBC1D4	542.365	1.83926	0.163502	11.2492	2.33789e-29	1.24409e-27
SEMA4B	3425.38	-1.2888	0.114566	-11.2494	2.33294e-29	1.24409e-27
HJURP	1383.82	-1.49054	0.13281	-11.2231	3.14064e-29	1.66512e-27
TM7SF2	227.626	3.14153	0.280721	11.1909	4.51677e-29	2.38595e-27
ARL10	520.315	1.8824	0.168441	11.1754	5.37976e-29	2.83144e-27
TMEM54	1267.06	-1.48393	0.132806	-11.1737	5.48393e-29	2.87577e-27
LBR	1470.5	1.40192	0.125497	11.1709	5.65855e-29	2.95659e-27
PLAUR	435.482	-2.42126	0.216782	-11.1691	5.77506e-29	3.00657e-27
G0S2	351.735	-2.85146	0.255321	-11.1682	5.83792e-29	3.02837e-27
YPEL3	153.712	4.07933	0.366013	11.1453	7.54631e-29	3.90055e-27
FLNB	3995.3	-1.21261	0.108837	-11.1416	7.87134e-29	4.05402e-27
ACTN1	5572.91	-1.23118	0.110549	-11.137	8.28753e-29	4.25318e-27
ZNF24	1051.6	1.4986	0.134862	11.1121	1.0958e-28	5.60375e-27
JUP	255.502	7.53019	0.678121	11.1045	1.19295e-28	6.07897e-27
NPTXR	830.299	-1.53433	0.138196	-11.1026	1.21882e-28	6.18894e-27
TUBB2B	230.126	2.91698	0.262852	11.0974	1.29108e-28	6.53289e-27
SIRPA	2106.5	-1.28419	0.115751	-11.0945	1.33402e-28	6.72655e-27
DSC2	328.693	2.32749	0.209866	11.0904	1.39717e-28	7.02042e-27
MT-CO2	19478.6	1.39666	0.125975	11.0868	1.45421e-28	7.28167e-27
WDR1	5172.44	-1.08799	0.0983875	-11.0582	2.00022e-28	9.98104e-27
GAS1	139.759	5.25747	0.476296	11.0382	2.49875e-28	1.24257e-26
VEGFA	4070.56	-1.48284	0.134411	-11.0321	2.67628e-28	1.32627e-26
UNC5B	138.592	5.20628	0.473029	11.0063	3.56488e-28	1.76059e-26
PLAGL1	607.226	1.72931	0.157339	10.9909	4.22457e-28	2.07927e-26
CLIC1	4056.49	-1.11763	0.101755	-10.9835	4.58904e-28	2.25097e-26
NAV1	1047.06	-1.45968	0.132989	-10.9759	4.98827e-28	2.4385e-26
IRAK1	3932.52	-1.17228	0.106831	-10.9732	5.14217e-28	2.50524e-26
PARP12	251.71	-2.45859	0.224072	-10.9723	5.19336e-28	2.52166e-26
STC2	985.466	-1.60803	0.146594	-10.9693	5.37055e-28	2.59895e-26
NRARP	177.24	3.17626	0.289643	10.9661	5.56104e-28	2.68213e-26
GRB10	1484.5	-1.44935	0.132199	-10.9634	5.72837e-28	2.75363e-26
COCH	153.434	3.55755	0.325235	10.9384	7.55097e-28	3.61769e-26
ZMIZ2	1343.49	-1.36586	0.124877	-10.9377	7.61259e-28	3.63514e-26
HIC2	327.732	2.23599	0.204799	10.918	9.45495e-28	4.5e-26
RARRES2	566.823	-2.16931	0.198862	-10.9086	1.04841e-27	4.9734e-26
ACTN4	7896.78	-1.02137	0.0937409	-10.8957	1.20855e-27	5.71427e-26
LAMC2	907.168	-2.05572	0.188759	-10.8907	1.27606e-27	6.01375e-26
PRKDC	7069.03	-1.18406	0.108903	-10.8726	1.55634e-27	7.31073e-26
ATP8B2	717.938	1.61833	0.148884	10.8697	1.6074e-27	7.52609e-26
MFI2	922.265	-1.50173	0.138205	-10.8659	1.67508e-27	7.8176e-26
ACVR2B	387.066	2.02373	0.186334	10.8608	1.77235e-27	8.24484e-26
SIPA1L3	884.776	-1.71708	0.158267	-10.8493	2.00967e-27	9.3188e-26
CSPG5	170.444	3.22079	0.296947	10.8463	2.07571e-27	9.59418e-26
SYT13	695.975	-1.5917	0.146764	-10.8453	2.09978e-27	9.67442e-26
GALE	1002.85	-1.45258	0.133952	-10.8441	2.12809e-27	9.77361e-26
TUB	142.272	5.66999	0.523876	10.8231	2.67461e-27	1.22446e-25
PCDH10	138.5	4.04511	0.373813	10.8212	2.73101e-27	1.24632e-25
S100A6	3275.52	-1.23414	0.114066	-10.8195	2.78399e-27	1.2665e-25
HOMER3	815.956	-1.54129	0.142486	-10.8171	2.85651e-27	1.2954e-25
USP11	1208.4	1.42069	0.131354	10.8157	2.89935e-27	1.31071e-25
ATXN7L3B	909.834	1.46973	0.136211	10.7901	3.83345e-27	1.72757e-25
RNF219	386.703	2.03845	0.189084	10.7807	4.24862e-27	1.9087e-25
IMPDH1	1878.32	-1.23101	0.114211	-10.7783	4.35685e-27	1.95125e-25
SYTL3	414.665	-1.9814	0.184326	-10.7494	5.96234e-27	2.66201e-25
STARD8	877.124	-1.52565	0.14201	-10.7432	6.37616e-27	2.83798e-25
MEGF6	471.39	-1.85612	0.17289	-10.7358	6.91231e-27	3.05981e-25
TOR4A	612.463	-1.63636	0.152422	-10.7357	6.91697e-27	3.05981e-25
DIS3	754.702	1.71863	0.160171	10.73	7.35969e-27	3.24569e-25
NCS1	1313.72	-1.37336	0.128074	-10.7232	7.92466e-27	3.48419e-25
TENM4	326.123	-2.09356	0.19577	-10.694	1.08608e-26	4.76059e-25
DKK3	1847.57	-1.32732	0.124213	-10.6858	1.18662e-26	5.18553e-25
BRINP1	598.784	-1.85878	0.17405	-10.6796	1.26842e-26	5.52624e-25
C10orf55	378.929	-2.27584	0.213223	-10.6735	1.35395e-26	5.88111e-25
INSR	128.311	4.20224	0.394156	10.6614	1.54303e-26	6.68229e-25
RGS3	579.925	-1.71359	0.161006	-10.6431	1.87855e-26	8.11094e-25
SNX8	1178.95	-1.32061	0.124255	-10.6283	2.20169e-26	9.47777e-25
IL32	1033.21	-1.41324	0.133024	-10.624	2.30566e-26	9.89583e-25
CAV1	3335.28	-1.1339	0.106734	-10.6236	2.31492e-26	9.90606e-25
SLCO4A1	2677.99	-4.24427	0.399719	-10.6181	2.45443e-26	1.0472e-24
CCDC152	223.095	2.61728	0.247322	10.5825	3.59311e-26	1.5285e-24
RP11-1055B8.7	289.276	2.24404	0.21213	10.5786	3.74337e-26	1.58774e-24
PYGB	2133	-1.28047	0.121108	-10.573	3.97689e-26	1.68184e-24
MYO1B	1654.81	-1.47391	0.139444	-10.5699	4.10754e-26	1.73201e-24
FAT1	1586.31	-1.34808	0.127691	-10.5573	4.69781e-26	1.97513e-24
FAM169A	127.742	4.23684	0.401632	10.5491	5.13019e-26	2.15066e-24
CD97	1113.15	-1.51586	0.143779	-10.543	5.47064e-26	2.28673e-24
NFKB2	753.297	-1.48739	0.141269	-10.5288	6.36418e-26	2.65254e-24
BACE2	1157.17	-1.47467	0.140431	-10.501	8.54458e-26	3.55105e-24
ELOVL4	128.299	5.38294	0.512672	10.4998	8.65825e-26	3.58795e-24
PDCD4	772.961	1.55527	0.148375	10.482	1.0446e-25	4.31639e-24
COL6A3	15795.8	-2.78652	0.265943	-10.4779	1.09139e-25	4.49686e-24
LGALS3	1060.64	-1.50538	0.143864	-10.464	1.26469e-25	5.19605e-24
OSBPL1A	168.451	6.65882	0.636536	10.461	1.30446e-25	5.34422e-24
NDFIP2	938.057	1.50191	0.143592	10.4595	1.32517e-25	5.41369e-24
CCT6A	6187.56	-1.05305	0.100854	-10.4414	1.60456e-25	6.53653e-24
TM4SF1	1883.07	-1.30354	0.125002	-10.4282	1.84404e-25	7.49094e-24
CPE	974.756	1.40001	0.134407	10.4162	2.09219e-25	8.47515e-24
SHC3	216.349	-2.94278	0.282922	-10.4014	2.44336e-25	9.86995e-24
GNGT1	285.978	-2.16131	0.207895	-10.3961	2.58223e-25	1.04018e-23
MKI67	3095.1	-1.13212	0.108935	-10.3926	2.67881e-25	1.07608e-23
ANXA2	10865	-1.03795	0.0998878	-10.3912	2.71945e-25	1.08937e-23
SOX4	2344.74	1.28247	0.123856	10.3545	3.99121e-25	1.59438e-23
EHD1	1296.25	-1.30434	0.126037	-10.3488	4.23665e-25	1.68775e-23
OAS3	591.678	-1.98947	0.192332	-10.3439	4.46008e-25	1.77187e-23
EMILIN3	175.784	3.34518	0.323431	10.3428	4.51171e-25	1.78746e-23
DLG3	225.934	2.51609	0.243521	10.3321	5.04266e-25	1.99233e-23
PTPRS	624.271	1.69445	0.164112	10.325	5.43406e-25	2.14111e-23
MT-CO1	32854.4	1.40269	0.136054	10.3098	6.36492e-25	2.50105e-23
RGS20	275.763	-2.16479	0.210052	-10.3059	6.62362e-25	2.59563e-23
ASPH	8007.38	-1.43925	0.13971	-10.3017	6.91971e-25	2.70431e-23
SLC2A1	5956.04	-1.00434	0.097575	-10.293	7.57986e-25	2.95163e-23
TMEM59L	119.82	5.13449	0.498843	10.2928	7.59346e-25	2.95163e-23
TM4SF18	1008.74	-1.43848	0.139814	-10.2885	7.93816e-25	3.07732e-23
ENO2	760.041	-1.47734	0.144097	-10.2524	1.15485e-24	4.4649e-23
TSC22D3	994.076	1.50159	0.146921	10.2204	1.60687e-24	6.19589e-23
HSPA1A	142.324	-3.50001	0.342601	-10.216	1.68162e-24	6.46683e-23
FOXRED2	874.036	1.39629	0.136756	10.2101	1.78729e-24	6.85491e-23
CNPPD1	772.89	-1.44418	0.141662	-10.1945	2.0973e-24	8.02259e-23
APLP1	293.759	2.23052	0.219006	10.1847	2.32048e-24	8.85281e-23
ATF3	152.012	3.20371	0.314579	10.1841	2.33524e-24	8.88564e-23
LAMA4	155.208	3.17289	0.311842	10.1747	2.5727e-24	9.76338e-23
CBX2	405.773	1.8721	0.184113	10.1682	2.74947e-24	1.04069e-22
NUCKS1	7498.98	0.958472	0.0942778	10.1665	2.79868e-24	1.05654e-22
LOXL2	4778.31	-1.01057	0.0994087	-10.1658	2.81757e-24	1.06089e-22
PRDX2	2204.28	1.15186	0.11333	10.1637	2.87869e-24	1.08108e-22
INF2	1824.73	-1.2071	0.118834	-10.1579	3.05691e-24	1.14503e-22
CD9	114.63	5.07021	0.499881	10.1428	3.56615e-24	1.33232e-22
CTSL	1674.72	-1.16359	0.114737	-10.1414	3.61824e-24	1.34829e-22
PREX2	402.36	-1.91389	0.188752	-10.1397	3.68259e-24	1.36873e-22
ACTA2	213.707	2.51619	0.248226	10.1367	3.7976e-24	1.40784e-22
FAM111B	312.364	-2.01622	0.198946	-10.1345	3.88407e-24	1.43267e-22
TCN2	391.253	-1.97412	0.194792	-10.1345	3.88444e-24	1.43267e-22
RPS23	3453.66	1.12521	0.111206	10.1182	4.58617e-24	1.68717e-22
RBM26	702.103	1.58542	0.156698	10.1177	4.61269e-24	1.69261e-22
AFAP1L1	290.644	-2.1386	0.211463	-10.1133	4.82088e-24	1.76452e-22
SRP9	2726.33	1.11112	0.109906	10.1097	5.00183e-24	1.82611e-22
LONRF2	113.535	4.27854	0.424199	10.0862	6.35953e-24	2.31593e-22
SESN2	459.731	1.93786	0.192817	10.0503	9.16318e-24	3.32852e-22
SCARF2	167.206	6.90025	0.686653	10.0491	9.26973e-24	3.35876e-22
SLC17A9	376.626	-1.83226	0.182579	-10.0354	1.06492e-23	3.84891e-22
PRKCA	1792.61	-1.36847	0.136382	-10.0341	1.07979e-23	3.89293e-22
BST2	1128.94	-1.4752	0.147231	-10.0196	1.24961e-23	4.49392e-22
RNF213	1735.18	-1.14098	0.113938	-10.014	1.32243e-23	4.74398e-22
COL6A2	4591.53	-1.0598	0.105863	-10.011	1.36309e-23	4.87771e-22
SESN1	260.389	2.37226	0.237025	10.0084	1.39937e-23	4.99513e-22
RIPK4	1126.61	-1.47399	0.147281	-10.008	1.40547e-23	5.00451e-22
ACADVL	2305.01	-1.0936	0.10929	-10.0064	1.4286e-23	5.07433e-22
EFHD2	1628.21	-1.33174	0.133142	-10.0023	1.48846e-23	5.27397e-22
ZNF768	753.618	1.45036	0.145043	9.99951	1.53158e-23	5.41347e-22
TAP2	611.027	-1.60859	0.160991	-9.9918	1.65545e-23	5.83698e-22
FAM184A	112.362	5.00582	0.501058	9.99052	1.67708e-23	5.89881e-22
GPAA1	2277.56	-1.13795	0.114056	-9.97719	1.91823e-23	6.7306e-22
BCAR3	558.714	-1.67445	0.168168	-9.95699	2.35067e-23	8.22792e-22
ZNF175	320.78	-2.47987	0.249362	-9.9449	2.65452e-23	9.26896e-22
CSRP1	836.602	-1.37475	0.138269	-9.94262	2.71595e-23	9.46057e-22
MPP2	199.307	2.72934	0.274813	9.93161	3.03314e-23	1.054e-21
FAM105A	175.305	2.75415	0.277344	9.93047	3.06792e-23	1.06352e-21
APBB1IP	516.773	-1.62915	0.164192	-9.92222	3.33274e-23	1.15255e-21
2022-09-06	391.156	1.84625	0.186121	9.91961	3.42097e-23	1.18023e-21
HSPB1	7659.7	-1.11534	0.112463	-9.9174	3.49746e-23	1.20374e-21
FAM8A1	386.888	1.82541	0.184079	9.91645	3.53089e-23	1.21236e-21
IL4I1	126.538	-3.34338	0.337415	-9.90882	3.81121e-23	1.3055e-21
CDC25A	702.412	1.46383	0.147796	9.90443	3.98218e-23	1.36083e-21
NEK6	1333.58	-1.19686	0.120929	-9.89722	4.27993e-23	1.45912e-21
RNF138	508.447	1.64324	0.166126	9.89153	4.53044e-23	1.54088e-21
CACHD1	156.591	3.20797	0.324891	9.87401	5.39634e-23	1.83107e-21
SPHK1	698.879	-1.80551	0.183022	-9.865	5.90335e-23	1.99841e-21
KIF26A	160.208	2.89482	0.293528	9.86216	6.07288e-23	2.05098e-21
VARS	1671.18	-1.18979	0.120727	-9.85517	6.51039e-23	2.19361e-21
PKM	33982.9	-0.96135	0.0975859	-9.85132	6.76506e-23	2.2741e-21
SEPHS2	1058.84	1.38384	0.140532	9.84719	7.04839e-23	2.35835e-21
ANGPTL4	555.778	-4.14787	0.421223	-9.84722	7.0468e-23	2.35835e-21
GUSB	1163.85	-1.29423	0.131468	-9.84442	7.24545e-23	2.41867e-21
ALDH7A1	872.883	1.34691	0.136926	9.83682	7.81403e-23	2.60245e-21
YWHAZ	11955.5	-1.0413	0.105943	-9.82888	8.45503e-23	2.80945e-21
APOL6	352.716	-1.94283	0.197738	-9.82526	8.765e-23	2.90575e-21
LGALS3BP	3561.4	-1.04083	0.106008	-9.81845	9.37761e-23	3.10171e-21
FOXI1	1959.99	14.1893	1.44702	9.8059	1.06194e-22	3.5044e-21
MARCKS	2059.08	1.14295	0.116561	9.80554	1.06579e-22	3.50907e-21
TCIRG1	558.343	-1.60741	0.164362	-9.77974	1.37569e-22	4.51909e-21
RARB	105.901	4.51482	0.462409	9.76368	1.61192e-22	5.28306e-21
SYNPO	6624.36	-0.966255	0.0989915	-9.76099	1.65528e-22	5.41287e-21
HTATSF1	1334.2	1.17931	0.120881	9.75594	1.73975e-22	5.67622e-21
PDP1	571.997	-1.51478	0.155458	-9.74401	1.9568e-22	6.36998e-21
MAZ	4489.57	1.03297	0.106051	9.74031	2.02938e-22	6.59137e-21
CYC1	2680.24	-1.07996	0.110909	-9.73735	2.08926e-22	6.7706e-21
C1orf115	113.695	5.65162	0.580575	9.73452	2.14821e-22	6.94605e-21
SMURF1	843.524	-1.33581	0.137234	-9.73377	2.16417e-22	6.98201e-21
KCNS3	405.116	-1.72339	0.177061	-9.73333	2.17369e-22	6.99704e-21
AP5Z1	483.81	-1.61873	0.16644	-9.72559	2.34551e-22	7.53333e-21
B4GALNT4	358.201	1.95414	0.201212	9.71186	2.68404e-22	8.60145e-21
MGAT4B	3512.85	-1.0734	0.110771	-9.69027	3.31665e-22	1.06052e-20
LRRN4	2083.22	-1.29278	0.133572	-9.67854	3.71997e-22	1.18685e-20
BCORL1	402.36	1.7958	0.185573	9.67708	3.77337e-22	1.20123e-20
TBC1D2	610.209	-1.46834	0.151778	-9.67423	3.88007e-22	1.23248e-20
TSTA3	798.973	-1.38587	0.143372	-9.66622	4.19608e-22	1.32993e-20
ZNF747	180.058	2.61518	0.270601	9.66432	4.27459e-22	1.35184e-20
LIPG	428.088	-2.01807	0.20883	-9.66368	4.30131e-22	1.35731e-20
PTGDS	892.441	-3.96774	0.410732	-9.66017	4.45139e-22	1.4016e-20
SMTN	899.038	-1.46493	0.151707	-9.6563	4.6224e-22	1.45228e-20
BHMT2	206.62	-2.30617	0.238861	-9.65488	4.68726e-22	1.46946e-20
S100A11	2655.63	-1.04764	0.108606	-9.64625	5.09848e-22	1.59491e-20
ATPIF1	1524.77	1.38055	0.143208	9.64015	5.41076e-22	1.68893e-20
KCNJ15	94.014	-5.24785	0.544794	-9.63271	5.81722e-22	1.81188e-20
FAM3C	1422.14	-1.24561	0.12933	-9.63124	5.90156e-22	1.83419e-20
EIF3B	3951.86	-0.976371	0.101465	-9.62278	6.40776e-22	1.98723e-20
GRN	4400.91	-1.05513	0.109667	-9.62119	6.50755e-22	2.01385e-20
SERPINE2	1397.09	-1.18789	0.123506	-9.61804	6.71005e-22	2.07207e-20
LASP1	3296.86	-0.984715	0.102507	-9.60628	7.52143e-22	2.31766e-20
JPH3	116.735	5.85754	0.61003	9.60206	7.83641e-22	2.40957e-20
MTMR1	523.217	1.56003	0.162486	9.60105	7.91371e-22	2.42816e-20
NDRG4	135.073	3.24989	0.339132	9.58299	9.42755e-22	2.88651e-20
RRP12	700.183	-1.43129	0.149505	-9.57351	1.03334e-21	3.15715e-20
GOLGA7B	140.082	-7.32883	0.76558	-9.57291	1.03937e-21	3.16888e-20
SLITRK5	172.433	7.28397	0.761101	9.5703	1.06594e-21	3.24303e-20
ITGB1BP1	1176.07	-1.18685	0.124132	-9.56122	1.16374e-21	3.53311e-20
COBL	188.273	2.48534	0.260179	9.55243	1.26693e-21	3.83831e-20
CIB2	127.099	3.22563	0.338244	9.53642	1.4785e-21	4.46989e-20
BRSK2	150.044	3.21899	0.337879	9.52706	1.61804e-21	4.88155e-20
XPC	678.266	1.42457	0.149553	9.52549	1.64267e-21	4.9455e-20
P2RY2	167.241	-2.6927	0.283501	-9.49804	2.13878e-21	6.42571e-20
HMGB2	1694.48	1.12862	0.118847	9.49648	2.17106e-21	6.50913e-20
KLF5	145.605	2.97983	0.31405	9.48839	2.34636e-21	7.02009e-20
SLC3A2	1755.86	-1.10908	0.116913	-9.48639	2.39171e-21	7.14096e-20
CCDC25	151.918	2.96731	0.313006	9.48005	2.54172e-21	7.57316e-20
TOMM20	2319.35	1.02915	0.108842	9.45539	3.2182e-21	9.56899e-20
AEN	665.023	1.45878	0.15431	9.45358	3.27445e-21	9.71623e-20
SERTAD4	220.448	2.28885	0.242266	9.44767	3.46456e-21	1.02592e-19
JMY	236.17	2.33249	0.247175	9.43658	3.85141e-21	1.13814e-19
DPYSL3	4981.65	-0.962238	0.101974	-9.43608	3.86987e-21	1.14125e-19
TBX1	161.101	7.17673	0.760964	9.4311	4.05795e-21	1.19428e-19
PSMB8	716.364	-1.44083	0.152806	-9.42914	4.13454e-21	1.21434e-19
RGS4	83.9457	-4.85523	0.515041	-9.42688	4.22476e-21	1.23832e-19
FTH1	24464.1	-1.04849	0.111325	-9.41825	4.58662e-21	1.34166e-19
HS6ST2	229.46	2.34628	0.249355	9.40942	4.98872e-21	1.45632e-19
DTX3L	519.533	-1.51156	0.1607	-9.40604	5.15171e-21	1.50087e-19
BEST1	17930.1	-1.09955	0.116967	-9.4005	5.43028e-21	1.57883e-19
BCL7A	383.124	1.73849	0.185008	9.39684	5.62281e-21	1.63152e-19
TRPM8	157.053	-2.59757	0.276452	-9.39613	5.66086e-21	1.63926e-19
HOXB13	119.211	3.33192	0.355045	9.3845	6.32128e-21	1.82684e-19
CLDN4	198.395	-2.49386	0.266133	-9.37073	7.20348e-21	2.07763e-19
CAND2	100.885	5.26587	0.562053	9.36899	7.32279e-21	2.10782e-19
FIBCD1	291.144	-2.10604	0.224851	-9.36636	7.50762e-21	2.15672e-19
LRFN4	106.026	5.50827	0.588508	9.35972	7.99503e-21	2.29217e-19
MXD4	903.345	1.45338	0.15533	9.35667	8.22902e-21	2.35458e-19
PDAP1	2922.35	-1.06628	0.114048	-9.34936	8.81766e-21	2.51801e-19
FMNL1	387.052	-1.79674	0.19219	-9.34877	8.86722e-21	2.52716e-19
CUL4B	1014.38	1.22293	0.130829	9.34755	8.97051e-21	2.55155e-19
APCDD1L	474.627	-1.61575	0.17297	-9.34124	9.52119e-21	2.70286e-19
ATF4	2474.87	1.04613	0.112081	9.33368	1.02259e-20	2.89719e-19
PBX1	217.915	8.02737	0.860092	9.33315	1.0277e-20	2.90598e-19
PBX2	889.844	1.28933	0.138201	9.32935	1.06526e-20	3.0063e-19
TSPYL1	1436.22	1.12397	0.120487	9.32851	1.07371e-20	3.01964e-19
NPNT	221.178	8.04814	0.862751	9.32846	1.07418e-20	3.01964e-19
EMP3	683.772	-1.38429	0.148425	-9.32651	1.09413e-20	3.06972e-19
SAPCD2	1712.16	-1.2557	0.134694	-9.3226	1.13522e-20	3.17882e-19
FLCN	591.182	-1.44073	0.154859	-9.30351	1.35887e-20	3.79774e-19
ENAH	2541.71	1.07449	0.11562	9.29335	1.49506e-20	4.17027e-19
IGFBP2	212.495	7.99182	0.860165	9.29104	1.52793e-20	4.25371e-19
GXYLT1	420.668	1.71599	0.184717	9.28983	1.54539e-20	4.29405e-19
SULT1C2	97.6445	-3.5212	0.379171	-9.28657	1.59334e-20	4.41877e-19
VOPP1	1653.46	-1.10041	0.118499	-9.28627	1.59786e-20	4.42278e-19
NAT14	228.517	2.18373	0.235225	9.28357	1.63898e-20	4.52757e-19
ADCK3	359.009	1.77175	0.190852	9.28337	1.64199e-20	4.52757e-19
HECA	335.617	1.83023	0.197281	9.2773	1.7383e-20	4.78398e-19
EHBP1L1	1334.15	-1.24586	0.134371	-9.27181	1.83008e-20	5.02696e-19
STEAP3	1311.75	-1.13398	0.122348	-9.2685	1.88776e-20	5.17554e-19
A4GALT	730.293	-1.43844	0.155245	-9.26561	1.93974e-20	5.30797e-19
APOBEC3B	474.028	-1.72247	0.185983	-9.26145	2.01676e-20	5.50827e-19
FRMD4A	620.774	-1.41941	0.153428	-9.25136	2.21664e-20	6.04275e-19
SRGAP1	402.494	-1.68746	0.182489	-9.24691	2.31085e-20	6.28769e-19
COL5A2	106.929	3.58077	0.387385	9.24343	2.38728e-20	6.48343e-19
NUP133	1018.41	1.22243	0.132335	9.23738	2.52604e-20	6.84738e-19
RALB	998.219	-1.23864	0.134216	-9.22866	2.74051e-20	7.41479e-19
IRS4	1110.38	13.3689	1.44898	9.22644	2.79765e-20	7.55523e-19
FAM189B	715.427	1.35003	0.146372	9.22329	2.88126e-20	7.76648e-19
MROH1	448.349	-1.56953	0.170198	-9.2218	2.92147e-20	7.86016e-19
MAGED1	2751.43	1.15649	0.125418	9.22105	2.94216e-20	7.9011e-19
CAP1	4444.21	-0.973797	0.10563	-9.21891	3.0014e-20	8.0452e-19
SLC4A2	4398.44	-0.907777	0.0986406	-9.20287	3.48508e-20	9.32437e-19
ANXA5	5860.48	-0.878371	0.0954895	-9.19862	3.6259e-20	9.68317e-19
ETV5	283.734	-2.05774	0.223718	-9.19792	3.64945e-20	9.72805e-19
CLGN	104.899	3.62128	0.393806	9.19559	3.72933e-20	9.92263e-19
CNDP2	2748.39	-0.999458	0.108878	-9.17958	4.32771e-20	1.14935e-18
CLSTN3	354.903	1.8215	0.198493	9.17664	4.4476e-20	1.17902e-18
IFITM2	111.77	3.35622	0.365812	9.17471	4.52793e-20	1.19812e-18
VLDLR	644.833	-1.37694	0.150131	-9.17157	4.6616e-20	1.23123e-18
CDKN2A	1042.85	13.2791	1.44826	9.16901	4.77387e-20	1.25851e-18
NQO1	1461.54	-1.12826	0.123054	-9.16882	4.78237e-20	1.25851e-18
SCRIB	2267.49	-1.05217	0.114788	-9.16621	4.89922e-20	1.28692e-18
SALL1	789.4	-1.43342	0.1568	-9.14173	6.14586e-20	1.61144e-18
RNF187	2154.95	1.05839	0.11581	9.13898	6.30468e-20	1.65009e-18
CCDC28B	184.983	2.39704	0.262485	9.13212	6.71708e-20	1.75484e-18
CD70	1585.5	-1.16006	0.127039	-9.13147	6.75764e-20	1.76224e-18
MRI1	317.513	1.85424	0.203328	9.11946	7.54964e-20	1.96522e-18
CDKN1C	219.511	2.47742	0.271871	9.11246	8.05364e-20	2.09264e-18
ABLIM3	580.754	-1.42107	0.156049	-9.10656	8.5039e-20	2.20566e-18
IGF1R	701.911	1.38609	0.152484	9.09006	9.89876e-20	2.56284e-18
SCN1B	156.722	-2.64874	0.291402	-9.08964	9.9365e-20	2.568e-18
ARL4C	6834.64	-0.85505	0.0940732	-9.0892	9.97721e-20	2.57391e-18
MVP	2153.44	-1.09425	0.120436	-9.08577	1.02971e-19	2.65168e-18
RHOB	2713.73	1.35281	0.148941	9.08285	1.05765e-19	2.71878e-18
GSTO1	967.823	-1.1817	0.1302	-9.07606	1.12574e-19	2.88868e-18
NDUFB10	976.031	1.22504	0.135138	9.06504	1.24557e-19	3.19048e-18
LRCH2	299.323	1.84822	0.203993	9.06021	1.30198e-19	3.32904e-18
CADM4	167.625	2.57939	0.285488	9.035	1.64003e-19	4.186e-18
SDC4	1330.76	-1.08708	0.120357	-9.03214	1.68351e-19	4.28938e-18
PUF60	2446.58	-1.03338	0.114502	-9.02501	1.79685e-19	4.57008e-18
FZD8	275.646	-1.88523	0.208943	-9.02271	1.83492e-19	4.65869e-18
QSOX1	2484.7	-0.957506	0.106139	-9.02128	1.85904e-19	4.71164e-18
BCAR1	1478.08	-1.09415	0.121419	-9.01133	2.03569e-19	5.1503e-18
STAT6	1213.99	-1.11454	0.123771	-9.00484	2.15988e-19	5.45492e-18
UPF3B	527.958	1.46355	0.162549	9.00372	2.182e-19	5.50117e-18
C15orf48	194.467	-2.24862	0.249897	-8.99819	2.29467e-19	5.77511e-18
CCDC86	989.67	-1.2256	0.136212	-8.99776	2.30377e-19	5.78793e-18
NHS	276.311	-2.00025	0.222491	-8.99027	2.46614e-19	6.18507e-18
MT2A	2845.46	-1.04871	0.116661	-8.98938	2.48629e-19	6.21399e-18
IREB2	944.295	1.29936	0.144541	8.98955	2.48239e-19	6.21399e-18
LOX	298.031	1.87752	0.208949	8.98553	2.57499e-19	6.42455e-18
KDM5B	707.988	1.3969	0.1557	8.97176	2.91815e-19	7.26817e-18
DCXR	458.662	1.55469	0.173299	8.97112	2.93522e-19	7.29806e-18
GFRA1	426.894	1.65798	0.184818	8.97086	2.94212e-19	7.30262e-18
SHANK3	145.626	2.70695	0.302171	8.95836	3.29547e-19	8.16563e-18
NFE2L3	696.009	-1.43503	0.160351	-8.94932	3.57667e-19	8.8472e-18
UAP1L1	342.72	-1.7564	0.196537	-8.93678	4.00678e-19	9.89414e-18
ERO1LB	144.324	2.66919	0.298688	8.93639	4.02094e-19	9.91213e-18
NOL6	748.715	-1.34292	0.150294	-8.9353	4.06091e-19	9.99359e-18
MORC4	1533.91	-1.16126	0.130084	-8.92701	4.3766e-19	1.07521e-17
EGFR	2687.54	-1.2051	0.135018	-8.92549	4.43726e-19	1.08826e-17
EMP1	92.8846	-5.40086	0.605293	-8.92271	4.54997e-19	1.11401e-17
MGST1	843	-1.2392	0.138888	-8.9223	4.56689e-19	1.11626e-17
ERRFI1	2518.53	-1.07858	0.12089	-8.92199	4.57971e-19	1.11749e-17
EPHA2	1829.79	-1.02008	0.114416	-8.91558	4.85265e-19	1.18209e-17
FAM49A	185.03	-2.48793	0.279112	-8.91372	4.93467e-19	1.20005e-17
SAV1	279.571	1.96994	0.221027	8.9127	4.98052e-19	1.20916e-17
SYNM	360.779	-1.70432	0.191251	-8.91139	5.03966e-19	1.22146e-17
MT-CYB	9144.89	1.23747	0.138887	8.90987	5.10937e-19	1.23628e-17
CLTA	2380.74	-0.977698	0.109795	-8.90479	5.34861e-19	1.292e-17
CLUH	1510.9	-1.05775	0.118804	-8.90332	5.42016e-19	1.30709e-17
GNA12	2022.21	-1.04612	0.11751	-8.90238	5.46614e-19	1.31598e-17
SLFN11	595.086	-1.44126	0.162032	-8.89491	5.84685e-19	1.40529e-17
MID1IP1	430.348	1.54515	0.173819	8.88938	6.14511e-19	1.47452e-17
RPS2	23766.4	0.842569	0.0948101	8.88691	6.28313e-19	1.50513e-17
BMP4	117.472	3.14792	0.35492	8.86938	7.3552e-19	1.75903e-17
LGALS1	8401.61	-0.927933	0.104676	-8.86481	7.66379e-19	1.82979e-17
IGFBP5	118.845	3.05962	0.34527	8.86154	7.89164e-19	1.88108e-17
CECR2	107.003	6.24903	0.705281	8.86035	7.97669e-19	1.89509e-17
GSN	526.051	1.533	0.173017	8.86045	7.9692e-19	1.89509e-17
CELSR1	2061.7	-0.990282	0.111803	-8.85736	8.19299e-19	1.94328e-17
PHC2	2174.86	-1.01316	0.114501	-8.84853	8.86762e-19	2.09984e-17
AC119673.1	2331.82	1.07593	0.121651	8.8444	9.2019e-19	2.17542e-17
TDG	422.65	1.6294	0.184304	8.84084	9.49983e-19	2.24218e-17
ZCCHC3	417.253	1.56094	0.176601	8.83882	9.67334e-19	2.2794e-17
TOP2B	2270.15	0.973279	0.110128	8.83768	9.77265e-19	2.29904e-17
RBBP7	2848.05	0.933162	0.10563	8.83424	1.00779e-18	2.36698e-17
RCN2	1005.92	1.15619	0.13093	8.83059	1.04121e-18	2.44151e-17
STAG2	1832.04	1.14267	0.129466	8.82607	1.08414e-18	2.53804e-17
GPRC5C	1015	-1.20806	0.13689	-8.82501	1.09446e-18	2.55806e-17
GSTA4	118.576	3.03137	0.343735	8.81893	1.15561e-18	2.6966e-17
KRT18	1746.5	-1.16948	0.132776	-8.80789	1.27521e-18	2.9709e-17
P4HA2	1313.33	-1.06162	0.120594	-8.80328	1.32879e-18	3.09071e-17
LRIG3	260.502	1.94803	0.221336	8.80122	1.35332e-18	3.14271e-17
PITPNM2	323.068	-1.71159	0.194788	-8.78696	1.5366e-18	3.55688e-17
IGF2R	3678.65	-1.06612	0.121329	-8.78705	1.53542e-18	3.55688e-17
PSMB9	376.488	-1.65942	0.188975	-8.78117	1.61788e-18	3.73901e-17
RAC2	781.365	-1.35396	0.154235	-8.77853	1.6563e-18	3.82168e-17
DUSP6	98.2901	-3.35189	0.382044	-8.77359	1.73056e-18	3.98664e-17
KANK2	1538.6	-1.06186	0.121041	-8.77275	1.7436e-18	4.01027e-17
TAGLN2	8909.7	-0.899243	0.102513	-8.77195	1.756e-18	4.03237e-17
VHL	997.375	1.17082	0.13353	8.76821	1.81524e-18	4.16178e-17
PARP14	561.178	-1.43893	0.1642	-8.76328	1.89651e-18	4.34119e-17
ACTB	42209.8	-0.789118	0.0900604	-8.7621	1.91652e-18	4.38004e-17
KLHDC7A	152.094	-2.45417	0.280158	-8.75993	1.95365e-18	4.45786e-17
KCNK1	87.0478	4.36886	0.49877	8.75926	1.96529e-18	4.47732e-17
ZDBF2	200.303	2.22052	0.253535	8.75825	1.98306e-18	4.51068e-17
ADORA1	481.203	-1.51506	0.173008	-8.7572	2.00161e-18	4.54569e-17
PPP1R15A	611.955	-1.45553	0.166272	-8.75391	2.06088e-18	4.67295e-17
ASNA1	1250.2	-1.1223	0.128239	-8.75167	2.10211e-18	4.75894e-17
MT-ATP6	10033.4	1.16199	0.132935	8.74102	2.31016e-18	5.22177e-17
GBP3	405.472	-1.71612	0.196476	-8.7345	2.44746e-18	5.52344e-17
VCL	4361.54	-1.03172	0.118303	-8.72096	2.75859e-18	6.21588e-17
TRIO	2798.91	-1.1073	0.126986	-8.71982	2.78633e-18	6.2686e-17
GREB1L	120.138	6.75015	0.774406	8.71654	2.86825e-18	6.44285e-17
SHB	694.142	-1.27231	0.146066	-8.71053	3.02459e-18	6.78345e-17
EIF6	1678.2	-1.06579	0.122454	-8.7036	3.21527e-18	7.19991e-17
HLA-C	9502.16	-0.86309	0.0992213	-8.69864	3.35887e-18	7.5098e-17
ADRBK2	190.394	2.21245	0.254476	8.69414	3.49478e-18	7.80159e-17
RTN4	5696.96	-0.867616	0.0998315	-8.6908	3.59881e-18	8.0214e-17
TP73	141.934	2.61329	0.300745	8.68939	3.64378e-18	8.1091e-17
GPX3	121.543	2.96883	0.342052	8.67949	3.97553e-18	8.83376e-17
ZNF629	556.094	1.47733	0.170392	8.67016	4.31516e-18	9.57369e-17
LRIG1	209.872	2.13244	0.245992	8.66874	4.36917e-18	9.67863e-17
CHRDL1	1444.49	-1.04296	0.120349	-8.66614	4.46999e-18	9.88677e-17
C1QL1	884.9	-1.43227	0.165501	-8.65415	4.96592e-18	1.09668e-16
PABPC1	16311.7	-0.887863	0.102667	-8.64801	5.2406e-18	1.15558e-16
COL5A1	82.5828	4.87328	0.563549	8.64749	5.26431e-18	1.15903e-16
ZNF706	697.013	-1.2766	0.147631	-8.64719	5.27843e-18	1.16037e-16
ARID3B	383.622	1.72998	0.200068	8.64696	5.28888e-18	1.1609e-16
PLAC8	257.927	1.92075	0.222355	8.63821	5.71023e-18	1.25148e-16
FRAS1	109.311	3.18502	0.369055	8.6302	6.12432e-18	1.34019e-16
CD63	4741.6	-0.919588	0.106573	-8.62871	6.205e-18	1.35579e-16
TMSB15A	81.2883	4.4146	0.511676	8.62773	6.25843e-18	1.3654e-16
CDIP1	333.96	1.69107	0.196019	8.62706	6.29506e-18	1.37131e-16
PHF15	614.565	-1.38564	0.160733	-8.62076	6.65123e-18	1.44672e-16
KIF5C	115.306	6.69057	0.776159	8.6201	6.68937e-18	1.45282e-16
CD151	5173.57	-0.924954	0.107354	-8.61589	6.94021e-18	1.50503e-16
TRABD2B	194.412	-2.13851	0.248233	-8.61496	6.9968e-18	1.51503e-16
B2M	8310.2	-0.823608	0.0956283	-8.61259	7.14253e-18	1.54426e-16
HMGB3	1366.13	1.10632	0.128469	8.61163	7.20278e-18	1.55496e-16
CACNA2D2	82.1359	4.98534	0.579206	8.6072	7.48692e-18	1.61388e-16
LAMB3	342.17	-2.21448	0.257479	-8.60062	7.92855e-18	1.70653e-16
RBCK1	1749.99	-1.06319	0.123633	-8.5995	8.00654e-18	1.72075e-16
L3MBTL3	126.217	2.82502	0.32857	8.59793	8.11636e-18	1.74176e-16
SUMF2	2408.07	-0.999363	0.116393	-8.58607	8.99921e-18	1.92835e-16
SLC1A4	499.697	-1.4002	0.163137	-8.58301	9.24236e-18	1.97751e-16
CHST1	144.995	-3.03402	0.353605	-8.58026	9.46555e-18	2.02226e-16
BTF3	2679.45	0.947155	0.110413	8.57829	9.62954e-18	2.05122e-16
IFI35	220.63	-1.95908	0.228374	-8.57835	9.62425e-18	2.05122e-16
AMPD2	1515.69	-1.03534	0.120713	-8.57688	9.74848e-18	2.07349e-16
NAMPT	1291.49	-1.14672	0.133705	-8.57648	9.78219e-18	2.0776e-16
C1orf85	110.948	6.62344	0.773056	8.56786	1.05423e-17	2.23574e-16
CDK6	1870.86	-1.22958	0.143549	-8.56559	1.07525e-17	2.27697e-16
ATP1B3	1516.32	-0.997963	0.116561	-8.56175	1.11167e-17	2.35064e-16
CD59	2325.03	-0.946265	0.110635	-8.55301	1.19915e-17	2.53191e-16
PDE10A	859.513	-1.30896	0.153254	-8.54113	1.32919e-17	2.80238e-16
EIF4B	4291.78	0.860522	0.100775	8.53902	1.35361e-17	2.8497e-16
PHF6	878.215	1.36781	0.160257	8.53512	1.40014e-17	2.94335e-16
SP100	463.683	-1.42292	0.166756	-8.53296	1.4265e-17	2.99441e-16
TRIM25	902.862	-1.27247	0.149135	-8.53233	1.43433e-17	3.00646e-16
AATF	899.728	-1.15237	0.135131	-8.52781	1.49142e-17	3.12159e-16
OSGIN1	100.857	-3.02651	0.354924	-8.52719	1.49942e-17	3.1338e-16
RHBDF2	576.63	-1.36252	0.159812	-8.52578	1.5178e-17	3.1676e-16
PODNL1	95.8586	3.75394	0.440922	8.51384	1.68271e-17	3.5067e-16
PARD3	1231.04	-1.06246	0.124853	-8.50964	1.74468e-17	3.6306e-16
CENPH	387.03	1.6116	0.189392	8.50932	1.74952e-17	3.63358e-16
ETV1	217.207	-2.19207	0.257611	-8.50921	1.75115e-17	3.63358e-16
KIAA1462	1995.91	-1.224	0.143868	-8.50778	1.77297e-17	3.67357e-16
KLHL9	605.421	1.35074	0.158785	8.50668	1.78983e-17	3.70317e-16
GLO1	2421.01	0.911867	0.107207	8.50567	1.80549e-17	3.73022e-16
TMOD1	243.752	1.93544	0.227751	8.49806	1.92788e-17	3.9766e-16
MEX3A	213.715	2.14013	0.251842	8.49792	1.93026e-17	3.9766e-16
KIF1A	537.427	12.3227	1.45059	8.49493	1.9806e-17	4.07449e-16
TRIM47	199.391	-2.14472	0.252831	-8.48283	2.19782e-17	4.51493e-16
TIMP3	251.488	8.82619	1.04112	8.47755	2.29976e-17	4.71762e-16
ENPEP	822.961	-1.2695	0.149775	-8.47604	2.32994e-17	4.77274e-16
CAD	1512.38	-1.03043	0.121621	-8.4724	2.4039e-17	4.91725e-16
MYO1C	3185.06	-0.875504	0.103346	-8.47159	2.42075e-17	4.94471e-16
IFI16	541.849	-1.32858	0.157012	-8.46168	2.63545e-17	5.37565e-16
TONSL	857.494	-1.2101	0.14305	-8.45923	2.69151e-17	5.48225e-16
DNMBP	448.491	-1.81866	0.21511	-8.45455	2.80168e-17	5.6986e-16
ARHGAP26	343.045	-1.71701	0.20327	-8.44693	2.99073e-17	6.07454e-16
WASF3	123.705	2.74983	0.32585	8.43897	3.20146e-17	6.49232e-16
HSP90AA1	22753.4	-0.833011	0.0987117	-8.43883	3.20542e-17	6.49232e-16
TRMT61A	441.462	-1.50018	0.177833	-8.43584	3.28822e-17	6.65069e-16
NRP1	3026.88	-1.04045	0.123401	-8.43144	3.41451e-17	6.89644e-16
RUNX1	559.863	-1.48738	0.176455	-8.42922	3.47985e-17	7.01859e-16
MPC1	276.307	1.78084	0.211475	8.42105	3.73114e-17	7.51491e-16
ZNFX1	793.379	-1.25288	0.14881	-8.41931	3.78704e-17	7.61687e-16
ITGB1	11727.7	-0.973721	0.115669	-8.41816	3.82437e-17	7.68123e-16
FAM127B	547.479	1.35389	0.160846	8.41731	3.85233e-17	7.72664e-16
BCL9L	1453.13	-0.987434	0.117376	-8.41256	4.01146e-17	8.03463e-16
NTN1	237.331	8.72893	1.03825	8.40737	4.19324e-17	8.38707e-16
ABCC3	1300.12	-1.13041	0.134517	-8.40348	4.33452e-17	8.65763e-16
MMP7	567.724	1.76217	0.209974	8.39233	4.76604e-17	9.50637e-16
PLEKHN1	136.639	-2.43763	0.290544	-8.3899	4.86537e-17	9.6911e-16
B4GALT6	141.503	2.65486	0.316707	8.38269	5.17331e-17	1.02903e-15
CHCHD3	1259.34	-1.03825	0.123864	-8.38222	5.19382e-17	1.03168e-15
MORF4L2	3970.37	0.831242	0.0992377	8.37627	5.46297e-17	1.08365e-15
TGIF1	644.077	-1.30956	0.156439	-8.37103	5.71183e-17	1.13145e-15
TSPAN13	1268.33	-1.11526	0.133231	-8.37087	5.71962e-17	1.13145e-15
SIGIRR	111.205	2.89589	0.346078	8.36775	5.87297e-17	1.16019e-15
RNF40	2293.66	0.904569	0.108121	8.36624	5.94846e-17	1.1735e-15
CSTB	1341.29	-1.00532	0.120249	-8.36036	6.2525e-17	1.23179e-15
CTSZ	4319.88	-0.87941	0.105251	-8.3554	6.52116e-17	1.28297e-15
HSPG2	1905.45	-0.959987	0.114907	-8.35446	6.5732e-17	1.29145e-15
RPL39	1993.28	1.0379	0.124268	8.35205	6.7086e-17	1.31625e-15
PHGDH	769.484	11.4158	1.36732	8.34905	6.8812e-17	1.34829e-15
TLN1	6161.88	-0.875705	0.104929	-8.34573	7.07759e-17	1.38488e-15
CDH6	4356.65	-0.851662	0.102055	-8.34511	7.11455e-17	1.39023e-15
DFNA5	551.276	-1.34387	0.161058	-8.34403	7.18021e-17	1.40116e-15
CDCP1	3757.05	-2.41578	0.289797	-8.33611	7.6775e-17	1.49618e-15
BHLHE40	2077.19	-0.909848	0.109259	-8.32741	8.263e-17	1.60811e-15
STK38L	222.603	2.01649	0.242186	8.32617	8.35002e-17	1.62285e-15
AS3MT	96.2832	3.19341	0.383578	8.3253	8.41163e-17	1.63263e-15
ENSA	1960.98	1.00123	0.120314	8.32179	8.66467e-17	1.67948e-15
DPP9	1293.43	-1.07691	0.129476	-8.31749	8.98432e-17	1.7391e-15
PMAIP1	732.455	1.36963	0.164736	8.3141	9.24526e-17	1.78721e-15
GDI1	2183.44	0.907279	0.109195	8.30882	9.66566e-17	1.86598e-15
RPP25	132.636	2.69845	0.324804	8.30795	9.73694e-17	1.87723e-15
ZNF678	162.462	2.32841	0.28027	8.30775	9.75307e-17	1.87782e-15
NCLN	1915.98	-0.938283	0.113067	-8.29847	1.05458e-16	2.02775e-15
MGARP	100.098	3.21368	0.38728	8.29808	1.05812e-16	2.03183e-15
KIF1C	2979.54	-0.854669	0.103046	-8.29407	1.0944e-16	2.09725e-15
NSMAF	546.46	-1.37157	0.165369	-8.29399	1.09509e-16	2.09725e-15
CPPED1	293.556	-1.69121	0.203931	-8.29304	1.1039e-16	2.11131e-15
COL6A1	3328.78	-0.840246	0.101383	-8.28783	1.15331e-16	2.20038e-15
HMG20A	527.364	1.33529	0.161115	8.28781	1.15352e-16	2.20038e-15
CTDSP2	1107.05	1.05207	0.12697	8.28591	1.17211e-16	2.23025e-15
HS3ST3A1	74.4761	4.56881	0.551397	8.28589	1.17227e-16	2.23025e-15
DZIP1	545.415	1.31333	0.158525	8.2847	1.18407e-16	2.24972e-15
PMP22	878.85	-1.19118	0.143819	-8.28249	1.20626e-16	2.28888e-15
MT-CO3	9881.14	1.15721	0.139816	8.27664	1.26701e-16	2.40099e-15
FLII	2393.82	-0.930239	0.112423	-8.27449	1.29011e-16	2.44156e-15
B3GALNT1	176.518	-2.13375	0.258077	-8.26787	1.36368e-16	2.57741e-15
SBNO2	1082.15	-1.0527	0.127369	-8.26497	1.39734e-16	2.63757e-15
PLEK	118.961	-2.62592	0.317725	-8.26476	1.39981e-16	2.63877e-15
GOPC	755.029	1.26712	0.153372	8.26179	1.43506e-16	2.7017e-15
TSPYL2	282.224	1.74249	0.211029	8.25712	1.49235e-16	2.80589e-15
MPI	418.625	1.44689	0.175249	8.25618	1.50406e-16	2.82422e-15
SFXN3	715.861	-1.17517	0.142347	-8.25569	1.51033e-16	2.83231e-15
ZNF620	107.216	2.94514	0.356934	8.2512	1.56805e-16	2.93293e-15
TNFRSF11B	204.784	-2.02796	0.245775	-8.2513	1.56681e-16	2.93293e-15
SLC18B1	217.743	1.98292	0.240357	8.24988	1.58556e-16	2.96183e-15
QPRT	857.737	1.26275	0.153073	8.2493	1.59324e-16	2.97234e-15
CRYZ	1796.72	-1.01962	0.123626	-8.24762	1.61585e-16	3.01061e-15
MTF2	503.386	1.38645	0.168189	8.24343	1.67339e-16	3.10979e-15
MT-ND3	3002.85	1.11851	0.135685	8.24345	1.6732e-16	3.10979e-15
PRKAA2	292.883	1.97514	0.239616	8.24295	1.68019e-16	3.11841e-15
CCDC117	785.937	1.23112	0.149434	8.23854	1.74318e-16	3.23115e-15
RMND5A	695.168	1.22297	0.148581	8.23098	1.85694e-16	3.43761e-15
ADRM1	1601.66	-1.0081	0.122513	-8.2285	1.89579e-16	3.50502e-15
GALNT11	619.611	1.24467	0.151355	8.22352	1.97624e-16	3.64908e-15
PCSK6	297.189	1.83495	0.223268	8.21863	2.05843e-16	3.79598e-15
SMAD9	123.064	2.74076	0.333672	8.21391	2.14093e-16	3.94308e-15
THSD4	310.082	-1.67264	0.203667	-8.21261	2.16423e-16	3.98092e-15
TXNRD1	2914.18	-1.11764	0.136117	-8.21085	2.19628e-16	4.03472e-15
IRF5	114.034	-2.7125	0.330414	-8.2094	2.22298e-16	4.07858e-15
PDXK	1957.92	-0.977231	0.119052	-8.20845	2.2406e-16	4.10568e-15
C16orf87	188.587	2.06032	0.251078	8.20591	2.28854e-16	4.18821e-15
PTPRF	4551.25	-0.860704	0.104961	-8.20023	2.39918e-16	4.37957e-15
KIAA0100	2308.84	-0.881913	0.107547	-8.20026	2.39877e-16	4.37957e-15
TAPBP	2129.58	-0.953792	0.116325	-8.19935	2.41699e-16	4.40651e-15
MAPRE2	535.49	1.30476	0.159264	8.19246	2.5595e-16	4.66043e-15
ARHGAP27	209.206	-1.96462	0.239939	-8.18799	2.65627e-16	4.83053e-15
PARP10	867.363	-1.11398	0.136322	-8.17166	3.04166e-16	5.52441e-15
MLLT4	2003.25	1.02375	0.125306	8.17003	3.08304e-16	5.59252e-15
NT5E	1570.93	-3.711	0.454416	-8.16653	3.17396e-16	5.75022e-15
DGKG	62.312	-4.39579	0.539212	-8.15225	3.57213e-16	6.46345e-15
ELOVL1	1072.38	-1.08569	0.133191	-8.15136	3.59854e-16	6.50307e-15
PDPN	85.0116	3.53746	0.433993	8.15096	3.61033e-16	6.51622e-15
MPRIP	3811.1	-0.922976	0.113337	-8.14367	3.83466e-16	6.91245e-15
AKNA	205.49	-1.96692	0.241544	-8.14311	3.85251e-16	6.93596e-15
TSPAN4	976.449	-1.13978	0.139972	-8.14292	3.85846e-16	6.93801e-15
RAB27B	163.43	-2.53731	0.311814	-8.13725	4.04345e-16	7.26159e-15
IFIT3	199.09	-2.09112	0.257053	-8.13498	4.12021e-16	7.39024e-15
PER1	154.919	2.3002	0.282884	8.13125	4.24885e-16	7.61151e-15
VASH1	284.007	1.78564	0.219624	8.13045	4.27703e-16	7.65248e-15
ARHGAP29	1662.83	-1.05158	0.129362	-8.12898	4.32903e-16	7.73593e-15
LPCAT1	3349.47	-0.825965	0.101616	-8.12827	4.35456e-16	7.77192e-15
MRPS21	440.886	1.56372	0.192425	8.12635	4.42421e-16	7.88647e-15
HINT3	471.115	1.35595	0.166871	8.12573	4.44678e-16	7.91691e-15
RASL11A	144.125	2.51507	0.309842	8.11726	4.76832e-16	8.47891e-15
SNAP47	707.152	1.28044	0.15777	8.11587	4.82322e-16	8.56597e-15
FPGS	818.88	-1.17273	0.144703	-8.10441	5.30017e-16	9.40144e-15
MAPK3	686.889	1.28272	0.158292	8.10354	5.33842e-16	9.45766e-15
EYA2	84.2278	3.56914	0.440713	8.09856	5.56149e-16	9.84077e-15
SERINC1	2128.1	0.95244	0.117716	8.091	5.9177e-16	1.04582e-14
SOD3	361.046	-1.50332	0.185923	-8.08571	6.18051e-16	1.09093e-14
YWHAG	4169.34	-0.929819	0.115029	-8.08333	6.30205e-16	1.11103e-14
ZNF711	193.109	8.44483	1.04609	8.07272	6.87478e-16	1.21052e-14
MYRF	919.811	-1.13261	0.14032	-8.07159	6.93913e-16	1.22036e-14
CLPTM1L	2073	-0.889971	0.110265	-8.07119	6.96142e-16	1.22278e-14
YKT6	2138.3	-0.880597	0.109145	-8.06814	7.13746e-16	1.25218e-14
FUZ	240.266	1.79751	0.22307	8.05803	7.75329e-16	1.35857e-14
CNTNAP1	280.953	-1.69197	0.210017	-8.05635	7.86074e-16	1.37573e-14
HOXD13	349.681	11.7027	1.45326	8.05277	8.09411e-16	1.41485e-14
ARHGEF1	885.159	-1.07596	0.133624	-8.05216	8.13438e-16	1.42017e-14
MATK	71.3202	4.50606	0.559688	8.05101	8.2114e-16	1.43188e-14
IER5	529.661	1.29955	0.161516	8.04591	8.56101e-16	1.49104e-14
DDX56	1208.96	-0.995453	0.123785	-8.04181	8.85228e-16	1.53991e-14
DLX2	156.086	2.23294	0.277716	8.0404	8.95469e-16	1.55585e-14
HSF1	1503.97	-0.972768	0.120998	-8.03953	9.01829e-16	1.56501e-14
SLC20A1	2158.47	-1.17659	0.146365	-8.0387	9.07934e-16	1.57372e-14
FAM199X	1216.14	1.11023	0.138121	8.0381	9.12455e-16	1.57965e-14
NOTCH3	344.498	11.6811	1.45334	8.03743	9.17452e-16	1.5864e-14
MAPK8IP2	208.179	2.02194	0.251653	8.03463	9.38591e-16	1.62101e-14
G6PD	2575.06	-0.930144	0.115778	-8.03385	9.44569e-16	1.62938e-14
POU4F1	343.133	11.6754	1.45338	8.03329	9.48911e-16	1.63492e-14
PPP1R18	910.188	-1.06956	0.13318	-8.03096	9.6714e-16	1.66434e-14
EFNB3	74.0256	5.42986	0.676508	8.02631	1.00444e-15	1.72647e-14
GCNT3	260.363	-1.68538	0.210028	-8.02457	1.01881e-15	1.74079e-14
SPNS2	427.019	-1.6272	0.202774	-8.02474	1.01745e-15	1.74079e-14
TRO	314.304	1.61906	0.201757	8.02482	1.01675e-15	1.74079e-14
ABTB2	528.166	-1.33982	0.166955	-8.02501	1.01519e-15	1.74079e-14
TP53	538.159	1.42903	0.178081	8.0246	1.0186e-15	1.74079e-14
FAM111A	435.457	-1.66945	0.208075	-8.02334	1.02908e-15	1.75418e-14
CEBPA	99.3263	3.10118	0.386515	8.02345	1.02814e-15	1.75418e-14
HGS	1564.34	-0.936406	0.116768	-8.01939	1.06268e-15	1.80931e-14
APP	13384.1	-0.774397	0.0966978	-8.00842	1.16188e-15	1.97588e-14
BOK	534.133	-1.30136	0.16255	-8.00588	1.18619e-15	2.01484e-14
SPRYD3	284.375	-1.63969	0.204901	-8.00234	1.22078e-15	2.07117e-14
FXYD5	589.393	-1.35363	0.169244	-7.9981	1.26359e-15	2.14127e-14
CKAP2	1062.16	1.04531	0.130782	7.99278	1.3193e-15	2.23305e-14
APBB1	387.879	1.51508	0.189805	7.98229	1.43644e-15	2.42848e-14
SPEG	75.973	5.42703	0.680047	7.98038	1.45885e-15	2.46347e-14
TM2D3	362.467	1.50908	0.189175	7.97717	1.49725e-15	2.52536e-14
ANLN	2627.81	-1.00139	0.125568	-7.97494	1.52454e-15	2.56839e-14
PES1	1740.18	-0.99873	0.125297	-7.97088	1.57546e-15	2.65108e-14
PIEZO1	1892.46	-0.906437	0.113804	-7.96488	1.6538e-15	2.77966e-14
PABPC4	2480.65	-0.856195	0.10753	-7.96239	1.68754e-15	2.83306e-14
COL14A1	193.171	-1.96308	0.246769	-7.95512	1.78956e-15	2.99735e-14
SYK	222.225	1.83225	0.230322	7.95515	1.78916e-15	2.99735e-14
KCNN4	126.36	-2.39649	0.301332	-7.953	1.82045e-15	3.04556e-14
PKIA	641.985	-1.41767	0.178286	-7.95168	1.83995e-15	3.07462e-14
FBXL19	954.679	1.08602	0.136652	7.94729	1.90629e-15	3.18179e-14
DSC3	532.008	10.8816	1.3694	7.94623	1.92275e-15	3.20555e-14
SH2D5	188.497	-2.12967	0.26815	-7.94208	1.98822e-15	3.31088e-14
PKP2	72.9172	4.12273	0.519159	7.94118	2.00272e-15	3.33116e-14
TRIM9	448.206	-1.66459	0.209725	-7.93701	2.07119e-15	3.44109e-14
TSNAX	596.997	1.27668	0.160887	7.93526	2.1006e-15	3.48594e-14
GLA	569.046	1.25754	0.158507	7.93366	2.12784e-15	3.5256e-14
CCDC85B	1231.31	-1.03289	0.130192	-7.93357	2.12939e-15	3.5256e-14
HES1	233.311	1.92029	0.242242	7.92715	2.24239e-15	3.70844e-14
MYO1E	1408.89	-0.950348	0.119891	-7.92677	2.24912e-15	3.71531e-14
SIM2	76.0638	5.74951	0.725547	7.92439	2.29276e-15	3.78306e-14
RDH10	552.197	-1.27138	0.160463	-7.92323	2.31414e-15	3.81398e-14
SLC25A39	2213.61	-0.911072	0.115093	-7.91598	2.45304e-15	4.03828e-14
ABCB10	355.189	1.55007	0.196028	7.90739	2.62841e-15	4.32204e-14
TBCA	842.14	1.1376	0.143889	7.90605	2.65689e-15	4.36389e-14
MB21D1	148.247	-2.18077	0.275939	-7.90309	2.72065e-15	4.46354e-14
CSF1	1849.6	-0.901624	0.114096	-7.90231	2.73791e-15	4.48676e-14
MOB3A	859.442	-1.1467	0.145143	-7.90049	2.778e-15	4.54728e-14
OXTR	121.121	-2.48793	0.315005	-7.89806	2.83284e-15	4.63178e-14
LRP3	300.048	11.4816	1.45445	7.89415	2.92302e-15	4.77382e-14
DIRAS1	170.531	8.25736	1.04619	7.89278	2.95519e-15	4.82091e-14
TP53INP1	136.956	2.5798	0.327067	7.88769	3.0783e-15	5.01606e-14
GDI2	2707.22	-0.836811	0.106155	-7.88292	3.19821e-15	5.20558e-14
CST3	2586.56	-0.846461	0.107382	-7.88269	3.20416e-15	5.20938e-14
ERAP2	1138.63	-1.1625	0.147496	-7.88155	3.23358e-15	5.25128e-14
DBNDD1	207.502	1.90071	0.241185	7.88069	3.2559e-15	5.2816e-14
SLC6A15	292.688	11.4454	1.45486	7.86699	3.63282e-15	5.88639e-14
SLC7A2	220.282	1.85701	0.23613	7.86433	3.71072e-15	6.00586e-14
CGN	86.158	3.33602	0.424257	7.8632	3.74448e-15	6.05372e-14
HNRNPH2	902.604	1.05001	0.133582	7.8604	3.82896e-15	6.18336e-14
NACC2	775.13	-1.09121	0.138863	-7.85818	3.89747e-15	6.28696e-14
FAM60A	640.823	1.17077	0.149144	7.84996	4.16172e-15	6.70572e-14
KLF12	287.564	1.87596	0.238998	7.84925	4.18517e-15	6.73598e-14
GPR98	84.972	3.50896	0.447059	7.84899	4.194e-15	6.74267e-14
GTPBP3	570.449	1.21908	0.15532	7.8488	4.20038e-15	6.7454e-14
PPP1R16A	795.089	-1.17306	0.149528	-7.84508	4.32685e-15	6.94077e-14
KIAA1217	489.414	-1.48361	0.189149	-7.84359	4.37856e-15	7.01591e-14
CLCN7	1072.9	-1.02226	0.130351	-7.84234	4.42235e-15	7.07821e-14
ABHD2	1568.36	-1.08894	0.138882	-7.84076	4.47839e-15	7.15996e-14
SQRDL	223.269	-1.87905	0.239736	-7.83798	4.57868e-15	7.3122e-14
GGPS1	504.941	1.28656	0.164181	7.83621	4.64367e-15	7.40036e-14
HEBP2	586.532	1.24297	0.158619	7.83619	4.64415e-15	7.40036e-14
KAT6A	506.784	1.43666	0.183354	7.83543	4.6723e-15	7.43701e-14
TMEM255B	74.2799	-3.33729	0.426262	-7.82919	4.91019e-15	7.80704e-14
SLC25A32	488.022	-1.30513	0.166788	-7.82512	5.07189e-15	8.05526e-14
PELI2	82.6358	6.22429	0.795781	7.82162	5.2149e-15	8.27328e-14
WBSCR22	1347.46	-0.963945	0.123248	-7.82119	5.23262e-15	8.29227e-14
PABPC4L	70.7677	5.35994	0.685898	7.81449	5.51864e-15	8.73593e-14
ACTR3	3084.62	-0.831793	0.10649	-7.81098	5.67466e-15	8.97305e-14
POU3F2	66.7685	4.24603	0.543657	7.81012	5.71316e-15	9.02404e-14
SH3BGRL2	112.776	2.6167	0.335242	7.8054	5.93142e-15	9.35853e-14
SH3BGRL	520.53	1.26035	0.161495	7.80424	5.9859e-15	9.43417e-14
UCHL3	297.543	1.62724	0.20872	7.7963	6.37475e-15	1.00361e-13
ATAD3A	1103.26	-1.01802	0.13058	-7.79616	6.3819e-15	1.00364e-13
PFN1	12753.4	-0.769215	0.0986688	-7.79593	6.39372e-15	1.0044e-13
ISG15	240.381	-1.84723	0.236963	-7.79543	6.41895e-15	1.00726e-13
2022-03-03	213.354	-1.83351	0.235262	-7.79347	6.5194e-15	1.02192e-13
PTPN13	1230.32	1.01193	0.130076	7.77951	7.28036e-15	1.13996e-13
LTBP3	3805.38	-0.930559	0.119626	-7.77889	7.31616e-15	1.14432e-13
SNRNP48	343.643	1.55437	0.199846	7.77784	7.37761e-15	1.15268e-13
SDE2	616.555	1.43552	0.184593	7.77669	7.44474e-15	1.16191e-13
DUSP23	278.672	-1.68096	0.216184	-7.7756	7.50935e-15	1.17073e-13
DPYSL5	267.602	11.3169	1.45561	7.77467	7.56429e-15	1.17802e-13
GPR124	167.294	2.14754	0.276245	7.77402	7.60326e-15	1.18281e-13
STC1	354.911	-1.8834	0.242467	-7.76766	7.99475e-15	1.24104e-13
HKDC1	319.67	-1.55671	0.200408	-7.76768	7.99347e-15	1.24104e-13
FAM134A	1413.77	-0.971788	0.125115	-7.76716	8.02631e-15	1.2446e-13
DOCK10	154.454	-2.11104	0.271903	-7.76395	8.23223e-15	1.27516e-13
CACNA1H	158.432	8.15924	1.05101	7.76327	8.27691e-15	1.2807e-13
EDN1	301.241	1.82	0.234479	7.7619	8.36654e-15	1.29318e-13
ZNF512B	660.346	1.14779	0.147899	7.76064	8.45022e-15	1.30472e-13
PLEKHG4B	383.294	-1.49549	0.192743	-7.75897	8.56213e-15	1.32058e-13
PCSK1N	261.54	11.2844	1.45649	7.74769	9.35821e-15	1.44182e-13
ANP32E	1577.38	0.925401	0.119449	7.74727	9.38869e-15	1.44498e-13
TNFRSF11A	290.935	-1.74642	0.225459	-7.74605	9.47985e-15	1.45745e-13
PRNP	1168.63	-1.03778	0.134023	-7.74329	9.68803e-15	1.48787e-13
MYL12B	2727.72	-0.83462	0.107811	-7.74149	9.82555e-15	1.50739e-13
APOL1	5203.55	-0.8166	0.105555	-7.73627	1.02376e-14	1.56894e-13
PTPN14	2190.69	-1.15509	0.149351	-7.73402	1.04205e-14	1.59527e-13
TM4SF19	76.9702	-3.55227	0.459664	-7.72798	1.09264e-14	1.67094e-13
DUSP8	103.278	2.7568	0.357358	7.71439	1.21561e-14	1.85702e-13
NAP1L3	96.2718	6.85785	0.889798	7.70719	1.28613e-14	1.96268e-13
COLEC12	250.26	11.2201	1.45625	7.70484	1.31008e-14	1.99712e-13
DDX39A	1182.4	-0.966496	0.125452	-7.70411	1.31763e-14	2.0065e-13
AP1S1	1875.63	-0.959809	0.124586	-7.70397	1.31904e-14	2.00653e-13
PSMD5	379.143	-1.37599	0.178657	-7.70185	1.34113e-14	2.03798e-13
GRIN2A	147.255	-2.12582	0.276045	-7.70102	1.34989e-14	2.04914e-13
NIPAL3	265.015	1.77365	0.230338	7.70021	1.35844e-14	2.05994e-13
TPM3	5473.59	-0.765464	0.0994272	-7.69874	1.37418e-14	2.08162e-13
CIB1	1423.84	-0.930001	0.120836	-7.69637	1.39981e-14	2.116e-13
PAPD4	332.564	1.47327	0.191423	7.69639	1.39968e-14	2.116e-13
WDTC1	658.554	1.15178	0.149655	7.69624	1.40134e-14	2.11609e-13
ATP10A	457.974	-1.27741	0.166041	-7.69334	1.43344e-14	2.1623e-13
WWC1	838.125	-1.04668	0.13607	-7.69217	1.44661e-14	2.17989e-13
AP2M1	6236.72	-0.777552	0.101215	-7.6822	1.56379e-14	2.35401e-13
NDUFB9	1327.21	-0.998379	0.129987	-7.6806	1.58346e-14	2.38114e-13
FAM89A	274.232	1.62601	0.211723	7.67991	1.59205e-14	2.39155e-13
PSMC2	1836.03	-0.863289	0.112425	-7.67883	1.60544e-14	2.40916e-13
HNF1B	906.46	-1.06024	0.138171	-7.67334	1.67576e-14	2.51207e-13
DDR1	787.454	1.07653	0.140302	7.67296	1.68071e-14	2.51687e-13
GPRASP2	314.112	1.5665	0.204222	7.67057	1.71228e-14	2.56149e-13
AUTS2	249.856	1.70615	0.222521	7.66737	1.75562e-14	2.62361e-13
FDFT1	1111.97	0.971276	0.126862	7.65613	1.91613e-14	2.86051e-13
AK4	1514.73	-0.902951	0.117965	-7.65439	1.94228e-14	2.89655e-13
NKAP	358.127	1.41826	0.185319	7.65307	1.96231e-14	2.9234e-13
BAALC	242.865	-1.64727	0.215263	-7.65235	1.97336e-14	2.93683e-13
LAP3	1025.6	-0.985682	0.128823	-7.65145	1.9873e-14	2.95453e-13
PTK2	1615.69	-0.976555	0.127768	-7.6432	2.11895e-14	3.14701e-13
DOCK4	330.247	-1.86323	0.244075	-7.63385	2.27842e-14	3.37689e-13
UBASH3B	1115.04	-1.23025	0.161156	-7.63393	2.2771e-14	3.37689e-13
OXCT1	898.358	-1.05071	0.137671	-7.63205	2.31056e-14	3.42101e-13
HSP90AB1	18713.1	-0.70945	0.0929681	-7.63112	2.3273e-14	3.44225e-13
ATP6V0E2	712.533	1.15968	0.151988	7.63008	2.34613e-14	3.46655e-13
CLVS1	422.211	-1.37498	0.180301	-7.62603	2.4209e-14	3.57336e-13
SLC7A5	2103.88	-0.912224	0.119675	-7.62254	2.48726e-14	3.66757e-13
BRD3	819.177	1.05499	0.138513	7.61655	2.60537e-14	3.83779e-13
RHOC	1699.83	-0.881577	0.115786	-7.61385	2.66046e-14	3.91495e-13
ITM2C	1393.83	0.940151	0.123501	7.6125	2.68836e-14	3.95197e-13
BEX2	228.619	11.0887	1.45761	7.60743	2.79597e-14	4.10597e-13
OGFRL1	1326.3	-1.01704	0.133779	-7.60237	2.90745e-14	4.26534e-13
LBH	173.398	2.03506	0.267725	7.60131	2.93144e-14	4.29617e-13
ABCA1	460.633	-1.48304	0.195208	-7.59724	3.02524e-14	4.42913e-13
GLDC	115.92	2.49487	0.328534	7.59394	3.10333e-14	4.53886e-13
TSPAN33	588.047	-1.23062	0.162068	-7.5932	3.12106e-14	4.56017e-13
EEF1D	4195.58	-0.842723	0.111001	-7.59203	3.14935e-14	4.59685e-13
MBOAT7	2179.9	-0.842088	0.110997	-7.58659	3.28437e-14	4.78908e-13
ASIC1	95.3054	2.89474	0.381573	7.58634	3.29063e-14	4.79335e-13
ADAMTS7	79.1473	3.2206	0.424825	7.58099	3.42921e-14	4.99017e-13
ETFA	1236.74	0.932322	0.123062	7.57605	3.56223e-14	5.17852e-13
SLC2A12	130.648	2.34365	0.309416	7.57441	3.60768e-14	5.23931e-13
STX1A	169.6	-2.16631	0.286063	-7.57285	3.65126e-14	5.29727e-13
SRD5A1	501.486	-1.23329	0.162865	-7.57244	3.66267e-14	5.30847e-13
PON2	1399.77	-0.901841	0.119249	-7.56269	3.94815e-14	5.7165e-13
CDC7	495.877	1.26653	0.167522	7.56037	4.01921e-14	5.81354e-13
SRSF11	1828.98	0.91537	0.121285	7.54725	4.4456e-14	6.42385e-13
SLC1A5	2121.55	-0.827301	0.109626	-7.54656	4.46914e-14	6.45139e-13
BAIAP2	436.06	-1.31967	0.174928	-7.54406	4.55559e-14	6.56961e-13
KLHDC2	434.909	1.32383	0.175485	7.54385	4.563e-14	6.57373e-13
VDAC1	2825.36	-0.815081	0.108138	-7.53739	4.79488e-14	6.90089e-13
HOXD11	398.314	1.35762	0.180219	7.53315	4.95312e-14	7.12152e-13
INSRR	66.9618	5.52132	0.732952	7.533	4.95886e-14	7.12268e-13
ARPC2	3612.25	-0.755724	0.100329	-7.53244	4.98002e-14	7.14596e-13
RRBP1	2705.36	-0.790178	0.104962	-7.5282	5.14452e-14	7.37466e-13
EPB41L3	211.399	10.9759	1.45832	7.52644	5.2143e-14	7.46728e-13
IER5L	508.945	-1.46102	0.194163	-7.52471	5.28381e-14	7.55931e-13
SLC44A5	210.73	10.9716	1.45821	7.52406	5.31027e-14	7.58963e-13
PALM	209.615	10.9641	1.45824	7.51874	5.53061e-14	7.89673e-13
GAS2L1	475.463	-1.39591	0.185667	-7.51835	5.54709e-14	7.91242e-13
DUSP9	124.122	2.43944	0.324497	7.51762	5.57826e-14	7.94902e-13
RAB4A	389.129	1.34891	0.17944	7.51732	5.59117e-14	7.95955e-13
SORCS2	466.542	-1.24233	0.165307	-7.51532	5.67731e-14	8.07421e-13
CCM2	907.757	-1.07866	0.143541	-7.51461	5.70794e-14	8.10977e-13
FBLN1	354.455	10.2984	1.3717	7.50777	6.01442e-14	8.53681e-13
FOXA2	171.147	-2.08826	0.27836	-7.50203	6.28391e-14	8.91054e-13
OSMR	1426.89	-0.974915	0.12999	-7.49991	6.38625e-14	9.04677e-13
MROH6	102.452	-2.50816	0.33449	-7.49846	6.45699e-14	9.138e-13
SLC26A11	96.2354	2.75429	0.367535	7.49396	6.68271e-14	9.44817e-13
ULK3	363.033	1.38282	0.184627	7.48981	6.8976e-14	9.74244e-13
PIP5K1A	1108.65	0.977649	0.130605	7.48552	7.12669e-14	1.00562e-12
ADAMTS12	249.046	-1.7609	0.235458	-7.47864	7.5093e-14	1.05857e-12
NDUFA1	824.313	1.0439	0.139633	7.47601	7.66131e-14	1.07894e-12
AC135048.1	117.609	-2.33125	0.311841	-7.47577	7.67548e-14	1.07988e-12
BZW2	956.298	-1.03804	0.138962	-7.46996	8.02202e-14	1.12754e-12
ZNF362	301.204	1.55808	0.208706	7.46546	8.30081e-14	1.16559e-12
FAM174B	225.562	-1.70454	0.228491	-7.45998	8.65378e-14	1.21397e-12
ADAMTS9	429.181	-1.36102	0.182468	-7.45897	8.72019e-14	1.2221e-12
SRM	1502.07	-0.925878	0.124249	-7.45182	9.2059e-14	1.28891e-12
PRSS12	84.6751	6.65567	0.893225	7.45128	9.24372e-14	1.29296e-12
NKD2	64.2908	4.07539	0.547167	7.44816	9.46531e-14	1.32267e-12
RFC3	435.013	1.27821	0.17167	7.44572	9.64158e-14	1.34599e-12
FGFR3	182.61	1.87322	0.251687	7.44264	9.86903e-14	1.37641e-12
VAV2	977.594	-0.966774	0.129948	-7.43969	1.00918e-13	1.40613e-12
KLHL21	587.223	-1.22201	0.164277	-7.43871	1.0167e-13	1.41523e-12
PURB	1010.87	-0.965092	0.129831	-7.43347	1.05782e-13	1.46964e-12
NFIC	1484.97	-0.901609	0.121289	-7.43358	1.05695e-13	1.46964e-12
VANGL2	192.902	10.8439	1.45943	7.43028	1.08368e-13	1.50412e-12
EMC1	1927.27	-0.869756	0.117102	-7.42731	1.10828e-13	1.53677e-12
KANK1	609.202	-1.1149	0.150147	-7.42535	1.12482e-13	1.55821e-12
CHST11	372.653	-1.39493	0.188113	-7.41538	1.21275e-13	1.67841e-12
PXN	1302.87	-1.08651	0.146621	-7.41035	1.25963e-13	1.74162e-12
SUV420H2	179.125	1.96542	0.265335	7.40732	1.28878e-13	1.78022e-12
DBNL	1869.23	-0.8515	0.115004	-7.40409	1.32054e-13	1.82235e-12
NDRG2	116.822	2.47855	0.334782	7.40346	1.32685e-13	1.82931e-12
GPM6B	63.1331	3.82111	0.516269	7.4014	1.34755e-13	1.85607e-12
USP9X	1963.85	0.981553	0.132622	7.40113	1.35034e-13	1.85814e-12
ANP32A	2185.71	0.84565	0.114285	7.39946	1.36742e-13	1.87985e-12
SH3BGRL3	1290.97	-1.00878	0.136449	-7.39313	1.43416e-13	1.96972e-12
KIFC2	655.934	-1.09328	0.147897	-7.39219	1.44431e-13	1.98176e-12
RUNX2	668.661	-1.09028	0.147511	-7.39121	1.45497e-13	1.9945e-12
RPN1	3283.71	-0.75221	0.101832	-7.3868	1.50405e-13	2.05982e-12
ACADM	761.871	1.07408	0.145442	7.38488	1.52588e-13	2.08576e-12
ITGB8	1436.85	-1.00797	0.136491	-7.3849	1.5257e-13	2.08576e-12
GPC3	184.724	10.7809	1.46052	7.38156	1.56445e-13	2.13645e-12
RBM20	62.9051	5.46785	0.74113	7.37773	1.61014e-13	2.19677e-12
TGFBR2	1451.05	-1.05622	0.143166	-7.37757	1.61204e-13	2.19728e-12
IMP4	624.356	-1.1173	0.151486	-7.37561	1.63599e-13	2.22783e-12
ARID4B	613.682	1.19918	0.162606	7.37476	1.64643e-13	2.23992e-12
OCLN	81.8431	6.62539	0.898986	7.36984	1.70829e-13	2.32189e-12
HSF2	307.379	1.47139	0.199682	7.36869	1.72314e-13	2.33986e-12
RAD51C	306.682	1.46742	0.199152	7.36834	1.7276e-13	2.34371e-12
PDHB	967.795	0.968133	0.131404	7.36763	1.73688e-13	2.3541e-12
EIF4G1	7660.3	-0.70397	0.095567	-7.36625	1.75499e-13	2.37641e-12
PTPRM	854.777	-1.17336	0.159298	-7.36583	1.7605e-13	2.38164e-12
GPR39	375.207	-1.32716	0.180211	-7.36449	1.7782e-13	2.40332e-12
EBF4	106.379	2.48263	0.337142	7.36377	1.78789e-13	2.41415e-12
GALNT18	217.406	-1.71613	0.233265	-7.35697	1.88126e-13	2.53786e-12
GUCY1A2	110.136	-2.53024	0.344114	-7.35293	1.9391e-13	2.61344e-12
UGT8	699.353	-1.1012	0.150041	-7.33933	2.14663e-13	2.89043e-12
KHDRBS1	2916.33	0.789352	0.107611	7.33525	2.2131e-13	2.97715e-12
RNH1	1684.13	-0.890841	0.121459	-7.33451	2.22537e-13	2.99087e-12
SPATA18	67.2906	3.59087	0.489818	7.33102	2.2841e-13	3.06695e-12
CLIP2	859.526	-1.0188	0.138992	-7.32993	2.30275e-13	3.08911e-12
MSX2	61.4995	5.43529	0.741595	7.32918	2.31563e-13	3.1035e-12
WNK2	117.958	7.70949	1.0521	7.32775	2.34056e-13	3.13401e-12
TRAM2	967.025	-1.0919	0.14902	-7.32719	2.35027e-13	3.14408e-12
IL4R	536.1	-1.21904	0.166426	-7.32482	2.39223e-13	3.19725e-12
KIF26B	133.761	-2.16402	0.295634	-7.31991	2.48143e-13	3.3134e-12
RRP9	551.325	-1.18727	0.162273	-7.31654	2.54448e-13	3.39444e-12
C15orf39	353.068	1.37155	0.187553	7.31288	2.61477e-13	3.48499e-12
ARHGAP44	58.8176	4.19467	0.573808	7.31023	2.66686e-13	3.55114e-12
SPOCK1	2319.89	-1.06461	0.145681	-7.30783	2.71491e-13	3.61179e-12
VBP1	868.009	1.01222	0.138548	7.30586	2.75504e-13	3.66179e-12
DENND6A	397.005	1.32393	0.181311	7.30197	2.83578e-13	3.76563e-12
NKX2-5	171.08	10.672	1.46156	7.30178	2.83984e-13	3.76755e-12
SLC22A17	60.6144	3.96285	0.542836	7.30028	2.87163e-13	3.80623e-12
LIN28B	170.749	10.6694	1.46194	7.29815	2.91753e-13	3.86352e-12
LPP	924.423	-1.14063	0.156309	-7.29729	2.93617e-13	3.88463e-12
ATG16L1	552.323	-1.14351	0.156884	-7.28889	3.1252e-13	4.13093e-12
WDR41	332.156	1.43538	0.196958	7.28774	3.15188e-13	4.16238e-12
ERGIC1	3326.82	-0.741308	0.101753	-7.28539	3.20732e-13	4.23172e-12
MAT2A	2221.79	-0.90198	0.123823	-7.28442	3.23062e-13	4.25857e-12
MSANTD3	369.491	-1.3134	0.180323	-7.2836	3.25016e-13	4.28042e-12
SERPINB8	79.9892	-3.01287	0.413875	-7.27968	3.34621e-13	4.40289e-12
HELZ2	510.147	-1.27694	0.175553	-7.27384	3.49409e-13	4.59328e-12
HOXC4	126.736	2.22858	0.306483	7.27146	3.55624e-13	4.67073e-12
ITGA7	82.668	2.89145	0.397952	7.26581	3.70809e-13	4.86574e-12
PTPLAD1	1782.67	0.82862	0.114123	7.26076	3.84934e-13	5.04649e-12
TSPYL4	279.146	1.53444	0.211388	7.2589	3.90261e-13	5.11167e-12
MSI1	163.396	10.6053	1.46191	7.2544	4.03442e-13	5.27952e-12
ENPP4	72.4727	3.19163	0.440162	7.25103	4.13614e-13	5.40773e-12
NSUN2	1930.77	-0.895234	0.123541	-7.24646	4.27811e-13	5.58828e-12
RAPH1	625.118	-1.23285	0.170191	-7.24394	4.35842e-13	5.68804e-12
FBXL6	328.357	-1.37915	0.190394	-7.24364	4.36807e-13	5.69547e-12
OSBPL3	505.233	-1.25576	0.173372	-7.24316	4.38348e-13	5.71041e-12
SH3GL3	58.048	5.08684	0.702457	7.2415	4.43733e-13	5.77534e-12
AKR1B1	8220.78	-0.773652	0.106861	-7.2398	4.49332e-13	5.84294e-12
RPL4	13301.3	0.667033	0.0921463	7.23884	4.52533e-13	5.87926e-12
UCHL1	2586.94	-0.848757	0.117259	-7.23829	4.54389e-13	5.89806e-12
ADAM19	700.065	-1.24091	0.171539	-7.23397	4.69065e-13	6.08308e-12
COMMD6	328.142	1.4103	0.195003	7.23221	4.75194e-13	6.15703e-12
FEM1B	734.517	1.15354	0.159506	7.23198	4.75997e-13	6.1619e-12
PRRG4	70.6883	3.35041	0.463523	7.22815	4.89604e-13	6.33236e-12
ARF1	5017.29	0.705976	0.0976741	7.22788	4.90604e-13	6.33961e-12
SPATC1L	81.8955	3.05888	0.423388	7.22476	5.01993e-13	6.48097e-12
FLT4	158.8	10.564	1.4623	7.22419	5.04101e-13	6.50236e-12
GPR115	78.2555	-2.8309	0.392128	-7.21931	5.22501e-13	6.72948e-12
WWTR1	1786.93	-1.04025	0.144094	-7.21928	5.22642e-13	6.72948e-12
OLFML2B	289.624	-1.49661	0.207387	-7.21653	5.33296e-13	6.86054e-12
TALDO1	2325.99	-0.840138	0.116426	-7.21606	5.35148e-13	6.87823e-12
MLH1	515.267	-1.17758	0.163204	-7.21543	5.37638e-13	6.90408e-12
NAP1L1	5116.59	0.70477	0.0977044	7.21329	5.46179e-13	7.00751e-12
TUBB6	2419.95	-0.819244	0.113584	-7.21269	5.48571e-13	7.03195e-12
RAI14	2276.13	-1.08484	0.150459	-7.21019	5.58755e-13	7.15614e-12
LRP12	692.972	-1.27238	0.176477	-7.2099	5.59948e-13	7.16505e-12
PGRMC1	1820.4	0.809226	0.112258	7.2086	5.65307e-13	7.2272e-12
ILK	1533.5	-0.846186	0.117444	-7.205	5.80427e-13	7.41394e-12
SMOC1	155.643	10.5341	1.46279	7.2014	5.95955e-13	7.60555e-12
KIAA1244	100.061	2.60498	0.361974	7.19659	6.17382e-13	7.87203e-12
NOC2L	2639.35	-0.779303	0.108328	-7.19394	6.29502e-13	8.01947e-12
VWA1	220.97	1.96434	0.273132	7.19192	6.38867e-13	8.1316e-12
BRSK1	101.735	2.50221	0.347996	7.19034	6.46283e-13	8.21873e-12
RSU1	825.228	-1.02654	0.142777	-7.18983	6.48728e-13	8.24256e-12
BOP1	244.088	-1.54382	0.214737	-7.18937	6.50891e-13	8.26276e-12
FZD1	707.421	-1.0547	0.146786	-7.1853	6.7058e-13	8.50522e-12
RBM8A	1868.91	0.801274	0.111565	7.18211	6.8642e-13	8.69848e-12
EYA4	152.311	10.5026	1.46348	7.17645	7.15452e-13	9.05842e-12
TSPAN12	246.633	1.57166	0.219042	7.17516	7.22253e-13	9.1365e-12
SSR3	2151.46	-0.779118	0.108619	-7.17297	7.33896e-13	9.27564e-12
IRF1	350.971	-1.32394	0.184681	-7.1688	7.56585e-13	9.55404e-12
ETNK2	174.317	1.92783	0.268944	7.16815	7.60193e-13	9.5912e-12
HSPA5	9092.1	-0.765863	0.106872	-7.16614	7.71403e-13	9.72413e-12
PEX6	732.511	-1.09273	0.152494	-7.16573	7.73717e-13	9.74478e-12
H2AFY2	258.838	9.84027	1.37476	7.15779	8.19876e-13	1.03171e-11
PERP	1038.82	0.923008	0.129077	7.15086	8.62385e-13	1.08426e-11
WDR26	1410.98	0.901202	0.126047	7.14975	8.69371e-13	1.09209e-11
LYPD1	354.704	-1.31092	0.183394	-7.1481	8.79875e-13	1.10432e-11
PEX5L	95.326	-2.51947	0.35252	-7.14704	8.86701e-13	1.11192e-11
WLS	1009.31	0.939697	0.131535	7.14408	9.06009e-13	1.13416e-11
BCAS3	167.688	1.97113	0.275909	7.14411	9.05808e-13	1.13416e-11
BIN1	1283.5	-1.00966	0.141336	-7.14367	9.08725e-13	1.13658e-11
FBLIM1	72.6468	6.39307	0.895519	7.13895	9.40458e-13	1.17525e-11
SCML2	208.824	1.87388	0.262492	7.13881	9.41413e-13	1.17542e-11
TMEM248	1570.65	-0.823007	0.115347	-7.13503	9.6767e-13	1.20716e-11
TRIM55	71.569	-3.39923	0.476496	-7.13381	9.76257e-13	1.21682e-11
IPO4	1110.45	-0.898699	0.125994	-7.13288	9.82927e-13	1.22408e-11
PCDH9	105.88	7.57941	1.06317	7.1291	1.01029e-12	1.25707e-11
DCAF13	979.586	-0.927	0.13005	-7.128	1.01834e-12	1.26599e-11
PNMAL1	249.593	9.78817	1.37456	7.12092	1.07205e-12	1.33162e-11
ALDH1A2	249.525	9.78745	1.3749	7.11867	1.08977e-12	1.35246e-11
ZNF275	297.628	1.52044	0.213604	7.11803	1.0948e-12	1.35753e-11
NAT8L	197.272	1.76486	0.248106	7.11331	1.13295e-12	1.40363e-11
MICAL1	423.304	-1.25731	0.176805	-7.11127	1.14979e-12	1.42327e-11
MYH14	247.234	9.77849	1.37518	7.1107	1.15453e-12	1.42791e-11
ASL	270.55	-1.4558	0.20478	-7.10907	1.16825e-12	1.44364e-11
FBXW5	1370.68	-0.867584	0.122231	-7.09789	1.26677e-12	1.56404e-11
DHCR24	7284.83	-0.671347	0.0946438	-7.0934	1.30854e-12	1.61424e-11
HIVEP3	127.004	-2.28238	0.321815	-7.09222	1.31978e-12	1.62671e-11
MTR	1013.09	1.01766	0.143574	7.08809	1.35979e-12	1.6746e-11
HEG1	782.122	-1.17223	0.165396	-7.0874	1.36651e-12	1.68144e-11
WBP5	792.874	1.01643	0.143451	7.08554	1.38503e-12	1.70277e-11
CA12	2209.25	-2.34745	0.331542	-7.08041	1.43725e-12	1.76547e-11
RPS19	7111.28	0.783981	0.110743	7.07928	1.4491e-12	1.77851e-11
MST4	597.657	1.15518	0.163213	7.07774	1.46525e-12	1.7968e-11
TMTC1	102.298	7.52904	1.06443	7.07329	1.51306e-12	1.85385e-11
LDHA	15212.6	-0.679484	0.0961641	-7.06588	1.59597e-12	1.95378e-11
BORA	179.623	1.80301	0.255226	7.06439	1.61319e-12	1.97318e-11
ZYX	2307.6	-0.76793	0.10873	-7.06273	1.63264e-12	1.99528e-11
TTC37	736.758	1.03587	0.146695	7.06142	1.64815e-12	2.01253e-11
PPP1R1A	97.6269	-2.66161	0.376935	-7.06117	1.65101e-12	2.01432e-11
EIF2S1	1348.75	-0.906591	0.128443	-7.05832	1.68522e-12	2.05432e-11
MCAM	293.48	1.49004	0.211127	7.05756	1.69456e-12	2.06395e-11
IP6K2	671.376	1.11125	0.157529	7.05429	1.73484e-12	2.11124e-11
TAX1BP3	1057.78	-0.935244	0.132597	-7.05326	1.74768e-12	2.12507e-11
SOCS2	84.5638	2.7458	0.38955	7.04865	1.80658e-12	2.19484e-11
ZBTB33	447.513	1.40856	0.199842	7.0484	1.80992e-12	2.19704e-11
NRN1	135.078	10.3293	1.46571	7.0473	1.82419e-12	2.21148e-11
PRKCDBP	534.458	-1.41691	0.201058	-7.04725	1.82488e-12	2.21148e-11
STON1	55.0728	4.11509	0.583961	7.04687	1.82992e-12	2.21572e-11
TNS1	508.948	-1.21276	0.17216	-7.04439	1.86282e-12	2.25367e-11
MTUS1	231.151	1.61857	0.229822	7.0427	1.8855e-12	2.2792e-11
C7orf41	179.629	1.77169	0.251634	7.04074	1.91224e-12	2.30958e-11
VASP	1025.16	-0.952871	0.135385	-7.03821	1.94724e-12	2.34989e-11
ABAT	69.4572	3.58433	0.509345	7.03713	1.96233e-12	2.36612e-11
2022-09-03	98.697	7.44688	1.05842	7.03586	1.98038e-12	2.38589e-11
TNIP1	1949.71	-0.796643	0.113262	-7.03361	2.01252e-12	2.42259e-11
LMF2	1201.2	-0.869014	0.12358	-7.03202	2.03568e-12	2.44842e-11
DST	1590.7	-0.92359	0.131398	-7.02897	2.0807e-12	2.50048e-11
BMP7	133.057	10.307	1.46698	7.02598	2.12574e-12	2.55248e-11
EVPL	152.553	-1.92385	0.274021	-7.0208	2.20604e-12	2.6467e-11
ZMIZ1	1285.57	-1.00675	0.143473	-7.01702	2.26654e-12	2.71702e-11
NBL1	225.63	-1.61413	0.230099	-7.01493	2.3006e-12	2.75556e-11
ENPP2	79.7356	2.81236	0.401048	7.01252	2.34065e-12	2.8012e-11
PIN4	391.341	1.25775	0.179389	7.01131	2.36091e-12	2.82311e-11
STAC	472.842	-1.21621	0.173478	-7.01078	2.37001e-12	2.83164e-11
HERC3	151.177	2.05296	0.293085	7.00468	2.47552e-12	2.95525e-11
GEM	265.09	-1.83453	0.262142	-6.99823	2.59221e-12	3.092e-11
RND2	67.7189	6.33238	0.905212	6.99547	2.6438e-12	3.15093e-11
KLHDC3	1173.13	0.880054	0.125826	6.99418	2.66806e-12	3.17722e-11
CXCL5	213.096	-1.87943	0.268749	-6.99324	2.68604e-12	3.19598e-11
DESI2	763.628	1.06716	0.152624	6.99203	2.70929e-12	3.22099e-11
PSME2	973.306	-0.981235	0.140351	-6.9913	2.72353e-12	3.23526e-11
MRTO4	1063.28	-0.926119	0.132596	-6.9845	2.8587e-12	3.39303e-11
IL15RA	74.5024	-2.76655	0.396132	-6.98391	2.87071e-12	3.40448e-11
ENTPD6	859.679	-0.957056	0.137088	-6.98131	2.92432e-12	3.46521e-11
NAV3	93.1441	-2.79071	0.399813	-6.98004	2.95105e-12	3.49402e-11
CCNG2	316.63	1.44469	0.207125	6.97494	3.06e-12	3.62004e-11
POU3F3	495.138	-1.1253	0.161414	-6.97154	3.135e-12	3.70573e-11
APLN	168.655	-1.79075	0.256986	-6.9683	3.20793e-12	3.78882e-11
SLC29A2	130.543	2.19881	0.315659	6.96576	3.26628e-12	3.85143e-11
RNF150	126.501	10.2337	1.46914	6.96576	3.26626e-12	3.85143e-11
PTPN3	650.676	-1.05642	0.151688	-6.96444	3.29701e-12	3.88449e-11
HOMER1	168.795	1.89082	0.271579	6.96232	3.34723e-12	3.94044e-11
TPD52L2	1584.54	-0.830398	0.119406	-6.95439	3.541e-12	4.16515e-11
RIMS4	123.535	10.2014	1.46696	6.95407	3.54886e-12	4.16877e-11
TGFBR3	148.465	1.94481	0.279666	6.95403	3.54986e-12	4.16877e-11
SYPL1	1101.84	-0.899973	0.129432	-6.95325	3.56966e-12	4.18861e-11
GPR15	176.433	-1.86387	0.268078	-6.95272	3.58298e-12	4.20083e-11
RPL6	8605.21	0.675632	0.0972024	6.95077	3.63286e-12	4.25584e-11
FMNL2	879.767	-1.07961	0.155325	-6.95065	3.63616e-12	4.25625e-11
RPS3A	6528.13	0.768644	0.110601	6.94968	3.66103e-12	4.28189e-11
CNOT6	779.445	1.06105	0.152689	6.94907	3.677e-12	4.29708e-11
COL2A1	123.022	10.1962	1.46748	6.94811	3.70209e-12	4.32291e-11
GNAZ	155.862	1.87511	0.270231	6.93891	3.95144e-12	4.60712e-11
PPAPDC1A	144.16	-1.96614	0.283351	-6.93889	3.95188e-12	4.60712e-11
RAB7A	2496.53	-0.751199	0.108294	-6.93668	4.01416e-12	4.67595e-11
DCHS1	67.4818	3.16428	0.456354	6.93383	4.09611e-12	4.76756e-11
NMB	54.2167	4.03034	0.581413	6.93197	4.15006e-12	4.82645e-11
INTS1	2460.6	-0.733541	0.105865	-6.92905	4.2369e-12	4.92348e-11
CASK	918.601	-1.02596	0.148174	-6.92403	4.38974e-12	5.09697e-11
DDX17	3963.01	0.740215	0.106938	6.92191	4.45601e-12	5.16976e-11
PPP1R14B	2250.52	-0.800912	0.115765	-6.91843	4.56688e-12	5.29413e-11
FAM131A	57.5013	3.73172	0.539422	6.91801	4.5804e-12	5.30554e-11
PRR14	475.791	1.17505	0.169883	6.91681	4.61913e-12	5.34611e-11
CAMK1D	331.168	-1.33768	0.193502	-6.913	4.74522e-12	5.48764e-11
DERL1	1174.99	-0.864431	0.125072	-6.91146	4.79687e-12	5.54292e-11
LRRK1	243.559	-1.59866	0.231359	-6.90989	4.85033e-12	5.60021e-11
NACA	3268.51	0.72672	0.105176	6.90953	4.8625e-12	5.60977e-11
CDX2	117.831	10.1335	1.46806	6.90268	5.10316e-12	5.87873e-11
TPM1	6242.32	-0.738437	0.106979	-6.90266	5.10379e-12	5.87873e-11
ZRANB2	934.92	0.922345	0.133629	6.90229	5.11717e-12	5.88944e-11
BCL7B	725.49	-0.973769	0.141393	-6.88697	5.6994e-12	6.55431e-11
GMNN	758.836	0.978325	0.142083	6.88557	5.7558e-12	6.60864e-11
SIGLEC15	407.789	-4.99277	0.725096	-6.88566	5.75197e-12	6.60864e-11
RAP2C	479.686	1.23802	0.179829	6.88445	5.80128e-12	6.65555e-11
ZNF462	221.794	-1.55386	0.225712	-6.88427	5.80841e-12	6.65844e-11
PPM1K	220.964	1.56574	0.227613	6.87895	6.0297e-12	6.90662e-11
CDC42BPB	2797.69	-0.725576	0.105483	-6.87859	6.04471e-12	6.91831e-11
PPP1R14C	220.647	1.59486	0.231872	6.87821	6.06112e-12	6.93159e-11
RUNX1T1	52.1569	4.27819	0.622107	6.87693	6.11575e-12	6.98853e-11
DENND2C	54.3449	4.03136	0.586263	6.87638	6.13924e-12	7.00982e-11
ZC3H13	647.176	1.05058	0.152811	6.875	6.19884e-12	7.07227e-11
REPS1	594.637	1.05467	0.153452	6.87299	6.28706e-12	7.16725e-11
GATA4	114.716	10.0952	1.46889	6.87269	6.30029e-12	7.17665e-11
BSDC1	706.511	1.01657	0.147941	6.8715	6.35308e-12	7.23108e-11
HIST1H2BK	373.149	1.2654	0.184172	6.87073	6.38743e-12	7.26444e-11
NUDC	2644.88	-0.752298	0.1095	-6.8703	6.40662e-12	7.28053e-11
SSR4	1675.54	0.835428	0.121819	6.85797	6.98469e-12	7.9312e-11
RP6-24A23.6	112.782	10.0696	1.46909	6.85432	7.16518e-12	8.12974e-11
BBC3	154.052	1.88748	0.275379	6.8541	7.17649e-12	8.13618e-11
HRH1	294.853	-1.57931	0.230424	-6.85393	7.185e-12	8.13943e-11
TPD52	745.314	-0.996478	0.1454	-6.85337	7.21294e-12	8.1593e-11
HMX1	112.6	10.0678	1.46903	6.85335	7.21386e-12	8.1593e-11
CALCOCO1	312.569	1.56596	0.228629	6.84934	7.41934e-12	8.38514e-11
PARM1	52.2263	5.21659	0.76219	6.84421	7.68994e-12	8.68416e-11
STIP1	4227.62	-0.696594	0.101786	-6.84374	7.71524e-12	8.7059e-11
ZNF589	162.723	1.83086	0.267665	6.84013	7.91191e-12	8.9158e-11
TBX15	151.048	-1.84902	0.27032	-6.8401	7.91361e-12	8.9158e-11
TARSL2	198.397	1.67329	0.244637	6.83991	7.92448e-12	8.92107e-11
FOXQ1	155.94	-1.82571	0.267028	-6.83714	8.07888e-12	9.0878e-11
ADAM11	53.2247	3.89657	0.569934	6.83687	8.09399e-12	9.09769e-11
INHBA	338.262	-1.55221	0.227054	-6.83632	8.12543e-12	9.12592e-11
IRS2	1711.13	-0.907731	0.132805	-6.83505	8.19782e-12	9.20006e-11
ZNF48	286.926	1.44216	0.211008	6.83465	8.22029e-12	9.2181e-11
RTN4RL2	515.578	-1.12277	0.164297	-6.83378	8.27036e-12	9.26704e-11
CREB5	444.832	-1.25076	0.183046	-6.83304	8.3133e-12	9.30793e-11
STMN1	2933.47	0.871399	0.127565	6.83103	8.43043e-12	9.43175e-11
TAP1	835.131	-0.924429	0.135356	-6.82962	8.51423e-12	9.51811e-11
TFCP2	192.14	9.41424	1.37872	6.82826	8.5949e-12	9.60086e-11
NUP62CL	98.9568	2.45817	0.360213	6.82422	8.84058e-12	9.86764e-11
BEND7	364.635	-1.33865	0.19621	-6.82255	8.94416e-12	9.97553e-11
GYG2	109.424	10.0264	1.4697	6.82207	8.97358e-12	1.00006e-10
TRAF2	643.613	-1.02247	0.14992	-6.82011	9.09734e-12	1.01307e-10
CDK2	1052.02	0.893859	0.131071	6.81965	9.12606e-12	1.01549e-10
FNDC3B	1189.05	-1.07751	0.158072	-6.81659	9.32255e-12	1.03655e-10
MYBL1	382.658	-1.31814	0.193417	-6.81504	9.42392e-12	1.04701e-10
CORO1C	2364.07	-0.827686	0.121685	-6.8019	1.03249e-11	1.14535e-10
RRS1	467.953	-1.19465	0.175636	-6.8019	1.03249e-11	1.14535e-10
ORAOV1	384.368	-1.2486	0.183595	-6.80082	1.04023e-11	1.15305e-10
SLCO3A1	249.455	-1.51285	0.222505	-6.7992	1.05205e-11	1.16526e-10
PLOD1	2861.04	-0.717662	0.105704	-6.78935	1.12641e-11	1.24666e-10
NRAP	80.424	-2.59413	0.382201	-6.78734	1.14217e-11	1.26313e-10
DYRK1B	102.711	2.39607	0.353044	6.78688	1.14585e-11	1.2656e-10
ATP9A	508.261	1.18326	0.174346	6.78684	1.14616e-11	1.2656e-10
MLKL	126.354	-1.99224	0.293575	-6.78614	1.15175e-11	1.2708e-10
POLRMT	1179.36	-0.882245	0.130098	-6.78139	1.19022e-11	1.31224e-10
MYL12A	2291.26	-0.746359	0.110077	-6.78033	1.19905e-11	1.32097e-10
FYN	461.243	1.16771	0.17224	6.77954	1.20557e-11	1.32714e-10
ZNF704	184.625	9.35107	1.37948	6.77868	1.21277e-11	1.33404e-10
FOXG1	106.057	9.97949	1.47262	6.7767	1.22951e-11	1.35143e-10
GALM	84.1462	7.23192	1.06801	6.77139	1.27553e-11	1.40095e-10
B4GALNT3	104.382	9.95778	1.47102	6.7693	1.29409e-11	1.42025e-10
MARK1	104.368	9.95703	1.47159	6.76615	1.32253e-11	1.45035e-10
ACTL6A	885.482	-0.899883	0.133075	-6.76222	1.35892e-11	1.48913e-10
C11orf68	562.375	-1.0483	0.155029	-6.76196	1.36133e-11	1.49064e-10
OGDH	1415.66	-0.80483	0.119026	-6.76178	1.36302e-11	1.49136e-10
MYOF	2566.49	-0.91903	0.135961	-6.75953	1.38444e-11	1.51365e-10
MANSC1	60.3328	6.14146	0.90862	6.7591	1.38847e-11	1.51691e-10
MFAP2	61.0815	6.20338	0.917798	6.75897	1.38972e-11	1.51712e-10
MCM6	1913.15	0.757746	0.112121	6.75827	1.39647e-11	1.52333e-10
ARF6	1955.3	-0.790754	0.117158	-6.74946	1.48397e-11	1.61756e-10
KLF10	540.67	-1.14418	0.169837	-6.73693	1.61772e-11	1.76202e-10
TMEM246	101.091	9.91285	1.47198	6.73436	1.64649e-11	1.792e-10
APBA2	100.867	9.90841	1.47187	6.73185	1.67516e-11	1.82183e-10
PDE3B	76.5941	2.85079	0.423719	6.72803	1.7198e-11	1.86897e-10
ZNF853	100.354	9.90211	1.47203	6.72683	1.73395e-11	1.88293e-10
TCEA2	308.137	1.32245	0.196709	6.7229	1.78141e-11	1.93302e-10
MNX1	100.023	9.89781	1.47256	6.72151	1.79849e-11	1.95007e-10
PCDHGC3	631.85	-1.15902	0.172441	-6.72126	1.80163e-11	1.95202e-10
TRIP13	1050.55	-0.879518	0.130868	-6.72062	1.80947e-11	1.95904e-10
SEMA6A	588.259	-1.08599	0.161643	-6.71843	1.8369e-11	1.98724e-10
CCNG1	1406.92	0.799505	0.119083	6.71384	1.89568e-11	2.0493e-10
ZFYVE28	124.128	-2.0178	0.300659	-6.71124	1.9298e-11	2.08462e-10
CAMKK1	384.747	-1.2098	0.180309	-6.70961	1.95152e-11	2.1065e-10
NYNRIN	98.6443	9.87729	1.47246	6.708	1.97311e-11	2.12662e-10
WASF1	470.955	1.1832	0.176386	6.708	1.97303e-11	2.12662e-10
HERC2	1121.75	-0.838187	0.124958	-6.70774	1.97665e-11	2.12885e-10
NPTX1	82.1181	7.21464	1.07567	6.70713	1.98485e-11	2.13609e-10
CRLS1	1383.05	-0.822044	0.122566	-6.70694	1.98742e-11	2.13725e-10
GATA2	141.174	1.93658	0.288892	6.70348	2.03511e-11	2.18691e-10
TKT	7629.44	-0.701892	0.104878	-6.69246	2.19449e-11	2.35642e-10
ALDH6A1	343.221	1.35915	0.203132	6.69099	2.21671e-11	2.37851e-10
MED10	664.297	-1.01697	0.152006	-6.69038	2.22591e-11	2.3866e-10
LTBR	1132.92	-0.86019	0.128649	-6.68631	2.28874e-11	2.45214e-10
CXXC5	1619.94	-0.868718	0.129964	-6.68427	2.32071e-11	2.48456e-10
PPM1D	192.412	1.66471	0.249057	6.68403	2.32463e-11	2.4869e-10
PDE5A	96.2145	2.39132	0.357857	6.68234	2.3516e-11	2.51389e-10
GSTM2	79.3003	7.14495	1.07011	6.67685	2.44131e-11	2.60786e-10
DLX4	48.6194	4.36201	0.653447	6.67538	2.46594e-11	2.63223e-10
KPNA4	1159.81	-0.883571	0.132532	-6.66683	2.61393e-11	2.78813e-10
PLCB1	96.2112	2.52149	0.378223	6.66668	2.6166e-11	2.78891e-10
TOMM34	771.371	-0.979932	0.147064	-6.6633	2.67752e-11	2.85174e-10
GLB1L2	78.7459	7.13367	1.07091	6.66129	2.71427e-11	2.88875e-10
TIMP1	1783.87	-0.788197	0.118351	-6.65985	2.74111e-11	2.91516e-10
CRYM	67.375	-2.82086	0.424003	-6.65292	2.87333e-11	3.05352e-10
PNPLA6	1146.32	-0.886098	0.133225	-6.65112	2.9087e-11	3.08883e-10
ZIC5	183.739	1.64885	0.247981	6.64912	2.94855e-11	3.12885e-10
CNIH2	50.4982	5.11997	0.770127	6.64821	2.9668e-11	3.1459e-10
MSH3	248.281	1.43228	0.215494	6.64649	3.00159e-11	3.18045e-10
ADCY1	93.2241	9.79578	1.47402	6.64564	3.01893e-11	3.19648e-10
MVB12B	101.821	2.37594	0.357611	6.64394	3.05414e-11	3.23139e-10
EFNA1	183.565	1.69439	0.255077	6.64268	3.08031e-11	3.25668e-10
LPHN1	250.944	1.42773	0.215074	6.63833	3.17247e-11	3.35166e-10
CSRP2	417.128	1.21783	0.183515	6.63612	3.22047e-11	3.39989e-10
ENO3	6293.33	-0.736149	0.110978	-6.63327	3.28341e-11	3.46379e-10
EPHA7	92.6424	9.78463	1.47551	6.63136	3.32618e-11	3.50635e-10
ATP6V1C1	892.701	-0.944361	0.142457	-6.62909	3.37763e-11	3.55565e-10
FSD1	91.859	9.7746	1.4745	6.62908	3.37788e-11	3.55565e-10
EXOSC4	516.359	-1.07535	0.162265	-6.62714	3.42256e-11	3.59977e-10
COQ10A	74.5945	2.79583	0.421882	6.62704	3.42479e-11	3.59977e-10
PPFIA3	192.304	1.65248	0.249385	6.62622	3.44394e-11	3.61727e-10
TGIF2	258.247	1.5256	0.23025	6.62581	3.45351e-11	3.62468e-10
RAB11FIP4	76.0638	7.06523	1.06758	6.61796	3.642e-11	3.81973e-10
ABCF3	660.239	-1.07177	0.161958	-6.61761	3.65042e-11	3.82578e-10
MYL6B	484.637	1.1704	0.176937	6.6148	3.72057e-11	3.89646e-10
PLXNA4	47.7087	-4.53839	0.686972	-6.60637	3.93867e-11	4.12189e-10
MR1	143.521	1.85698	0.281157	6.60478	3.98099e-11	4.16315e-10
ZNF397	161.627	1.74704	0.264516	6.60464	3.98477e-11	4.16408e-10
BHLHB9	106.375	2.22039	0.336231	6.60377	4.0082e-11	4.18553e-10
MGC4294	79.2568	-2.4685	0.373848	-6.60295	4.03067e-11	4.20596e-10
DNPH1	771.382	1.01247	0.153383	6.60095	4.08534e-11	4.25992e-10
TBRG4	1191.96	-0.820391	0.124305	-6.59983	4.11632e-11	4.28912e-10
FAM127A	907.744	0.881495	0.133571	6.59944	4.12716e-11	4.29731e-10
PHF8	472.246	1.15303	0.17472	6.59931	4.13071e-11	4.2979e-10
TRIM32	89.4865	9.73542	1.47536	6.59868	4.14831e-11	4.31311e-10
TNKS1BP1	1131.94	-0.838473	0.127151	-6.59433	4.27177e-11	4.43827e-10
SOBP	49.6863	4.02877	0.611094	6.59271	4.31856e-11	4.48366e-10
CYBA	3060.61	-0.782688	0.118772	-6.58981	4.40392e-11	4.56898e-10
PSMD10	773.968	0.962549	0.1461	6.58831	4.44869e-11	4.61212e-10
PTTG1IP	3804.63	-0.660168	0.10023	-6.58656	4.50128e-11	4.66328e-10
ARNTL2	563.665	-1.16659	0.177125	-6.58623	4.51134e-11	4.67035e-10
CNN2	1662.92	-0.788132	0.119677	-6.58547	4.53444e-11	4.69091e-10
STX3	679.98	-0.978149	0.148572	-6.58366	4.59017e-11	4.74515e-10
SMARCA2	937.406	-0.880575	0.133767	-6.58289	4.61379e-11	4.76616e-10
LRRFIP1	1628.39	-0.858371	0.130405	-6.58235	4.63067e-11	4.77941e-10
LY6E	1923.3	-0.814603	0.123757	-6.58227	4.63325e-11	4.77941e-10
C16orf62	324.786	1.29892	0.197363	6.58135	4.66195e-11	4.80558e-10
PNP	792.796	-0.948141	0.144118	-6.57893	4.73832e-11	4.88081e-10
POLR1A	1036.24	-0.860231	0.13077	-6.57821	4.76139e-11	4.90107e-10
IFNGR1	536.255	1.04254	0.158535	6.57609	4.82967e-11	4.96781e-10
TMEM178B	374.986	-1.22085	0.185714	-6.57384	4.90349e-11	5.04014e-10
PIGT	1390.52	-0.789279	0.120071	-6.57341	4.91751e-11	5.05095e-10
SUSD5	87.5669	9.70338	1.47706	6.56937	5.05291e-11	5.18634e-10
INA	86.9117	9.69396	1.47589	6.56822	5.09194e-11	5.22268e-10
PSME1	1521.92	-0.801825	0.122169	-6.56327	5.26421e-11	5.39554e-10
KDELC2	578.189	1.04423	0.159173	6.56035	5.36826e-11	5.49827e-10
MYADM	1045.46	-0.832563	0.126933	-6.55905	5.41518e-11	5.5424e-10
DMC1	48.0347	4.15363	0.633365	6.55803	5.45221e-11	5.57633e-10
ZNF467	68.5475	3.28132	0.500416	6.55719	5.48315e-11	5.604e-10
ATP2B4	2187.33	-0.89647	0.136757	-6.55523	5.5557e-11	5.67413e-10
MICA	467.597	-1.11634	0.170343	-6.55347	5.62154e-11	5.73731e-10
FRAT2	189.972	1.64057	0.250377	6.55242	5.6613e-11	5.7738e-10
TWIST1	85.4993	9.67051	1.47638	6.55016	5.74758e-11	5.85766e-10
CYP26B1	55.5736	6.06846	0.926593	6.54922	5.78371e-11	5.89031e-10
TNC	912.366	-1.17199	0.179013	-6.54696	5.8721e-11	5.97611e-10
DACH1	149.475	9.0519	1.38282	6.54596	5.91144e-11	6.01191e-10
ARHGEF26	73.7514	7.03716	1.07574	6.54169	6.08277e-11	6.18179e-10
BPNT1	452.01	1.11552	0.170599	6.53888	6.19828e-11	6.29475e-10
BRD2	2989.97	0.678127	0.103747	6.53635	6.30366e-11	6.39726e-10
SYTL5	147.685	9.03494	1.38288	6.53343	6.42823e-11	6.5191e-10
PPP2R3A	445.063	-1.23581	0.189189	-6.53216	6.48276e-11	6.56977e-10
C10orf10	606.815	1.05771	0.162068	6.52637	6.73824e-11	6.82389e-10
GPBP1	660.467	0.984311	0.150834	6.52578	6.76487e-11	6.84605e-10
HK2	1169.09	-0.965084	0.147949	-6.5231	6.88695e-11	6.96471e-10
KIF4A	1808.5	-0.809602	0.124148	-6.52124	6.97286e-11	7.04664e-10
FMN2	83.6202	9.63718	1.47788	6.52096	6.98608e-11	7.05506e-10
CA8	83.3837	9.6335	1.4775	6.52012	7.02528e-11	7.08968e-10
LINGO1	83.2014	9.63105	1.47722	6.5197	7.04478e-11	7.10439e-10
C22orf46	314.984	1.33331	0.2047	6.51348	7.34304e-11	7.4e-10
AKR1B10	296.908	-1.53612	0.235922	-6.51112	7.45919e-11	7.5118e-10
LRRC4B	72.5347	7.03499	1.0807	6.50965	7.53239e-11	7.58022e-10
KPNA5	142.808	1.87662	0.288296	6.50934	7.5482e-11	7.59084e-10
KCTD15	144.306	8.99578	1.38223	6.50816	7.60753e-11	7.64517e-10
HLA-DQB1	73.6366	7.0593	1.08472	6.50794	7.61889e-11	7.65125e-10
COLGALT1	2937.54	-0.673638	0.103512	-6.5078	7.62582e-11	7.65288e-10
CNIH3	87.7429	-2.32154	0.356988	-6.50313	7.86644e-11	7.88765e-10
GNG7	82.2077	9.61277	1.47819	6.50305	7.87069e-11	7.88765e-10
DUSP4	111.713	-2.16493	0.332993	-6.50142	7.95633e-11	7.96794e-10
ALG3	473.828	-1.05997	0.163123	-6.49799	8.13999e-11	8.1462e-10
CCND2	70.4545	6.95255	1.07115	6.49076	8.54057e-11	8.54013e-10
FOXD1	357.015	1.30403	0.200909	6.49067	8.54546e-11	8.54013e-10
RELB	157.834	-1.75511	0.270469	-6.48912	8.6338e-11	8.62244e-10
BEND4	81.606	9.60136	1.47987	6.48797	8.69998e-11	8.68252e-10
SHC2	80.5252	9.58441	1.47836	6.48312	8.98436e-11	8.96013e-10
POLD2	2268.73	-0.720394	0.111156	-6.48094	9.1155e-11	9.08463e-10
SOGA1	1000.18	-0.950288	0.146664	-6.47935	9.21196e-11	9.17443e-10
MYOM2	47.8362	3.85815	0.595484	6.47902	9.23227e-11	9.18831e-10
GCHFR	86.7021	2.53323	0.391333	6.47334	9.58607e-11	9.53384e-10
EIF5A	8962.38	-0.63806	0.0985819	-6.47239	9.64672e-11	9.58755e-10
HSPD1	8262.18	-0.666361	0.10299	-6.47016	9.78964e-11	9.72289e-10
PHYHD1	79.8159	9.5729	1.48024	6.46713	9.98794e-11	9.91111e-10
RAB3D	102.686	2.23272	0.345245	6.46706	9.99289e-11	9.91111e-10
PPP1R37	724.981	-0.992619	0.153498	-6.46665	1.00202e-10	9.93139e-10
SNCA	79.4706	9.56373	1.47953	6.46404	1.01944e-10	1.00971e-09
CENPB	2137.97	-0.777612	0.120379	-6.45967	1.04929e-10	1.03856e-09
ADAM12	351.724	-1.23233	0.190844	-6.45728	1.06602e-10	1.0544e-09
QTRT1	426.998	-1.13471	0.175823	-6.45367	1.09173e-10	1.07908e-09
SSB	1722.98	0.731417	0.113435	6.44788	1.13422e-10	1.12031e-09
ARRDC4	243.625	1.39896	0.217075	6.4446	1.15909e-10	1.14409e-09
TIAM1	136.371	8.92037	1.38459	6.44263	1.17422e-10	1.15823e-09
CHFR	77.3351	9.52514	1.47973	6.43707	1.21804e-10	1.20064e-09
PGK1	7280.39	-0.629093	0.0977771	-6.43396	1.24325e-10	1.22466e-09
ADD2	135.081	8.90017	1.38351	6.43302	1.25093e-10	1.23138e-09
ARMC10	654.171	-0.95582	0.148584	-6.43284	1.25238e-10	1.23197e-09
PIBF1	167.896	1.73152	0.269247	6.43097	1.26789e-10	1.24637e-09
HOOK1	347.256	1.22281	0.190268	6.42678	1.30334e-10	1.28034e-09
PISD	566.485	-1.00124	0.15581	-6.42606	1.30954e-10	1.28508e-09
CABLES1	351.287	-1.18343	0.184163	-6.42601	1.30995e-10	1.28508e-09
CPVL	134.357	8.891	1.38451	6.42176	1.34704e-10	1.32058e-09
EFNA3	85.169	2.39598	0.37315	6.42096	1.35415e-10	1.32665e-09
MAPK11	148.874	-1.735	0.270268	-6.41955	1.36675e-10	1.33808e-09
TGDS	148.975	1.76334	0.274742	6.41816	1.37933e-10	1.34948e-09
LZTS3	177.875	1.66482	0.259519	6.41503	1.40798e-10	1.37657e-09
SRPX	349.392	-1.1979	0.186795	-6.41291	1.42764e-10	1.39485e-09
BACH2	66.7331	2.79159	0.435529	6.40966	1.45849e-10	1.42403e-09
LRRC59	2617.75	-0.680028	0.106107	-6.40889	1.46582e-10	1.43021e-09
UVSSA	286.318	-1.29592	0.202286	-6.4064	1.48998e-10	1.4528e-09
SOD2	3534.07	-0.770941	0.120399	-6.4032	1.5215e-10	1.48254e-09
ANKRD1	63.1668	-2.98329	0.465989	-6.40207	1.53289e-10	1.49262e-09
CCSAP	345.207	1.21103	0.189275	6.39827	1.5715e-10	1.52919e-09
MYO19	711.189	-0.92144	0.144042	-6.39702	1.58439e-10	1.54069e-09
EPDR1	1608.14	-0.751735	0.117523	-6.39648	1.58995e-10	1.54506e-09
TOX	124.078	-1.97317	0.30855	-6.39499	1.60563e-10	1.55924e-09
FOXF2	131.182	8.85912	1.38651	6.3895	1.66434e-10	1.61517e-09
DNAJC12	54.7118	3.35377	0.52538	6.38352	1.73062e-10	1.67636e-09
ABHD12	1079.43	-0.828003	0.12971	-6.3835	1.73088e-10	1.67636e-09
UNCX	73.9496	9.46252	1.48232	6.38358	1.72994e-10	1.67636e-09
PRSS23	938.468	-0.916859	0.143676	-6.38145	1.75417e-10	1.69778e-09
IRAK2	176.846	-1.6708	0.261857	-6.38059	1.76404e-10	1.70618e-09
MYEOV	40.8701	-3.88506	0.608933	-6.38011	1.76962e-10	1.71044e-09
LMX1B	73.7063	9.45782	1.48253	6.37951	1.7766e-10	1.71603e-09
BRWD3	413.857	1.1274	0.176763	6.37806	1.79342e-10	1.73112e-09
CGNL1	557.343	-0.9828	0.1541	-6.37766	1.79819e-10	1.73456e-09
FUOM	73.753	9.45564	1.48267	6.37743	1.8009e-10	1.73602e-09
NPAS1	52.7409	3.47918	0.54557	6.37715	1.80413e-10	1.73797e-09
CCDC106	188.783	1.64552	0.258055	6.37664	1.81013e-10	1.74258e-09
FBXO22	504.222	1.06845	0.167566	6.37628	1.81442e-10	1.74554e-09
ITGA5	1636.21	-0.926782	0.145397	-6.37415	1.83983e-10	1.76882e-09
TRMT1	534.941	-1.04325	0.163754	-6.37086	1.87974e-10	1.80598e-09
FGF2	752.078	-0.958843	0.150521	-6.37015	1.88844e-10	1.81264e-09
ITGB3	2592.25	-0.854314	0.134113	-6.37009	1.88919e-10	1.81264e-09
AGTR2	73.7393	9.45465	1.48456	6.36866	1.90692e-10	1.82844e-09
HOXC11	67.812	2.72151	0.427401	6.36758	1.92033e-10	1.84007e-09
IFRD1	702.561	-0.973388	0.152893	-6.36645	1.93449e-10	1.85241e-09
SCN9A	332.098	-1.22393	0.192258	-6.36606	1.93948e-10	1.85595e-09
ANO5	72.4694	9.43244	1.48201	6.36464	1.9575e-10	1.87195e-09
LRP2	72.6311	9.43357	1.48313	6.36057	2.01004e-10	1.92093e-09
FUT4	249.002	-1.37374	0.216002	-6.35983	2.01979e-10	1.92897e-09
DLL1	126.863	8.81653	1.38654	6.35863	2.0356e-10	1.94278e-09
SGPP2	133.398	-1.89419	0.297911	-6.35825	2.04063e-10	1.94629e-09
HPS3	973.395	-0.835266	0.131381	-6.35758	2.04954e-10	1.95349e-09
PVR	1205.92	-0.812532	0.127856	-6.35506	2.08343e-10	1.98449e-09
ZNF513	97.7026	2.16778	0.341167	6.35401	2.09772e-10	1.99678e-09
NPEPL1	355.651	-1.19458	0.188035	-6.35298	2.11177e-10	2.00883e-09
PDK2	254.363	1.35982	0.214145	6.34998	2.1534e-10	2.04708e-09
TFAP2A	287.142	1.31411	0.207013	6.34795	2.18196e-10	2.07286e-09
SEC61A1	3808.57	-0.633757	0.0998405	-6.34769	2.18571e-10	2.07506e-09
AC010336.1	260.159	-1.38365	0.218014	-6.34664	2.20073e-10	2.08794e-09
LPHN3	71.4215	9.40999	1.48281	6.34604	2.20931e-10	2.09471e-09
LRRC8E	264.03	-1.38095	0.217624	-6.34559	2.21573e-10	2.09941e-09
ZCCHC12	71.1583	9.40658	1.48307	6.34262	2.25883e-10	2.13885e-09
PXDN	62.7214	3.09782	0.488542	6.34095	2.28357e-10	2.16085e-09
ARSD	389.305	-1.13065	0.178338	-6.33996	2.29822e-10	2.17328e-09
ZSCAN30	238.702	1.38561	0.218577	6.33921	2.30941e-10	2.18244e-09
NPAS2	119.605	-2.08796	0.329655	-6.33378	2.3922e-10	2.25919e-09
CAPN1	2067.42	-0.696447	0.109986	-6.33214	2.41789e-10	2.28196e-09
NT5C3B	1210.32	0.807479	0.127568	6.32979	2.4549e-10	2.31538e-09
SIX2	70.9356	9.40329	1.48573	6.32907	2.46648e-10	2.32478e-09
TPRG1L	508.875	-1.00769	0.159274	-6.32679	2.50314e-10	2.35779e-09
BRS3	70.3874	9.38839	1.4841	6.32598	2.51635e-10	2.36869e-09
C1orf233	123.071	8.77157	1.38673	6.32536	2.52636e-10	2.37656e-09
ZNF580	232.672	1.49695	0.236676	6.32488	2.53435e-10	2.38252e-09
NOTCH2NL	368.805	-1.16055	0.183493	-6.32477	2.53603e-10	2.38255e-09
LTA4H	822.847	0.868205	0.137273	6.32467	2.53772e-10	2.38258e-09
ATPAF1	643.76	0.947222	0.14978	6.32407	2.54757e-10	2.39028e-09
ABCA7	215.314	1.46551	0.231762	6.32333	2.55984e-10	2.40022e-09
FOXD3	70.1914	9.38432	1.48428	6.32246	2.57436e-10	2.41227e-09
SPP1	13931.2	-0.687427	0.108732	-6.32219	2.57888e-10	2.41493e-09
SMAD3	1588.77	-0.744476	0.117807	-6.31948	2.6244e-10	2.45597e-09
ACPL2	60.0367	3.07073	0.48604	6.31786	2.65215e-10	2.48033e-09
KDM6A	296.495	1.25628	0.198969	6.31395	2.71996e-10	2.54209e-09
HID1	64.8376	2.97644	0.471629	6.31097	2.77299e-10	2.58998e-09
FREM2	69.0359	9.36141	1.48375	6.30928	2.80332e-10	2.61662e-09
AGO2	364.752	-1.35177	0.214398	-6.30497	2.88242e-10	2.68871e-09
CCDC181	46.5675	4.09779	0.650657	6.29793	3.01649e-10	2.81195e-09
PFAS	1008.16	-0.841242	0.1336	-6.29675	3.03956e-10	2.83162e-09
RAB11FIP1	352.645	1.17152	0.186143	6.29364	3.10116e-10	2.88714e-09
ELAVL2	67.9682	9.33936	1.48423	6.2924	3.12586e-10	2.90826e-09
PRDX1	6001.08	-0.639186	0.101601	-6.29111	3.15202e-10	2.93071e-09
RND3	386.99	-1.25002	0.198762	-6.28901	3.19493e-10	2.96869e-09
CENPW	443.552	1.06861	0.169933	6.28842	3.20722e-10	2.97819e-09
MAP9	206.492	1.53709	0.244543	6.28556	3.26673e-10	3.0315e-09
LIN9	302.094	1.2415	0.197638	6.2817	3.3489e-10	3.10575e-09
CORO2B	71.3486	-3.22745	0.513837	-6.28108	3.36239e-10	3.11626e-09
CAV2	1384.48	-0.759098	0.120858	-6.28092	3.36584e-10	3.11745e-09
EXT1	1584.15	-0.775174	0.123524	-6.2755	3.48509e-10	3.22583e-09
MT1E	886.661	-0.862265	0.137427	-6.27437	3.51052e-10	3.24728e-09
ME2	665.758	-0.97708	0.155773	-6.27244	3.55434e-10	3.28571e-09
MAP4K4	2528.58	-0.840704	0.134035	-6.27227	3.55825e-10	3.28722e-09
QPCT	43.9263	4.99239	0.795969	6.2721	3.56214e-10	3.28871e-09
HK1	2087.28	-0.706655	0.112689	-6.27083	3.5912e-10	3.31342e-09
GLI3	213.07	1.73698	0.277085	6.26874	3.63973e-10	3.35604e-09
ANK3	117.894	8.70096	1.38814	6.26806	3.65577e-10	3.36868e-09
PALD1	116.948	8.69904	1.38841	6.26546	3.71729e-10	3.42319e-09
SPSB1	354.921	-1.14162	0.182347	-6.26072	3.83207e-10	3.52663e-09
SEPN1	1289.37	0.771702	0.123276	6.25997	3.8506e-10	3.54143e-09
CAPZA2	1621.23	-0.73775	0.117901	-6.25736	3.91545e-10	3.59877e-09
HOXA5	382.278	1.18598	0.189569	6.25621	3.94437e-10	3.62304e-09
ZIC3	66.6634	9.3091	1.48824	6.25512	3.97217e-10	3.64502e-09
PAK2	1370.61	-0.787204	0.12585	-6.25507	3.97336e-10	3.64502e-09
MAN2A1	480.455	-1.26647	0.202522	-6.25351	4.0132e-10	3.67924e-09
NASP	2263.07	0.696885	0.11145	6.25289	4.02932e-10	3.69166e-09
FKBP1B	90.5198	2.25899	0.361316	6.25213	4.04895e-10	3.7073e-09
RGMA	65.292	9.28207	1.486	6.24633	4.20202e-10	3.84501e-09
C2CD4C	45.8847	3.6912	0.591629	6.23905	4.40234e-10	4.02575e-09
CYB561A3	634.227	-0.951802	0.15262	-6.23643	4.47677e-10	4.09122e-09
ASB11	65.2983	9.27932	1.48882	6.23267	4.5854e-10	4.18785e-09
SLC25A23	925.169	0.845741	0.13595	6.22096	4.94113e-10	4.50987e-09
NSUN5	556.92	-1.00724	0.161921	-6.22057	4.95357e-10	4.51837e-09
TRAF1	83.5337	-2.3292	0.374455	-6.22026	4.96335e-10	4.52443e-09
INPP4A	453.143	1.07405	0.17268	6.21989	4.97492e-10	4.52925e-09
ZNF544	162.841	-1.63426	0.262744	-6.21996	4.97273e-10	4.52925e-09
KIT	63.6226	9.24404	1.48684	6.21726	5.05911e-10	4.60299e-09
GLS	5478.94	-0.608995	0.0979613	-6.21669	5.07746e-10	4.61677e-09
FAM166A	631.424	-1.01234	0.162854	-6.21624	5.09204e-10	4.62711e-09
NUDT10	41.4814	4.8503	0.780347	6.21557	5.11379e-10	4.64395e-09
PIP4K2A	769.07	-0.883382	0.142127	-6.21545	5.11774e-10	4.64462e-09
RCAN2	63.7508	9.24563	1.48773	6.2146	5.14548e-10	4.66685e-09
IQGAP2	111.69	8.63129	1.38913	6.21344	5.18368e-10	4.69854e-09
BCL2L1	963.863	-0.858989	0.138294	-6.21134	5.25336e-10	4.75871e-09
HDDC2	613.115	0.945865	0.15237	6.2077	5.37674e-10	4.86741e-09
CCDC125	91.7914	2.18328	0.351794	6.20613	5.43045e-10	4.91296e-09
RADIL	62.9873	9.22953	1.48725	6.20577	5.4429e-10	4.92113e-09
LIMS1	1260.26	-0.874494	0.140948	-6.20437	5.49161e-10	4.96206e-09
PROSER1	369.24	1.25353	0.202073	6.20337	5.52672e-10	4.98579e-09
WDR91	575.995	-0.981747	0.158261	-6.20333	5.52824e-10	4.98579e-09
ARRDC3	912.219	-0.832488	0.134197	-6.20346	5.52359e-10	4.98579e-09
CES3	42.8217	4.04996	0.652891	6.20312	5.5355e-10	4.98922e-09
ANXA7	1373.29	-0.744343	0.120017	-6.20201	5.5748e-10	5.01836e-09
ADAM23	62.9264	9.22724	1.48777	6.20204	5.57358e-10	5.01836e-09
UBE2Q1	661.622	0.930842	0.150187	6.19789	5.72257e-10	5.14817e-09
RPS11	5691.53	0.693776	0.111975	6.19583	5.79791e-10	5.21269e-09
FLVCR2	67.0072	-2.51529	0.406236	-6.19171	5.95157e-10	5.34751e-09
CPD	1958.07	-0.92649	0.149741	-6.18729	6.12055e-10	5.49592e-09
ANKRD6	97.4956	2.12928	0.344412	6.18236	6.31519e-10	5.66717e-09
ESYT1	2098.26	-0.674936	0.109215	-6.17991	6.41362e-10	5.75191e-09
DNAJC18	143.985	1.82215	0.294882	6.17924	6.44116e-10	5.77303e-09
FAM83H	620.662	-1.00527	0.162751	-6.17672	6.54472e-10	5.86219e-09
CDCA7L	1017.46	-0.810898	0.131307	-6.17557	6.5925e-10	5.90133e-09
RPS27	3450.48	0.702253	0.113752	6.17356	6.67686e-10	5.97314e-09
RALY	2196.51	-0.688405	0.111542	-6.17171	6.75569e-10	6.03991e-09
PRKAA1	956.379	-0.971303	0.157417	-6.17024	6.81848e-10	6.0885e-09
LEF1	219.684	1.45251	0.235406	6.17025	6.8183e-10	6.0885e-09
MT-ND1	5029.22	0.854455	0.138514	6.16873	6.88407e-10	6.14327e-09
LPPR3	61.1151	9.18473	1.48946	6.1665	6.98193e-10	6.22674e-09
TACC2	222.748	-1.44797	0.234937	-6.16324	7.12724e-10	6.3524e-09
ZNF622	569.475	-0.995406	0.161521	-6.16272	7.15059e-10	6.36928e-09
AKR1A1	850.058	-0.846011	0.137386	-6.15791	7.37135e-10	6.558e-09
CETN3	205.82	1.45072	0.235586	6.1579	7.37156e-10	6.558e-09
SLC39A8	597.069	-0.949535	0.154215	-6.15723	7.40271e-10	6.58166e-09
GNAL	117.515	1.944	0.315866	6.15452	7.53049e-10	6.69114e-09
FAT3	60.4798	9.1696	1.48998	6.15418	7.54669e-10	6.7014e-09
BAX	1136.36	0.777689	0.126456	6.14986	7.75499e-10	6.88214e-09
SPR	564.437	-0.955426	0.155432	-6.14692	7.90025e-10	7.00674e-09
IER3	1033.46	-0.781438	0.127144	-6.1461	7.94107e-10	7.03861e-09
GALNT16	60.1351	9.16114	1.4906	6.14593	7.9494e-10	7.04166e-09
LRFN1	151.297	1.67564	0.272764	6.1432	8.08736e-10	7.15947e-09
SELT	946.833	-0.805896	0.131228	-6.1412	8.19028e-10	7.24614e-09
ABCA2	2470.43	-0.704686	0.114772	-6.13988	8.25837e-10	7.30189e-09
TTC7A	401.453	-1.09053	0.177631	-6.1393	8.28879e-10	7.3243e-09
DCBLD2	7679.72	-1.90369	0.310193	-6.1371	8.40428e-10	7.4218e-09
EREG	1126.93	-2.41177	0.393144	-6.13457	8.53922e-10	7.53636e-09
ZNF783	173.613	1.55283	0.253155	6.13393	8.57364e-10	7.56211e-09
UGGT1	1746.31	-0.740831	0.120789	-6.13325	8.60999e-10	7.58952e-09
PTPRJ	789.407	-1.00589	0.164035	-6.13217	8.66864e-10	7.63656e-09
ZIC2	359.164	1.15022	0.187674	6.12882	8.85323e-10	7.79441e-09
CCDC28A	192.034	1.47535	0.240745	6.12828	8.88358e-10	7.81636e-09
ITPRIPL1	58.8782	9.13159	1.49035	6.12713	8.94763e-10	7.86791e-09
MINK1	1152.46	-0.775414	0.126562	-6.12676	8.96894e-10	7.87705e-09
CENPK	214.733	1.40378	0.22912	6.12684	8.96427e-10	7.87705e-09
ARL15	104.23	2.0851	0.340338	6.12654	8.9811e-10	7.88292e-09
HBS1L	972.474	0.808194	0.131942	6.12538	9.04696e-10	7.9359e-09
CDC42EP4	720.314	-0.880033	0.143675	-6.12514	9.06029e-10	7.94277e-09
ST3GAL1	499.665	-1.2769	0.208476	-6.12492	9.07274e-10	7.94884e-09
RECQL4	1066.2	-0.825492	0.134805	-6.12359	9.14881e-10	8.01062e-09
EMB	104.134	8.52883	1.39334	6.12115	9.29048e-10	8.1248e-09
POLR1D	461.658	1.02509	0.167465	6.12124	9.28495e-10	8.1248e-09
GPR27	103.587	8.52481	1.39299	6.11979	9.37011e-10	8.18621e-09
FMR1	958.322	0.809893	0.132341	6.11975	9.37205e-10	8.18621e-09
EMD	996.217	0.836189	0.136644	6.11946	9.38957e-10	8.19655e-09
MGAT3	102.79	8.50335	1.38995	6.11773	9.49173e-10	8.28072e-09
C12orf23	737.667	0.866078	0.141584	6.11706	9.53191e-10	8.31074e-09
ZCCHC9	183.684	1.55233	0.253842	6.11534	9.63487e-10	8.39544e-09
NDUFA7	284.443	1.28239	0.209851	6.11094	9.90491e-10	8.62552e-09
HDAC2	1992.61	0.673217	0.110175	6.11041	9.93775e-10	8.64891e-09
ISL2	56.5055	6.62639	1.08478	6.10851	1.00567e-09	8.74717e-09
C19orf81	58.0874	9.11133	1.49181	6.10756	1.01166e-09	8.79398e-09
CBR4	109.829	1.95541	0.320266	6.10557	1.02432e-09	8.89866e-09
CBR1	1319.44	-0.747495	0.12244	-6.105	1.02799e-09	8.92516e-09
ZC3H7B	2363.97	-0.654221	0.107169	-6.10459	1.03062e-09	8.94258e-09
TPT1	7372.88	0.655314	0.107359	6.10396	1.03473e-09	8.97287e-09
GCN1L1	1847.04	-0.679174	0.111363	-6.09873	1.06911e-09	9.26543e-09
RFX5	532.229	0.96295	0.157928	6.09739	1.07812e-09	9.3379e-09
MICALL2	233.047	-1.33875	0.219572	-6.09708	1.08023e-09	9.35053e-09
EIF1B	381.175	1.093	0.17939	6.09288	1.10901e-09	9.59386e-09
C1orf131	226.847	1.35722	0.222776	6.09232	1.11288e-09	9.62163e-09
ZC4H2	127.083	1.78876	0.293653	6.09141	1.11921e-09	9.67052e-09
TMEM214	983.896	-0.795583	0.130691	-6.08751	1.1468e-09	9.90297e-09
LYSMD3	231.539	1.34723	0.221475	6.08298	1.17971e-09	1.01811e-08
PLAG1	62.6615	2.89179	0.475911	6.07632	1.22973e-09	1.05938e-08
RAB11FIP5	964.381	-0.787576	0.12961	-6.0765	1.22833e-09	1.05938e-08
SCD5	202.32	1.45643	0.239689	6.07634	1.22956e-09	1.05938e-08
LEPR	189.594	1.48165	0.243905	6.07469	1.24225e-09	1.06952e-08
WDR48	500.561	0.985905	0.16232	6.07385	1.24883e-09	1.07455e-08
ZNF521	56.4248	9.0692	1.49353	6.07234	1.26057e-09	1.084e-08
TRIM27	638.813	0.91592	0.151051	6.06366	1.33058e-09	1.14352e-08
PRUNE	286.541	1.25421	0.206886	6.06233	1.3416e-09	1.15162e-08
MLLT11	393.104	1.08427	0.178851	6.06241	1.34095e-09	1.15162e-08
DZIP3	324.575	1.17421	0.193696	6.06214	1.34324e-09	1.15235e-08
HS6ST1	486.341	0.986119	0.162693	6.06121	1.35103e-09	1.15765e-08
REEP1	55.6072	9.04913	1.49294	6.06129	1.35037e-09	1.15765e-08
SLC37A1	53.7468	3.03901	0.501447	6.06048	1.35719e-09	1.16085e-08
PLXNA1	1256.42	-0.84467	0.139371	-6.06057	1.35643e-09	1.16085e-08
SHC1	1622.35	-0.703438	0.116067	-6.06061	1.35607e-09	1.16085e-08
RPA2	1102.27	0.786811	0.129833	6.06018	1.35968e-09	1.1623e-08
SRSF9	2420.67	0.654875	0.1081	6.05806	1.37769e-09	1.177e-08
ZSWIM5	55.3639	9.04287	1.4931	6.05645	1.39157e-09	1.18815e-08
TMEM121	188.968	1.57089	0.259397	6.0559	1.39631e-09	1.19149e-08
PAPLN	773.714	-1.00024	0.165174	-6.05565	1.39848e-09	1.19193e-08
RCAN1	291.483	1.23978	0.20473	6.0557	1.39805e-09	1.19193e-08
NPR1	54.5503	-2.78633	0.460242	-6.05406	1.41242e-09	1.2031e-08
TCF7L1	39.8497	4.33533	0.716208	6.05318	1.42013e-09	1.20896e-08
SND1	3221.4	-0.617644	0.102039	-6.053	1.42174e-09	1.20961e-08
HSD17B4	1229.79	0.745627	0.123251	6.04966	1.45155e-09	1.23424e-08
RGS16	41.2018	5.19514	0.858808	6.04924	1.45529e-09	1.23669e-08
REEP5	1269.39	-0.739926	0.122407	-6.04482	1.49575e-09	1.27033e-08
PKP4	1031.45	-0.794246	0.131401	-6.04442	1.49946e-09	1.27273e-08
NUDCD1	660.266	-0.895676	0.148194	-6.04395	1.5039e-09	1.27575e-08
NOTCH2	2948.78	-0.920937	0.152501	-6.03891	1.55162e-09	1.31545e-08
KIF21B	54.0581	6.58596	1.09078	6.03784	1.56188e-09	1.32338e-08
CD302	55.0646	6.63974	1.10023	6.03489	1.5907e-09	1.34701e-08
TJP2	684.814	-0.974393	0.161504	-6.03325	1.60695e-09	1.35997e-08
PRDM6	54.1543	9.01195	1.49401	6.03205	1.61896e-09	1.36933e-08
GGCX	1176.74	-0.748695	0.124176	-6.02932	1.64648e-09	1.39179e-08
FOXK1	1309.62	-0.740083	0.122755	-6.02895	1.65029e-09	1.39419e-08
MT1X	216.585	-1.51884	0.251974	-6.02779	1.66219e-09	1.40342e-08
PTCH1	246.473	1.29726	0.215224	6.02749	1.66525e-09	1.40518e-08
CADPS2	49.0237	3.35978	0.55746	6.02694	1.67089e-09	1.40912e-08
GJA3	48.6401	3.24854	0.539059	6.02632	1.67732e-09	1.41371e-08
CILP2	39.8033	5.11044	0.848119	6.02561	1.68471e-09	1.41911e-08
MED23	506.677	1.08279	0.179734	6.02438	1.69756e-09	1.42911e-08
C12orf75	1087.79	-0.898099	0.149097	-6.02357	1.70611e-09	1.43547e-08
RPP14	520.75	0.960884	0.159537	6.02295	1.71267e-09	1.44014e-08
STX12	481.226	0.996633	0.165486	6.02245	1.718e-09	1.44378e-08
PTPLB	773.511	-0.838169	0.139195	-6.02154	1.72765e-09	1.45104e-08
CTIF	232.661	1.37234	0.227933	6.02078	1.7358e-09	1.45704e-08
FLRT3	121.941	2.10486	0.349857	6.01635	1.78399e-09	1.49662e-08
SRSF12	53.4244	8.9926	1.49477	6.01604	1.78738e-09	1.49859e-08
ABCG1	40.822	5.20748	0.865652	6.01567	1.79143e-09	1.50025e-08
LARS2	574.765	0.941731	0.156546	6.01568	1.79131e-09	1.50025e-08
DACT3	40.4878	4.24307	0.705365	6.01542	1.7942e-09	1.50169e-08
P4HB	12056.7	-0.567222	0.094301	-6.01502	1.79863e-09	1.50453e-08
TINAG	97.5969	-1.9941	0.331582	-6.0139	1.81114e-09	1.51412e-08
TRIM23	130.982	1.75155	0.291286	6.01317	1.81935e-09	1.52009e-08
AHR	998.919	-0.839542	0.139652	-6.01169	1.83602e-09	1.53314e-08
DHX40	763.438	0.848687	0.141199	6.01057	1.84868e-09	1.54282e-08
AP2S1	1688.46	-0.707296	0.117786	-6.00493	1.91416e-09	1.59654e-08
PSMD3	2055	-0.686979	0.114405	-6.00481	1.91552e-09	1.59675e-08
ABCA5	39.8309	5.07797	0.846164	6.00116	1.9591e-09	1.63213e-08
TMEM158	374.485	-2.89271	0.482046	-6.00091	1.96221e-09	1.63377e-08
FMNL3	495.11	-1.05899	0.176534	-5.99878	1.98803e-09	1.65432e-08
NFATC4	52.6	8.97067	1.49596	5.99658	2.01512e-09	1.67589e-08
CTNNA1	5108.54	-0.617212	0.102935	-5.99614	2.02068e-09	1.67955e-08
NOVA1	52.8091	8.97334	1.4973	5.99303	2.05971e-09	1.711e-08
MTDH	2547.44	-0.815093	0.136041	-5.99151	2.07906e-09	1.72609e-08
VKORC1L1	1112.66	-0.74915	0.125069	-5.98989	2.09977e-09	1.74228e-08
RNF149	736.498	-0.857771	0.143272	-5.98702	2.13714e-09	1.77227e-08
SDF4	4035.31	-0.658443	0.109994	-5.98618	2.14828e-09	1.78048e-08
PARP9	278.755	-1.25865	0.21034	-5.98386	2.17909e-09	1.80498e-08
MYO9B	1280.23	-0.747322	0.124894	-5.98367	2.18171e-09	1.80611e-08
C9orf89	350.142	-1.1051	0.184713	-5.98282	2.19312e-09	1.81451e-08
EYA1	51.8564	8.94915	1.49607	5.98175	2.20749e-09	1.82535e-08
CDC20	2231.92	-0.706773	0.118183	-5.98034	2.2267e-09	1.84018e-08
2022-03-02	90.3835	2.18118	0.364766	5.97966	2.23603e-09	1.84684e-08
CPT1A	200.732	1.42896	0.239099	5.97644	2.28064e-09	1.8826e-08
PRKX	249.82	1.28171	0.21456	5.97367	2.31974e-09	1.91379e-08
MAP4K5	310.982	1.21848	0.203993	5.97317	2.32693e-09	1.91781e-08
PLD5	41.2441	-3.51386	0.588277	-5.97314	2.32727e-09	1.91781e-08
RBBP4	2516.3	0.629935	0.105565	5.96727	2.4126e-09	1.98698e-08
CD55	273.564	1.22014	0.204488	5.96679	2.41966e-09	1.99166e-08
TPP1	1219.1	-0.841191	0.14107	-5.96295	2.47719e-09	2.03786e-08
MRPL15	819.126	-0.833	0.139807	-5.95823	2.54985e-09	2.09643e-08
PANX2	76.5356	2.3522	0.394926	5.95606	2.5839e-09	2.12321e-08
FGFR1	1156.31	-0.84063	0.141166	-5.95492	2.60198e-09	2.13686e-08
MGAT4A	121.763	1.85728	0.311972	5.95337	2.62684e-09	2.15604e-08
FOXN3	404.933	1.15353	0.193826	5.95135	2.65933e-09	2.18147e-08
PCMTD2	275.479	1.23456	0.207463	5.95075	2.6692e-09	2.18832e-08
M6PR	1180.52	-0.783349	0.131683	-5.94877	2.70168e-09	2.21369e-08
PDE4DIP	554.482	0.939659	0.157982	5.94788	2.71644e-09	2.22452e-08
PDZD4	89.2932	8.29776	1.3953	5.94694	2.73208e-09	2.23606e-08
KBTBD6	201.814	1.52975	0.257262	5.94628	2.74299e-09	2.24371e-08
HNRNPD	4176.29	0.600689	0.10103	5.94564	2.75379e-09	2.25127e-08
COL4A6	88.9682	8.302	1.39655	5.94466	2.77032e-09	2.2635e-08
HAS2	51.2671	-3.09291	0.520359	-5.9438	2.78492e-09	2.27414e-08
GALNT13	50.6599	8.91326	1.4997	5.94337	2.79218e-09	2.27878e-08
CLN5	275.075	1.30433	0.219488	5.9426	2.80537e-09	2.28825e-08
MYC	669.262	-0.864782	0.145575	-5.94045	2.84236e-09	2.31711e-08
SLC6A8	2001.02	-0.657551	0.110703	-5.93978	2.85401e-09	2.32529e-08
ADI1	744.949	0.871207	0.1467	5.93869	2.87301e-09	2.33945e-08
FAM83G	50.9762	6.49956	1.0945	5.93836	2.87892e-09	2.34294e-08
SP140L	156.648	-1.63265	0.275002	-5.93687	2.90508e-09	2.3629e-08
PPT2	269.625	1.22383	0.206173	5.93596	2.92133e-09	2.37478e-08
PVRL1	540.371	-0.94599	0.159372	-5.93573	2.92542e-09	2.37676e-08
BUD31	1028.72	-0.829641	0.139773	-5.93562	2.92734e-09	2.37698e-08
ATAD2	1676.43	-0.834705	0.140743	-5.93069	3.01673e-09	2.44818e-08
BTN3A2	643.053	-0.93427	0.157563	-5.9295	3.03857e-09	2.46452e-08
PSMD11	1193.2	-0.746173	0.125851	-5.92904	3.04712e-09	2.47007e-08
TUBB4B	7261.97	-0.620663	0.104706	-5.92771	3.07196e-09	2.48881e-08
NPDC1	863.197	-0.843655	0.142337	-5.92716	3.08216e-09	2.49567e-08
MFSD12	791.935	-0.814642	0.13746	-5.92639	3.09666e-09	2.506e-08
2022-03-01	87.2048	8.27524	1.39653	5.92557	3.11217e-09	2.51714e-08
MRFAP1L1	755.184	0.841325	0.142015	5.92421	3.138e-09	2.53661e-08
SDK2	41.5836	5.64809	0.953517	5.92343	3.15303e-09	2.5459e-08
TNPO3	1514.54	-0.691222	0.116692	-5.92349	3.15174e-09	2.5459e-08
TLE3	944.61	0.793335	0.133972	5.92164	3.18756e-09	2.57234e-08
KIAA1324L	88.2109	8.28879	1.39985	5.9212	3.19595e-09	2.5748e-08
PLCL2	87.1164	8.27176	1.39696	5.92125	3.1951e-09	2.5748e-08
AMPD3	126.332	-1.84532	0.311647	-5.9212	3.19596e-09	2.5748e-08
ANXA1	2657.26	-0.645674	0.10909	-5.91871	3.24482e-09	2.61271e-08
PRKG1	49.1125	8.8698	1.49919	5.91639	3.29092e-09	2.64834e-08
SLC39A13	627.654	-0.881999	0.14912	-5.91468	3.32518e-09	2.67443e-08
PDE9A	48.9706	8.86606	1.49907	5.91436	3.33159e-09	2.67808e-08
PPM1E	38.0393	5.04185	0.852505	5.91416	3.33572e-09	2.67991e-08
DNAJC13	757.503	-0.913504	0.154487	-5.91315	3.35619e-09	2.69486e-08
SLC2A4RG	1541.76	-0.694159	0.117403	-5.91261	3.36722e-09	2.70221e-08
FOXP2	120.979	1.79738	0.30401	5.91224	3.37492e-09	2.70688e-08
PTRH1	191.668	-1.50641	0.254833	-5.91134	3.3933e-09	2.72011e-08
LAMP1	2098.6	-0.673389	0.113979	-5.90802	3.46236e-09	2.77393e-08
GPS2	4351.01	-0.625175	0.10584	-5.90679	3.48847e-09	2.79329e-08
PAG1	543.246	-1.162	0.196745	-5.90611	3.50271e-09	2.80314e-08
S100A13	749.936	-0.845613	0.143211	-5.90465	3.53404e-09	2.82664e-08
KDM5C	1818.73	0.677692	0.114828	5.90183	3.59499e-09	2.8738e-08
CLCF1	182.632	-1.45378	0.246423	-5.89951	3.64575e-09	2.91276e-08
PRR3	194.143	1.48472	0.251681	5.89924	3.65186e-09	2.91603e-08
TRAFD1	426.052	1.01387	0.171935	5.89687	3.7047e-09	2.95495e-08
POR	1088.3	-0.741584	0.125758	-5.89691	3.70383e-09	2.95495e-08
CDC42BPA	789.891	0.998175	0.169305	5.89573	3.73024e-09	2.97368e-08
ASB2	42.4563	-6.61898	1.12276	-5.89525	3.74111e-09	2.98069e-08
PTCD1	555.727	-0.907628	0.15398	-5.89447	3.75892e-09	2.99323e-08
SPRED1	411.852	-1.20078	0.203733	-5.89388	3.77227e-09	3.0022e-08
ABT1	488.16	0.989952	0.168007	5.89233	3.80777e-09	3.02737e-08
PCBD1	848.479	-0.807864	0.137105	-5.89232	3.80809e-09	3.02737e-08
CA11	70.5418	2.41206	0.40937	5.89213	3.81238e-09	3.02911e-08
POLDIP2	1604.65	-0.700873	0.119024	-5.88851	3.8969e-09	3.09456e-08
FGFRL1	1523.01	-0.738599	0.125473	-5.8865	3.94463e-09	3.13074e-08
IGDCC3	47.9365	8.83441	1.50093	5.88597	3.95717e-09	3.13896e-08
OSBP2	38.3151	5.11888	0.870146	5.88278	4.03437e-09	3.19845e-08
SCAMP1	409.048	1.06166	0.180485	5.88224	4.04746e-09	3.20705e-08
C2orf72	37.4444	4.21252	0.716215	5.88164	4.06218e-09	3.21696e-08
SLC35F1	47.7206	8.83065	1.50156	5.88097	4.07864e-09	3.22821e-08
NFATC1	47.5177	8.82379	1.50093	5.8789	4.13006e-09	3.26712e-08
MAMDC2	229.002	-1.46008	0.248443	-5.87691	4.17986e-09	3.3047e-08
CALU	4452.36	-0.658236	0.112068	-5.87354	4.26597e-09	3.37094e-08
TARS	2474.19	-0.653765	0.111407	-5.86825	4.40407e-09	3.47815e-08
GNB2	3745.66	-0.633884	0.108022	-5.86808	4.40872e-09	3.47992e-08
RBP1	82.9478	8.19343	1.39659	5.86676	4.44404e-09	3.50588e-08
RANGAP1	2773.39	-0.661505	0.112809	-5.86395	4.51994e-09	3.56381e-08
SIX1	206.26	1.40495	0.239643	5.86269	4.55431e-09	3.58894e-08
ITGA6	332.504	-1.33064	0.227025	-5.8612	4.59547e-09	3.6194e-08
TET1	98.8057	2.09217	0.356978	5.86078	4.6071e-09	3.62658e-08
SLC47A1	46.7337	8.79952	1.50166	5.85987	4.63229e-09	3.64259e-08
ATG4A	155.859	1.57868	0.269406	5.85986	4.63249e-09	3.64259e-08
FBLN5	46.7269	8.79862	1.50154	5.85972	4.63649e-09	3.64375e-08
GCLM	673.403	-0.922618	0.157456	-5.85951	4.64236e-09	3.64638e-08
RPL3	17132.6	0.614361	0.10487	5.85831	4.67599e-09	3.67079e-08
ECEL1	46.6727	8.79641	1.50184	5.8571	4.71008e-09	3.69554e-08
LIN7A	46.7947	8.80259	1.503	5.85668	4.72202e-09	3.70289e-08
PARP4	745.318	-0.916963	0.156651	-5.85353	4.8125e-09	3.7718e-08
RNASE1	40.7592	-6.52964	1.11587	-5.8516	4.86867e-09	3.81375e-08
PATZ1	470.756	0.97589	0.166849	5.84894	4.94714e-09	3.87311e-08
ATL3	976.886	-0.76873	0.131438	-5.84862	4.95673e-09	3.87851e-08
APAF1	482.953	0.97657	0.167028	5.84674	5.01306e-09	3.92047e-08
HOXB9	626.282	0.886458	0.151657	5.84514	5.06154e-09	3.95623e-08
TBKBP1	159.054	1.60375	0.274461	5.84327	5.1185e-09	3.99858e-08
RPL39L	46.058	8.77931	1.50323	5.84029	5.21111e-09	4.06873e-08
RAMP1	46.0107	8.77798	1.50352	5.8383	5.27373e-09	4.11539e-08
MMP11	39.3949	5.53994	0.949525	5.83443	5.39732e-09	4.20956e-08
SMAGP	200.941	-1.41224	0.242081	-5.83374	5.41982e-09	4.22482e-08
ARPC1A	1924.46	-0.648394	0.111199	-5.83096	5.51109e-09	4.29133e-08
DTX3	47.8007	6.37719	1.09367	5.83099	5.51002e-09	4.29133e-08
WWC3	324.916	-1.10145	0.188942	-5.82959	5.55653e-09	4.32438e-08
EDARADD	64.1482	2.50564	0.429931	5.82801	5.60938e-09	4.36315e-08
NEU1	1023.98	-0.789503	0.135477	-5.82758	5.62376e-09	4.37198e-08
UBXN11	612.582	-0.881904	0.151408	-5.8247	5.72159e-09	4.44564e-08
NBN	954.542	-0.831598	0.14278	-5.82435	5.73346e-09	4.45246e-08
PRKAR1B	453.35	-0.965088	0.165718	-5.82366	5.75735e-09	4.46861e-08
TMX2	1005.03	-0.752776	0.129319	-5.82106	5.8474e-09	4.53606e-08
GPR37	45.4426	8.75691	1.50453	5.82034	5.87273e-09	4.55326e-08
DNAH14	151.567	1.57841	0.271295	5.81805	5.95378e-09	4.61362e-08
ARSJ	292.291	-1.31617	0.226229	-5.81789	5.95965e-09	4.61569e-08
SNX3	2166.96	-0.634574	0.109084	-5.8173	5.98061e-09	4.62943e-08
IL7	32.3108	-4.37004	0.751318	-5.81649	6.00953e-09	4.64933e-08
WDR74	453.199	-1.00524	0.172893	-5.8142	6.09237e-09	4.71088e-08
UBA7	189.623	-1.43679	0.247141	-5.81365	6.11255e-09	4.72396e-08
SEMA6B	140.681	1.61462	0.278032	5.80734	6.34743e-09	4.90286e-08
CYFIP1	1609.27	-0.677642	0.116695	-5.80694	6.36245e-09	4.91183e-08
GAL	44.6723	8.73334	1.50422	5.80588	6.40284e-09	4.94036e-08
ADAP1	36.9587	4.96476	0.855224	5.80521	6.42852e-09	4.95753e-08
UBL4A	981.255	0.779058	0.134272	5.80209	6.54931e-09	5.04628e-08
PLXNB3	105.622	-1.87524	0.323203	-5.80206	6.55061e-09	5.04628e-08
KCNG1	44.5441	8.73112	1.50516	5.80077	6.60103e-09	5.0824e-08
ITPR1	345.603	-1.4202	0.244846	-5.80038	6.61664e-09	5.09171e-08
GAPDH	33121.1	-0.54831	0.094556	-5.79879	6.67951e-09	5.13734e-08
RTN1	44.3481	8.72469	1.50533	5.79587	6.79695e-09	5.21932e-08
FOXF1	44.3481	8.72469	1.50533	5.79587	6.79695e-09	5.21932e-08
EID2	269.657	1.20764	0.208362	5.7959	6.79553e-09	5.21932e-08
RASL10B	39.2857	5.56598	0.960737	5.79344	6.89579e-09	5.2924e-08
LRRC16A	478.106	-0.943894	0.162965	-5.792	6.95511e-09	5.33509e-08
GFI1	44.2535	8.72193	1.50594	5.79168	6.96851e-09	5.34252e-08
RNF125	47.6502	6.42744	1.1098	5.79151	6.97562e-09	5.34514e-08
ATF5	443.233	-0.990091	0.170964	-5.79123	6.9873e-09	5.35124e-08
RAB32	400.279	-1.14858	0.198358	-5.79042	7.02122e-09	5.37436e-08
COL18A1	6206.61	-0.624879	0.10794	-5.78915	7.07448e-09	5.41226e-08
COL1A1	129.135	1.96397	0.339409	5.78642	7.1902e-09	5.49787e-08
HIST3H2A	77.3789	8.09237	1.39883	5.78511	7.24636e-09	5.53788e-08
PLEK2	258.346	-1.24899	0.215968	-5.78319	7.3297e-09	5.5986e-08
NOTCH1	606.364	-0.97231	0.168149	-5.78244	7.36243e-09	5.62062e-08
ZBTB8B	43.976	8.70935	1.50687	5.77975	7.48114e-09	5.70823e-08
ISM1	53.9077	-2.78911	0.482601	-5.77934	7.49951e-09	5.71922e-08
CTNNAL1	1429.23	-0.763849	0.132192	-5.77835	7.54364e-09	5.74983e-08
LDHB	7061.69	0.55047	0.0953544	5.77288	7.79283e-09	5.93663e-08
NRIP1	975.717	-1.04431	0.181069	-5.76746	8.04772e-09	6.12757e-08
CTSW	30.9307	-4.75291	0.824326	-5.7658	8.1269e-09	6.18459e-08
ZNF385A	116.606	1.79511	0.311408	5.76449	8.19072e-09	6.22987e-08
BCL11A	43.7334	8.70646	1.51131	5.76088	8.36757e-09	6.36103e-08
PHACTR2	254.237	1.22458	0.212584	5.76046	8.38854e-09	6.37361e-08
RPS4Y1	1201.05	-0.745277	0.129396	-5.75967	8.42776e-09	6.39667e-08
IFI6	802.456	-1.09803	0.190641	-5.75969	8.42661e-09	6.39667e-08
SPSB4	42.9151	8.67549	1.50656	5.75849	8.48697e-09	6.43822e-08
TAF6	1374.2	-0.692423	0.120253	-5.75804	8.50951e-09	6.45192e-08
SIMC1	241.4	1.24876	0.216878	5.75792	8.51574e-09	6.45326e-08
EVC	1020.43	-0.7499	0.130255	-5.75719	8.55276e-09	6.47791e-08
PYURF	433.576	0.98137	0.170489	5.75622	8.60202e-09	6.51179e-08
EBNA1BP2	1268.5	-0.730209	0.126869	-5.75559	8.63384e-09	6.53246e-08
MAMDC4	221.798	-1.30062	0.226006	-5.75479	8.67489e-09	6.56008e-08
HOXC13	74.9255	8.04488	1.39949	5.74843	9.00762e-09	6.80812e-08
SREK1IP1	279.804	1.25894	0.219017	5.74815	9.02271e-09	6.81595e-08
CLK2	433.882	0.98146	0.170753	5.74784	9.03886e-09	6.82458e-08
SHROOM2	74.9452	8.05634	1.40168	5.74765	9.04948e-09	6.82902e-08
SH3BP4	1185.08	-0.706899	0.123019	-5.74626	9.12403e-09	6.88168e-08
RNF128	495.853	-0.954248	0.166167	-5.74269	9.31842e-09	7.02462e-08
TPM4	5541.99	-0.561773	0.0978579	-5.7407	9.42854e-09	7.10391e-08
GNB2L1	11760.3	0.558848	0.0973565	5.74022	9.45517e-09	7.12026e-08
RIPK2	431.639	-0.966774	0.168475	-5.73837	9.55923e-09	7.19487e-08
ZNF74	230.09	1.31229	0.2288	5.73553	9.72065e-09	7.31255e-08
PSMD13	1392.55	-0.710904	0.12395	-5.73542	9.72711e-09	7.31359e-08
CALR	13094.2	-0.553881	0.0966127	-5.733	9.86672e-09	7.41083e-08
MT-ND2	6362.47	0.680691	0.118731	5.73303	9.865e-09	7.41083e-08
CDKN2B	41.9488	8.64378	1.50799	5.732	9.92529e-09	7.45094e-08
ZKSCAN8	313.323	1.22806	0.214283	5.73103	9.98226e-09	7.48981e-08
KIFC3	708.503	-0.823642	0.143764	-5.72914	1.00943e-08	7.56992e-08
MFSD10	1035.85	-0.728957	0.127254	-5.72836	1.01409e-08	7.60094e-08
GPM6A	41.8406	8.63885	1.50812	5.72824	1.0148e-08	7.60232e-08
KCNH2	38.5647	5.43397	0.948786	5.72728	1.02052e-08	7.64117e-08
COBLL1	523.566	-1.01044	0.176512	-5.72446	1.03763e-08	7.76526e-08
EBF3	41.7864	8.63639	1.50873	5.7243	1.03863e-08	7.76873e-08
CNTNAP2	41.7392	8.63493	1.50861	5.72378	1.0418e-08	7.78836e-08
SLC25A33	73.4313	8.02687	1.40245	5.72348	1.04364e-08	7.79812e-08
SLC29A4	792.894	0.873163	0.152565	5.72322	1.04521e-08	7.80578e-08
HEXB	1022.59	-0.739318	0.129189	-5.72275	1.04816e-08	7.8238e-08
RORA	41.7124	8.63649	1.50926	5.72232	1.05076e-08	7.83913e-08
ENHO	40.3907	3.46654	0.605867	5.72162	1.05515e-08	7.86777e-08
PSMA6	1379.69	-0.726741	0.127026	-5.72119	1.05779e-08	7.88342e-08
NSD1	1225.8	0.780425	0.136485	5.71802	1.0777e-08	8.02762e-08
TATDN1	761.704	-0.837702	0.146543	-5.71642	1.08791e-08	8.09954e-08
AGAP1	848.043	-0.777325	0.135989	-5.7161	1.08994e-08	8.11046e-08
WNT6	41.354	8.62217	1.50875	5.71476	1.09858e-08	8.17049e-08
TICRR	364.246	1.05387	0.184465	5.71313	1.10917e-08	8.24506e-08
TSPAN5	660.41	-0.849499	0.148718	-5.71213	1.11568e-08	8.28912e-08
CAPN12	381.055	-1.07828	0.188788	-5.7116	1.11916e-08	8.31071e-08
RNF4	1073.88	-0.728879	0.12762	-5.71133	1.12097e-08	8.31988e-08
NTNG1	297.81	-1.13427	0.19866	-5.7096	1.1324e-08	8.40035e-08
FAM83D	695.13	-0.865111	0.151536	-5.70894	1.13683e-08	8.42888e-08
SH3BP2	1386.3	-0.725075	0.127011	-5.70876	1.13802e-08	8.43343e-08
OTUB2	159.746	-1.56275	0.273754	-5.70862	1.13899e-08	8.43624e-08
PNRC1	354.464	1.11724	0.195741	5.70772	1.14497e-08	8.47617e-08
SH3GL1	1680.9	-0.664897	0.116528	-5.70588	1.1574e-08	8.56383e-08
CDS1	85.4435	2.0854	0.365583	5.70431	1.16818e-08	8.63917e-08
FEZ1	35.4844	4.13047	0.724813	5.69868	1.2074e-08	8.92459e-08
ANTXR1	711.435	0.830667	0.145778	5.69815	1.21116e-08	8.94781e-08
ATP5G2	1485.46	0.715484	0.125596	5.69669	1.22152e-08	9.01976e-08
TNIP2	558.945	-0.894428	0.157025	-5.69608	1.22592e-08	9.04762e-08
ANKH	551.671	-1.02547	0.180145	-5.69245	1.2523e-08	9.23754e-08
PPP1R14A	40.57	8.59422	1.51013	5.69106	1.26257e-08	9.30852e-08
SOGA2	792.234	-0.838015	0.147277	-5.69007	1.26991e-08	9.35788e-08
ADRA2C	71.1807	7.98163	1.40344	5.6872	1.29142e-08	9.50942e-08
AGGF1	390.617	1.03101	0.181288	5.68715	1.29179e-08	9.50942e-08
TBX18	71.2488	7.97072	1.40157	5.68701	1.29282e-08	9.51211e-08
HSDL1	439.191	0.960901	0.169028	5.68485	1.30926e-08	9.62813e-08
CHMP6	546.048	-0.891115	0.156903	-5.67941	1.35163e-08	9.93469e-08
TSPO	1484.32	-0.741837	0.130649	-5.67811	1.3619e-08	1.00051e-07
PSMC3	2010.05	-0.637714	0.112332	-5.67705	1.37035e-08	1.00621e-07
MPP7	46.7844	3.10318	0.54665	5.67672	1.37306e-08	1.00768e-07
CRY1	266.871	1.18144	0.208218	5.67407	1.39444e-08	1.02285e-07
ATP1A3	36.5494	5.42789	0.956711	5.67349	1.39914e-08	1.02578e-07
AMPH	48.0189	2.98459	0.526336	5.67051	1.42371e-08	1.04326e-07
SORBS1	565.089	-0.86798	0.153076	-5.67025	1.42593e-08	1.04435e-07
ARHGAP35	1989.25	-0.623928	0.110054	-5.66927	1.43404e-08	1.04922e-07
ALX4	39.8538	8.57044	1.51173	5.6693	1.43378e-08	1.04922e-07
KIAA0196	854.285	-0.820414	0.144721	-5.66893	1.4369e-08	1.05079e-07
FAM122B	650.437	0.903045	0.1593	5.66884	1.43769e-08	1.05083e-07
FAM155B	37.0893	5.48302	0.967305	5.66835	1.44177e-08	1.05328e-07
MEX3B	238.727	1.23884	0.218615	5.66676	1.45524e-08	1.0621e-07
PDZRN3	70.8423	7.97214	1.40683	5.66675	1.45531e-08	1.0621e-07
RPS6KA6	39.6441	8.56112	1.51148	5.66406	1.47836e-08	1.07837e-07
ATP11C	469.413	1.03906	0.183551	5.66085	1.50628e-08	1.09818e-07
EFR3A	1122.79	-0.834633	0.147442	-5.66074	1.50718e-08	1.09828e-07
NR1H2	672.577	-0.864295	0.152726	-5.65913	1.5214e-08	1.10808e-07
ATP2C1	1312.36	-0.736181	0.13009	-5.659	1.52259e-08	1.1084e-07
GYPC	419.65	-0.997412	0.176321	-5.65679	1.54226e-08	1.12214e-07
CTXN1	241.124	1.26782	0.224199	5.65487	1.55964e-08	1.13422e-07
CYBRD1	43.2109	6.2571	1.10658	5.65446	1.56336e-08	1.136e-07
PACSIN2	1484.75	-0.699774	0.123757	-5.65443	1.56366e-08	1.136e-07
BNC2	232.304	-1.25079	0.221222	-5.65399	1.56768e-08	1.13834e-07
PKNOX2	39.9216	8.5749	1.5168	5.65328	1.57419e-08	1.1425e-07
TK2	305.602	-1.1411	0.201875	-5.65252	1.58115e-08	1.14697e-07
DCP2	648.262	0.908139	0.160664	5.65241	1.5821e-08	1.14709e-07
KIAA1211	69.1469	7.92696	1.40285	5.65061	1.59882e-08	1.15862e-07
BVES	69.0119	7.92495	1.40252	5.65051	1.59969e-08	1.15867e-07
MAPT	58.3393	2.56647	0.454452	5.64738	1.62907e-08	1.17936e-07
SETD8	616.668	0.857537	0.151901	5.64538	1.64818e-08	1.1926e-07
RPL10	9816.5	0.582696	0.103244	5.64388	1.66263e-08	1.20245e-07
FMN1	169.422	-1.57994	0.279956	-5.64352	1.66613e-08	1.20437e-07
RETSAT	543.16	-0.977174	0.17316	-5.64319	1.66924e-08	1.20602e-07
CHMP2B	432.759	0.960505	0.170211	5.64303	1.67081e-08	1.20655e-07
ABL1	1588.72	-0.714354	0.126598	-5.64271	1.67398e-08	1.20823e-07
[truncated: 14,687 more rows]
