# Supplementary material for: Epigenomic charting and functional annotation of risk loci in renal cell carcinoma
Source: Nat Commun. 2023 Jan 21;14:346. doi: 10.1038/s41467-023-35833-5 (PMC9867739; doi:10.1038/s41467-023-35833-5)
Supplement: Supplementary file 19 — Supplementary Data 16 [file 41467_2023_35833_MOESM19_ESM.xlsx]

## Sheet: Supplementary Data 16
Supplementary Data 16: 786O-EPAS1-KDvsWT.deseq
id	baseMean	log2FoldChange	lfcSE	stat	pvalue	padj
EPAS1	1735.06	-3.17159	0.159663	-19.8643	8.29496e-88	1.03753e-83
NDRG1	4937.02	-1.96003	0.129067	-15.1861	4.36942e-52	2.73263e-48
SYNPO	5101.52	-1.5079	0.142823	-10.5578	4.67272e-26	1.94821e-22
SLC2A1	4761.17	-1.35876	0.141328	-9.61422	6.96342e-22	2.17746e-18
ADM	573.377	-1.78801	0.187035	-9.55977	1.18014e-21	2.95225e-18
DDIT4	3157.31	-1.40062	0.147655	-9.48573	2.40701e-21	5.01782e-18
IRS2	1292.65	-1.53638	0.170661	-9.00255	2.20531e-19	3.94057e-16
AXL	2142.04	-1.32818	0.152796	-8.69254	3.54433e-18	5.54155e-15
ALDH1A1	1846.05	1.74019	0.203133	8.56675	1.06451e-17	1.47943e-14
ARRDC3	669.851	-1.59368	0.193077	-8.25408	1.53078e-16	1.9147e-13
GAL3ST1	1553.35	-1.32182	0.160934	-8.21345	2.14916e-16	2.35266e-13
VEGFA	3561.1	-1.39686	0.170192	-8.20757	2.2571e-16	2.35266e-13
TGFA	1488.67	-1.42698	0.174383	-8.18305	2.76751e-16	2.66277e-13
CA2	1568.95	1.33453	0.167118	7.98552	1.3993e-15	1.25018e-12
ZNF395	1538.72	-1.21031	0.155645	-7.77609	7.47998e-15	6.23731e-12
C10orf10	208.335	-2.15145	0.278712	-7.71923	1.1703e-14	9.14884e-12
ERRFI1	2174.93	-1.06692	0.151386	-7.04765	1.81965e-12	1.33884e-09
HTRA1	3912.74	-0.954586	0.137933	-6.92067	4.495e-12	3.12353e-09
AKR1B10	685.672	1.38295	0.200506	6.89729	5.30058e-12	3.48945e-09
ARTN	92.6571	-2.71091	0.399839	-6.78	1.20178e-11	7.51592e-09
CCND1	6308.31	-0.922702	0.138807	-6.64739	2.9833e-11	1.77691e-08
MAP7D2	210.801	-1.64516	0.272612	-6.0348	1.59164e-09	9.0492e-07
APCDD1L	446.556	-1.16079	0.194319	-5.97363	2.32029e-09	1.26183e-06
SEMA4B	3289.91	-0.808303	0.136423	-5.92499	3.12315e-09	1.62768e-06
SEMA5B	490.759	-1.39374	0.235563	-5.91663	3.28604e-09	1.64407e-06
EGLN3	321.511	-1.30329	0.221502	-5.8839	4.00718e-09	1.92776e-06
CP	761.802	-0.964702	0.164531	-5.86334	4.53658e-09	2.10161e-06
OPN3	584.608	-1.02614	0.178809	-5.73875	9.53798e-09	4.26075e-06
CLDN2	2369.19	1.02027	0.17809	5.72895	1.01052e-08	4.35848e-06
CTHRC1	1263.96	-0.90008	0.160144	-5.62043	1.90479e-08	7.94171e-06
EEF1A2	2403.9	0.869141	0.155209	5.59981	2.14585e-08	8.65814e-06
ANGPTL4	632.043	-1.34746	0.244407	-5.51318	3.52406e-08	1.37747e-05
TGFBI	17072.7	-0.732362	0.13332	-5.49328	3.94538e-08	1.40997e-05
CDH6	6352.23	0.704363	0.128156	5.49616	3.88151e-08	1.40997e-05
ITGB5	6951.15	-0.712351	0.129456	-5.50265	3.74121e-08	1.40997e-05
SLC17A3	79.8195	2.34877	0.428823	5.47726	4.31956e-08	1.50081e-05
ABCA2	2061.29	-0.833905	0.15269	-5.46143	4.72319e-08	1.59669e-05
BHLHE40	1854.89	-0.767289	0.140823	-5.4486	5.0768e-08	1.67107e-05
JAG1	1045.07	0.964033	0.178534	5.39972	6.67448e-08	2.14063e-05
SLC48A1	218.7	1.34137	0.257156	5.21617	1.82663e-07	5.71189e-05
PTGS2	61.583	-2.34125	0.452773	-5.17092	2.32939e-07	7.10634e-05
VCAM1	1913.9	0.768216	0.149576	5.13596	2.80709e-07	8.35979e-05
APOE	283.428	1.24298	0.242544	5.12475	2.97932e-07	8.66635e-05
APOL1	4610.14	-0.710731	0.138968	-5.11436	3.14814e-07	8.94929e-05
DAB2	877.828	0.808055	0.158823	5.08776	3.62318e-07	0.000100708
KMO	505.248	-0.962606	0.190179	-5.06158	4.15803e-07	0.000112265
IGJ	43.1102	7.48488	1.47957	5.05883	4.21846e-07	0.000112265
FZD8	269.182	-1.19243	0.237852	-5.01331	5.3501e-07	0.000139415
C15orf48	195.531	-1.28793	0.26062	-4.94178	7.74116e-07	0.000197605
CD82	1617.4	-0.718654	0.149864	-4.79538	1.62365e-06	0.000406173
MMP14	5178.65	-0.632378	0.132413	-4.77581	1.78983e-06	0.000438965
PLIN2	1791.01	-0.665534	0.140776	-4.72761	2.27174e-06	0.000539255
IFI6	1372.83	0.933565	0.197522	4.72639	2.2855e-06	0.000539255
TERF1	1103.78	0.75375	0.159604	4.72263	2.32809e-06	0.000539255
ITPR1	303.319	-1.31967	0.280639	-4.70237	2.57154e-06	0.000574371
SAPCD2	1692.6	-0.673884	0.14325	-4.70426	2.54783e-06	0.000574371
PRIMA1	35.6493	-2.78849	0.598435	-4.65964	3.16763e-06	0.0006951
ITGB8	1297.07	-0.810412	0.174064	-4.65581	3.22702e-06	0.000695923
CAPG	4895.8	-0.615508	0.132623	-4.64104	3.46652e-06	0.000734903
ZNF175	337.505	-1.18238	0.256573	-4.60838	4.05826e-06	0.000846012
EDN1	71.7821	-2.06025	0.449567	-4.58275	4.5889e-06	0.000925774
TRIB3	1221.68	-0.795231	0.173422	-4.58553	4.52843e-06	0.000925774
ISG15	494.748	1.03099	0.226519	4.55145	5.32786e-06	0.00105779
SYTL3	442.235	-0.862328	0.19125	-4.50891	6.51614e-06	0.0012735
DLG3	110.841	1.49087	0.331187	4.50159	6.74454e-06	0.00129786
MT-ND2	5318.16	0.608036	0.135755	4.47891	7.50244e-06	0.0014006
STAT1	4004.08	0.720989	0.160924	4.48032	7.4531e-06	0.0014006
IL18	94.0378	1.65495	0.370087	4.47178	7.7571e-06	0.00142685
MEGF6	484.447	-0.945828	0.211806	-4.46554	7.98674e-06	0.0014478
MT-CO2	12061.4	0.685831	0.156105	4.39338	1.11599e-05	0.00196603
MYH13	30.4984	-3.00243	0.683362	-4.39362	1.11479e-05	0.00196603
MT-ND4L	709.497	0.826255	0.188713	4.37837	1.1957e-05	0.00207719
CAMK1	852.499	-0.876255	0.200901	-4.36162	1.29104e-05	0.00218221
ACKR3	62.3239	-1.97137	0.45189	-4.3625	1.28586e-05	0.00218221
LTBP1	130.824	-1.39251	0.320991	-4.33816	1.43678e-05	0.00239617
OGDHL	74.1049	1.69121	0.391624	4.31844	1.57138e-05	0.00258617
COL6A3	19187.9	-0.700528	0.165233	-4.23965	2.23872e-05	0.00363661
SUN2	1500.78	-0.627779	0.148941	-4.21497	2.49815e-05	0.0039553
C1QL1	906.016	-0.673681	0.159812	-4.21546	2.49275e-05	0.0039553
WFDC3	40.5723	-2.37226	0.5636	-4.20912	2.56372e-05	0.00400838
COL7A1	7192.46	-0.558196	0.13288	-4.20074	2.6604e-05	0.00410818
RAPGEF3	119.217	1.37721	0.328452	4.19304	2.75246e-05	0.00419851
PPP1CB	1880.83	-0.622912	0.149059	-4.17896	2.92849e-05	0.00441319
SPP1	18398.4	0.56831	0.138203	4.11214	3.92015e-05	0.00578867
GSTP1	164.226	1.13722	0.276606	4.11133	3.93378e-05	0.00578867
GPR56	4596.45	0.581898	0.141825	4.10293	4.07955e-05	0.00593337
TMEM141	487.619	-0.978369	0.239372	-4.08724	4.36544e-05	0.00627621
ORAOV1	363.424	-0.839112	0.205566	-4.08196	4.46572e-05	0.00634741
INHBB	125.921	-1.26619	0.310681	-4.07553	4.5909e-05	0.00645201
CPE	359.86	-0.835985	0.206937	-4.03981	5.3494e-05	0.00743448
PEG10	4620.64	0.551305	0.137125	4.02045	5.80864e-05	0.00776349
COL6A2	4504.62	-0.548368	0.13643	-4.01941	5.83441e-05	0.00776349
C3	465.386	0.967494	0.240281	4.02652	5.66083e-05	0.00776349
BIRC3	741.833	-0.723833	0.180009	-4.02109	5.79289e-05	0.00776349
ANKRD52	1685.42	0.611438	0.153007	3.99615	6.43805e-05	0.00847653
LMNA	5317.24	-0.505046	0.126817	-3.98247	6.82032e-05	0.00888631
FAM174B	225.755	-0.955495	0.240894	-3.96645	7.29518e-05	0.0093907
LGALS1	7777.57	-0.647234	0.163261	-3.96442	7.3576e-05	0.0093907
CITED2	771.739	-0.775345	0.196011	-3.95563	7.63339e-05	0.00954785
LOXL2	4670.81	-0.520428	0.131487	-3.95802	7.55742e-05	0.00954785
ACSM2A	16.5137	3.99413	1.0154	3.93355	8.37016e-05	0.0103657
IGFBP3	8566.3	-0.59219	0.151005	-3.92166	8.79414e-05	0.010784
AKR1C1	86.8565	1.429	0.366009	3.90427	9.4511e-05	0.0114771
FOXQ1	311.739	0.976472	0.250266	3.90174	9.55041e-05	0.0114862
AMZ1	268.536	-0.931934	0.24036	-3.87724	0.00010565	0.0125854
ERGIC1	2973.73	-0.602951	0.156172	-3.8608	0.000113017	0.0132113
AKR1B1	10913.2	0.526471	0.136314	3.86219	0.000112375	0.0132113
SLC6A6	2185.08	-0.748463	0.195634	-3.82583	0.000130334	0.0150946
CTSB	3804.39	-0.523237	0.136934	-3.82109	0.000132862	0.0152462
OLFML2A	517.63	-0.721196	0.189665	-3.80246	0.000143265	0.0162906
CYS1	88.7989	1.35481	0.358066	3.78368	0.000154527	0.0174129
AMBP	119.367	1.22676	0.324909	3.7757	0.000159558	0.0178192
HMOX1	1551.2	0.624745	0.166244	3.75801	0.000171271	0.0189581
QPRT	574.808	0.714862	0.190424	3.75406	0.000173993	0.0190904
OGG1	645.62	-0.67505	0.179986	-3.75057	0.000176435	0.01919
CTSW	30.8838	-2.29255	0.612091	-3.74544	0.00018008	0.0194176
TNFRSF11B	397.244	0.844646	0.225759	3.74136	0.00018303	0.019567
PTHLH	84.7086	-1.35542	0.365286	-3.71058	0.000206785	0.0219192
ELMSAN1	723.391	-0.636117	0.172263	-3.69272	0.000221868	0.0233204
CD74	147.868	1.06521	0.288823	3.6881	0.000225933	0.0235497
RNASET2	464.383	-0.820442	0.223046	-3.67836	0.000234741	0.0242656
OLFM4	86.3608	8.52006	2.32777	3.66018	0.000252038	0.0254233
IFI27	62.763	1.54872	0.423046	3.66086	0.000251365	0.0254233
PLEKHG4B	385.749	-0.777012	0.212052	-3.66425	0.000248064	0.0254233
MAMDC4	208.097	-0.915751	0.251597	-3.63975	0.000272908	0.0273083
PPARGC1A	60.5251	1.56247	0.430626	3.62837	0.000285222	0.0283139
AIF1L	33.4181	2.54232	0.701503	3.62411	0.000289962	0.0285578
CD109	1614.44	-0.707608	0.195886	-3.61235	0.00030344	0.0296518
KLHL13	234.034	0.880842	0.244121	3.60822	0.0003083	0.0298931
AMPD2	1484.85	-0.531538	0.147432	-3.60531	0.00031178	0.029998
CAPN5	206.777	0.950023	0.26621	3.5687	0.00035876	0.0339952
RIPK4	1193.97	-0.573637	0.160687	-3.56991	0.000357098	0.0339952
TNFSF10	1131.9	-0.617839	0.173669	-3.55757	0.000374304	0.0352014
CLU	1249.5	0.523994	0.151289	3.46354	0.000533114	0.0497626
PORCN	239.73	-0.803186	0.233861	-3.43446	0.000593726	0.0540075
NR3C1	833.675	-0.57802	0.168271	-3.43505	0.000592436	0.0540075
HPCAL1	2262.12	-0.527567	0.153478	-3.4374	0.000587318	0.0540075
LTBP4	877.996	-0.547365	0.159419	-3.43349	0.000595862	0.0540075
DCDC2	950.665	0.565801	0.165126	3.42648	0.000611465	0.055023
PGBD5	194.837	-0.884698	0.258575	-3.42143	0.000622922	0.0556537
COL14A1	349.391	0.71008	0.207977	3.41423	0.000639628	0.0567409
ZNF503	564.319	0.598079	0.17716	3.37592	0.000735695	0.0648033
HOGA1	65.1241	1.47785	0.43816	3.37286	0.000743928	0.0650703
GLS	6738.09	0.447203	0.132923	3.36438	0.000767156	0.0666361
KCNJ16	439.084	0.648231	0.194247	3.33715	0.000846429	0.0730147
PPM1B	723.154	0.57862	0.17357	3.33364	0.00085718	0.0734357
SEMA4F	285.544	-0.898306	0.270829	-3.31688	0.000910289	0.077455
SLC29A1	834.112	-0.639228	0.193403	-3.30516	0.000949227	0.0802225
SERPINF2	53.7105	1.50954	0.457559	3.29912	0.000969872	0.0814172
PIK3R3	161.492	0.911526	0.277697	3.28244	0.00102912	0.085815
TM4SF1	1990.37	-0.466646	0.142868	-3.26627	0.00108973	0.0902671
MT-CO1	18668.7	0.486453	0.149878	3.24565	0.00117183	0.0964294
TK2	462.269	0.630035	0.194772	3.23474	0.00121754	0.0995356
SHB	712.217	-0.551492	0.171061	-3.22396	0.00126432	0.102689
ITIH2	28.3127	2.04367	0.634594	3.22043	0.00127999	0.103291
PLA2G4A	59.6556	-1.56134	0.48555	-3.2156	0.00130171	0.103706
FGD5	48.731	-1.54415	0.479947	-3.21734	0.00129387	0.103706
MT-CO3	6332.9	0.486232	0.151358	3.21246	0.00131606	0.104185
SLC38A5	1772.05	-0.550676	0.171741	-3.20644	0.0013439	0.10572
FLRT3	73.9199	1.433	0.447264	3.20392	0.00135569	0.105981
HMGB1	2834.95	-0.445698	0.139723	-3.18988	0.00142334	0.110579
CCDC80	795.144	-0.537859	0.168811	-3.18617	0.00144172	0.111315
PITPNM3	214.12	0.860506	0.271059	3.17461	0.00150037	0.115133
SLCO4C1	106.678	1.22646	0.38771	3.16335	0.00155963	0.11895
C1QTNF1	209.834	-0.78689	0.249278	-3.15668	0.00159578	0.12097
G0S2	418.046	-0.809988	0.256753	-3.15474	0.00160641	0.121042
PRKCDBP	556.9	-0.596464	0.189565	-3.14649	0.00165242	0.123763
CTXN1	171.183	0.861811	0.274621	3.13818	0.00170002	0.125821
PIAS2	376.834	-0.640974	0.204194	-3.13904	0.00169502	0.125821
NPTXR	1294.16	0.518011	0.16523	3.1351	0.00171796	0.126401
CEACAM5	11.7586	4.08017	1.30375	3.12957	0.00175064	0.128053
SEC14L6	1197.22	-0.502646	0.160702	-3.12781	0.00176116	0.128073
SERPINE2	1968.68	0.435594	0.139596	3.1204	0.00180604	0.130577
MT-ND5	7342.32	0.504539	0.162555	3.10381	0.00191048	0.137335
CRYAB	33.252	1.86074	0.600986	3.09615	0.00196052	0.140127
LGMN	1157.27	0.517097	0.16736	3.08973	0.00200338	0.142377
UGT1A6	805.031	0.573608	0.18584	3.08657	0.00202482	0.143087
TUBB4A	119.571	0.961341	0.312014	3.08108	0.00206252	0.143322
FMNL1	421.006	-0.6691	0.217114	-3.08179	0.0020576	0.143322
LPCAT2	289.647	-0.707391	0.229538	-3.08181	0.00205749	0.143322
FLOT1	2352.27	-0.46395	0.150964	-3.07325	0.00211738	0.146322
TINAGL1	734.293	0.511798	0.166911	3.06629	0.00216734	0.147332
LTBP3	3756.29	-0.422794	0.137835	-3.0674	0.00215929	0.147332
RNASE1	47.1479	-1.4897	0.485591	-3.06781	0.00215631	0.147332
HSPA1B	1816.56	0.501779	0.164153	3.05677	0.00223737	0.151271
JUN	2201.94	-0.437442	0.143231	-3.05411	0.00225732	0.151799
TRIM38	508.51	0.584472	0.191902	3.04568	0.00232156	0.155284
NRCAM	261.65	0.744639	0.244844	3.04127	0.0023558	0.156736
VCAN	4446.09	0.388369	0.12791	3.03628	0.00239515	0.157677
FN1	93070	0.381635	0.125652	3.03724	0.00238754	0.157677
STC1	382.053	-0.76359	0.25203	-3.02976	0.00244746	0.160276
TMEM54	1389.45	-0.460473	0.152813	-3.01332	0.00258407	0.167783
SLC4A4	572.378	0.56735	0.188316	3.01275	0.00258891	0.167783
TREM1	8.99328	-5.09642	1.69523	-3.00633	0.00264421	0.170484
CTSC	1144.4	0.554547	0.185007	2.99743	0.00272265	0.17464
ZC3H12A	69.6912	-1.18107	0.394497	-2.99387	0.00275468	0.175793
FAM84B	557.315	0.576223	0.192623	2.99145	0.00277654	0.176289
ENPEP	1210.18	0.500186	0.167546	2.98536	0.00283242	0.178929
ARHGAP24	63.1886	1.27405	0.429063	2.96939	0.00298393	0.187394
CGNL1	765.148	0.484914	0.163375	2.96811	0.00299639	0.187394
SDC2	483.857	0.641359	0.216684	2.95988	0.00307761	0.191516
PPAP2B	162.883	0.860423	0.290919	2.9576	0.0031004	0.191979
SFRP2	90.6405	-1.13349	0.38376	-2.95364	0.00314046	0.193502
KCNMA1	2324.53	-0.430735	0.146188	-2.94644	0.00321457	0.197098
FAM3D	10.0365	4.44198	1.50948	2.94273	0.00325334	0.198231
LYZ	8.75609	5.18148	1.76142	2.94164	0.00326476	0.198231
GFPT2	159.838	-0.856386	0.291562	-2.93723	0.00331153	0.199032
MAN1B1	1529.59	-0.619923	0.211258	-2.93443	0.00334159	0.199032
ALOX5	48.072	-1.46209	0.497989	-2.93599	0.00332481	0.199032
EPHA4	129.476	0.911479	0.310597	2.9346	0.00333974	0.199032
CAMK1D	332.385	-0.668559	0.227949	-2.93293	0.00335778	0.199048
MT-ND3	1945.15	0.467181	0.159482	2.92937	0.00339653	0.200395
TRPV2	24.5762	2.12573	0.726983	2.92404	0.00345521	0.2029
LAMC2	1040.73	-0.617299	0.211843	-2.91395	0.00356885	0.208594
TSPAN9	751.61	-0.49342	0.169432	-2.91221	0.0035888	0.208785
APLN	179.386	-0.756573	0.260353	-2.90595	0.00366143	0.212024
PSMD13	1226.08	-0.630398	0.217555	-2.89765	0.00375965	0.216708
SEMA6A	582.922	-0.533483	0.184439	-2.89247	0.00382224	0.218689
GDPGP1	696.793	-0.518852	0.179414	-2.89192	0.00382898	0.218689
DCTN3	341.881	-0.756836	0.262119	-2.88738	0.00388464	0.220859
SLC40A1	12.3	4.04716	1.40312	2.8844	0.00392165	0.221952
FUT8	691.25	0.492005	0.170659	2.88298	0.00393935	0.221952
JUNB	568.061	-0.616977	0.214327	-2.87867	0.00399357	0.223998
RASSF4	139.712	-0.833233	0.289863	-2.87457	0.00404572	0.22591
FTSJ1	493.203	-0.542225	0.18896	-2.86952	0.00411092	0.228531
GSTO1	974.285	-0.546774	0.190741	-2.86657	0.00414944	0.229652
FAM115C	35.9489	-1.6757	0.58597	-2.85971	0.00424025	0.233643
MAP2	130.674	0.848893	0.297562	2.85283	0.00433324	0.23772
MT-ND1	3649.14	0.446154	0.156697	2.84724	0.00441003	0.240876
ABCA1	485.055	-0.597305	0.21016	-2.84214	0.00448113	0.243696
MMP2	3141.61	-0.422706	0.14885	-2.83982	0.00451393	0.244417
CLIC1	4239.64	-0.374877	0.132449	-2.83036	0.00464961	0.250678
JTB	842.801	-0.458729	0.162485	-2.8232	0.00475469	0.250935
THSD4	506.648	0.573522	0.203083	2.82409	0.00474157	0.250935
SH3BP2	1296.22	-0.43037	0.152371	-2.82448	0.00473573	0.250935
DLG1	1281.8	0.43847	0.155154	2.82604	0.0047128	0.250935
AGPAT2	996.149	-0.483888	0.171277	-2.82518	0.00472536	0.250935
STK32B	41.8167	1.43334	0.508106	2.82094	0.00478828	0.251042
ENPP2	34.3941	1.60663	0.569652	2.82037	0.00479685	0.251042
MAP9	128.604	0.875795	0.310918	2.8168	0.00485041	0.252787
IFI44L	158.838	0.814966	0.290309	2.80724	0.00499681	0.259336
FAM13A	152.103	-0.828536	0.296259	-2.79666	0.00516343	0.265242
FAM84A	109.185	0.946782	0.338782	2.79466	0.00519542	0.265242
RDH10	841.283	0.583215	0.208527	2.79684	0.00516053	0.265242
RRAS	501.833	-0.527089	0.188541	-2.79562	0.00518008	0.265242
MPP6	631.449	0.504642	0.180749	2.79196	0.00523903	0.266381
ADAMTS15	237.473	0.787297	0.282431	2.78757	0.00531049	0.268921
PLOD2	3242.25	-0.418177	0.150584	-2.77702	0.00548591	0.276685
QSOX1	2495.26	-0.385873	0.139154	-2.77299	0.00555444	0.277608
MT-ND4	9040.16	0.474659	0.171232	2.77203	0.00557079	0.277608
TMEM56	212.161	0.714433	0.257493	2.77457	0.00552747	0.277608
LPPR5	52.9223	1.28539	0.464302	2.76844	0.00563255	0.278715
F11R	465.112	-0.581541	0.210083	-2.76815	0.00563758	0.278715
GRIN2A	163.374	-0.784737	0.283758	-2.76552	0.00568325	0.279867
NFIL3	361.467	-0.563995	0.204252	-2.76127	0.00575766	0.281316
ACSM2B	16.4244	2.31974	0.83978	2.76232	0.00573925	0.281316
G6PD	3333.52	0.367418	0.13315	2.75942	0.00579035	0.281812
GDA	28.6465	1.7447	0.634584	2.74936	0.00597124	0.28949
KCTD12	186.411	0.708361	0.258394	2.7414	0.0061178	0.295449
PREX2	458.938	-0.568661	0.207647	-2.73859	0.00617034	0.296827
STAC	483.623	-0.517854	0.189181	-2.73734	0.00619377	0.296827
COL4A5	57.0078	1.1835	0.432782	2.73462	0.00624525	0.298151
HAS3	1964.66	0.447781	0.16405	2.72954	0.00634222	0.301269
PEX5L	107.265	-0.905272	0.331761	-2.72869	0.00635874	0.301269
FOXRED2	502.341	0.506281	0.185763	2.72541	0.00642215	0.303126
MBP	756.045	-0.467876	0.171796	-2.72345	0.00646048	0.303788
CTSZ	4279.26	-0.370068	0.136438	-2.71235	0.0066809	0.311809
ITIH5	1229.11	0.469362	0.173044	2.71238	0.00668016	0.311809
CIB1	1414.18	-0.401727	0.148303	-2.70882	0.00675237	0.31281
TSPAN13	1303.18	-0.427347	0.15772	-2.70953	0.00673791	0.31281
ALPL	9.55692	3.21744	1.18926	2.70542	0.00682178	0.314859
POU5F1	49.9486	-1.27017	0.470189	-2.70139	0.00690497	0.315209
SORBS1	535.871	-0.510875	0.189111	-2.70146	0.00690354	0.315209
CRYM	146.392	0.897398	0.331916	2.70369	0.00685734	0.315209
HKDC1	500.278	0.518269	0.192363	2.69423	0.00705521	0.320115
TSPAN8	24.4143	6.69433	2.48506	2.69383	0.00706363	0.320115
EPS8L2	1681.16	-0.447883	0.166337	-2.69262	0.00708921	0.320115
MCU	535.149	0.490924	0.182651	2.68777	0.00719317	0.323641
NPEPL1	359.175	-0.549736	0.204684	-2.68578	0.00723601	0.324401
ENAH	1626.09	0.387028	0.144202	2.68392	0.00727636	0.324512
TAGLN2	8892.63	-0.361411	0.13469	-2.68328	0.00729036	0.324512
PGF	94.0699	-1.02876	0.384009	-2.679	0.00738426	0.327526
PSG9	40.6001	1.4679	0.548272	2.67733	0.00742117	0.328
ICOSLG	700.831	-0.458473	0.171424	-2.67449	0.00748426	0.328467
HIST1H2BK	241.016	0.635267	0.23747	2.67514	0.0074697	0.328467
SERPINB1	421.09	-0.52737	0.197494	-2.67031	0.00757816	0.331425
SUMF2	2452.89	-0.372521	0.139626	-2.66798	0.0076309	0.332569
SESN2	217.21	0.705486	0.265108	2.66112	0.00778803	0.338239
SMTNL2	18.1618	2.14913	0.809013	2.65649	0.00789586	0.340556
GGT1	993.493	0.419815	0.157992	2.65719	0.00787958	0.340556
CACNA2D1	334.322	-0.687288	0.258939	-2.65424	0.00794868	0.341657
SIRPA	2252.95	-0.411684	0.155222	-2.65222	0.00799647	0.342534
LPCAT1	3221.96	-0.42362	0.159842	-2.65023	0.00804361	0.343377
HECW1	230.419	0.661667	0.250407	2.64237	0.00823291	0.350263
SYT12	669.616	-0.483901	0.183365	-2.639	0.00831504	0.352558
MOB3A	885.298	-0.444484	0.168767	-2.63371	0.0084457	0.356888
TGM2	5257.32	-1.13783	0.432635	-2.62999	0.00853879	0.359494
EFHD2	1760.56	-0.410014	0.155961	-2.62895	0.00856486	0.359494
STK17B	298.896	-0.566912	0.215984	-2.62479	0.00867022	0.3627
MARCKSL1	1210.98	0.395772	0.151229	2.61704	0.00886963	0.362942
PIGR	69.8709	3.53245	1.3491	2.61837	0.00883504	0.362942
PKN1	2405.66	-0.359804	0.137271	-2.62112	0.00876422	0.362942
SLC15A4	535.461	-0.556018	0.212291	-2.61913	0.00881555	0.362942
DUSP1	377.611	-0.552499	0.210811	-2.62082	0.00877177	0.362942
CYP1B1	2403.39	0.439317	0.167891	2.61667	0.00887915	0.362942
CCHCR1	531.19	-0.57773	0.220369	-2.62165	0.00875055	0.362942
ARHGAP6	87.2077	0.936045	0.358456	2.61133	0.00901919	0.367379
NNMT	1854.58	-0.553265	0.211955	-2.61029	0.00904643	0.367379
2022-09-09	4767.1	-0.334185	0.128173	-2.6073	0.00912598	0.36941
HOMER2	510.447	-0.493715	0.189537	-2.60484	0.00919168	0.369677
PRKCA	1947.88	-0.413758	0.158799	-2.60554	0.00917305	0.369677
EPCAM	99.9237	0.899661	0.345853	2.60128	0.00928768	0.372341
CA12	2718.92	-0.495208	0.190492	-2.59963	0.00933245	0.37294
ZHX2	1160.44	-0.451391	0.174233	-2.59074	0.0095771	0.381498
BCL9	556.364	0.530745	0.20499	2.58913	0.00962201	0.38207
PTBP3	1975.05	-0.487219	0.188306	-2.58738	0.00967081	0.382793
APH1A	1553.38	-0.452713	0.17522	-2.58368	0.00977512	0.384488
SOX9	219.625	0.758217	0.293384	2.58438	0.00975539	0.384488
HILPDA	251.716	-0.622968	0.241396	-2.58069	0.00986021	0.386619
DRAP1	3012.26	-0.383094	0.148824	-2.57414	0.0100489	0.392047
PLA1A	40.8632	1.44031	0.560107	2.57149	0.0101261	0.392047
FAM178A	788.664	0.45903	0.178503	2.57155	0.0101244	0.392047
THBS1	2948.24	0.367447	0.142948	2.57049	0.0101554	0.392047
FRMD4A	670.088	-0.468212	0.181993	-2.5727	0.010091	0.392047
POU3F3	504.137	-0.468729	0.183151	-2.55925	0.0104897	0.403708
BDKRB2	99.215	-0.875951	0.342529	-2.5573	0.0105487	0.404733
HOXD9	89.0686	-0.968366	0.378848	-2.55608	0.0105858	0.404916
MFSD10	977.252	-0.405898	0.159134	-2.55066	0.0107518	0.408765
BAI2	55.8115	1.1266	0.441616	2.55109	0.0107387	0.408765
ITGB6	100.949	0.871376	0.342185	2.5465	0.0108809	0.412418
PDE10A	919.498	-0.428228	0.168327	-2.54402	0.0109585	0.414106
PTGDS	1255.29	-0.439073	0.1731	-2.53653	0.0111957	0.419521
RASSF7	420.685	-0.49058	0.193352	-2.53724	0.0111729	0.419521
STOML1	168.493	-0.689766	0.271956	-2.53632	0.0112024	0.419521
AFAP1L1	342.581	-0.55767	0.220287	-2.53155	0.0113558	0.423995
SLC2A3	266.933	-0.6904	0.273424	-2.52502	0.0115692	0.430677
CCNA1	11.0229	-2.6411	1.04746	-2.52143	0.0116879	0.433805
SDC4	1378.9	-0.381592	0.151515	-2.51851	0.0117851	0.43612
HOXA10	703.212	-0.437016	0.173616	-2.51715	0.0118309	0.436522
SLC2A2	19.0964	2.48563	0.988201	2.51531	0.0118928	0.437514
CAMKK1	391.379	-0.531398	0.211408	-2.51362	0.0119499	0.437855
C14orf105	311.914	0.550521	0.219072	2.51297	0.011972	0.437855
RAB42	83.8438	-1.02208	0.407673	-2.50712	0.0121719	0.443867
TNNT1	463.171	-0.539989	0.216251	-2.49705	0.0125231	0.455347
CAV1	3541.47	-0.334525	0.134133	-2.49398	0.0126318	0.456644
DDB2	137.968	-0.726574	0.291242	-2.49475	0.0126047	0.456644
GALNT14	1196.46	0.411771	0.165536	2.4875	0.0128645	0.463714
HES1	114.08	0.778661	0.313666	2.48245	0.0130482	0.46862
FLNA	34796.9	-0.308534	0.124323	-2.48171	0.0130755	0.46862
SLC16A12	120.815	0.780838	0.315978	2.47118	0.0134668	0.481266
SIVA1	715.487	-0.422977	0.171354	-2.46845	0.0135701	0.482845
TMBIM1	1209.04	-0.428111	0.173467	-2.46797	0.0135882	0.482845
B3GNT2	415.289	0.483546	0.196216	2.46435	0.0137261	0.486362
CXADR	385.583	-0.518048	0.21038	-2.46244	0.0137995	0.487582
LDHA	14587.4	-0.308661	0.125421	-2.461	0.013855	0.488165
RDH11	784.462	0.404726	0.164554	2.45954	0.0139117	0.488786
CFH	1310.43	0.415273	0.168921	2.45839	0.013956	0.48897
HK2	1165.35	-0.414896	0.169157	-2.45273	0.0141775	0.495341
PLEKHB2	1634.86	0.402988	0.164465	2.4503	0.0142737	0.497313
WT1	109.911	-0.78854	0.322167	-2.44761	0.0143807	0.499354
TSC22D1	895.824	0.415822	0.169943	2.44682	0.0144121	0.499354
FBXW5	1353.98	-0.370642	0.151678	-2.44362	0.0145409	0.499662
HIPK2	5537.1	-0.329773	0.134944	-2.44377	0.0145347	0.499662
LCNL1	15.7235	-2.13905	0.874656	-2.44559	0.0144614	0.499662
PRDX4	1176.71	-0.411194	0.168418	-2.44151	0.0146258	0.501205
TPK1	114.845	0.787554	0.322777	2.43993	0.01469	0.50203
MGST1	1171.86	0.373199	0.153163	2.43662	0.0148254	0.503901
GCNT3	419.514	0.533457	0.218899	2.43701	0.0148094	0.503901
SCG2	19.2992	1.80178	0.742596	2.42632	0.0152527	0.514233
ALPK2	528.878	0.479882	0.197677	2.42761	0.0151986	0.514233
KCNJ15	203.739	0.657526	0.270965	2.42661	0.0152406	0.514233
KANK1	617.101	-0.474066	0.195544	-2.42434	0.015336	0.514271
RGS5	26.791	1.555	0.641175	2.42524	0.0152984	0.514271
DNM1	562.39	0.478123	0.197366	2.42252	0.0154131	0.515474
P2RY2	204.986	-0.634828	0.262172	-2.42142	0.01546	0.515662
MAT2B	556.756	-0.473925	0.195882	-2.41944	0.0155446	0.517107
EIF4EBP2	1253.1	0.35768	0.147974	2.41718	0.0156414	0.518946
HAVCR1	1166.4	0.390171	0.161504	2.41586	0.0156981	0.51945
CD68	477.725	-0.509686	0.211342	-2.41166	0.01588	0.520953
PDLIM2	44.6259	-1.24452	0.51741	-2.40528	0.01616	0.520953
TSPAN12	140.166	0.694121	0.28845	2.40638	0.0161114	0.520953
PTRF	5304.95	-0.316478	0.131421	-2.40813	0.0160346	0.520953
NEBL	31.9002	1.38306	0.573945	2.40974	0.0159641	0.520953
MXRA7	1257.33	-0.358728	0.148985	-2.40782	0.0160481	0.520953
IGFBP2	7.39308	3.23951	1.34373	2.41083	0.0159161	0.520953
FCAMR	19.1717	1.8327	0.759765	2.41219	0.015857	0.520953
PSMA6	1318.58	-0.361854	0.150024	-2.41197	0.0158665	0.520953
FRK	216.113	0.617295	0.256583	2.40583	0.0161356	0.520953
MT-CYB	5448.99	0.400487	0.166651	2.40315	0.0162543	0.522375
EVA1A	746.151	0.404733	0.16847	2.4024	0.0162877	0.522375
GUCY1A3	154.741	0.660806	0.275547	2.39817	0.0164774	0.527109
HSD3B7	503.659	-0.467485	0.195277	-2.39395	0.0166679	0.531842
ANKH	550.681	-0.454713	0.190094	-2.39205	0.0167547	0.533251
TLN1	6198.95	-0.314381	0.131613	-2.38869	0.0169087	0.536787
LIPG	499.451	-0.536181	0.224744	-2.38574	0.0170449	0.539741
GUSB	1260.88	-0.377763	0.158634	-2.38135	0.0172492	0.54483
GFRA1	221.867	0.584541	0.245798	2.37813	0.0174006	0.548228
PMAIP1	423.885	0.500183	0.211031	2.37019	0.0177789	0.558739
SCN9A	333.952	-0.576182	0.243309	-2.36811	0.0178792	0.559007
IFITM3	1264.56	0.391234	0.16527	2.36724	0.0179215	0.559007
WDFY1	983.368	-0.435153	0.183759	-2.36807	0.0178813	0.559007
SERINC2	689.726	-0.430374	0.182107	-2.36331	0.0181127	0.563565
NQO1	1960.05	0.342518	0.145092	2.3607	0.0182403	0.56613
PEAR1	9.66594	2.80317	1.18832	2.35893	0.0183277	0.567433
STMN3	1111.5	-0.452132	0.192126	-2.35332	0.0186068	0.571829
MRPS18B	613.106	-0.442195	0.187898	-2.35338	0.0186038	0.571829
RBM10	867.213	-0.384217	0.163193	-2.35438	0.0185539	0.571829
UBALD2	336.499	-0.491176	0.209115	-2.34883	0.0188325	0.577346
HSPA1A	281.876	0.580783	0.247737	2.34435	0.0190602	0.578652
LMO1	27.1882	-1.48119	0.631607	-2.34511	0.0190215	0.578652
AC018816.3	21.123	-1.78291	0.760155	-2.34545	0.019004	0.578652
FZD1	946.456	0.379668	0.16186	2.34566	0.0189932	0.578652
TRIM9	492.949	-0.558857	0.238482	-2.34339	0.0191092	0.578736
SLC17A1	7.40662	3.22911	1.37877	2.34202	0.0191798	0.579472
BAG3	890.575	0.394226	0.168827	2.33509	0.019539	0.5889
SLCO4A1	3200.89	-1.11533	0.478556	-2.33061	0.0197741	0.594555
RAB31	30.6945	1.48359	0.637184	2.32835	0.0198933	0.596704
PFKFB4	337.493	-0.533274	0.229144	-2.32724	0.0199523	0.597041
FOLR1	117.131	0.838493	0.360654	2.32492	0.020076	0.597883
REPS2	27.3392	1.59388	0.685547	2.32498	0.0200731	0.597883
TRABD2B	330.371	0.509005	0.219055	2.32364	0.0201448	0.598508
C2orf69	247.963	0.564677	0.243225	2.32162	0.0202533	0.598885
KCNN4	149.741	-0.653415	0.281377	-2.3222	0.020222	0.598885
RBCK1	1820.62	-0.351849	0.151859	-2.31695	0.0205064	0.604182
FAM20C	3023.22	-0.346269	0.149477	-2.31654	0.020529	0.604182
PHPT1	1333.61	-0.407093	0.175997	-2.31306	0.0207191	0.607462
INPP5K	153.429	-0.654158	0.283067	-2.31097	0.0208348	0.607462
PSAT1	895.129	0.386982	0.167332	2.31266	0.0207412	0.607462
AKR1C2	8.84372	2.67356	1.15651	2.31176	0.0207911	0.607462
MBD5	156.621	0.644872	0.279406	2.30801	0.0209986	0.610816
APOL2	899.456	-0.386474	0.167601	-2.30592	0.021115	0.612776
AMDHD2	317.01	0.485744	0.210904	2.30316	0.02127	0.614422
PFKP	6838.85	-0.314841	0.136659	-2.30384	0.0212317	0.614422
OSBPL5	291.861	-0.595988	0.259023	-2.30091	0.0213967	0.616658
GPR68	133.385	-0.837826	0.364579	-2.29806	0.0215583	0.619889
ARHGAP18	370.722	-0.463042	0.201756	-2.29506	0.0217297	0.622678
C20orf24	230.981	0.56064	0.24442	2.29375	0.0218047	0.622678
MPRIP	3860.48	-0.32899	0.143427	-2.29378	0.021803	0.622678
CLDND1	667.497	-0.393456	0.171781	-2.29044	0.0219955	0.626698
AMPD3	135.907	-0.740932	0.323628	-2.28945	0.022053	0.626907
ITGA2	210.378	-0.766409	0.335441	-2.28478	0.0223257	0.63322
IL1R2	96.3139	-0.81739	0.357981	-2.28333	0.0224109	0.634198
ECHS1	679.523	0.389856	0.170905	2.28112	0.0225413	0.636449
DBNL	1821.72	-0.403392	0.176945	-2.27976	0.022622	0.63729
ABI3BP	83.3006	0.939648	0.41256	2.2776	0.0227501	0.638024
ANKRD46	138.312	0.712841	0.312953	2.27779	0.0227391	0.638024
PCSK6	88.1295	-0.842814	0.370415	-2.27532	0.0228865	0.640413
KIAA1456	16.9787	1.78919	0.786809	2.27398	0.0229671	0.641232
ATP11A	397.392	0.48517	0.214073	2.26637	0.0234286	0.652661
AMACR	1932.52	0.907266	0.400738	2.26399	0.023575	0.655279
LEPRE1	1140.21	-0.356251	0.15748	-2.26219	0.0236855	0.656892
ETS1	1384.94	-0.445743	0.197237	-2.25993	0.0238253	0.657907
NBL1	248.689	-0.525852	0.232688	-2.2599	0.0238273	0.657907
RRAGA	915.995	-0.381814	0.169094	-2.258	0.0239458	0.659724
PNMA1	1332.18	-0.378119	0.16764	-2.25555	0.024099	0.661183
SSX2IP	401.239	0.441425	0.195714	2.25546	0.0241045	0.661183
AMOTL1	745.326	0.388807	0.172678	2.25163	0.0243454	0.66633
RGS2	246.492	0.549615	0.244214	2.25055	0.0244142	0.666753
PTPLAD1	1252.89	0.337378	0.150142	2.24706	0.0246363	0.671354
SEMA7A	790.865	-0.509981	0.227167	-2.24496	0.0247706	0.673545
SLCO2A1	370.245	0.561202	0.250255	2.24252	0.024928	0.674099
TNIK	807.335	0.408942	0.182298	2.24326	0.0248801	0.674099
CALCOCO2	480.14	-0.423927	0.189073	-2.24213	0.0249527	0.674099
CAMKMT	55.4967	0.98983	0.442267	2.23808	0.0252155	0.679733
ANPEP	1925.5	-0.407566	0.182341	-2.23519	0.025405	0.682516
IFI27L2	323.956	-0.506474	0.226777	-2.23336	0.0255252	0.682516
GULP1	511.677	0.432115	0.193498	2.23318	0.025537	0.682516
APLP2	10232.6	-0.379926	0.170027	-2.23451	0.0254497	0.682516
SLC43A3	1660.89	-0.343539	0.154215	-2.22767	0.0259025	0.688037
KIF2C	1152.93	-0.355563	0.159612	-2.22767	0.0259024	0.688037
RNF144A	112.653	-0.741433	0.332843	-2.22758	0.0259087	0.688037
HMGA1	1159.35	0.446106	0.200519	2.22476	0.0260975	0.688718
ARPC2	3499.28	-0.339906	0.152786	-2.22473	0.0260995	0.688718
NUDT1	313.745	-0.487791	0.219119	-2.22615	0.0260041	0.688718
UNC93B1	520.782	-0.406487	0.183273	-2.21794	0.0265592	0.699374
SCO1	467.444	0.454128	0.205056	2.21466	0.0267834	0.700851
MPDZ	189.078	0.570455	0.257392	2.21629	0.0266717	0.700851
HS1BP3	362.833	-0.499009	0.225297	-2.21489	0.0267674	0.700851
LRRC8D	462.055	0.416142	0.18826	2.21046	0.0270733	0.706957
GADD45B	376.387	-0.466666	0.211237	-2.20921	0.0271598	0.70774
SPCS3	745.392	-0.377004	0.170716	-2.20837	0.0272182	0.707787
PTPN13	803.667	0.366301	0.166325	2.20233	0.027642	0.708143
APMAP	1958.67	-0.34939	0.158804	-2.20013	0.0277977	0.708143
ADAMTS9	616.872	0.398377	0.18107	2.20012	0.0277981	0.708143
PDGFA	334.625	0.486642	0.220605	2.20594	0.027388	0.708143
CDCP1	4809.71	-0.385678	0.174902	-2.20512	0.027446	0.708143
PTPRO	23.6436	1.4767	0.669007	2.2073	0.0272934	0.708143
SFXN3	752.82	-0.392263	0.178189	-2.20138	0.0277089	0.708143
TRA2A	518.509	-0.407551	0.184919	-2.20395	0.0275282	0.708143
C16orf13	284.872	-0.529373	0.240417	-2.2019	0.0276724	0.708143
AKR1C3	522.717	0.507968	0.230807	2.20083	0.0277481	0.708143
PYGL	1613.67	-0.325146	0.14799	-2.19708	0.0280147	0.712212
DHRS2	34.1883	-1.21504	0.553323	-2.1959	0.0280992	0.712912
SLC30A1	515.342	0.43472	0.198241	2.19288	0.0283157	0.715501
AP1S3	174.908	-0.629389	0.286964	-2.19327	0.028288	0.715501
KRT19	3065.32	-0.306078	0.13997	-2.18674	0.0287613	0.722382
DECR1	452.715	0.416592	0.190474	2.18713	0.028733	0.722382
ACTR1B	637.891	-0.38193	0.174571	-2.18782	0.0286828	0.722382
NGDN	243.208	-0.60847	0.278501	-2.1848	0.0289033	0.724013
LPXN	944.829	-0.370212	0.16949	-2.18428	0.028942	0.724013
THUMPD1	440.012	0.443068	0.203311	2.17926	0.0293123	0.730854
MT-ATP6	5999.58	0.317263	0.145643	2.17837	0.0293788	0.730854
PDGFB	119.328	-0.727356	0.333925	-2.17821	0.0293908	0.730854
PAPD5	184.21	0.648918	0.298317	2.17527	0.0296102	0.734851
LRCH2	142.283	0.620503	0.285629	2.17241	0.0298246	0.738706
TMEM158	473.228	-0.587301	0.27055	-2.17077	0.0299488	0.740315
CMBL	595.046	0.393155	0.181266	2.16894	0.0300871	0.742266
ABHD17A	645.092	-0.391937	0.181308	-2.16172	0.0306401	0.752939
SMIM14	348.248	-0.47307	0.21883	-2.16182	0.0306321	0.752939
ARHGAP27	244.324	-0.513586	0.237906	-2.15878	0.0308676	0.756874
SAMHD1	444.971	0.432359	0.200344	2.15809	0.0309212	0.756874
PPP1R13L	375.197	-0.431925	0.200294	-2.15646	0.0310481	0.757016
GXYLT2	125.138	-0.657136	0.30472	-2.15652	0.0310427	0.757016
SRD5A1	534.615	-0.38999	0.180968	-2.15502	0.0311601	0.758269
TRMT2A	426.798	-0.419154	0.195178	-2.14755	0.0317499	0.770656
GPRC5B	588.118	0.433379	0.201852	2.14701	0.0317923	0.770656
PRRC2C	2352.89	0.357399	0.166913	2.14123	0.0322556	0.771421
RGL2	631.552	-0.38973	0.18186	-2.14302	0.0321118	0.771421
TCF19	862.841	-0.350504	0.163671	-2.14151	0.0322326	0.771421
IDE	542.699	0.383476	0.178824	2.14443	0.0319986	0.771421
CRISPLD2	153.669	-0.627255	0.292877	-2.1417	0.0322173	0.771421
ID1	915.642	0.498338	0.232677	2.14176	0.0322132	0.771421
TUBA4A	1652.71	-0.334551	0.15614	-2.14264	0.0321423	0.771421
PPP4C	1339.69	-0.320071	0.149601	-2.1395	0.0323956	0.771507
SRPX	361.625	-0.469089	0.219314	-2.13889	0.0324442	0.771507
TLE3	524.409	-0.392309	0.183403	-2.13905	0.0324318	0.771507
ZNF703	202.832	0.535126	0.250848	2.13327	0.032903	0.78093
PTP4A1	1308.59	0.320857	0.150601	2.13052	0.0331289	0.784078
HNF1B	1196.44	0.340938	0.160055	2.13013	0.033161	0.784078
IFIT2	159.872	0.690055	0.32407	2.12934	0.0332264	0.784142
PRPS1	1170.48	0.336187	0.158044	2.12717	0.0334063	0.786673
EXOC8	235.645	0.507502	0.238799	2.12523	0.0335676	0.786673
OS9	1765.07	-0.31578	0.14859	-2.12517	0.033572	0.786673
HDAC5	220.195	-0.601318	0.282971	-2.12502	0.0335852	0.786673
CPT2	270.417	0.482314	0.227282	2.1221	0.0338298	0.790921
AC007390.5	399.433	-0.418113	0.197193	-2.12033	0.0339786	0.79292
P2RX4	204.155	-0.531128	0.250697	-2.11861	0.0341238	0.794824
EBP	580.581	-0.37684	0.178405	-2.11227	0.034663	0.80555
LRRK2	128.861	0.631098	0.298859	2.11169	0.0347131	0.80555
LGALS4	22.7724	3.9233	1.85958	2.10978	0.0348771	0.807857
PAX2	219.479	0.509874	0.241795	2.10871	0.0349701	0.808513
RBM47	551.658	0.376791	0.178985	2.10515	0.0352781	0.808599
FMNL2	1169.67	0.349472	0.165823	2.1075	0.0350746	0.808599
CASK	1210.18	0.356128	0.169187	2.10493	0.035297	0.808599
PLEC	18662.8	-0.319135	0.151515	-2.10628	0.0351797	0.808599
SHANK2	264.388	-0.480276	0.228138	-2.1052	0.0352737	0.808599
ARHGAP29	2180.47	0.330295	0.157058	2.10301	0.0354646	0.810953
MRPL37	1096.02	-0.44996	0.214089	-2.10174	0.035576	0.812015
CLCA1	65.5662	5.16829	2.46209	2.09915	0.0358036	0.815721
IFT52	280.483	-0.508468	0.242371	-2.09789	0.0359148	0.816768
GPC4	599.056	0.378239	0.180909	2.09077	0.0365488	0.826678
KIAA0232	465.937	0.399361	0.190882	2.09219	0.0364212	0.826678
BCL2L11	231.888	0.531613	0.254181	2.09148	0.0364854	0.826678
CGRRF1	90.3502	0.729442	0.349126	2.08934	0.0366775	0.82809
ZBTB45	169.699	-0.61979	0.296763	-2.0885	0.0367528	0.828296
PYCRL	426.657	-0.411519	0.197118	-2.08768	0.0368266	0.828466
IQUB	20.7795	1.56104	0.749411	2.08303	0.0372485	0.830489
SLC37A4	444.043	-0.510175	0.244769	-2.08431	0.0371319	0.830489
CTC-349C3.1	562.306	-0.406838	0.195252	-2.08365	0.0371918	0.830489
SLC7A2	63.6199	-0.852752	0.409376	-2.08305	0.0372463	0.830489
SLAMF8	28.2093	-1.27617	0.612316	-2.08416	0.0371454	0.830489
HAVCR2	19.9459	1.51057	0.727229	2.07715	0.0377874	0.839725
BRINP1	711.737	-0.396821	0.19105	-2.07705	0.037797	0.839725
SFXN1	888.968	0.348082	0.167706	2.07555	0.037936	0.83983
DFNA5	603.499	-0.373187	0.179783	-2.07576	0.0379165	0.83983
ELFN2	819.089	-0.367235	0.17704	-2.07431	0.0380506	0.840878
HGD	190.94	0.531316	0.256594	2.07065	0.038392	0.843949
PLCE1	288.433	0.454983	0.219725	2.0707	0.0383871	0.843949
HSPB8	291.012	0.456502	0.220375	2.07148	0.0383144	0.843949
PCSK5	429.72	0.395549	0.191231	2.06844	0.0385985	0.844039
GRIN3B	81.9832	-0.755095	0.364948	-2.06905	0.0385414	0.844039
ADAMTS3	162.766	0.567384	0.274186	2.06934	0.0385144	0.844039
GUCY1B3	250.19	0.503632	0.243695	2.06665	0.0387674	0.845523
IPO7	2954.78	0.327481	0.158527	2.06577	0.03885	0.845523
KIAA0754	624.432	0.51287	0.248295	2.06557	0.0388692	0.845523
SH3PXD2B	440.088	0.420256	0.203696	2.06316	0.0390979	0.849021
SLC39A13	622.089	-0.371328	0.180219	-2.06042	0.0393583	0.851718
CTDSP1	728.034	-0.371361	0.180209	-2.06072	0.0393297	0.851718
PHF16	224.845	0.516624	0.250966	2.05854	0.0395383	0.854136
GAS6	544.536	-0.390718	0.190114	-2.05517	0.0398625	0.856746
KAAG1	252.796	0.485732	0.236363	2.05503	0.0398764	0.856746
PDE7A	204.674	0.515655	0.250995	2.05444	0.0399331	0.856746
MCM5	1619.39	-0.298441	0.145266	-2.05445	0.0399322	0.856746
SNRPD2	1303.23	-0.338688	0.164948	-2.0533	0.0400437	0.857647
KATNB1	220.387	-0.501292	0.244413	-2.05101	0.0402664	0.858011
LBP	69.9673	-0.975101	0.475402	-2.05111	0.0402563	0.858011
DIXDC1	314.28	0.494594	0.241018	2.0521	0.0401597	0.858011
VIM	33744.3	-0.284628	0.138925	-2.04879	0.0404826	0.861151
ABCA3	420.854	-0.397217	0.194034	-2.04715	0.0406432	0.861392
PKHD1	27.8854	1.27266	0.621853	2.04657	0.0407006	0.861392
DHPS	541.378	-0.381919	0.186525	-2.04755	0.0406043	0.861392
CEMP1	186.337	0.528236	0.258553	2.04305	0.0410479	0.861859
CTNNAL1	1368.28	-0.382009	0.186894	-2.04399	0.0409545	0.861859
AGR2	31.1176	1.39491	0.682598	2.04353	0.041	0.861859
PPP1R3B	179.456	-0.545307	0.266934	-2.04285	0.0410672	0.861859
SOX4	1336.77	0.343062	0.167822	2.04421	0.040933	0.861859
SLC7A5	2080.58	-0.401304	0.196611	-2.0411	0.0412406	0.862605
NPTN	839.95	-0.394875	0.193419	-2.04155	0.0411961	0.862605
FCGBP	27.8489	1.4507	0.711089	2.04011	0.0413394	0.863228
EPB41L4B	70.0237	0.815741	0.400229	2.03819	0.0415312	0.865788
RRP8	166.614	-0.560397	0.275782	-2.03203	0.0421508	0.866029
RNF149	731.949	-0.339779	0.167141	-2.03289	0.0420631	0.866029
AC114494.1	206.838	-0.502096	0.246951	-2.03318	0.0420344	0.866029
GPR63	19.081	1.58693	0.779202	2.0366	0.0416898	0.866029
TMEM86A	20.5511	1.45953	0.717732	2.03353	0.0419986	0.866029
CNDP2	2876.38	-0.283669	0.139342	-2.03578	0.0417725	0.866029
PLD1	189.182	0.529624	0.260071	2.03646	0.0417044	0.866029
TIMP1	1762.73	-0.303655	0.149275	-2.0342	0.0419314	0.866029
TPGS2	925.028	-0.352283	0.173378	-2.03188	0.042166	0.866029
OXR1	346.401	0.429642	0.211613	2.03032	0.042324	0.867535
TBX3	367.214	-0.505538	0.24906	-2.02979	0.042378	0.867535
TBKBP1	89.3089	0.711626	0.350934	2.02781	0.0425798	0.870242
PDCD7	232.33	-0.538129	0.265488	-2.02694	0.0426681	0.870624
STAT6	1291.76	-0.31115	0.153716	-2.02418	0.0429512	0.874327
BRD3	527.464	0.379056	0.187361	2.02313	0.0430599	0.874327
TAPBP	2203.91	-0.285358	0.141142	-2.02178	0.0431991	0.874327
ACADVL	2467.64	-0.278983	0.137951	-2.02234	0.0431413	0.874327
FXYD3	8.38846	2.5993	1.28517	2.02254	0.0431208	0.874327
CD177	38.3808	1.04832	0.519386	2.01838	0.0435522	0.877215
KIAA1598	499.192	0.369934	0.183183	2.01947	0.0434381	0.877215
PSG5	19.6287	1.67547	0.830001	2.01864	0.0435246	0.877215
PLAU	1473.96	0.382559	0.189916	2.01436	0.0439715	0.884237
H2AFV	1900.89	-0.292213	0.145184	-2.01271	0.0441452	0.886305
UXS1	912.788	0.368179	0.183102	2.01079	0.044348	0.886581
NPBWR1	65.8135	0.962494	0.478692	2.01067	0.0443599	0.886581
SPARC	5615.09	0.27637	0.137459	2.01056	0.0443716	0.886581
OXCT1	1166.44	0.303131	0.150838	2.00964	0.0444693	0.887116
BNIP3L	519.672	-0.385465	0.191889	-2.00879	0.0445596	0.887503
WDFY3	650.028	0.369749	0.184242	2.00687	0.0447634	0.888731
SLC2A4RG	1486.7	-0.302814	0.150858	-2.00728	0.0447204	0.888731
ADAR	2894.7	0.287046	0.143141	2.00533	0.0449273	0.890571
RND3	545.277	0.402411	0.201937	1.99275	0.0462884	0.891404
PPP1R35	412.776	-0.386954	0.193745	-1.99723	0.0458	0.891404
CHRNA5	174.367	0.586964	0.293888	1.99724	0.0457991	0.891404
FUT11	263.676	-0.459602	0.22999	-1.99836	0.0456776	0.891404
PLAGL2	253.29	0.530773	0.266363	1.99267	0.0462976	0.891404
FAM102A	939.039	0.371518	0.185438	2.00347	0.0451272	0.891404
UBA6	1202.32	-0.380041	0.190149	-1.99865	0.0456464	0.891404
PDIA6	6146.04	-0.250358	0.125621	-1.99297	0.0462649	0.891404
XRCC1	316.135	-0.446054	0.223488	-1.99587	0.0459476	0.891404
FAM98A	790.598	0.344867	0.17244	1.99992	0.0455086	0.891404
CX3CL1	70.4777	0.78065	0.390998	1.99656	0.0458732	0.891404
MT-ND6	3221.83	0.38139	0.190669	2.00027	0.0454708	0.891404
SMAD7	346.3	-0.419137	0.209417	-2.00145	0.045344	0.891404
EIF4G3	1017.49	0.349185	0.175072	1.99452	0.0460957	0.891404
API5	1307.16	0.304301	0.152728	1.99244	0.0463233	0.891404
LSM3	602.833	-0.351763	0.175704	-2.00202	0.0452829	0.891404
PLEK	218.963	0.559136	0.280541	1.99307	0.0462543	0.891404
RRAS2	701.449	0.340408	0.170312	1.99873	0.0456381	0.891404
AHNAK	13186.9	-0.306418	0.153165	-2.00058	0.0454381	0.891404
ALDH1A3	299.741	0.539767	0.271061	1.99131	0.0464466	0.892402
GSR	890.133	0.344568	0.173839	1.98211	0.0474665	0.899632
SOD2	3485.58	-0.29619	0.149373	-1.9829	0.0473789	0.899632
HPGD	168.294	-0.54008	0.272055	-1.98519	0.0471237	0.899632
ZNF28	142.964	0.625601	0.315134	1.98519	0.0471235	0.899632
ZFP36	103.209	-0.682283	0.344225	-1.98208	0.0474702	0.899632
LMAN1	2011.32	-0.385861	0.194497	-1.98389	0.0472681	0.899632
NTM	19.1886	-1.48369	0.747978	-1.98361	0.0472997	0.899632
AJUBA	1022.65	-0.318669	0.160524	-1.98517	0.0471252	0.899632
NFKB2	862.336	-0.318836	0.160567	-1.98568	0.0470686	0.899632
MMS19	698.816	-0.33209	0.167668	-1.98064	0.0476319	0.89997
AGL	320.804	0.431747	0.217967	1.9808	0.0476142	0.89997
ASL	298.157	-0.42547	0.215477	-1.97455	0.0483197	0.902063
FAM129B	6185.55	-0.296384	0.149972	-1.97626	0.048125	0.902063
CD151	5345.86	-0.269068	0.136127	-1.97659	0.0480879	0.902063
LDHB	5410.76	0.252095	0.127519	1.97692	0.0480503	0.902063
CBFB	563.546	-0.468384	0.237205	-1.97459	0.0483143	0.902063
VDR	47.7402	0.932246	0.471907	1.97549	0.0482127	0.902063
MX2	16.4428	1.5764	0.797845	1.97582	0.0481747	0.902063
CYP2S1	8.31633	2.28526	1.15679	1.97553	0.0482086	0.902063
TNFRSF21	449.585	0.419154	0.212401	1.97341	0.0484487	0.903124
CD59	2413.61	-0.26832	0.13635	-1.96788	0.0490823	0.912236
TM4SF4	12.811	1.77419	0.901873	1.96723	0.0491563	0.912236
QTRT1	446.958	-0.382223	0.194288	-1.9673	0.0491481	0.912236
GRK5	119.016	0.649808	0.330595	1.96557	0.0493481	0.914439
TEF	255.019	-0.50439	0.257258	-1.96064	0.0499211	0.915562
GJB1	10.1044	2.0288	1.03411	1.96188	0.0497768	0.915562
LRPPRC	1643.33	0.305051	0.155582	1.96071	0.0499127	0.915562
ANKFY1	977.421	0.327864	0.167161	1.96137	0.0498362	0.915562
METTL7A	11.4418	1.90396	0.969572	1.96372	0.049563	0.915562
POMGNT2	248.843	0.478334	0.243694	1.96285	0.0496633	0.915562
KIAA1432	229.382	-0.463569	0.236374	-1.96117	0.0498592	0.915562
UBXN7	692.201	-0.409348	0.209062	-1.95802	0.0502271	0.919825
EXOSC5	232.478	-0.465816	0.238084	-1.95652	0.0504035	0.92055
SMAGP	211.896	-0.540932	0.276544	-1.95605	0.0504598	0.92055
TANC1	437.506	0.396278	0.202619	1.95578	0.0504911	0.92055
PINK1	642.36	-0.344654	0.176277	-1.95519	0.0505611	0.92055
PARD6B	148.96	0.575719	0.294724	1.95342	0.05077	0.923011
LGALS3BP	4558.24	0.270457	0.138836	1.94803	0.0514116	0.932468
ZFHX4	681.529	0.340161	0.174639	1.9478	0.0514393	0.932468
SH3D19	229.01	0.4919	0.252688	1.94666	0.0515749	0.933573
RHOC	1732.83	-0.278494	0.143337	-1.94293	0.0520247	0.936295
TUBB6	2436.6	-0.269023	0.138397	-1.94386	0.0519124	0.936295
ALKBH4	200.158	0.508892	0.2619	1.94308	0.0520068	0.936295
NME7	305.408	-0.419768	0.215939	-1.94392	0.0519053	0.936295
NCEH1	1614.13	0.355246	0.182906	1.94223	0.0521087	0.936459
PMP22	945.824	-0.329091	0.169746	-1.93873	0.052534	0.937368
TNFSF9	538.648	0.3941	0.203137	1.94007	0.0523712	0.937368
XPR1	556.457	0.36738	0.189382	1.93989	0.0523934	0.937368
WASF2	2001.84	-0.278483	0.143595	-1.93936	0.0524578	0.937368
SLC36A2	16.246	1.63223	0.841715	1.93917	0.052481	0.937368
NEK6	1459.28	-0.279915	0.144556	-1.93637	0.0528223	0.939732
SLC39A8	762.998	0.322769	0.166736	1.9358	0.0528918	0.939732
HMG20B	816.483	-0.328854	0.16986	-1.93604	0.0528633	0.939732
TMEM9B	434.32	-0.380662	0.197025	-1.93205	0.0533533	0.946586
EIF2S3	1922.92	0.284061	0.147245	1.92918	0.0537089	0.950486
SP100	515.093	-0.373643	0.193693	-1.92905	0.0537251	0.950486
IER3	1019.36	-0.302242	0.156758	-1.92808	0.0538448	0.951257
MAPK8IP3	384.772	-0.379778	0.197201	-1.92584	0.0541244	0.953504
RBM42	1073.18	-0.309734	0.160819	-1.92598	0.0541065	0.953504
TMEM201	481.399	0.39887	0.207226	1.9248	0.0542539	0.954441
KITLG	154.71	0.538618	0.279929	1.92412	0.0543394	0.954603
RRS1	641.938	0.362726	0.188796	1.92126	0.0546989	0.958226
UBE2S	2010.87	-0.28522	0.148428	-1.9216	0.054656	0.958226
ATP1B1	1487.8	-0.339226	0.176645	-1.92039	0.054809	0.958813
ALAS1	652.128	0.327479	0.170589	1.91969	0.0548972	0.959014
HAUS6	881.601	-0.385061	0.200882	-1.91685	0.0552571	0.962612
CSRNP1	122.201	-0.597553	0.311693	-1.91712	0.0552227	0.962612
ELK1	551.712	-0.374547	0.195522	-1.91562	0.0554134	0.963724
CDK19	354.755	-0.403577	0.210754	-1.91492	0.0555022	0.963724
YIPF2	498.628	-0.367886	0.192154	-1.91453	0.0555521	0.963724
HECW2	71.0302	0.742224	0.387841	1.91373	0.0556543	0.96416
SLC38A7	249.203	0.474003	0.248054	1.91089	0.0560193	0.967803
RING1	339.317	-0.428105	0.22402	-1.91102	0.0560025	0.967803
COL4A1	1271.92	0.389835	0.204257	1.90855	0.0563204	0.971664
NOV	392.144	0.475258	0.249502	1.90483	0.0568024	0.974915
S100A13	748.404	-0.318361	0.167111	-1.90509	0.0567683	0.974915
BCL3	322.629	-0.489386	0.256935	-1.9047	0.0568184	0.974915
KPNA1	747.039	0.330717	0.173633	1.90469	0.0568207	0.974915
CLIC4	2630.91	0.335941	0.176714	1.90105	0.0572959	0.977962
ELL2	249.256	-0.544921	0.28684	-1.89974	0.0574674	0.977962
C22orf26	35.0374	-1.04046	0.547191	-1.90145	0.0572427	0.977962
SLC9A3R2	189.178	-0.613175	0.322699	-1.90015	0.0574139	0.977962
TXNDC5	3308.52	-0.250054	0.131551	-1.90082	0.0573254	0.977962
KDM5B	386.443	0.387443	0.203745	1.90161	0.057222	0.977962
FAM13B	365.958	0.443838	0.23453	1.89246	0.0584304	0.97854
ITIH4	34.5885	-1.09298	0.578105	-1.89062	0.0586748	0.97854
TM9SF2	1000.77	-0.306454	0.162077	-1.8908	0.0586517	0.97854
SMYD3	159.15	0.540674	0.285276	1.89527	0.0580569	0.97854
SULF2	39.8345	0.960467	0.507225	1.89357	0.058282	0.97854
PARK7	2124.25	-0.299944	0.158579	-1.89145	0.058564	0.97854
BTN3A2	650.77	-0.343682	0.181577	-1.89276	0.0583894	0.97854
PDIA4	5947.11	-0.272114	0.143418	-1.89735	0.057782	0.97854
ELOVL1	1140.33	-0.294913	0.155674	-1.89443	0.0581682	0.97854
IBTK	1309.39	0.328359	0.17343	1.89333	0.058314	0.97854
RPS6KA3	1242.4	0.345598	0.182324	1.89552	0.0580241	0.97854
CKS1B	898.925	-0.300954	0.159112	-1.89146	0.0585634	0.97854
LIMCH1	242.807	0.4489	0.236896	1.89493	0.0581023	0.97854
CXCL14	27.4657	1.26401	0.666728	1.89584	0.0579806	0.97854
CD97	1297.09	-0.279455	0.147531	-1.89422	0.0581962	0.97854
GSDMD	673.724	-0.342556	0.181336	-1.88907	0.058882	0.980687
TLE4	181.959	-0.490676	0.25993	-1.88772	0.0590634	0.981032
ABCC4	420.114	0.377343	0.199975	1.88695	0.059167	0.981032
CCPG1	276.952	0.444349	0.235442	1.8873	0.0591201	0.981032
KIAA2013	970.811	-0.338218	0.179275	-1.88658	0.0592164	0.981032
STK33	32.6513	1.05184	0.558141	1.88454	0.0594924	0.984301
JMJD6	403.011	-0.400522	0.212634	-1.88362	0.059616	0.985043
PNMA2	446.141	-0.370996	0.197212	-1.8812	0.0599445	0.985264
IFITM1	9.28005	2.02887	1.07768	1.88263	0.0597504	0.985264
NEK1	173.743	0.502032	0.266802	1.88167	0.0598813	0.985264
HMGA2	750.239	0.457579	0.243091	1.88234	0.0597903	0.985264
ATP6V1C2	2259.26	-0.256845	0.136612	-1.88011	0.0600932	0.986411
COBLL1	690.158	0.368402	0.196147	1.8782	0.0603541	0.987299
EPHX1	1050.92	0.338775	0.180394	1.87798	0.060384	0.987299
SGK1	162.854	0.511075	0.272113	1.87817	0.060358	0.987299
ME1	680.457	0.31762	0.169201	1.87718	0.0604937	0.9878
EIF2B2	429.978	-0.376193	0.200545	-1.87585	0.060676	0.988455
STX8	157.398	-0.561526	0.299363	-1.87573	0.0606918	0.988455
RNF128	642.813	0.356105	0.190043	1.87381	0.060957	0.991483
YWHAZ	12572.2	-0.297475	0.15887	-1.87244	0.0611462	0.992871
PIK3IP1	7.30785	2.35884	1.26004	1.87204	0.0612011	0.992871
EPB41L1	704.064	0.324641	0.173482	1.87132	0.0613007	0.993199
ZSCAN31	48.5176	0.918081	0.490959	1.86998	0.0614872	0.994932
LZTFL1	188.735	-0.476014	0.254941	-1.86716	0.0618795	0.998695
MAD2L2	789.091	-0.349054	0.186899	-1.86761	0.0618164	0.998695
HERC6	108.179	0.64736	0.347002	1.86558	0.0620997	0.999669
HIST1H2AH	9.71647	-2.61209	1.40008	-1.86566	0.0620886	0.999669
GPATCH11	188.054	-0.144533	0.274223	-0.527064	0.598149	0.999993
TSG101	461.405	-0.0715431	0.186385	-0.383845	0.701093	0.999993
GPR15	278.08	0.404636	0.245792	1.64625	0.0997114	0.999993
EIF2AK4	774.217	-0.0175808	0.183392	-0.0958647	0.923628	0.999993
IK	1383.98	-0.114966	0.153346	-0.749716	0.453426	0.999993
NIPAL2	48.7645	0.541835	0.468341	1.15692	0.247303	0.999993
ZC3H14	734.341	0.0428919	0.171567	0.250001	0.802586	0.999993
SLC31A2	99.6355	-0.33362	0.333748	-0.999617	0.317496	0.999993
DBP	52.0117	-0.136688	0.479733	-0.284924	0.775702	0.999993
WDFY2	68.1739	0.196192	0.406803	0.482276	0.62961	0.999993
GLTP	316.593	-0.318068	0.219144	-1.45141	0.146667	0.999993
HIST1H3G	9.47149	-2.42032	1.35685	-1.78378	0.0744594	0.999993
PTPN9	564.157	0.147228	0.177241	0.830669	0.406161	0.999993
IFITM10	137.952	-0.101131	0.291184	-0.34731	0.728359	0.999993
UNC13B	481.123	0.171037	0.191306	0.89405	0.371295	0.999993
TNFAIP6	13.073	1.18114	0.876439	1.34766	0.177769	0.999993
COG2	212.121	0.057153	0.242549	0.235635	0.813716	0.999993
LCA5	42.2106	-0.14828	0.493979	-0.300175	0.764044	0.999993
TALDO1	2526.27	-0.053633	0.143767	-0.373055	0.709107	0.999993
PHEX	18.2858	-0.0396663	0.736037	-0.0538916	0.957021	0.999993
SNUPN	223.393	-0.0856893	0.241428	-0.354928	0.722644	0.999993
EEF1G	11402.8	-0.00207726	0.146932	-0.0141376	0.98872	0.999993
2022-09-06	142.093	-0.0996772	0.295295	-0.337551	0.735701	0.999993
TGFB2	276.542	-0.134702	0.248211	-0.54269	0.587343	0.999993
SMC4	2825.83	0.0317375	0.151572	0.209389	0.834145	0.999993
KHK	58.7693	-0.0710625	0.419482	-0.169405	0.865478	0.999993
SYNCRIP	2837.46	0.0570444	0.151342	0.376923	0.706231	0.999993
GDF15	385.816	0.365093	0.212088	1.72142	0.0851739	0.999993
NR4A3	6.80055	0.590197	1.17722	0.501349	0.616125	0.999993
JAKMIP2	13.4378	0.276374	0.866017	0.319132	0.749626	0.999993
PPP4R1L	54.2412	-0.33576	0.434233	-0.773226	0.439389	0.999993
SNX2	470.454	0.00600206	0.195072	0.0307684	0.975454	0.999993
SMG8	227.81	0.432886	0.245765	1.76138	0.0781737	0.999993
RPS23	1854.43	-0.0280552	0.145976	-0.19219	0.847593	0.999993
GPX8	344.959	-0.0533795	0.221884	-0.240574	0.809885	0.999993
MEIS3	111.59	-0.117326	0.318964	-0.367834	0.712997	0.999993
ACOX3	196.576	-0.163739	0.277012	-0.59109	0.55446	0.999993
MAL2	524.19	0.19525	0.245299	0.795968	0.426051	0.999993
NANS	559.773	-0.0752613	0.178371	-0.421936	0.673072	0.999993
TMEM63B	642.879	-0.0946845	0.170513	-0.55529	0.578696	0.999993
MASP2	7.00921	0.330367	1.18011	0.279945	0.77952	0.999993
VWA9	316.834	-0.180175	0.214487	-0.840027	0.400893	0.999993
SCML1	131.285	-0.303469	0.296536	-1.02338	0.306128	0.999993
SOGA3	250.958	0.11578	0.263351	0.439641	0.660197	0.999993
CCDC91	179.867	0.114942	0.262323	0.438168	0.661265	0.999993
TTLL12	1000.34	0.160155	0.178673	0.896359	0.370061	0.999993
MT-ATP8	26.7238	0.46019	0.631165	0.729112	0.465933	0.999993
IRF2	146.252	-0.340238	0.285633	-1.19117	0.233586	0.999993
CXCR5	331.344	-0.041673	0.210666	-0.197815	0.84319	0.999993
MAN2A2	518.161	-0.145039	0.18318	-0.791784	0.428487	0.999993
FAM229A	16.3593	0.507007	0.80499	0.62983	0.528806	0.999993
NT5M	75.711	-0.00367097	0.390068	-0.0094111	0.992491	0.999993
DHX36	512.9	0.0757612	0.193214	0.392111	0.694976	0.999993
RBM5	631.787	-0.211303	0.192371	-1.09841	0.272023	0.999993
CCBL2	69.773	0.150034	0.38698	0.387704	0.698235	0.999993
FLJ00418	960.524	-0.17394	0.15702	-1.10775	0.267969	0.999993
FUNDC2	392.718	-0.246227	0.218083	-1.12905	0.258877	0.999993
CNTLN	211.287	0.255905	0.26489	0.966079	0.334005	0.999993
MASTL	416.509	-0.0375625	0.197804	-0.189897	0.84939	0.999993
MDH1	1265.1	-0.0257124	0.150896	-0.170399	0.864696	0.999993
MSH2	944.527	0.209328	0.173407	1.20715	0.227376	0.999993
TROAP	325.671	-0.265089	0.215709	-1.22892	0.219103	0.999993
FLG	74.1601	-0.622838	0.379402	-1.64163	0.100666	0.999993
TCF7L2	135.528	0.141606	0.291118	0.486421	0.626669	0.999993
E2F5	205.455	0.155563	0.276455	0.562706	0.573635	0.999993
FAM200B	104.467	0.181848	0.324206	0.560904	0.574863	0.999993
TEAD4	332.225	-0.241077	0.209572	-1.15033	0.250009	0.999993
EHD2	1010.16	-0.079569	0.154682	-0.514404	0.60697	0.999993
CSTB	1502.51	-0.0782142	0.143786	-0.543961	0.586468	0.999993
PPP1R1A	145.893	0.021694	0.353986	0.0612849	0.951132	0.999993
TCTN3	681.896	-0.0858056	0.17164	-0.499917	0.617133	0.999993
SRCIN1	8.12586	0.258073	1.07426	0.240233	0.81015	0.999993
CHCHD3	1423.36	-0.074053	0.146972	-0.503857	0.614362	0.999993
RABGAP1L	135.514	0.246528	0.293054	0.841235	0.400216	0.999993
ATP5H	1098.74	-0.000155538	0.163291	-0.000952517	0.99924	0.999993
KCTD14	63.5421	0.284252	0.412039	0.689867	0.490278	0.999993
DPM3	155.172	-0.362427	0.282138	-1.28457	0.198942	0.999993
EIF2B3	254.838	-0.114534	0.231099	-0.495607	0.620172	0.999993
FAM104B	77.0012	0.0753766	0.38243	0.197099	0.84375	0.999993
EXOSC3	369.825	-0.0802218	0.202632	-0.395899	0.692179	0.999993
UBE2H	1713.18	0.135354	0.159293	0.849716	0.395483	0.999993
ARAF	578.354	-0.0805849	0.178013	-0.452691	0.650771	0.999993
CMTM4	401.57	-0.0843543	0.208762	-0.40407	0.686161	0.999993
RP11-863K10.7	19.4221	0.149073	0.709729	0.210043	0.833634	0.999993
FANCD2OS	50.7556	-0.260934	0.461797	-0.565041	0.572046	0.999993
NFKBIE	197.458	-0.465023	0.250337	-1.85759	0.0632272	0.999993
UGT8	897.112	0.241341	0.171269	1.40913	0.158796	0.999993
DLG4	183.202	-2.56018e-05	0.256415	-9.98451e-05	0.99992	0.999993
ZNF776	65.6558	-0.324888	0.404267	-0.803647	0.421601	0.999993
PLXDC2	47.3797	0.214233	0.491072	0.436256	0.662651	0.999993
SLAMF7	7.32569	-0.228502	1.20257	-0.190012	0.8493	0.999993
FGFR4	514.254	0.388069	0.208307	1.86297	0.0624664	0.999993
ACOX1	305.738	0.129779	0.216907	0.598315	0.54963	0.999993
C3orf14	135.269	-0.0249718	0.291121	-0.085778	0.931643	0.999993
TAF12	253.932	0.164708	0.227708	0.723331	0.469477	0.999993
RBBP6	569.853	0.192122	0.182525	1.05258	0.292535	0.999993
KMT2A	905.586	-0.136566	0.179572	-0.760509	0.44695	0.999993
USH1C	8.73467	0.852429	1.14451	0.744798	0.456394	0.999993
RAB5A	473.267	0.136789	0.186369	0.733966	0.462969	0.999993
SYT13	890.062	-0.0329992	0.160038	-0.206196	0.836637	0.999993
LOX	108.118	-0.0476287	0.376412	-0.126534	0.89931	0.999993
RPIA	270.716	0.101795	0.237877	0.42793	0.668702	0.999993
SYAP1	704.139	-0.126828	0.19863	-0.638514	0.523139	0.999993
C6orf203	95.592	0.145235	0.335949	0.432312	0.665515	0.999993
DENND6B	59.6687	-0.26605	0.445548	-0.597129	0.550421	0.999993
USP16	308.234	0.207724	0.228164	0.910415	0.362604	0.999993
EPS8L1	40.5561	-0.0107038	0.511839	-0.0209125	0.983315	0.999993
ZNF177	11.6377	0.713401	0.908378	0.785357	0.432244	0.999993
VPS53	458.623	0.0153084	0.187145	0.0817994	0.934806	0.999993
SSBP4	585.328	-0.238362	0.182431	-1.30659	0.191353	0.999993
CSNK1G1	212.522	0.139262	0.283298	0.491576	0.623019	0.999993
CHCHD7	240.341	-0.161898	0.241602	-0.670102	0.502792	0.999993
TEX15	18.9908	0.352004	0.716799	0.491077	0.623372	0.999993
PEX3	166.483	0.269529	0.274364	0.982379	0.325913	0.999993
RIC8B	102.482	0.00342733	0.34054	0.0100644	0.99197	0.999993
FASTKD2	399.721	0.1623	0.195954	0.828258	0.407524	0.999993
LYNX1	9.48085	1.15847	1.08505	1.06766	0.285672	0.999993
CNTF	8.8986	0.636029	1.07952	0.589179	0.555741	0.999993
ZNF420	42.2792	-0.318613	0.48759	-0.653444	0.51347	0.999993
RUVBL1	1589.7	0.125502	0.143196	0.876435	0.380793	0.999993
PTX3	78.6474	-0.268152	0.373691	-0.717575	0.473019	0.999993
MED7	83.3706	0.0166831	0.382425	0.0436246	0.965204	0.999993
JPH1	45.9993	0.120293	0.469588	0.256167	0.797822	0.999993
SETDB1	296.146	0.107907	0.218913	0.492919	0.62207	0.999993
FER	193.971	-0.169258	0.291425	-0.580795	0.561379	0.999993
MAPK8	303.371	-0.0668284	0.214827	-0.31108	0.75574	0.999993
PI4K2B	330.77	-0.0270655	0.21321	-0.126943	0.898986	0.999993
TMTC2	90.469	0.369831	0.360598	1.0256	0.305078	0.999993
STX18	364.3	-0.325554	0.202216	-1.60993	0.107412	0.999993
ZSCAN16	32.148	-0.373461	0.566591	-0.659137	0.509808	0.999993
ZNF598	705.257	-0.0578604	0.169468	-0.341423	0.732785	0.999993
PTPRF	4832.35	-0.134457	0.147335	-0.912595	0.361456	0.999993
FRS3	59.0329	0.12129	0.41657	0.291164	0.770926	0.999993
BICC1	1857.16	0.272908	0.151756	1.79833	0.072125	0.999993
KIAA1524	655.213	0.12792	0.192338	0.665078	0.506001	0.999993
PRSS53	30.5644	-0.996006	0.592998	-1.67961	0.093033	0.999993
IPPK	186.244	0.0510464	0.274906	0.185687	0.852691	0.999993
CREB3L4	73.1219	-0.215452	0.382253	-0.563637	0.573001	0.999993
ZNF280D	125.49	0.17061	0.305269	0.558885	0.57624	0.999993
SESN1	83.5932	0.361797	0.393275	0.91996	0.357594	0.999993
SKA2	558.164	-0.224269	0.178312	-1.25773	0.208489	0.999993
RASSF9	16.5772	0.449395	0.823981	0.545395	0.585482	0.999993
LCMT1	216.551	0.143501	0.255604	0.561421	0.57451	0.999993
GNG11	3797.55	-0.0369384	0.145794	-0.25336	0.79999	0.999993
MAP3K9	673.056	-0.14168	0.199606	-0.709802	0.477827	0.999993
ACSM3	73.4067	0.0999897	0.392249	0.254914	0.79879	0.999993
SPDYE3	63.056	-0.140732	0.420227	-0.334895	0.737704	0.999993
TRIM62	104.686	0.443077	0.325516	1.36115	0.173466	0.999993
ING1	139.548	0.0491579	0.288867	0.170175	0.864873	0.999993
CPNE8	187.728	0.0155884	0.263504	0.0591582	0.952826	0.999993
STRADB	463.484	0.294355	0.191256	1.53906	0.12379	0.999993
AC137932.1	67.1086	-0.0755754	0.399189	-0.189323	0.84984	0.999993
MMAB	336.448	-0.359055	0.219122	-1.6386	0.101296	0.999993
TAF10	622.02	-0.0796152	0.183784	-0.4332	0.664869	0.999993
RAPH1	720.55	-0.139357	0.183592	-0.759059	0.447817	0.999993
DENND6A	217.396	0.288771	0.244767	1.17978	0.238088	0.999993
ASB8	127.807	0.0447906	0.303451	0.147604	0.882655	0.999993
GCAT	222.928	-0.147746	0.238993	-0.6182	0.536443	0.999993
ANKS1B	72.3285	-0.086349	0.381634	-0.226261	0.820998	0.999993
SH3BGRL	252.673	-0.13977	0.244308	-0.572104	0.567251	0.999993
NCAPG	1147.66	0.0647378	0.161458	0.400957	0.688452	0.999993
PCBD1	955.182	0.0724897	0.159116	0.455577	0.648694	0.999993
ZNF613	35.6996	-0.219746	0.567998	-0.386879	0.698846	0.999993
PTRHD1	146.157	0.181744	0.295356	0.615337	0.538332	0.999993
SRP54	826.462	-5.40592e-05	0.161405	-0.000334928	0.999733	0.999993
NCBP1	904.039	0.077298	0.158419	0.487934	0.625597	0.999993
ACOT9	350.522	-0.216668	0.206441	-1.04954	0.293929	0.999993
DTX1	13.1105	0.323876	0.851461	0.380377	0.703666	0.999993
LTBP2	339.545	-0.180867	0.211622	-0.854671	0.392734	0.999993
GDAP1	200.604	0.163973	0.267708	0.612506	0.540203	0.999993
MXD3	1396.8	-0.187749	0.15221	-1.23348	0.217396	0.999993
HOMEZ	173.553	0.279073	0.267114	1.04477	0.296129	0.999993
ADORA2A	23.8684	-0.0207816	0.667182	-0.0311483	0.975151	0.999993
RALGDS	265.518	-0.108204	0.228571	-0.473393	0.635933	0.999993
SYNJ1	151.005	0.4476	0.296171	1.51129	0.130715	0.999993
SLC9A1	336.893	-0.206067	0.206561	-0.997611	0.318468	0.999993
FN3K	9.02981	-0.493922	1.06243	-0.464898	0.642005	0.999993
RPL18A	5282.18	-0.0861193	0.153001	-0.562866	0.573526	0.999993
GSTT1	171.711	-0.0195209	0.267429	-0.0729949	0.94181	0.999993
EXT2	1250.01	-0.232491	0.148937	-1.561	0.118523	0.999993
MYH15	8.35214	0.604879	1.08876	0.555567	0.578507	0.999993
C1orf50	76.3295	0.132345	0.371891	0.355871	0.721937	0.999993
C8orf44	21.4119	0.396209	0.676014	0.586095	0.557811	0.999993
DNAH5	48.6839	-0.357402	0.493861	-0.72369	0.469256	0.999993
RHOF	103.812	0.237841	0.343042	0.693328	0.488104	0.999993
B3GALNT1	225.291	-0.291688	0.245089	-1.19013	0.233996	0.999993
RPL36AL	1080.4	0.0325531	0.153702	0.211794	0.832268	0.999993
POM121C	1102.63	0.202979	0.165124	1.22925	0.218977	0.999993
FBXL4	293.923	0.233067	0.219247	1.06303	0.287766	0.999993
ZNF681	30.8919	0.177294	0.575918	0.307846	0.7582	0.999993
PCM1	592.864	0.183704	0.196541	0.934686	0.34995	0.999993
MIEF1	642.976	0.231446	0.172454	1.34208	0.179572	0.999993
RSAD1	253.828	0.00340983	0.231685	0.0147175	0.988258	0.999993
PIGZ	35.2961	-0.434098	0.543729	-0.798371	0.424655	0.999993
NDC80	527.172	-0.188664	0.196444	-0.960393	0.336858	0.999993
DFFB	70.1934	0.000781962	0.4144	0.00188698	0.998494	0.999993
GOLGA3	668.056	-0.121515	0.189118	-0.642538	0.520524	0.999993
GPR157	141.194	0.0517873	0.303837	0.170444	0.864661	0.999993
DNM2	4525.7	-0.256651	0.138604	-1.85169	0.0640706	0.999993
SMIM12	541.929	0.128398	0.194033	0.66173	0.508144	0.999993
CLEC16A	273.764	-0.0730767	0.231317	-0.315915	0.752067	0.999993
PRDM8	42.1546	0.363597	0.510261	0.71257	0.476112	0.999993
ZNF425	41.4307	0.697407	0.506631	1.37656	0.168648	0.999993
ITFG1	531.197	-0.0321992	0.179395	-0.179488	0.857555	0.999993
SLC25A4	157.092	-0.0321298	0.27436	-0.117108	0.906775	0.999993
PIK3C2A	684.055	0.252056	0.183208	1.37579	0.168885	0.999993
ZNF90	34.0013	0.343741	0.551639	0.623127	0.533201	0.999993
TCTA	301.372	0.00028163	0.216948	0.00129814	0.998964	0.999993
ULBP3	65.3684	-0.152802	0.418005	-0.365552	0.7147	0.999993
DHX30	1112.57	0.043824	0.161923	0.270647	0.786663	0.999993
SLC16A5	13.923	0.283468	0.846136	0.335015	0.737614	0.999993
EDARADD	18.3688	0.320108	0.754223	0.424421	0.671259	0.999993
TET3	270.807	0.219757	0.224398	0.979317	0.327423	0.999993
TMEM136	81.6497	0.0591201	0.360526	0.163983	0.869744	0.999993
C2orf27A	35.1336	-0.0804979	0.53086	-0.151637	0.879474	0.999993
EVI2A	13.3999	-0.965019	0.872358	-1.10622	0.268632	0.999993
EXOC3L1	8.16363	-0.5088	1.08391	-0.469412	0.638775	0.999993
PREPL	518.793	0.0848725	0.182848	0.464169	0.642526	0.999993
EIF4H	5832.82	-0.0182721	0.128601	-0.142084	0.887014	0.999993
PLA2G15	304.996	-0.273599	0.21696	-1.26106	0.207288	0.999993
BCAS1	9.28194	-0.412026	1.01016	-0.407883	0.68336	0.999993
PAICS	2319.93	0.0382553	0.135676	0.28196	0.777974	0.999993
SRSF4	1019.95	-0.156542	0.15846	-0.987899	0.323202	0.999993
MGST3	491.626	0.142348	0.194397	0.732254	0.464014	0.999993
CORO2A	27.16	0.0197679	0.624327	0.0316627	0.974741	0.999993
UNK	296.116	-0.0971087	0.214759	-0.452176	0.651142	0.999993
ZNF335	217.41	0.189158	0.256482	0.73751	0.460812	0.999993
TMEM5	149.809	0.0874689	0.282993	0.309085	0.757256	0.999993
STOML2	1275.27	-0.232205	0.14887	-1.55978	0.118811	0.999993
FAM217B	169.872	0.208679	0.28478	0.732774	0.463696	0.999993
GNB3	47.3688	-0.164947	0.467299	-0.35298	0.724104	0.999993
SNAPC5	302.745	0.0117724	0.217609	0.0540988	0.956856	0.999993
WARS	1004.56	0.1436	0.155511	0.923406	0.355795	0.999993
NAB1	295.918	-0.191803	0.232442	-0.825163	0.409279	0.999993
SGPP1	327.322	0.166954	0.212975	0.783912	0.433092	0.999993
TRPM4	96.4052	-0.159777	0.376986	-0.423827	0.671692	0.999993
SLC18A2	93.5274	-0.0543465	0.339646	-0.160009	0.872874	0.999993
ZNF629	292.964	0.385877	0.227052	1.69951	0.0892232	0.999993
C8orf22	12.2322	-1.36743	0.96423	-1.41816	0.156144	0.999993
DKFZP434E1119	16.2391	0.138699	0.797282	0.173965	0.861893	0.999993
ATP5A1	3384.26	0.00948825	0.133348	0.0711542	0.943275	0.999993
FAM27E3	14.3732	0.385591	0.817979	0.471395	0.637359	0.999993
NDUFS7	553.506	-0.251636	0.199094	-1.2639	0.206265	0.999993
TBCD	967.145	-0.0544723	0.159822	-0.340831	0.733231	0.999993
FAM45A	205.337	-0.0917289	0.252269	-0.363616	0.716145	0.999993
PRTFDC1	42.0228	-0.00664201	0.48687	-0.0136423	0.989115	0.999993
SLFN11	693.695	-0.232728	0.182529	-1.27502	0.202303	0.999993
ADORA2B	93.6203	-0.181732	0.343297	-0.529373	0.596546	0.999993
SLC25A1	1196.44	0.186721	0.158043	1.18146	0.237421	0.999993
KHDRBS1	1878.13	0.0562033	0.143293	0.392226	0.694892	0.999993
BBS9	117.338	-0.064998	0.326453	-0.199104	0.842182	0.999993
GLYCTK	54.0537	-0.336088	0.450132	-0.746643	0.455279	0.999993
MOSPD2	144.72	-0.180891	0.323563	-0.559061	0.57612	0.999993
CAPN15	937.206	0.0496368	0.165515	0.299893	0.764259	0.999993
SCML2	81.9961	0.203668	0.385385	0.528481	0.597166	0.999993
GANAB	6092.2	-0.218935	0.12625	-1.73414	0.0828935	0.999993
ASAP2	867.357	0.0831571	0.190552	0.436401	0.662546	0.999993
EHD3	63.8714	0.228731	0.445945	0.512913	0.608012	0.999993
CASC10	229.123	0.152389	0.264131	0.576946	0.563976	0.999993
WIPF1	419.699	-0.0715704	0.194857	-0.367296	0.713398	0.999993
LUC7L	227.411	0.202632	0.248076	0.816816	0.414034	0.999993
RPS9	6072.1	-0.212317	0.146001	-1.45421	0.145887	0.999993
MLYCD	99.311	0.285627	0.336455	0.848929	0.395921	0.999993
OAZ2	542.522	-0.134424	0.186443	-0.720992	0.470914	0.999993
CCDC142	124.489	-0.139819	0.303455	-0.460758	0.644972	0.999993
RSU1	965.213	0.0343112	0.160701	0.21351	0.830929	0.999993
RAB9B	29.1026	0.178482	0.585549	0.304812	0.76051	0.999993
WDR70	329.274	0.0178573	0.214357	0.0833061	0.933608	0.999993
ZNF341	54.945	0.0588029	0.456125	0.128918	0.897422	0.999993
FAM160A2	266.998	0.04443	0.225702	0.196853	0.843943	0.999993
FAM21B	11.2935	0.705109	0.92974	0.758394	0.448215	0.999993
AC008948.1	46.3484	0.808099	0.552473	1.46269	0.143551	0.999993
ZNF234	29.0287	0.637033	0.602959	1.05651	0.290735	0.999993
FBXW9	168.221	0.0250484	0.269968	0.092783	0.926076	0.999993
GLCE	228.968	-0.0395327	0.241987	-0.163367	0.87023	0.999993
ITGA10	6.6857	0.540159	1.22372	0.441406	0.658919	0.999993
BRD8	554.656	-0.0835852	0.198132	-0.421866	0.673123	0.999993
2022-03-05	383.562	0.21103	0.209477	1.00742	0.313735	0.999993
LDLRAP1	304.095	-0.0831468	0.227892	-0.364851	0.715222	0.999993
RALA	1030.57	-0.115513	0.158191	-0.730212	0.465261	0.999993
CLUH	1842.84	0.130084	0.151524	0.858505	0.390613	0.999993
PTPLA	174.433	-0.0136639	0.276979	-0.0493321	0.960655	0.999993
C4orf32	103.013	-0.266224	0.328994	-0.809207	0.418396	0.999993
PRKAB1	294.029	0.321988	0.218141	1.47605	0.139929	0.999993
TRIP4	187.697	-0.0584695	0.254058	-0.230142	0.817981	0.999993
FHL2	1657.93	-0.0800586	0.145233	-0.551244	0.581466	0.999993
SLC16A6	23.3476	-0.907778	0.696603	-1.30315	0.192524	0.999993
IVNS1ABP	842.881	0.134659	0.192045	0.701184	0.483188	0.999993
NRD1	1509.68	0.0503771	0.143581	0.350862	0.725692	0.999993
FANCB	71.4513	0.343315	0.396137	0.866659	0.386129	0.999993
CHRNE	52.9674	0.246933	0.442732	0.557749	0.577016	0.999993
ZNF445	383.292	0.121752	0.199406	0.610571	0.541484	0.999993
SH2B2	104.461	0.0608391	0.337302	0.18037	0.856862	0.999993
TRIB2	130.288	-0.526307	0.295871	-1.77884	0.0752666	0.999993
MRPS33	387.112	-0.161581	0.205673	-0.785619	0.432091	0.999993
SYNE1	543.48	0.206549	0.194437	1.06229	0.288103	0.999993
FOXJ3	585.269	-0.0851061	0.180686	-0.471016	0.637629	0.999993
CEBPZ	813.759	-0.0150575	0.173724	-0.0866746	0.93093	0.999993
XIAP	759.584	0.0864231	0.170666	0.506387	0.612585	0.999993
NARFL	222.213	-0.174883	0.249226	-0.701703	0.482864	0.999993
CDC42EP1	575.92	0.281371	0.183211	1.53577	0.124594	0.999993
RNH1	1854.74	-0.0494473	0.145062	-0.34087	0.733201	0.999993
FAM43A	40.1621	-0.410935	0.505565	-0.812823	0.416319	0.999993
FAM110B	215.543	0.0947644	0.250019	0.379029	0.704667	0.999993
KAZALD1	44.3874	0.0127355	0.504989	0.0252193	0.97988	0.999993
CORO2B	133.951	0.487523	0.386726	1.26064	0.207438	0.999993
CCNDBP1	183.613	-0.40233	0.25694	-1.56585	0.117383	0.999993
UCP2	318.78	0.155507	0.210788	0.737742	0.460671	0.999993
POLE3	847.274	-0.256901	0.453652	-0.566295	0.571193	0.999993
C10orf137	235.176	0.170019	0.245649	0.692121	0.488861	0.999993
RFX3	52.2219	0.00899105	0.442036	0.0203401	0.983772	0.999993
ZNF322	86.707	0.221312	0.356941	0.620023	0.535243	0.999993
ATP5B	5460.45	-0.0063197	0.129503	-0.0487998	0.961079	0.999993
TAP2	779.873	-0.0484979	0.170582	-0.284308	0.776174	0.999993
TMEM44	402.806	-0.305183	0.204042	-1.49569	0.134735	0.999993
RNF122	9.63538	-0.261136	1.04945	-0.248832	0.803491	0.999993
DCDC2B	20.1369	-0.898972	0.747196	-1.20313	0.228927	0.999993
EIF3F	1402.16	-0.00266992	0.149869	-0.017815	0.985786	0.999993
TNFRSF25	34.1253	0.0868736	0.538814	0.161231	0.871911	0.999993
VEZT	397.34	0.289445	0.213192	1.35767	0.174567	0.999993
RHOBTB3	236.661	-0.266558	0.251379	-1.06038	0.28897	0.999993
DLGAP1	43.2786	0.432537	0.500865	0.863579	0.387819	0.999993
RECQL	859.614	-0.26807	0.172972	-1.54979	0.121191	0.999993
SOCS5	206.44	-0.0312243	0.281189	-0.111044	0.911581	0.999993
METTL5	657.339	0.0576977	0.175995	0.327838	0.743034	0.999993
SMDT1	120.437	-0.543682	0.310591	-1.75047	0.0800369	0.999993
ASNS	336.366	0.101322	0.213095	0.475476	0.634448	0.999993
MRPL34	420.518	0.0547886	0.195302	0.280533	0.779069	0.999993
PLCG1	1101.09	0.215434	0.151313	1.42376	0.154516	0.999993
HARS2	304.51	0.00834544	0.224723	0.0371366	0.970376	0.999993
MYH7B	14.059	-0.639374	0.837996	-0.762979	0.445476	0.999993
BMP4	20.625	-0.0446681	0.693248	-0.0644331	0.948625	0.999993
MAFK	401.399	-0.0681053	0.213446	-0.319075	0.749669	0.999993
PJA1	414.584	0.0606493	0.19395	0.312705	0.754504	0.999993
PAXIP1-AS2	55.6297	-0.0674904	0.437959	-0.154102	0.877529	0.999993
ZNF641	74.7531	0.256111	0.374824	0.683282	0.494428	0.999993
C19orf57	82.1346	0.192422	0.376086	0.511645	0.6089	0.999993
THTPA	173.628	0.0362261	0.262976	0.137754	0.890434	0.999993
USP25	353.888	0.181858	0.205807	0.883633	0.376894	0.999993
INO80D	123.152	0.213006	0.301423	0.706669	0.479772	0.999993
COPB1	1570	-0.129838	0.14363	-0.903976	0.366008	0.999993
SUPT4H1	451.109	-0.281724	0.190381	-1.47979	0.138929	0.999993
R3HDM2	242.285	0.178526	0.242567	0.735988	0.461738	0.999993
SAV1	95.2686	-0.0483475	0.376554	-0.128395	0.897837	0.999993
TUBB2B	41.3898	-0.41744	0.511156	-0.816658	0.414124	0.999993
ITGB3	3012.31	0.132942	0.169077	0.786284	0.431701	0.999993
BPNT1	252.12	0.0617186	0.24416	0.252779	0.800439	0.999993
MCOLN3	17.478	0.601542	0.753512	0.798318	0.424686	0.999993
TMEM187	79.1257	-0.444336	0.388828	-1.14276	0.253139	0.999993
TBRG4	1258.8	-0.123454	0.162102	-0.761584	0.446308	0.999993
CCDC104	280.024	-0.145132	0.236927	-0.612561	0.540166	0.999993
TIE1	10.7687	-0.871447	0.967181	-0.901018	0.367579	0.999993
CCM2	1037.03	-0.071973	0.165394	-0.435162	0.663445	0.999993
SMIM11	122.642	0.0396685	0.321763	0.123285	0.901882	0.999993
QRSL1	324.722	0.00185964	0.213264	0.00871991	0.993043	0.999993
MFF	429.704	-0.0388088	0.191308	-0.202861	0.839244	0.999993
NUDT2	95.2738	-0.204101	0.34849	-0.585672	0.558096	0.999993
AHDC1	645.619	-0.0744278	0.173231	-0.429644	0.667455	0.999993
RAB12	321.105	-0.168996	0.258954	-0.652611	0.514007	0.999993
ADPRM	17.65	0.422474	0.771723	0.547442	0.584075	0.999993
INVS	174.965	0.0027652	0.261284	0.0105831	0.991556	0.999993
ISG20	16.4516	0.0166922	0.800012	0.020865	0.983353	0.999993
NPAS2	160.355	-0.121548	0.302607	-0.401669	0.687928	0.999993
ZNF485	23.5033	0.272579	0.722794	0.377118	0.706086	0.999993
EEF2	21261.7	0.0463325	0.138496	0.334541	0.737971	0.999993
SLC16A1	1218.2	0.220835	0.16569	1.33282	0.182591	0.999993
EFEMP1	195.771	0.158558	0.253653	0.625099	0.531906	0.999993
ARL5B	246.891	0.111666	0.267955	0.416734	0.676873	0.999993
ATG2B	382.93	0.0685818	0.223439	0.306938	0.758891	0.999993
AREG	11.3048	-0.0722743	1.0046	-0.0719435	0.942647	0.999993
STT3A	2283.29	-0.0115603	0.137142	-0.0842945	0.932822	0.999993
ICT1	274.028	-0.152053	0.221612	-0.686122	0.492636	0.999993
INPPL1	1541.62	0.133113	0.143944	0.924759	0.355091	0.999993
SLC44A3	53.8583	0.312071	0.460539	0.677621	0.498012	0.999993
TESK1	278.78	0.140425	0.232388	0.604269	0.545665	0.999993
AL358333.1	10.8741	0.821764	0.955561	0.85998	0.3898	0.999993
C1orf226	20.6881	-1.04146	0.712733	-1.46123	0.143953	0.999993
FAM160B2	239.397	-0.07831	0.232994	-0.336103	0.736793	0.999993
ANKRD10	113.068	-0.0014221	0.315641	-0.00450543	0.996405	0.999993
TMEM97	499.517	0.0789879	0.183559	0.430313	0.666968	0.999993
STXBP4	82.8939	0.53414	0.382579	1.39616	0.162668	0.999993
SPRYD7	95.541	0.107365	0.344688	0.311484	0.755433	0.999993
UBLCP1	281.09	0.0397777	0.221654	0.179458	0.857578	0.999993
TIPARP	376.97	0.00755075	0.202912	0.0372119	0.970316	0.999993
GPX3	22.5736	-0.0652132	0.68266	-0.0955281	0.923895	0.999993
ZNF230	31.0051	0.17193	0.570143	0.301556	0.76299	0.999993
GBE1	682.696	0.151932	0.175054	0.867915	0.385441	0.999993
ANO8	215.474	0.0375578	0.242898	0.154623	0.877118	0.999993
TRAF6	91.2563	0.038386	0.348751	0.110067	0.912356	0.999993
SPG20OS	11.4991	1.12318	0.933564	1.20311	0.228933	0.999993
GMCL1	341.915	0.0155537	0.243647	0.0638372	0.9491	0.999993
FADS3	385.681	-0.0987732	0.202785	-0.487083	0.6262	0.999993
XPOT	1221.15	0.0494014	0.167441	0.295037	0.767966	0.999993
MEGF11	23.6469	0.167787	0.729752	0.229924	0.818151	0.999993
TP73	26.0999	-0.956552	0.648396	-1.47526	0.140143	0.999993
WDR60	235.069	-0.0897653	0.247179	-0.36316	0.716486	0.999993
TGS1	424.825	0.220431	0.191924	1.14853	0.250748	0.999993
FDXR	135.904	-0.0801716	0.339539	-0.236119	0.81334	0.999993
TIMM17A	582.546	0.141575	0.18672	0.758222	0.448318	0.999993
SELENBP1	12.9566	2.05241	1.10974	1.84944	0.0643945	0.999993
ANKRD13D	263.06	-0.0724403	0.224396	-0.322824	0.746829	0.999993
CCDC106	82.8505	0.125786	0.392224	0.320699	0.748438	0.999993
BLMH	617.801	0.126103	0.174311	0.723436	0.469412	0.999993
TTLL7	100.355	0.382543	0.348619	1.09731	0.272506	0.999993
IPO4	1312.25	0.146858	0.146868	0.999932	0.317344	0.999993
DPH7	220.214	-0.181046	0.242626	-0.746191	0.455552	0.999993
RPL21	1842.49	-0.0605499	0.155943	-0.388282	0.697808	0.999993
VSTM4	422.829	0.352009	0.219669	1.60245	0.109055	0.999993
BTD	250.065	0.128676	0.228243	0.563769	0.572911	0.999993
TJAP1	298.857	-0.0310182	0.237147	-0.130797	0.895936	0.999993
MRPS18C	237.643	0.168019	0.238083	0.705714	0.480366	0.999993
C11orf68	622.582	-0.142758	0.171971	-0.830128	0.406467	0.999993
FPGT	81.8397	0.103543	0.364514	0.284057	0.776367	0.999993
TFPI	597.442	0.0958315	0.195636	0.489846	0.624243	0.999993
ZZEF1	489.113	0.00425997	0.184778	0.0230545	0.981607	0.999993
BCAS4	85.5704	-0.371799	0.357604	-1.0397	0.298481	0.999993
UBQLN2	268.238	-0.0738406	0.239719	-0.30803	0.75806	0.999993
GLRX2	229.876	0.248301	0.235954	1.05233	0.292649	0.999993
MRPL15	906.188	0.00638691	0.164908	0.03873	0.969106	0.999993
MCUR1	393.881	0.198722	0.217633	0.913105	0.361187	0.999993
ANXA6	2749.45	-0.202801	0.148529	-1.3654	0.172127	0.999993
RP11-368I7.4	9.39934	1.15111	1.02969	1.11793	0.263598	0.999993
SMAD3	1583.35	-0.240047	0.148569	-1.61573	0.106153	0.999993
NCOA2	615.625	0.120485	0.212723	0.566396	0.571124	0.999993
RNPS1	1625.57	-0.00500592	0.146324	-0.0342111	0.972709	0.999993
C19orf70	452.647	-0.141356	0.196865	-0.718036	0.472735	0.999993
GRAMD3	85.0478	-0.465137	0.405338	-1.14753	0.251163	0.999993
BCAR1	1823.57	0.140596	0.14395	0.976701	0.328717	0.999993
MPHOSPH10	362.777	0.0818123	0.202384	0.404242	0.686035	0.999993
AP000350.4	4942.78	-0.185562	0.155984	-1.18962	0.234194	0.999993
APOO	142.817	0.34029	0.284991	1.19404	0.232462	0.999993
CCDC93	739.537	0.317414	0.171775	1.84785	0.0646245	0.999993
VPS13C	420.993	-0.0695785	0.2148	-0.323921	0.745998	0.999993
TAF4	272.148	0.00698684	0.222695	0.0313741	0.974971	0.999993
RBM3	1307.01	-0.285551	0.156829	-1.82078	0.0686404	0.999993
LDLRAD3	88.325	-0.203446	0.398657	-0.510328	0.609822	0.999993
TTC12	102.44	0.0499272	0.327469	0.152464	0.878821	0.999993
SHISA5	1491.75	0.102514	0.148821	0.688839	0.490924	0.999993
C22orf39	184.02	0.226469	0.267542	0.846478	0.397286	0.999993
TBC1D2	742.431	-0.117872	0.165163	-0.71367	0.475431	0.999993
CMTM6	940.29	-0.120632	0.174168	-0.692619	0.488549	0.999993
DHX33	525.832	0.0851379	0.194477	0.437778	0.661547	0.999993
ZNF219	159.998	0.00207088	0.280523	0.0073822	0.99411	0.999993
FZD4	166.784	0.275846	0.270171	1.02101	0.307251	0.999993
C10orf90	13.1975	0.177963	0.857731	0.207481	0.835634	0.999993
ZNF439	33.1195	-0.104147	0.545589	-0.19089	0.848612	0.999993
KIAA0430	379.613	0.0292764	0.199791	0.146535	0.883499	0.999993
SELO	400.964	0.115503	0.219889	0.52528	0.599389	0.999993
POP1	450.431	0.0814758	0.19186	0.424663	0.671083	0.999993
TUFM	2491.13	0.129586	0.14118	0.917878	0.358683	0.999993
EHMT2	892.272	-0.0563865	0.168256	-0.335123	0.737532	0.999993
HIF1AN	1446.14	-0.0564754	0.156992	-0.359735	0.719046	0.999993
COQ5	323.905	-0.0794746	0.208575	-0.381036	0.703177	0.999993
ITPR3	3845.3	-0.1472	0.155114	-0.948977	0.342632	0.999993
POLG	809.678	-0.226582	0.2079	-1.08986	0.275774	0.999993
C11orf74	72.2316	0.194568	0.398425	0.488343	0.625307	0.999993
ZNF66	15.7612	0.646037	0.800677	0.806864	0.419745	0.999993
TUBB3	2602.81	0.0334883	0.138034	0.242608	0.808309	0.999993
SARDH	115.396	-0.392656	0.341945	-1.1483	0.250844	0.999993
LINC00346	9.42662	0.123485	1.00874	0.122415	0.90257	0.999993
PRUNE	149.495	0.072377	0.279328	0.259111	0.795549	0.999993
CTD-2267D19.3	65.7863	0.315023	0.422015	0.746475	0.455381	0.999993
ACTN1	6381.97	-0.15836	0.147469	-1.07385	0.282888	0.999993
LSM7	555.034	-0.257605	0.203755	-1.26429	0.206127	0.999993
C16orf72	499.9	-0.0326963	0.189801	-0.172266	0.863228	0.999993
DNAH17	58.147	-0.362821	0.432006	-0.839853	0.400991	0.999993
CUL4A	529.691	0.0825964	0.181811	0.454297	0.649615	0.999993
FASTKD5	170.201	0.362128	0.270958	1.33647	0.181395	0.999993
METTL2A	237.296	-0.0289073	0.239299	-0.1208	0.90385	0.999993
MAOB	149.555	0.437466	0.290285	1.50703	0.131804	0.999993
CPM	50.5628	-0.104106	0.491809	-0.211679	0.832357	0.999993
TMEM255A	34.9782	0.289956	0.53341	0.543588	0.586725	0.999993
LAMTOR5	684.503	-0.288006	0.214857	-1.34046	0.180097	0.999993
KRT222	54.5773	0.722817	0.443276	1.63063	0.102969	0.999993
FEZ2	376.834	0.0124364	0.199534	0.0623272	0.950302	0.999993
LTV1	374.112	-0.0613478	0.199325	-0.307777	0.758252	0.999993
CTB-58E17.5	11.1699	0.466615	0.934241	0.499458	0.617457	0.999993
ADAMTS10	18.8347	-0.665064	0.744963	-0.892748	0.371992	0.999993
HSPB11	305.997	-0.0994409	0.213499	-0.465767	0.641382	0.999993
FASTKD3	108.975	0.26134	0.319738	0.817358	0.413724	0.999993
HERPUD1	423.12	-0.0386124	0.191399	-0.201738	0.840121	0.999993
PAN3	155.032	0.00562584	0.282259	0.0199315	0.984098	0.999993
TNS1	616.689	0.0224861	0.180998	0.124234	0.90113	0.999993
FPGS	891.111	-0.28287	0.166986	-1.69398	0.090269	0.999993
ATP13A2	660.848	-0.139541	0.174529	-0.799531	0.423983	0.999993
DLGAP5	830.074	-0.133812	0.173475	-0.771361	0.440493	0.999993
CYB5R3	1816.92	-0.175873	0.152783	-1.15113	0.249678	0.999993
RPL8	19651.9	-0.0348941	0.144436	-0.241589	0.809098	0.999993
STOM	262.032	0.225482	0.228044	0.988766	0.322778	0.999993
ASPHD1	421.899	0.105249	0.216728	0.485628	0.627231	0.999993
RRP9	636.138	-0.114125	0.190212	-0.599989	0.548513	0.999993
EMC6	450.073	-0.0915305	0.210433	-0.434962	0.66359	0.999993
SETD8	385.622	0.0620303	0.203332	0.305069	0.760313	0.999993
PTPRB	93.5166	-0.260279	0.355716	-0.731704	0.464349	0.999993
ATG13	522.069	-0.089449	0.185469	-0.482286	0.629603	0.999993
C3orf33	34.5626	0.310009	0.534642	0.579845	0.562019	0.999993
GPATCH3	204.697	0.442346	0.254134	1.7406	0.0817536	0.999993
ZNF682	20.5882	-0.556421	0.700685	-0.79411	0.427131	0.999993
JMY	57.6657	-0.44363	0.436139	-1.01718	0.30907	0.999993
PSME3	1727.09	0.204227	0.150414	1.35777	0.174537	0.999993
TMEM133	32.077	-0.28655	0.564455	-0.507657	0.611694	0.999993
SSC5D	12.3609	0.265425	0.87609	0.302966	0.761916	0.999993
PIGV	142.392	-0.138157	0.30072	-0.45942	0.645933	0.999993
WASL	788.82	0.0535223	0.183634	0.291462	0.770698	0.999993
SDR39U1	349.317	-0.0139678	0.207228	-0.0674032	0.946261	0.999993
TMEM184A	156.702	-0.330305	0.281141	-1.17487	0.240046	0.999993
SASH1	240.863	0.188896	0.255768	0.738546	0.460183	0.999993
ADAMTS7	10.1947	-0.810128	0.971496	-0.833897	0.404339	0.999993
ITM2B	3350.84	0.121434	0.148924	0.815408	0.414839	0.999993
RNF44	227.854	0.420035	0.239387	1.75463	0.0793232	0.999993
AKAP9	432.306	0.0884178	0.214628	0.411958	0.68037	0.999993
BHLHB9	28.4792	-0.370328	0.614746	-0.602409	0.546902	0.999993
CD27	10.8199	-0.0331427	0.986642	-0.0335914	0.973203	0.999993
THAP4	498.74	-0.0560304	0.194431	-0.288177	0.773212	0.999993
GPS1	931.562	0.0845991	0.160563	0.526892	0.598269	0.999993
CYP1A1	8.06188	1.15256	1.10256	1.04535	0.295862	0.999993
TFR2	27.5205	-0.356139	0.604131	-0.589506	0.555522	0.999993
PLEKHH2	40.4273	0.685225	0.517368	1.32444	0.185355	0.999993
GSTA1	17.421	1.30703	0.822618	1.58887	0.11209	0.999993
NDOR1	313.965	0.170736	0.211604	0.806864	0.419745	0.999993
TRAP1	1640.4	-0.00359359	0.15302	-0.0234844	0.981264	0.999993
UBL3	171.255	0.0804589	0.276111	0.2914	0.770745	0.999993
REXO1	683.456	0.0305083	0.17161	0.177777	0.858898	0.999993
SENP7	115.976	0.409878	0.339237	1.20824	0.226957	0.999993
IL32	1275.01	-0.0458657	0.167757	-0.273405	0.784542	0.999993
NPAT	224.683	0.0829086	0.243995	0.339796	0.73401	0.999993
SLC41A3	268.089	0.0566966	0.258355	0.219452	0.826298	0.999993
HDHD3	169.008	0.274446	0.267234	1.02699	0.304425	0.999993
PLEKHJ1	857.931	0.0610172	0.165738	0.368155	0.712757	0.999993
PLEKHG1	24.5321	0.334312	0.632534	0.528527	0.597133	0.999993
ITFG2	118.864	0.105004	0.308205	0.340694	0.733334	0.999993
SLC16A2	695.995	-0.0317122	0.175107	-0.181102	0.856288	0.999993
ARHGAP32	215.962	0.140771	0.262511	0.53625	0.591786	0.999993
EVL	247.649	0.114254	0.245262	0.465844	0.641327	0.999993
TIA1	407.976	0.113062	0.211977	0.533367	0.593779	0.999993
MED29	557.082	-0.107526	0.178123	-0.60366	0.546069	0.999993
TUBGCP4	291.689	0.223747	0.220564	1.01443	0.310378	0.999993
SLC25A38	293.46	0.102398	0.220336	0.464737	0.64212	0.999993
B3GALT5	285.806	0.152382	0.25106	0.606955	0.543881	0.999993
ZNF606	46.606	0.173768	0.468	0.371299	0.710415	0.999993
ZBTB11	334.043	0.139812	0.242307	0.577005	0.563936	0.999993
DOLPP1	235.87	0.0157583	0.240406	0.0655487	0.947737	0.999993
RAD54L	381.717	0.0492788	0.208949	0.235842	0.813556	0.999993
SLC31A1	626.712	0.172603	0.180081	0.958475	0.337823	0.999993
ZNF559	37.201	-0.202115	0.521238	-0.38776	0.698194	0.999993
GPRASP2	147.976	0.216569	0.282676	0.766141	0.443592	0.999993
SLC25A37	207.849	-0.117538	0.260691	-0.450871	0.652083	0.999993
C5orf30	235.191	0.165345	0.235544	0.701972	0.482697	0.999993
KLHL4	146.99	0.157768	0.296846	0.531481	0.595085	0.999993
ORMDL2	440.892	-0.241583	0.203327	-1.18815	0.234773	0.999993
RFFL	350.753	0.171933	0.205616	0.836185	0.403051	0.999993
CNBP	2477.7	-0.0603371	0.135228	-0.446189	0.655461	0.999993
CCDC65	13.8192	1.09787	0.845642	1.29827	0.194196	0.999993
UBQLN4	568.457	0.0263076	0.176645	0.148929	0.881609	0.999993
ATF7IP	308.169	0.0405667	0.220709	0.183802	0.854169	0.999993
MRPS14	193.014	-0.416134	0.2607	-1.59621	0.110441	0.999993
RP11-156E8.1	7.30181	0.692562	1.15379	0.600249	0.54834	0.999993
SH3BP4	1216.1	-0.121062	0.155103	-0.780523	0.435083	0.999993
RBM33	576.393	0.0513734	0.176818	0.290543	0.771401	0.999993
DNAJC6	55.2989	0.0794272	0.458701	0.173157	0.862528	0.999993
VAMP2	150.606	0.0931147	0.281815	0.330411	0.741089	0.999993
RXRB	457.312	-0.280943	0.193955	-1.4485	0.147479	0.999993
BBS5	43.1798	0.134736	0.492695	0.273467	0.784494	0.999993
DENND2D	13.8155	0.862048	0.84094	1.0251	0.305315	0.999993
PAPOLG	134.656	0.253525	0.309882	0.818136	0.413279	0.999993
AC021218.2	55.8943	0.640699	0.464469	1.37942	0.167764	0.999993
DPF2	569.752	-0.233252	0.177988	-1.31049	0.19003	0.999993
ARHGEF17	495.588	-0.0895035	0.198748	-0.450337	0.652467	0.999993
C9orf78	599.803	-0.0420779	0.18109	-0.232359	0.816259	0.999993
ZNF346	159.632	-0.132266	0.288826	-0.457942	0.646994	0.999993
RPS28	1264.52	0.0868439	0.1597	0.543796	0.586582	0.999993
ATG14	229.247	-0.173455	0.235927	-0.735208	0.462213	0.999993
ORMDL1	270.171	0.278367	0.232322	1.19819	0.230842	0.999993
DTX2	205.775	0.0715146	0.282716	0.252956	0.800302	0.999993
DUSP3	955.289	0.155169	0.165346	0.938448	0.348014	0.999993
BACH2	12.2227	-0.577144	0.888903	-0.649276	0.51616	0.999993
SPATA4	11.7206	0.401114	0.943904	0.424952	0.670871	0.999993
WDR1	5899.23	-0.0800809	0.126021	-0.635455	0.525132	0.999993
PAFAH2	201.017	0.229675	0.248325	0.9249	0.355018	0.999993
SRSF7	983.998	-0.115836	0.164336	-0.704874	0.480889	0.999993
TPD52L2	1689.63	-0.0993647	0.145128	-0.684671	0.493552	0.999993
C2orf44	134.698	-0.00373336	0.297853	-0.0125342	0.989999	0.999993
TMEM251	61.083	0.322366	0.417971	0.771264	0.440551	0.999993
TASP1	77.7315	-0.00541195	0.381015	-0.014204	0.988667	0.999993
PPP1R14B	2349.81	-0.142742	0.147492	-0.967796	0.333146	0.999993
CCDC34	326.358	-0.0784895	0.220317	-0.356258	0.721647	0.999993
PML	953.03	-0.22415	0.165005	-1.35845	0.174322	0.999993
FAF1	891.401	0.000744832	0.158043	0.00471283	0.99624	0.999993
CHCHD2	3829.63	-0.193158	0.148328	-1.30224	0.192834	0.999993
GNAI2	3293	-0.284798	0.183311	-1.55363	0.120272	0.999993
SSRP1	3128.18	-0.122667	0.132251	-0.927531	0.353651	0.999993
ASB16	50.7775	0.288025	0.456716	0.630644	0.528273	0.999993
ARL13B	240.282	0.212208	0.26685	0.795233	0.426478	0.999993
APPL2	185.261	-0.293784	0.257578	-1.14056	0.254052	0.999993
AKR1B15	9.4444	0.0458458	1.08074	0.0424209	0.966163	0.999993
ZNF259	543.859	-0.327404	0.180742	-1.81144	0.0700724	0.999993
METTL13	672.58	0.0582459	0.179777	0.32399	0.745945	0.999993
TFIP11	553.199	-0.0720426	0.186734	-0.385803	0.699642	0.999993
CLASP2	482.38	0.194073	0.200714	0.966913	0.333588	0.999993
HIP1R	447.572	0.186595	0.197004	0.947159	0.343558	0.999993
SNX1	800.271	0.0186738	0.180961	0.103192	0.91781	0.999993
PIK3R4	334.174	0.117583	0.208968	0.562686	0.573649	0.999993
CSNK1G3	275.127	-0.0727832	0.238542	-0.305117	0.760277	0.999993
SETD2	784.897	0.0439702	0.164719	0.26694	0.789516	0.999993
RASA2	142.378	-0.241007	0.307624	-0.783448	0.433364	0.999993
PPP1R7	457.743	-0.0685493	0.200935	-0.341151	0.73299	0.999993
TIMM8B	587.989	0.0910645	0.202009	0.450795	0.652138	0.999993
VMP1	1045.54	-0.100295	0.153043	-0.65534	0.512249	0.999993
USP38	282.76	0.143457	0.226256	0.634049	0.526049	0.999993
YTHDC2	320.338	0.0958855	0.231698	0.413839	0.678992	0.999993
TMEM8A	982.119	0.0911477	0.158348	0.575615	0.564875	0.999993
RANBP2	1274.69	0.194411	0.184248	1.05516	0.291351	0.999993
AP1S2	406.58	-0.0340347	0.206183	-0.16507	0.868889	0.999993
PKN3	327.913	-0.312913	0.214755	-1.45707	0.145096	0.999993
SLC14A1	17.6866	-1.05185	0.779911	-1.34867	0.177441	0.999993
COG6	138.153	-0.134227	0.303914	-0.44166	0.658736	0.999993
ADPGK	617.213	0.115536	0.187409	0.616492	0.53757	0.999993
CNN3	3020.77	-0.054753	0.135593	-0.403803	0.686358	0.999993
UBR5	1483	0.0716686	0.159304	0.449886	0.652792	0.999993
TLK1	499.583	0.0655425	0.206622	0.317209	0.751085	0.999993
SLC25A32	578.088	-0.0990399	0.204245	-0.484908	0.627742	0.999993
RHOBTB1	225.002	0.0787	0.244384	0.322033	0.747427	0.999993
SLC3A1	190.33	0.392181	0.263695	1.48726	0.136947	0.999993
GAD1	49.1202	-0.7007	0.471205	-1.48704	0.137005	0.999993
IFI44	171.388	-0.156285	0.304742	-0.512844	0.60806	0.999993
DCAF7	1109.08	-0.227092	0.517759	-0.438605	0.660948	0.999993
TRAF3IP2	182.826	0.299078	0.262501	1.13934	0.254561	0.999993
ROR2	392.08	-0.372412	0.202133	-1.84241	0.0654149	0.999993
SMPDL3B	15.9505	0.408501	0.793242	0.514977	0.606569	0.999993
RECQL4	1084.55	-0.241748	0.158958	-1.52083	0.128302	0.999993
HSPA4	2819.53	0.15779	0.135932	1.1608	0.245722	0.999993
CASC4	725.594	0.0173769	0.179436	0.0968414	0.922852	0.999993
KIAA0391	407.099	0.015986	0.193995	0.0824039	0.934325	0.999993
KLHDC7A	196.718	-0.374124	0.25449	-1.47009	0.141537	0.999993
HCFC2	77.6108	0.0208639	0.433468	0.0481325	0.961611	0.999993
TMED8	389.411	0.230091	0.206974	1.11169	0.266272	0.999993
DCPS	210.378	-0.291122	0.249317	-1.16768	0.242936	0.999993
HNRNPUL1	3714.69	-0.108785	0.136739	-0.79557	0.426282	0.999993
KHNYN	665.417	-0.127153	0.175976	-0.722558	0.469952	0.999993
PLEKHM3	26.3693	-0.39672	0.615435	-0.644617	0.519175	0.999993
KLHL9	283.225	-0.0953099	0.242084	-0.393706	0.693798	0.999993
MID1	339.879	0.0906609	0.20822	0.435409	0.663266	0.999993
JAK2	126.174	0.00429552	0.306696	0.0140058	0.988825	0.999993
AC145676.2	7.62604	-0.77079	1.17049	-0.658519	0.510205	0.999993
PRRC2B	2367.11	-0.0318534	0.1366	-0.233187	0.815616	0.999993
THUMPD2	87.6659	0.140746	0.361484	0.389355	0.697013	0.999993
SPATS2L	2051.11	0.122838	0.139122	0.882948	0.377264	0.999993
MCMBP	991.14	-0.0245207	0.15871	-0.1545	0.877216	0.999993
ABCD3	710.86	0.154866	0.185385	0.835377	0.403505	0.999993
MYL12A	2408.22	-0.0783898	0.137956	-0.568225	0.569883	0.999993
TBL1X	335.339	-0.247255	0.235334	-1.05065	0.293417	0.999993
RP11-1085N6.3	19.8099	-0.751403	0.720576	-1.04278	0.29705	0.999993
ASF1B	1017.91	-0.0339571	0.164105	-0.206923	0.83607	0.999993
CHAC1	25.3699	1.00888	0.635565	1.58737	0.112429	0.999993
GUCY1A2	172.791	0.184778	0.275476	0.67076	0.502374	0.999993
MYD88	258.018	-0.262083	0.252258	-1.03895	0.298828	0.999993
FAM110A	85.331	0.0881012	0.370188	0.23799	0.811888	0.999993
CHST10	116.848	0.119458	0.312612	0.382128	0.702366	0.999993
PTMA	9134.91	-0.131596	0.124736	-1.055	0.291424	0.999993
CTSD	18380.8	-0.0787846	0.153248	-0.514099	0.607183	0.999993
THRB	153.476	0.217526	0.294737	0.738034	0.460494	0.999993
C18orf21	78.4964	-0.218799	0.372715	-0.587042	0.557176	0.999993
RAB24	244.571	0.0321939	0.233915	0.137631	0.890532	0.999993
EMC4	706.042	-0.053734	0.185935	-0.288994	0.772586	0.999993
FAM105B	564.717	-0.314415	0.203581	-1.54443	0.122485	0.999993
HIST1H4D	8.29948	-2.27111	1.42972	-1.58851	0.112172	0.999993
ATP2A2	2664.87	0.0439865	0.152987	0.287518	0.773716	0.999993
ATP5C1	1668.72	0.0428721	0.150864	0.284178	0.776274	0.999993
MDM2	341.841	0.0681293	0.228444	0.298232	0.765526	0.999993
EPC1	160.91	0.175682	0.279071	0.629526	0.529005	0.999993
PPCS	268.942	0.113571	0.225338	0.504001	0.61426	0.999993
PPIG	626.754	0.0271747	0.178749	0.152027	0.879166	0.999993
MPLKIP	345.739	0.00783064	0.207419	0.0377528	0.969885	0.999993
SDC1	3446.34	-0.200965	0.138331	-1.45278	0.146285	0.999993
MAP4K3	344.069	0.1697	0.223525	0.7592	0.447733	0.999993
TRIM3	185.452	-0.0330852	0.256578	-0.128948	0.897399	0.999993
FAM49B	922.214	-0.0634462	0.159708	-0.397264	0.691173	0.999993
SRSF2	2321.06	-0.133355	0.136631	-0.976027	0.329051	0.999993
SLC38A1	1904.86	-0.113147	0.166071	-0.681317	0.495671	0.999993
ANO7	31.0876	0.429233	0.563572	0.761629	0.446281	0.999993
USP21	203.801	0.00302405	0.257118	0.0117613	0.990616	0.999993
RIN3	230.05	0.002584	0.235995	0.0109494	0.991264	0.999993
C22orf23	84.698	0.0244839	0.374188	0.0654319	0.94783	0.999993
PSKH1	302.339	-0.0125116	0.215326	-0.0581052	0.953665	0.999993
SMURF2	212.233	-0.0847417	0.279191	-0.303525	0.761489	0.999993
TAF15	1891.31	0.207741	0.155294	1.33773	0.180985	0.999993
DDX17	2551.08	-0.00539604	0.139597	-0.0386544	0.969166	0.999993
BZW2	1041.71	-0.187015	0.154441	-1.21092	0.225927	0.999993
MAP3K5	230.863	-0.320359	0.286724	-1.11731	0.263863	0.999993
HAUS5	299.109	-0.129864	0.231197	-0.561703	0.574319	0.999993
YIPF3	706.132	-0.28214	0.207348	-1.3607	0.173607	0.999993
ERMAP	154.625	0.0197865	0.28188	0.0701946	0.944039	0.999993
NUP85	739.538	-0.0850657	0.164376	-0.517508	0.604801	0.999993
CLCN3	493.745	0.253758	0.198383	1.27913	0.20085	0.999993
KDM2B	433.675	-0.226393	0.192399	-1.17669	0.239321	0.999993
HSBP1	1594.53	0.155024	0.14369	1.07888	0.280643	0.999993
TBRG1	215.595	0.181408	0.247111	0.734117	0.462877	0.999993
WDR7	159.249	-0.264152	0.32265	-0.818694	0.412961	0.999993
GNPDA1	726.109	0.159613	0.17282	0.923579	0.355706	0.999993
DCUN1D1	305.155	0.0249918	0.227603	0.109804	0.912565	0.999993
C6orf62	1663.41	0.0465513	0.141857	0.328156	0.742794	0.999993
MFSD11	1503.48	0.0247176	0.147538	0.167534	0.86695	0.999993
TNFAIP8	299.449	-0.333857	0.21873	-1.52634	0.126925	0.999993
ARL6IP6	446.187	-0.318917	0.192542	-1.65635	0.0976509	0.999993
DND1	176.729	-0.195489	0.261445	-0.747724	0.454627	0.999993
AJAP1	362.504	-0.00857976	0.229514	-0.0373823	0.97018	0.999993
PGAP2	122.776	-0.21739	0.315721	-0.68855	0.491107	0.999993
BEND7	481.268	0.18855	0.217039	0.868742	0.384988	0.999993
SH2D3A	25.4674	-0.646575	0.63587	-1.01684	0.309232	0.999993
CPSF1	1266.54	-0.0916421	0.147554	-0.621077	0.534549	0.999993
POLR2M	165.885	0.204146	0.289881	0.704243	0.481281	0.999993
KRCC1	255.045	-0.295919	0.232118	-1.27486	0.202357	0.999993
WDR59	238.368	-0.19201	0.232828	-0.824684	0.409551	0.999993
USP3	292.802	0.12826	0.217709	0.589138	0.555769	0.999993
PRRC1	588.909	0.0140774	0.176334	0.0798341	0.936369	0.999993
IFRD1	832.553	0.104966	0.172842	0.607296	0.543654	0.999993
MLKL	176.074	0.0337299	0.262863	0.128317	0.897898	0.999993
LUZP1	679.403	0.0260067	0.198081	0.131294	0.895543	0.999993
SESN3	14.81	0.131665	0.845108	0.155796	0.876194	0.999993
DUSP8	25.3725	0.315338	0.625966	0.503762	0.614429	0.999993
KMT2B	687.99	-0.0953907	0.170733	-0.558714	0.576357	0.999993
ZNF584	164.532	-0.189121	0.269931	-0.700627	0.483536	0.999993
CLVS1	489.534	-0.216072	0.202356	-1.06778	0.285621	0.999993
DCUN1D5	500.606	-0.0593778	0.195791	-0.303271	0.761683	0.999993
KRT10	554.46	-0.00165375	0.190002	-0.00870385	0.993055	0.999993
DHODH	173.56	-0.00740633	0.261969	-0.0282718	0.977445	0.999993
APOM	178.523	-0.0478583	0.280568	-0.170577	0.864557	0.999993
ZNF431	82.1178	-0.0611173	0.372625	-0.164018	0.869717	0.999993
ILF3	4308.56	-0.0571192	0.131735	-0.433592	0.664585	0.999993
PTK2	2024.08	0.255174	0.147171	1.73386	0.0829428	0.999993
KLC3	99.4878	0.150968	0.339864	0.444202	0.656897	0.999993
MRPS10	765.236	-0.095497	0.191955	-0.497497	0.618838	0.999993
SLC12A6	83.2626	0.0282214	0.374929	0.0752714	0.939999	0.999993
NAA40	431.461	0.13062	0.200642	0.651008	0.515041	0.999993
SH3D21	18.1419	0.356925	0.752026	0.474618	0.635059	0.999993
MED18	167.77	-0.348577	0.277646	-1.25547	0.209307	0.999993
ZC3H4	520.168	-0.00787258	0.183104	-0.0429952	0.965705	0.999993
PBX3	382.344	-0.0752555	0.198482	-0.379155	0.704573	0.999993
MED13	713.957	0.293359	0.220703	1.3292	0.183781	0.999993
AGAP1	855.121	-0.230527	0.166827	-1.38183	0.167025	0.999993
DMAP1	271.79	-0.0825144	0.224656	-0.367293	0.713401	0.999993
PAAF1	246.156	-0.081888	0.26543	-0.30851	0.757694	0.999993
SREK1IP1	136.55	-0.102875	0.303551	-0.338906	0.734681	0.999993
UBR3	448.396	-0.0534714	0.213768	-0.250137	0.802481	0.999993
DNAJC18	65.9211	0.498379	0.410054	1.2154	0.224214	0.999993
PDCD6	734.812	-0.116717	0.175892	-0.663571	0.506965	0.999993
RAD52	76.3697	-0.436592	0.371369	-1.17563	0.239743	0.999993
GORASP1	429.491	-0.149359	0.193815	-0.770623	0.44093	0.999993
GABPB1	221.037	-0.220789	0.23883	-0.924458	0.355248	0.999993
SLC38A9	59.5283	0.138853	0.420558	0.330164	0.741276	0.999993
DNAJC19	207.001	0.158301	0.249234	0.635152	0.525329	0.999993
EIF2AK1	2355.56	0.0827753	0.136274	0.607418	0.543574	0.999993
C7orf13	39.3749	-0.330974	0.503791	-0.656967	0.511202	0.999993
IL17RA	448.848	-0.0559805	0.190084	-0.294505	0.768372	0.999993
RTN4IP1	148.425	-0.179661	0.294512	-0.610032	0.541841	0.999993
CDC6	675.781	-0.0609486	0.169651	-0.359258	0.719402	0.999993
PTPRE	274.87	0.172435	0.224338	0.768641	0.442107	0.999993
EDIL3	773.622	-0.224992	0.172486	-1.30441	0.192095	0.999993
NFKBIB	349.479	0.0421613	0.203928	0.206746	0.836208	0.999993
NELFB	1261.82	-0.202269	0.151878	-1.33178	0.182932	0.999993
ACSM5	22.4924	0.787186	0.683789	1.15121	0.249645	0.999993
C5orf28	158.228	0.148095	0.283064	0.523185	0.600845	0.999993
ATP5D	816.652	0.065015	0.175903	0.369608	0.711675	0.999993
GBP2	65.112	-0.00446164	0.412675	-0.0108115	0.991374	0.999993
MOV10	820.493	-0.0196106	0.184495	-0.106294	0.915349	0.999993
IRF2BPL	1100.06	-0.206946	0.152307	-1.35874	0.174227	0.999993
VCPKMT	57.5101	0.138794	0.438822	0.316288	0.751784	0.999993
CCDC82	289.978	0.0396499	0.242308	0.163635	0.870019	0.999993
C3orf58	227.385	0.204952	0.252531	0.81159	0.417027	0.999993
RPS6KC1	220.346	0.143303	0.242329	0.591357	0.554281	0.999993
RAB3GAP1	597.04	0.144899	0.179713	0.806275	0.420084	0.999993
PTDSS2	416.581	0.154577	0.203174	0.76081	0.44677	0.999993
AP001362.1	219.58	-0.228574	0.261522	-0.874012	0.382112	0.999993
TMEM217	7.05616	0.0349102	1.16265	0.0300265	0.976046	0.999993
SPSB1	424.82	0.0278549	0.191578	0.145397	0.884397	0.999993
NGRN	1113.68	0.112114	0.151323	0.740892	0.458759	0.999993
CENPW	223.19	-0.301921	0.23852	-1.26581	0.205582	0.999993
DHRS3	431.126	0.357536	0.237401	1.50604	0.132056	0.999993
MARK4	314.172	0.0890014	0.227053	0.391986	0.695069	0.999993
KCTD11	180.119	-0.418083	0.283609	-1.47415	0.14044	0.999993
ABHD11	330.608	-0.00363166	0.22409	-0.0162062	0.98707	0.999993
HDAC8	281.678	-0.0617107	0.229997	-0.268311	0.78846	0.999993
TSC2	600.761	0.0116779	0.180975	0.0645274	0.94855	0.999993
MNT	263.477	-0.203906	0.232786	-0.875936	0.381065	0.999993
GOLM1	2019.15	0.0876307	0.149228	0.587228	0.557051	0.999993
CC2D1A	490.655	-0.0382205	0.198403	-0.192641	0.84724	0.999993
RNF32	73.0898	-0.0107856	0.387702	-0.0278193	0.977806	0.999993
ZNF69	83.6139	-0.295445	0.398797	-0.740841	0.45879	0.999993
TTC3	1863.66	0.139265	0.139045	1.00158	0.316547	0.999993
PRR24	102.564	0.134255	0.335575	0.400074	0.689102	0.999993
CHD7	592.808	0.00346305	0.19269	0.0179721	0.985661	0.999993
C17orf75	160.339	-0.0712684	0.291818	-0.244222	0.807059	0.999993
MTMR8	18.2361	0.348312	0.726999	0.479109	0.631861	0.999993
YTHDF2	767.461	0.0736822	0.162946	0.452188	0.651134	0.999993
DSTN	1483.97	0.0314007	0.158297	0.198366	0.842758	0.999993
RAB21	506.433	0.0286133	0.189187	0.151243	0.879784	0.999993
MARCKS	1089.73	-0.0451432	0.191095	-0.236234	0.813251	0.999993
C9orf85	94.4566	0.0507612	0.340134	0.149239	0.881365	0.999993
ACAP1	21.3374	-0.59363	0.675347	-0.878999	0.379402	0.999993
XRCC2	211.315	-0.0511502	0.256617	-0.199325	0.842008	0.999993
PEAK1	271.7	0.272993	0.227233	1.20138	0.229604	0.999993
EYA3	318.2	-0.232634	0.212965	-1.09236	0.274675	0.999993
C6orf99	15.447	-0.28937	0.813953	-0.355512	0.722206	0.999993
EFCAB4A	42.8868	-0.210964	0.487943	-0.432354	0.665484	0.999993
ENDOG	400.952	0.185483	0.202659	0.915244	0.360064	0.999993
INO80	439.921	0.148023	0.210582	0.702923	0.482104	0.999993
MSRB1	396.03	-0.230659	0.206386	-1.11761	0.263734	0.999993
DYRK3	152.052	0.485979	0.278647	1.74407	0.0811477	0.999993
2022-03-07	606.928	0.117683	0.186004	0.632691	0.526935	0.999993
IGIP	38.9361	-0.428149	0.544463	-0.786369	0.431651	0.999993
LIPE	42.6611	-0.491292	0.504273	-0.974258	0.329928	0.999993
WBP5	467.695	0.0944016	0.201434	0.468648	0.639321	0.999993
SNX14	629.553	-0.090737	0.175079	-0.518263	0.604275	0.999993
E2F7	522.602	-0.215461	0.243619	-0.884416	0.376472	0.999993
ZNF619	55.7399	-0.0515377	0.433071	-0.119005	0.905271	0.999993
RAB8A	888.124	0.159324	0.158425	1.00568	0.314572	0.999993
ACAT2	1239.44	-0.101159	0.159588	-0.633876	0.526162	0.999993
RNASEH2A	856.303	-0.175613	0.172967	-1.0153	0.309964	0.999993
SKIDA1	32.1553	0.823378	0.566086	1.45451	0.145805	0.999993
STX4	540.068	-0.211229	0.181964	-1.16082	0.245714	0.999993
OGFR	996.484	-0.131112	0.160491	-0.816939	0.413963	0.999993
LYSMD3	113.172	0.011701	0.325207	0.0359801	0.971298	0.999993
BHMT2	319.59	0.209983	0.212029	0.990354	0.322001	0.999993
SNRPD3	1378.79	-0.00322091	0.147364	-0.0218569	0.982562	0.999993
SDCBP	2383.14	-0.00352005	0.137927	-0.0255211	0.979639	0.999993
VPRBP	536.297	0.0482682	0.184524	0.261582	0.793644	0.999993
KRTCAP3	17.8298	-0.314894	0.769225	-0.409365	0.682271	0.999993
SLC6A8	2029.1	-0.116957	0.139737	-0.836977	0.402605	0.999993
TLE6	14.024	-0.703522	0.877276	-0.80194	0.422588	0.999993
ZNF558	113.441	0.0545336	0.313853	0.173755	0.862058	0.999993
SLMAP	628.462	0.087235	0.185317	0.470735	0.63783	0.999993
ATP6V1C1	1080.71	0.182108	0.157206	1.15841	0.246699	0.999993
ANKRD27	567.611	-0.329388	0.221947	-1.48408	0.137788	0.999993
SELT	1017.75	-0.0565028	0.160808	-0.351367	0.725313	0.999993
SPON2	10.3278	0.263802	0.971062	0.271664	0.785881	0.999993
CDKN2AIPNL	389.855	-0.189637	0.196849	-0.963366	0.335364	0.999993
ZBTB7C	78.2642	-0.0865704	0.374085	-0.231419	0.816989	0.999993
RGS19	99.3271	0.260519	0.330692	0.787799	0.430814	0.999993
DUS3L	221.307	-0.131102	0.243406	-0.538617	0.590151	0.999993
ING5	206.519	0.250725	0.266353	0.941326	0.346538	0.999993
HECA	115.315	-0.282716	0.311344	-0.908051	0.363851	0.999993
DTD1	421.679	-0.0300644	0.196308	-0.153149	0.878281	0.999993
UHRF1BP1	524.635	-0.1364	0.188958	-0.721855	0.470383	0.999993
FBXL20	53.6652	-0.364758	0.438732	-0.831391	0.405753	0.999993
WWOX	105.2	0.0483333	0.325639	0.148426	0.882007	0.999993
HOMER3	1099.57	0.138689	0.156538	0.885976	0.37563	0.999993
PRPF4B	589.601	0.020607	0.197031	0.104588	0.916703	0.999993
CIR1	157.656	0.0568075	0.279239	0.203437	0.838794	0.999993
TSPAN10	27.5983	0.572355	0.637234	0.898188	0.369085	0.999993
NDUFA11	41.1504	-0.128667	0.51745	-0.248655	0.803628	0.999993
CHIC1	204.846	0.123425	0.250624	0.492472	0.622386	0.999993
ELN	7.80213	-0.476027	1.1554	-0.412003	0.680337	0.999993
PPP1R15B	631.55	0.127707	0.184095	0.693705	0.487868	0.999993
RNF217	166.18	0.139336	0.266448	0.522938	0.601017	0.999993
SYTL4	103.462	0.107301	0.338728	0.316775	0.751414	0.999993
MCOLN1	204.063	-0.0605433	0.247498	-0.244622	0.806749	0.999993
SSBP3	369.579	-0.283358	0.209778	-1.35075	0.176775	0.999993
AP2S1	1663.23	-0.247618	0.143826	-1.72165	0.0851325	0.999993
ZNF467	8.78241	-0.909218	1.12219	-0.810215	0.417816	0.999993
GINM1	499.965	-0.353738	0.241979	-1.46186	0.14378	0.999993
ARL3	367.911	-0.134724	0.226246	-0.595474	0.551527	0.999993
GNAZ	60.9586	0.162999	0.411468	0.39614	0.692001	0.999993
TMEM62	187.917	0.0390331	0.254556	0.153338	0.878132	0.999993
ZNF736	159.067	0.368561	0.280994	1.31163	0.189645	0.999993
HLA-DMB	7.45093	0.474881	1.14174	0.415929	0.677462	0.999993
RANBP10	266.293	0.0991556	0.226339	0.438085	0.661325	0.999993
C11orf31	734.372	-0.330311	0.181687	-1.81802	0.069061	0.999993
PITX2	137.103	0.359572	0.288293	1.24724	0.212308	0.999993
THAP6	102.461	0.0334796	0.327993	0.102074	0.918698	0.999993
MED27	263.965	-0.238331	0.225654	-1.05618	0.290886	0.999993
OSTM1	626.674	-0.250932	0.24586	-1.02063	0.30743	0.999993
RPRD1B	364.31	-0.129628	0.210163	-0.616797	0.537368	0.999993
IQCH	22.954	0.739858	0.661937	1.11772	0.263688	0.999993
ZNF43	34.4092	0.374294	0.545537	0.686103	0.492648	0.999993
RBM12	636.704	0.0842645	0.170639	0.493817	0.621435	0.999993
NRAP	122.879	0.103081	0.31343	0.32888	0.742246	0.999993
SIM1	80.4373	0.0459533	0.367286	0.125116	0.900432	0.999993
NCS1	1716.69	0.139318	0.141704	0.983166	0.325526	0.999993
SYP	14.4167	0.317556	0.812128	0.391018	0.695784	0.999993
CIDEB	342.351	0.0141789	0.207935	0.068189	0.945635	0.999993
KRBA2	22.0975	0.203731	0.680601	0.299339	0.764681	0.999993
CENPE	623.521	0.107952	0.200588	0.538177	0.590455	0.999993
IFNAR2	269.444	-0.0617168	0.222296	-0.277634	0.781294	0.999993
UBE3C	2248.63	0.100077	0.147454	0.678695	0.497331	0.999993
ATL2	511.014	0.0396544	0.186726	0.212366	0.831821	0.999993
RGS17	190.923	0.0982227	0.25525	0.38481	0.700378	0.999993
SEPSECS	46.7644	0.185053	0.473039	0.3912	0.69565	0.999993
CRAMP1L	321.886	-0.0423642	0.21465	-0.197364	0.843542	0.999993
FKBP7	87.5407	-0.642049	0.359811	-1.78441	0.0743575	0.999993
SMG5	1857.86	0.028993	0.141119	0.205451	0.83722	0.999993
STARD4	252.786	-0.307882	0.247943	-1.24175	0.21433	0.999993
ZFAT	101.089	0.414428	0.347444	1.19279	0.232951	0.999993
AGO4	124.448	0.0146111	0.341447	0.0427918	0.965868	0.999993
WIPF2	636.758	-0.0243387	0.184378	-0.132004	0.894981	0.999993
NUP35	197.709	-0.0622724	0.254047	-0.245121	0.806362	0.999993
C20orf194	260.813	-0.182659	0.252513	-0.723366	0.469455	0.999993
RBKS	77.4575	-0.232871	0.385494	-0.604084	0.545788	0.999993
HIST2H2BF	22.7828	-0.939168	0.79993	-1.17406	0.24037	0.999993
ARMC7	262.106	0.203303	0.224272	0.9065	0.364672	0.999993
BLZF1	253.521	-0.0803797	0.230414	-0.348848	0.727203	0.999993
PCMTD1	275.578	-0.22296	0.224329	-0.993897	0.320273	0.999993
ZNF595	17.0215	-0.265038	0.763424	-0.34717	0.728464	0.999993
PRKCSH	3604.07	-0.0153211	0.134381	-0.114012	0.909228	0.999993
VPS28	539.033	-0.132083	0.182046	-0.725551	0.468114	0.999993
TPD52	865.201	0.0315619	0.166203	0.1899	0.849387	0.999993
SREK1	358.873	0.0517316	0.216875	0.238532	0.811469	0.999993
ZNF487	26.0224	-0.139424	0.643209	-0.216763	0.828393	0.999993
AIMP2	702.411	0.344716	0.185059	1.86273	0.0624997	0.999993
TMEM170B	94.7283	-0.0005355	0.338035	-0.00158416	0.998736	0.999993
FBRS	787.804	-0.0626061	0.16282	-0.384512	0.700599	0.999993
RTKN	486.101	0.097166	0.184674	0.526149	0.598785	0.999993
RNF182	16.3958	0.070971	0.771257	0.09202	0.926682	0.999993
GBP1	181.021	0.0123268	0.273152	0.0451278	0.964005	0.999993
PASK	251.229	0.322883	0.228252	1.41459	0.15719	0.999993
AP5M1	313.456	0.0906567	0.234645	0.386357	0.699232	0.999993
EIF4ENIF1	408.948	-0.0261526	0.193653	-0.135049	0.892573	0.999993
HIVEP2	451.556	0.157882	0.198326	0.796077	0.425987	0.999993
MAP7D3	361.568	0.119355	0.204197	0.58451	0.558877	0.999993
GMNN	446.146	0.0384603	0.190978	0.201386	0.840397	0.999993
SLC35B4	395.294	-0.198528	0.206653	-0.960679	0.336714	0.999993
FAM83D	780.414	0.0235302	0.164133	0.143361	0.886005	0.999993
RAB20	92.2271	0.518264	0.342349	1.51385	0.130065	0.999993
PDXDC1	1066.81	0.111741	0.152461	0.732912	0.463612	0.999993
CCDC71	188.9	0.00478093	0.263729	0.0181282	0.985537	0.999993
MAK16	162.907	0.209995	0.27988	0.750305	0.453071	0.999993
CDKL3	13.8307	0.0299827	0.888368	0.0337503	0.973076	0.999993
NDUFS2	715.726	0.18835	0.174154	1.08152	0.279467	0.999993
ZYX	2439.27	-0.0773451	0.157988	-0.489562	0.624444	0.999993
NKTR	463.027	-0.0380884	0.196559	-0.193776	0.846351	0.999993
TRA2B	1469.97	-0.03848	0.145878	-0.263783	0.791947	0.999993
GLRX5	602.048	-0.0618797	0.18762	-0.329814	0.74154	0.999993
CDK7	114.348	0.191112	0.317867	0.601231	0.547686	0.999993
HDHD1	118.406	0.0940806	0.318869	0.295045	0.76796	0.999993
HOXC9	58.4509	-0.0801067	0.426157	-0.187974	0.850897	0.999993
NCL	9527.44	0.0807081	0.133437	0.604842	0.545284	0.999993
FNBP1	423.523	-0.0458895	0.208289	-0.220317	0.825625	0.999993
DDX20	296.977	0.336897	0.218623	1.54099	0.123319	0.999993
TMEM45A	60.6455	-0.217757	0.436541	-0.498824	0.617903	0.999993
MRPL9	614.993	-0.182496	0.17384	-1.04979	0.293814	0.999993
FANCI	1149.62	0.111759	0.151336	0.738485	0.46022	0.999993
RAVER2	190.722	0.0326393	0.2591	0.125972	0.899754	0.999993
CENPP	166.225	0.096822	0.278794	0.347289	0.728374	0.999993
MMP13	9.88741	0.0156484	0.976432	0.0160261	0.987214	0.999993
TESK2	39.5782	0.168545	0.50587	0.333179	0.738999	0.999993
SERPINA6	28.3626	0.670679	0.59309	1.13082	0.25813	0.999993
NBEAL1	166.419	0.0667806	0.321644	0.207623	0.835523	0.999993
BST2	1453.25	0.0417059	0.151835	0.274679	0.783563	0.999993
MAST3	169.236	0.374033	0.265027	1.4113	0.158155	0.999993
MOAP1	294.521	-0.282452	0.22724	-1.24297	0.21388	0.999993
TMEM106C	789.856	0.0228331	0.164592	0.138726	0.889667	0.999993
NADK2	425.771	0.114031	0.198108	0.575599	0.564887	0.999993
RNF135	190.19	0.158078	0.25698	0.615138	0.538464	0.999993
ACAD10	162.084	0.313019	0.298987	1.04693	0.295131	0.999993
LRBA	326.925	0.132481	0.221657	0.597687	0.550049	0.999993
CHM	277.387	-0.0606811	0.24381	-0.248887	0.803448	0.999993
ZNF791	180.062	0.0817253	0.278903	0.293024	0.769504	0.999993
BIN3	123.579	0.0570812	0.317161	0.179975	0.857172	0.999993
SLC39A9	605.301	-0.0131125	0.200307	-0.0654618	0.947806	0.999993
MAGEA6	32.3429	0.26991	0.553772	0.487403	0.625973	0.999993
CDR2L	479.065	0.337547	0.196214	1.7203	0.0853784	0.999993
C6orf211	346.536	0.0207414	0.224233	0.0924994	0.926301	0.999993
PDSS1	94.5762	-0.415926	0.349491	-1.19009	0.23401	0.999993
PLLP	71.583	-0.0798624	0.405813	-0.196796	0.843987	0.999993
PTPRN2	19.526	-0.478323	0.771186	-0.620243	0.535098	0.999993
NDUFA4	1462.51	-0.0189835	0.174603	-0.108724	0.913422	0.999993
ZNF615	50.1813	-0.234588	0.46742	-0.501879	0.615753	0.999993
ANKAR	10.9476	-0.58592	0.948058	-0.618021	0.536562	0.999993
C14orf1	319.854	-0.421937	0.232958	-1.81121	0.0701078	0.999993
FDFT1	621.039	-0.121061	0.184087	-0.65763	0.510776	0.999993
CASZ1	149.498	-0.249687	0.289545	-0.862345	0.388498	0.999993
UBE2Q1	395.385	0.0199801	0.200544	0.0996295	0.920639	0.999993
MMS22L	338.336	0.00267309	0.222563	0.0120104	0.990417	0.999993
EIF2AK2	807.687	0.0809811	0.165507	0.489291	0.624636	0.999993
RPL23A	2875.98	-0.0110615	0.139453	-0.0793207	0.936778	0.999993
ARPC4	643.266	-0.0798363	0.182749	-0.436862	0.662211	0.999993
SETMAR	58.9917	-0.45932	0.419497	-1.09493	0.273547	0.999993
OSER1	230.611	-0.200738	0.24043	-0.834915	0.403766	0.999993
PPP1R11	485.882	0.030563	0.18678	0.163632	0.870021	0.999993
ADAM12	406.681	-0.125722	0.217696	-0.577511	0.563594	0.999993
TNFRSF10D	251.609	-0.136253	0.23275	-0.585407	0.558274	0.999993
DEPDC7	33.6834	0.177468	0.566197	0.313439	0.753947	0.999993
DCP2	342.539	-0.377354	0.24164	-1.56164	0.118373	0.999993
PCNT	731.872	-0.0916164	0.170693	-0.536731	0.591453	0.999993
SUPT20H	248.016	0.175855	0.229479	0.766323	0.443484	0.999993
TNFRSF10B	847.641	-0.125631	0.190933	-0.657984	0.510548	0.999993
C4orf21	95.7337	-0.50526	0.34447	-1.46678	0.142437	0.999993
NOL8	434.013	0.144849	0.196993	0.735303	0.462155	0.999993
CCDC28B	54.2623	0.164058	0.436141	0.376158	0.706799	0.999993
HNRNPR	2329.41	-0.104135	0.140308	-0.74219	0.457972	0.999993
LYSMD4	64.6749	0.0517095	0.400459	0.129125	0.897258	0.999993
FRMD8	468.922	0.30459	0.190365	1.60003	0.109591	0.999993
CCDC167	210.826	-0.230528	0.247811	-0.930259	0.352237	0.999993
L3MBTL3	29.2976	0.201107	0.59464	0.3382	0.735213	0.999993
LARP1B	209.195	-0.0870017	0.251909	-0.34537	0.729816	0.999993
CEP68	239.669	0.09919	0.232765	0.426139	0.670007	0.999993
FKBP5	525.869	-0.0195612	0.180815	-0.108183	0.91385	0.999993
ARMC5	156.188	0.151555	0.295702	0.512524	0.608284	0.999993
MAZ	2472.91	-0.0810528	0.143105	-0.566387	0.571131	0.999993
RARRES1	33.229	-0.676953	0.557982	-1.21322	0.225047	0.999993
GNAQ	785.064	-0.101601	0.230203	-0.441355	0.658956	0.999993
HYOU1	2798.31	-0.0950537	0.151307	-0.628219	0.529861	0.999993
GPX1	2478.02	-0.121522	0.147379	-0.824559	0.409622	0.999993
SLC35A2	355.344	0.0359467	0.204078	0.176142	0.860183	0.999993
DAXX	684.209	-0.0578677	0.174636	-0.331362	0.740371	0.999993
MOB4	129.463	0.338954	0.295631	1.14655	0.251569	0.999993
MAST1	40.6904	0.320538	0.507332	0.631811	0.52751	0.999993
C1orf21	13.8329	-0.333933	0.881716	-0.378731	0.704887	0.999993
C5orf24	558.438	0.284892	0.188352	1.51255	0.130395	0.999993
HIC2	106.215	0.200405	0.339672	0.589996	0.555194	0.999993
MGRN1	617.848	0.0985716	0.17469	0.564266	0.572573	0.999993
ZNF544	208.733	-0.0505465	0.255854	-0.19756	0.843389	0.999993
THAP2	80.1298	0.182396	0.393148	0.463938	0.642692	0.999993
GALNT12	109.957	0.339346	0.334596	1.0142	0.310489	0.999993
CUL3	795.165	0.0577256	0.16602	0.347703	0.728063	0.999993
GJC1	796.37	-0.064712	0.164748	-0.392794	0.694472	0.999993
TAOK1	994.908	0.155677	0.210829	0.738402	0.46027	0.999993
UBE3B	359.305	-0.461689	0.61457	-0.751239	0.452509	0.999993
E4F1	286.378	-0.124887	0.230473	-0.541874	0.587905	0.999993
CAMSAP2	671.225	0.230254	0.187537	1.22778	0.219529	0.999993
TMEM117	25.7055	0.0635804	0.620746	0.102426	0.918419	0.999993
RPS19BP1	842.422	-0.111977	0.189302	-0.591527	0.554168	0.999993
TNFRSF6B	16.6218	-0.0625748	0.783746	-0.0798406	0.936364	0.999993
HARBI1	110.384	0.319767	0.316366	1.01075	0.312136	0.999993
SBDS	1047.17	-0.126221	0.159161	-0.793043	0.427753	0.999993
CASC3	833.387	-0.0126871	0.166496	-0.0762005	0.93926	0.999993
TSSK4	16.6166	0.167836	0.758539	0.221262	0.824888	0.999993
SLC25A44	304.683	-0.0302576	0.215636	-0.140318	0.888409	0.999993
AMPH	6.9964	-1.02508	1.24517	-0.823244	0.410369	0.999993
GPS2	4422.79	-0.0836408	0.130418	-0.64133	0.521308	0.999993
INPP4B	31.8725	0.641642	0.559727	1.14635	0.251651	0.999993
EFEMP2	506.114	-0.0926702	0.190943	-0.485328	0.627444	0.999993
SIL1	554.112	0.0901779	0.197603	0.456359	0.648132	0.999993
CLK4	76.9238	-0.0352076	0.378933	-0.0929124	0.925973	0.999993
DNM1L	645.749	0.0584316	0.17065	0.342406	0.732045	0.999993
SMU1	714.806	-0.19289	0.170205	-1.13328	0.257096	0.999993
PTPN11	1721.58	0.0989146	0.176868	0.559256	0.575987	0.999993
EFCAB11	82.3085	0.218907	0.363205	0.602709	0.546702	0.999993
C21orf2	292.116	-0.134186	0.227462	-0.589928	0.555239	0.999993
KCNK6	85.4398	-0.518269	0.365064	-1.41966	0.155705	0.999993
NSL1	319.789	0.0781431	0.209799	0.372467	0.709545	0.999993
NRGN	170.28	-0.0994604	0.265512	-0.374599	0.707959	0.999993
2022-09-15	1363.79	-0.101709	0.14677	-0.692987	0.488318	0.999993
NIPAL3	100.35	-0.109933	0.350941	-0.313253	0.754088	0.999993
ADA	79.1881	-0.341842	0.370257	-0.923254	0.355875	0.999993
CNRIP1	148.772	-0.20923	0.288874	-0.724296	0.468884	0.999993
TIGD7	47.4993	0.167828	0.479097	0.350301	0.726113	0.999993
SELM	573.778	-0.230557	0.209673	-1.0996	0.271504	0.999993
SUPV3L1	269.5	-0.0953606	0.225046	-0.423738	0.671757	0.999993
WASF3	27.7885	0.0156812	0.671625	0.0233481	0.981373	0.999993
CBR4	48.1824	0.580735	0.466086	1.24598	0.212771	0.999993
ZNF227	86.8156	-0.313165	0.35335	-0.886274	0.37547	0.999993
NDUFB8	110.577	-0.0309405	0.316144	-0.0978685	0.922037	0.999993
ENGASE	150.772	-0.107843	0.278848	-0.386744	0.698946	0.999993
RP11-192H23.4	19.3485	-0.306946	0.728502	-0.421339	0.673508	0.999993
RNF123	471.591	-0.193661	0.199505	-0.970709	0.331693	0.999993
PTPRU	547.232	-0.228915	0.181144	-1.26372	0.20633	0.999993
FAM210A	258.812	0.0459808	0.229378	0.200459	0.841122	0.999993
PTRH1	230.65	-0.169753	0.242374	-0.700377	0.483692	0.999993
ANKZF1	328.343	-0.178518	0.231964	-0.769595	0.44154	0.999993
TLE2	68.6216	0.185134	0.396273	0.467188	0.640365	0.999993
FAM195A	249.116	0.03442	0.251525	0.136845	0.891153	0.999993
RGS9	8.05788	0.223395	1.08401	0.206083	0.836726	0.999993
CWC15	421.859	-0.014197	0.191944	-0.0739646	0.941039	0.999993
APPBP2	397.273	0.215085	0.223255	0.963406	0.335344	0.999993
MSH5	142.394	-0.337169	0.288186	-1.16997	0.242014	0.999993
KIF11	982.806	0.115031	0.177841	0.646819	0.517749	0.999993
AL035588.1	21.3554	-0.276802	0.701574	-0.394545	0.693179	0.999993
NFRKB	365.099	0.270838	0.205018	1.32104	0.186488	0.999993
GTF3C5	686.307	-0.0572116	0.171465	-0.333663	0.738634	0.999993
CIRBP	1034.74	-0.1713	0.170585	-1.00419	0.315286	0.999993
RTN2	146.116	-0.247448	0.32337	-0.765217	0.444142	0.999993
PAPSS2	758.959	-0.225159	0.220161	-1.0227	0.30645	0.999993
CAPZA1	1591.95	-0.158195	0.152653	-1.03631	0.300059	0.999993
POLRMT	1203.04	-0.276899	0.154098	-1.7969	0.0723511	0.999993
ZNHIT6	325.521	0.167537	0.229814	0.729009	0.465996	0.999993
UFSP1	26.1934	-0.122383	0.647166	-0.189106	0.850009	0.999993
MPP7	7.3443	-0.526814	1.14145	-0.461531	0.644418	0.999993
CD46	1192.95	-0.0403132	0.159928	-0.252071	0.800986	0.999993
LSM14A	937.044	-0.0626917	0.161559	-0.388044	0.697984	0.999993
C7orf25	283.579	0.110401	0.228098	0.484007	0.628381	0.999993
HIGD2A	360.455	0.00463265	0.227587	0.0203555	0.98376	0.999993
ZBTB38	2627.52	-0.0513319	0.157995	-0.324896	0.74526	0.999993
YIF1B	712.508	-0.135198	0.190965	-0.707974	0.478961	0.999993
PURB	1150.93	-0.00225813	0.151474	-0.0149077	0.988106	0.999993
HSP90AB1	19835.6	-0.0257946	0.123321	-0.209167	0.834318	0.999993
B2M	9342.71	0.0583528	0.126621	0.460846	0.644909	0.999993
CALU	4603.72	-0.0569548	0.138236	-0.412013	0.68033	0.999993
PPP2R3A	558.988	0.107966	0.200616	0.538174	0.590457	0.999993
ZCCHC8	200.076	-0.230222	0.253623	-0.907731	0.364021	0.999993
SMC5	352.776	-0.191456	0.217779	-0.87913	0.379331	0.999993
FAM49A	274.028	0.0301354	0.238235	0.126495	0.89934	0.999993
CMTM1	27.1032	0.373675	0.6332	0.590137	0.555099	0.999993
DDX27	851.294	0.029224	0.159631	0.183072	0.854741	0.999993
PCBD2	79.8328	-0.0869146	0.363202	-0.239301	0.810872	0.999993
TRAPPC2L	368.96	0.0106532	0.210381	0.0506375	0.959614	0.999993
ZNF549	58.7518	-0.450973	0.419083	-1.07609	0.281885	0.999993
HOXA9	407.732	0.243792	0.195393	1.2477	0.21214	0.999993
CCDC50	998.123	-0.0485828	0.15582	-0.311788	0.755201	0.999993
ZCCHC14	496.486	0.0401641	0.230022	0.17461	0.861386	0.999993
MINPP1	297.357	-0.141344	0.227396	-0.621579	0.534219	0.999993
PON2	1597.34	0.0467408	0.1424	0.328236	0.742734	0.999993
LDLRAD2	440.626	-0.169447	0.231675	-0.731401	0.464534	0.999993
DPY19L3	165.657	0.0453492	0.286698	0.158178	0.874317	0.999993
RUSC1	637.842	-0.00304788	0.171967	-0.0177236	0.985859	0.999993
CADM4	52.267	0.586298	0.450574	1.30122	0.193182	0.999993
ORC6	367.795	0.19424	0.20022	0.970136	0.331979	0.999993
LEF1	107.541	0.162101	0.328728	0.493117	0.62193	0.999993
WDR12	506.714	-0.0283572	0.188018	-0.150822	0.880116	0.999993
DKFZP761J1410	284.096	0.14506	0.220435	0.658064	0.510497	0.999993
OSBPL8	650.205	-0.146462	0.222851	-0.657219	0.51104	0.999993
HMG20A	289.651	0.318236	0.217273	1.46468	0.143007	0.999993
URGCP	486.98	0.0687322	0.184096	0.373349	0.708889	0.999993
CKAP2L	666.931	0.0919527	0.174183	0.527908	0.597563	0.999993
THBS3	75.5189	-0.419225	0.407164	-1.02962	0.303188	0.999993
SRP72	1184.47	0.0526468	0.152333	0.345603	0.729641	0.999993
UBE2O	684.02	-0.0171901	0.183534	-0.0936621	0.925378	0.999993
TIGD5	331.015	-0.256897	0.212781	-1.20733	0.227304	0.999993
EPG5	425.599	0.0579545	0.219458	0.26408	0.791718	0.999993
RAD51D	92.2444	-0.0513499	0.345917	-0.148446	0.881991	0.999993
RBMS1	487.343	0.0433268	0.199472	0.217207	0.828047	0.999993
RAC3	80.9158	-0.555827	0.393482	-1.41258	0.157778	0.999993
SLC34A1	6.83897	0.535199	1.20627	0.443683	0.657272	0.999993
VPS37D	43.1038	-0.224664	0.512503	-0.438367	0.66112	0.999993
NDUFAF6	204.763	0.0496025	0.250346	0.198136	0.842938	0.999993
ARIH1	478.5	0.213657	0.184608	1.15735	0.247128	0.999993
SPSB2	131.06	0.0235028	0.293619	0.0800451	0.936201	0.999993
ORC4	386.929	0.182454	0.199866	0.912882	0.361305	0.999993
TCEAL8	193.101	0.280918	0.251787	1.1157	0.264552	0.999993
EXOSC1	238.679	-0.117367	0.237708	-0.493746	0.621485	0.999993
MTCH1	2476.56	-0.14829	0.138898	-1.06762	0.285693	0.999993
SCOC	393.483	0.023989	0.19894	0.120584	0.904021	0.999993
CHSY1	496.991	0.105314	0.189406	0.55602	0.578198	0.999993
ATP6AP2	1194.64	-0.0801588	0.151056	-0.530657	0.595656	0.999993
TRIM4	472.12	-0.0590903	0.194702	-0.303492	0.761515	0.999993
WDR91	622.261	-0.167995	0.179715	-0.93479	0.349896	0.999993
ZNF319	125.398	0.341316	0.305825	1.11605	0.2644	0.999993
KIAA1467	75.9156	-0.205149	0.377071	-0.54406	0.5864	0.999993
MSTO1	357.086	-0.0838091	0.210064	-0.398969	0.689916	0.999993
CHIC2	75.6431	-0.166156	0.37907	-0.438325	0.66115	0.999993
ZNF891	19.4133	0.0322116	0.706733	0.0455782	0.963646	0.999993
TMED10	2024.73	-0.0175601	0.140066	-0.12537	0.90023	0.999993
ACADM	429.911	0.0503874	0.196813	0.256016	0.797938	0.999993
WDR6	1406.77	0.0374724	0.149345	0.250911	0.801883	0.999993
FZD5	324.266	-0.200995	0.217017	-0.926169	0.354358	0.999993
ZNF543	41.6721	-0.157979	0.514735	-0.306914	0.758909	0.999993
NANP	121.243	-0.308179	0.322358	-0.956015	0.339065	0.999993
HMGCR	769.851	0.0229107	0.16331	0.140289	0.888431	0.999993
MTHFD2L	38.9107	0.357964	0.515133	0.694896	0.48712	0.999993
TFB1M	161.246	-0.0244082	0.272769	-0.0894832	0.928698	0.999993
ENY2	764.81	-0.187858	0.165246	-1.13683	0.255607	0.999993
AFAP1L2	24.387	0.694501	0.635298	1.09319	0.274311	0.999993
P4HA2	1446.78	-0.167884	0.155029	-1.08291	0.278846	0.999993
DDX6	915.687	0.140294	0.173877	0.806857	0.419749	0.999993
FAM160B1	182.544	0.237656	0.261977	0.907164	0.36432	0.999993
ARL2BP	553.216	-0.0665632	0.178556	-0.372787	0.709307	0.999993
CASC5	521.222	0.0242603	0.217077	0.111759	0.911015	0.999993
ACTR3C	282.92	-0.0290294	0.260325	-0.111512	0.91121	0.999993
ZNF273	67.9775	0.212516	0.403615	0.526532	0.598518	0.999993
ZC3H18	889.1	0.0530284	0.158876	0.333771	0.738552	0.999993
SOD3	450.396	-0.0571096	0.200157	-0.285324	0.775396	0.999993
ABT1	278.02	-0.0356482	0.231763	-0.153813	0.877757	0.999993
PRMT10	52.8412	0.155313	0.440201	0.352822	0.724222	0.999993
ZNF140	29.2871	0.144531	0.582686	0.248042	0.804102	0.999993
KARS	1759.53	-0.0116015	0.140662	-0.0824777	0.934267	0.999993
UFD1L	702.423	-0.0611599	0.168292	-0.363414	0.716295	0.999993
MAPK6	582.059	0.177171	0.201726	0.878275	0.379795	0.999993
RCOR2	25.5115	0.218186	0.625087	0.34905	0.727052	0.999993
BFAR	738.366	-0.109803	0.167222	-0.656635	0.511416	0.999993
LCLAT1	252.029	0.00460268	0.278408	0.0165322	0.98681	0.999993
RRAGD	171.887	0.182052	0.263415	0.691122	0.489489	0.999993
RAD18	328.833	0.0488682	0.218211	0.22395	0.822797	0.999993
CMTR2	170.087	0.0453332	0.272524	0.166346	0.867885	0.999993
TARS	2696.7	0.0966316	0.136933	0.705687	0.480383	0.999993
CDC16	340.724	-0.0174892	0.208347	-0.0839426	0.933102	0.999993
USP18	64.0998	-0.178217	0.411562	-0.433025	0.664997	0.999993
GOSR1	501.474	0.0743386	0.182028	0.408392	0.682986	0.999993
CHCHD1	317.27	-0.220291	0.232676	-0.94677	0.343756	0.999993
CTTNBP2NL	287.331	0.139798	0.223644	0.62509	0.531912	0.999993
NLRC3	8.84042	0.117181	1.14835	0.102042	0.918723	0.999993
RAB27B	252.462	0.132963	0.273108	0.486853	0.626363	0.999993
ZNF710	149.585	-0.062038	0.28247	-0.219627	0.826162	0.999993
TTC7B	246.223	0.0182016	0.237121	0.0767611	0.938814	0.999993
RRP7A	1222.76	-0.0884346	0.158412	-0.558257	0.576669	0.999993
GPR176	386.222	-0.22577	0.199695	-1.13058	0.258234	0.999993
ARHGEF5	229.769	-0.377545	0.237329	-1.59081	0.111652	0.999993
DLK2	62.6358	-0.320026	0.411003	-0.778645	0.436189	0.999993
ASS1	532.13	0.362664	0.213402	1.69944	0.0892361	0.999993
GGA2	608.488	-0.00553569	0.175998	-0.0314532	0.974908	0.999993
KIAA1147	420.986	-0.259683	0.2342	-1.10881	0.267512	0.999993
PCDHB13	20.7141	-0.0160531	0.687215	-0.0233596	0.981363	0.999993
MATR3	3076.97	0.0440118	0.14203	0.309877	0.756654	0.999993
ZFAND2B	170.831	-0.286769	0.271632	-1.05572	0.291094	0.999993
KLHL17	140.594	-0.176815	0.325252	-0.543625	0.5867	0.999993
MPI	190.505	-0.0453047	0.269946	-0.167828	0.866718	0.999993
EME1	315.526	-0.0928316	0.21551	-0.430753	0.666648	0.999993
GLOD4	637.792	-0.254965	0.179541	-1.42009	0.155581	0.999993
TCEB3	995.31	0.0837165	0.157009	0.533196	0.593898	0.999993
FBXL14	150.488	0.239532	0.286235	0.836838	0.402684	0.999993
DALRD3	534.894	-0.322179	0.203014	-1.58698	0.112517	0.999993
CCDC151	422.592	0.0880163	0.196895	0.447022	0.654859	0.999993
COX6C	813.906	-0.00706895	0.167191	-0.0422806	0.966275	0.999993
JPH2	60.2756	-0.195669	0.422023	-0.463647	0.642901	0.999993
THAP5	295.002	0.0562647	0.218652	0.257325	0.796928	0.999993
MTMR3	387.871	0.0823612	0.19934	0.413169	0.679483	0.999993
TRIM16	385.528	0.0471236	0.205428	0.229392	0.818564	0.999993
XKR8	115.754	-0.0391755	0.323616	-0.121056	0.903647	0.999993
ZNF720	65.5148	0.051267	0.401538	0.127676	0.898405	0.999993
KIAA0355	167.13	-0.164577	0.271148	-0.606962	0.543876	0.999993
BBS2	351.486	0.156416	0.209993	0.744863	0.456354	0.999993
YPEL1	81.8431	-0.127681	0.364408	-0.35038	0.726054	0.999993
PARD6G	37.5909	0.455824	0.517385	0.881015	0.37831	0.999993
ABLIM3	688.597	-0.16524	0.192208	-0.859693	0.389958	0.999993
C18orf56	424.237	-0.286824	0.251583	-1.14008	0.254254	0.999993
SAP25	10.4868	-0.511745	0.968947	-0.528145	0.597399	0.999993
ASF1A	215.406	0.1005	0.25061	0.40102	0.688405	0.999993
NBEA	163.715	0.181381	0.269748	0.672408	0.501324	0.999993
ANKRD13A	289.365	0.100228	0.231494	0.432959	0.665044	0.999993
S100A6	4163.4	0.138353	0.147941	0.935193	0.349689	0.999993
DAPK1	802.695	0.0177803	0.166077	0.107061	0.914741	0.999993
B3GALTL	82.5026	-0.381194	0.360637	-1.057	0.29051	0.999993
PTGR2	123.37	0.294605	0.303676	0.970131	0.331981	0.999993
[truncated: 13,901 more rows]
