# Supplementary material for: Epigenomic charting and functional annotation of risk loci in renal cell carcinoma
Source: Nat Commun. 2023 Jan 21;14:346. doi: 10.1038/s41467-023-35833-5 (PMC9867739; doi:10.1038/s41467-023-35833-5)
Supplement: Supplementary file 20 — Supplementary Data 17 [file 41467_2023_35833_MOESM20_ESM.xlsx]

## Sheet: Supplementary Data 17
Supplementary Data 17: 786O-DvsFOXI1oe.deseq
id	baseMean	log2FoldChange	lfcSE	stat	pvalue	padj
CCND1	2224.8	-1.86627	0.128101	14.5688	4.43899e-48	5.73562e-44
EPAS1	676.127	-2.03547	0.160519	12.6805	7.58061e-37	4.89745e-33
SLC2A1	3102.28	-1.58546	0.127731	12.4125	2.23607e-35	9.63074e-32
GAL3ST1	1269.14	-1.67174	0.156093	10.7099	9.14502e-27	2.95407e-23
TGFA	378.182	-1.9387	0.192901	10.0502	9.16484e-24	2.36838e-20
AXL	725.488	-1.70242	0.191913	8.87081	7.26179e-19	1.56383e-15
IGFBP3	9057.93	-1.01751	0.115349	8.82119	1.13246e-18	2.09036e-15
NDRG1	2460.33	-1.41638	0.167751	8.44335	3.08378e-17	4.98069e-14
SLC38A5	605.059	-1.32103	0.161221	8.19389	2.52925e-16	3.63117e-13
VEGFA	1776.37	-1.28717	0.163378	7.87845	3.31477e-15	4.28302e-12
TGM2	1365.67	-1.31685	0.168627	7.80927	5.75194e-15	6.75644e-12
ALDH1A1	3258.98	1.07585	0.143524	-7.49594	6.58246e-14	7.08766e-11
SYNPO	3770.17	-1.21362	0.163836	7.40755	1.28652e-13	1.2787e-10
ERRFI1	1441.74	-0.95556	0.130982	7.29536	2.97858e-13	2.74902e-10
EDN1	379.43	-1.38981	0.19094	7.2788	3.36797e-13	2.90117e-10
DDIT4	4039.34	-1.06306	0.149542	7.10878	1.17071e-12	9.45425e-10
ZNF395	1706.07	-0.958749	0.136275	7.03538	1.98719e-12	1.51038e-09
IRS2	1055.41	-0.975508	0.139832	6.9763	3.03054e-12	2.17542e-09
TNFSF10	1119.3	-1.03526	0.15011	6.89665	5.32425e-12	3.62077e-09
APOL1	3438.82	-0.851467	0.124728	6.82658	8.69601e-12	5.61806e-09
TGFBI	21840	-0.713747	0.106934	6.67466	2.47803e-11	1.52469e-08
IGFBP4	2351.64	-0.83694	0.127199	6.57976	4.71194e-11	2.76741e-08
MT2A	1649.52	-0.958278	0.151425	6.32841	2.47701e-10	1.39154e-07
EGLN3	355.654	-1.20922	0.191711	6.30753	2.8353e-10	1.52645e-07
CTHRC1	1374.71	-0.816679	0.131971	6.18834	6.0801e-10	3.14244e-07
IGFN1	386.998	1.30774	0.214563	-6.09492	1.09493e-09	5.30108e-07
SLC43A3	402.983	-1.16125	0.190586	6.09306	1.10773e-09	5.30108e-07
ARRDC3	575.27	-1.01633	0.171372	5.93052	3.01971e-09	1.39349e-06
CDCP1	1092.79	-0.81421	0.138957	5.85944	4.64431e-09	2.06928e-06
CAMK1	1182.26	-0.871651	0.149149	5.84417	5.09095e-09	2.19267e-06
PPP1CB	1757.38	-0.736527	0.126952	5.8016	6.56853e-09	2.61226e-06
SEMA5B	1022.63	-0.90165	0.155439	5.80069	6.60442e-09	2.61226e-06
SERPINE1	613.739	-1.05831	0.182499	5.79899	6.67167e-09	2.61226e-06
C10orf10	696.469	-1.15232	0.200831	5.73776	9.59397e-09	3.64599e-06
ADM	659.821	-1.02989	0.17994	5.72352	1.04338e-08	3.85185e-06
LOXL2	2983.59	-0.730304	0.128525	5.68219	1.32982e-08	4.64395e-06
ID3	1251.29	0.761909	0.133998	-5.68595	1.30086e-08	4.64395e-06
ARTN	125.531	-1.81068	0.322157	5.62048	1.90429e-08	6.47509e-06
FOSL1	200.986	-1.43775	0.25872	5.55715	2.74209e-08	8.85763e-06
SEMA4B	1813.27	-0.857044	0.154149	5.55985	2.7001e-08	8.85763e-06
CYS1	267.587	1.25335	0.227342	-5.51307	3.52631e-08	1.08485e-05
BHLHE40	1351.95	-0.747703	0.135576	5.51501	3.48761e-08	1.08485e-05
TUBA4A	739.775	-0.904024	0.168315	5.37103	7.82879e-08	2.35246e-05
KIF2C	1035.24	-0.755713	0.14107	5.35699	8.46216e-08	2.48499e-05
KMO	394.302	-1.03205	0.194349	5.31031	1.09442e-07	3.14244e-05
SLCO4A1	212.579	-1.52413	0.28895	5.27474	1.32943e-07	3.73425e-05
OAS3	193.439	-1.37939	0.265482	5.19578	2.03868e-07	5.41289e-05
OPN3	512.691	-0.97086	0.186902	5.1945	2.05272e-07	5.41289e-05
CA12	628.691	-1.0756	0.20679	5.20141	1.97784e-07	5.41289e-05
PLP2	428.728	-0.945809	0.182908	5.17095	2.3291e-07	6.01885e-05
TRIB3	439.415	-0.908358	0.177804	5.10877	3.2426e-07	8.21521e-05
ITGB8	891.223	-0.76412	0.152495	5.01078	5.42095e-07	0.0001347
NETO2	1065.6	-0.762296	0.152474	4.99952	5.74724e-07	0.000137519
SYT12	525.053	-0.962763	0.192516	5.00094	5.70504e-07	0.000137519
DHCR7	1538.35	-0.803	0.160932	4.98968	6.04801e-07	0.000142084
TMEM141	463.426	-0.91833	0.18424	4.98443	6.21449e-07	0.000143388
MMP13	52.2918	-2.23812	0.458495	4.88144	1.05312e-06	0.000238725
CD97	521.47	-0.886286	0.182315	4.86128	1.16631e-06	0.000259825
SCD	7416.67	-0.644506	0.135053	4.77224	1.82186e-06	0.000398987
GPR56	2012.56	0.736192	0.15489	-4.75301	2.00406e-06	0.000426958
APOBEC3B	183.3	-1.252	0.263476	4.75185	2.01567e-06	0.000426958
PORCN	218.342	-1.11309	0.238187	4.67316	2.96607e-06	0.00061814
SAPCD2	944.391	-0.754581	0.1625	4.64357	3.42435e-06	0.000702318
ACSM2A	128.049	1.61375	0.347938	-4.63804	3.51733e-06	0.000710117
SFRP2	193.912	-1.28304	0.277439	4.62458	3.75351e-06	0.000734835
SLC7A5	1380.79	-0.714678	0.154452	4.62717	3.70699e-06	0.000734835
LDHA	11665.7	-0.517265	0.11203	4.61719	3.88971e-06	0.000750134
FAM111B	98.5198	-1.50471	0.32619	4.61298	3.96927e-06	0.00075422
CDH6	4454.07	0.527342	0.116034	-4.54474	5.5004e-06	0.00103001
ATP1B1	2303.06	-0.585889	0.129571	4.52176	6.13276e-06	0.00113202
SUN2	1961.8	-0.563261	0.125273	4.49627	6.91565e-06	0.00125855
ABCA2	1837.05	-0.585689	0.132396	4.42378	9.69895e-06	0.00174056
LGALS1	5422.75	-0.747471	0.169199	4.4177	9.97584e-06	0.00176572
RAC2	378.527	-1.10085	0.250332	4.39757	1.09468e-05	0.00191141
AMACR	1416.77	0.65851	0.151128	-4.35729	1.31683e-05	0.00226864
KCNMA1	668.354	-0.702377	0.163356	4.29968	1.71044e-05	0.00289355
TK1	1270.16	-0.631311	0.146889	4.29789	1.72435e-05	0.00289355
SERPINF2	191.338	1.13918	0.265598	-4.28913	1.79377e-05	0.00297145
HJURP	688.06	-0.702182	0.164437	4.27021	1.95287e-05	0.00319405
C1QL1	433.839	-0.871419	0.204273	4.26596	1.99043e-05	0.00321479
LRRN4	1169.43	-0.627431	0.14909	4.20841	2.57177e-05	0.00410246
ITIH5	2237.06	0.563005	0.134203	-4.19518	2.72659e-05	0.00424462
ITGB5	3365.12	-0.497864	0.118615	4.19731	2.70109e-05	0.00424462
PKM	23245.6	-0.480798	0.114913	4.18403	2.86383e-05	0.00440518
FAM84B	789.659	0.619717	0.1491	-4.1564	3.23308e-05	0.00491466
KIAA1462	1174.51	-0.578341	0.140437	4.11814	3.81937e-05	0.00573838
SLC29A1	806.97	-0.683258	0.166162	4.11201	3.92226e-05	0.00582523
NRCAM	390.158	0.772836	0.189204	-4.08468	4.41384e-05	0.00646702
RRAD	830.945	-0.638147	0.156311	4.08255	4.45449e-05	0.00646702
STK17A	1140.92	-0.564125	0.138342	4.07775	4.54739e-05	0.00652854
STAT1	3705.61	0.542296	0.133098	-4.0744	4.61329e-05	0.00655037
ENO1	20603.2	-0.455344	0.112087	4.06242	4.85657e-05	0.00682084
FDPS	2148.61	-0.54219	0.133636	4.05722	4.96609e-05	0.00689966
MRPS18B	516.483	-0.687541	0.169689	4.05178	5.083e-05	0.00694253
AIM1	668.41	-0.62858	0.155175	4.05079	5.10441e-05	0.00694253
TM4SF1	1024.15	-0.720706	0.178255	4.04311	5.27467e-05	0.00702619
NRP2	1254.75	-0.554016	0.136952	4.04533	5.22485e-05	0.00702619
H2AFZ	5203.9	-0.605967	0.150047	4.03852	5.37898e-05	0.00709202
EBP	808.627	-0.640492	0.159027	4.02758	5.63539e-05	0.00735503
MSC	773.166	0.602982	0.149804	-4.02515	5.69393e-05	0.00735713
CHID1	860.214	-0.592353	0.147327	4.02068	5.80304e-05	0.00742386
ENPEP	730.875	0.65659	0.164363	-3.99476	6.47604e-05	0.00820362
HAVCR2	50.4332	1.81746	0.456979	-3.97711	6.97565e-05	0.00864766
PTRF	2799.64	-0.514265	0.129363	3.97536	7.02735e-05	0.00864766
INHBB	290.132	-0.863762	0.217145	3.97781	6.95522e-05	0.00864766
SOX4	4629.22	0.458057	0.115481	-3.96653	7.29259e-05	0.00888939
ICOSLG	148.085	-1.08719	0.275376	3.94801	7.88045e-05	0.0095162
NR3C1	972.482	-0.560321	0.142008	3.94569	7.95712e-05	0.00951981
KLHL24	458.916	0.702974	0.178563	-3.93684	8.25601e-05	0.00978678
KCNC1	85.1699	1.4071	0.362104	-3.88589	0.000101955	0.0116839
BSN	119.06	1.48076	0.381078	-3.88572	0.000102027	0.0116839
ERGIC1	2400.57	-0.640531	0.164858	3.88535	0.000102181	0.0116839
ADAMTS5	405.226	0.708759	0.182164	-3.89077	9.99283e-05	0.0116839
CARD10	1867.35	-0.506252	0.130449	3.88084	0.000104096	0.0117984
HMGB1	5075.23	-0.521822	0.134843	3.86984	0.000108906	0.0122363
DSP	1690.2	0.513894	0.133488	-3.84975	0.000118241	0.0131706
VCAM1	2361.29	0.491915	0.128616	-3.82467	0.000130946	0.0144611
FADS2	2558.27	-0.521489	0.136652	3.81619	0.000135529	0.0147157
BDKRB2	109.606	-1.17775	0.308592	3.81654	0.000135337	0.0147157
SLC16A3	3030.41	-0.532217	0.13965	3.81108	0.000138358	0.0148978
LDLR	1160.35	-0.542837	0.143819	3.77445	0.000160362	0.0170415
ACSM2B	83.0338	1.60058	0.424152	-3.7736	0.000160906	0.0170415
APLN	59.0527	-1.60948	0.427462	3.7652	0.000166413	0.0174166
FAM111A	180.827	-1.05551	0.280415	3.76411	0.000167143	0.0174166
CHRDL1	937.333	-0.534828	0.142268	3.75929	0.000170396	0.0175653
AKR1C3	563.584	0.668414	0.177865	-3.75798	0.000171289	0.0175653
PLAC8	382.79	-0.733832	0.195483	3.75394	0.000174076	0.0177105
CDK1	1208.41	-0.619549	0.165982	3.73263	0.000189488	0.0191279
TMEM170B	414.921	0.684739	0.184645	-3.7084	0.000208572	0.0208911
VIM	17208.6	-0.449393	0.122106	3.68035	0.000232914	0.0231498
GJB2	224.066	-0.829439	0.225738	3.67434	0.000238469	0.023521
HPCAL1	820.936	-0.628188	0.171472	3.6635	0.000248789	0.024353
OSMR	935.786	-0.611242	0.167162	3.65659	0.000255591	0.0248308
SOGA3	299.888	0.847236	0.231955	-3.65259	0.000259607	0.0250327
TAOK1	1158.72	0.497808	0.136704	-3.6415	0.000271052	0.0257519
NRM	313.469	-0.72392	0.198748	3.6424	0.000270113	0.0257519
APOL2	780.784	-0.577874	0.159106	3.63201	0.000281224	0.0265234
TUBA1B	17370.4	-0.414371	0.114692	3.61289	0.000302801	0.0283513
CD82	365.902	-0.763588	0.211667	3.60749	0.000309172	0.0287396
OGG1	810.283	-0.589085	0.164481	3.58148	0.000341655	0.0315323
SGCB	836.927	-0.540816	0.151108	3.57901	0.000344896	0.0316057
ANGPTL4	43.5881	-1.95774	0.551414	3.55041	0.000384638	0.0349993
LAMA3	1453.75	0.478417	0.13539	-3.53362	0.000409905	0.0370377
ELFN2	690.423	-0.595634	0.168823	3.52816	0.000418454	0.0375475
DYNC1H1	3851.91	0.40728	0.115767	-3.5181	0.000434642	0.0387311
ALPK2	391.962	0.685494	0.195018	-3.51502	0.000439715	0.0389148
GINS1	887.644	-0.505393	0.143954	3.51079	0.000446778	0.0392709
TYMS	2137.35	-0.571015	0.162816	3.50713	0.000452966	0.0395457
PFKP	3885.33	-0.417132	0.119006	3.50513	0.00045639	0.0395773
MAP1A	127.742	1.0054	0.287099	-3.50194	0.00046189	0.0397872
PTPN13	2341.72	0.510033	0.145917	-3.49537	0.000473405	0.0399795
SIRPA	1188.02	-0.622688	0.17814	3.49549	0.000473187	0.0399795
RIPK4	578.85	-0.615499	0.175991	3.49733	0.000469947	0.0399795
SQLE	1643.65	-0.464669	0.133438	3.48229	0.000497137	0.0417111
TUBB4B	5891.89	-0.408647	0.117488	3.4782	0.000504789	0.0420798
ADAM15	1038.36	-0.485981	0.139822	3.47572	0.00050948	0.0421987
CD44	715.599	-0.631511	0.182573	3.45895	0.000542282	0.0446294
TTC28	584.087	0.562548	0.162825	-3.45492	0.000550447	0.0450147
HSPB1	4900.18	-0.463021	0.134275	3.4483	0.000564132	0.0458437
2022-09-09	2773.1	-0.476266	0.138282	3.44417	0.000572821	0.0462589
PDIA4	5393.51	-0.452441	0.132522	3.41408	0.000639982	0.0513615
WDFY3	891.8	0.515375	0.151088	-3.41108	0.000647056	0.0516087
STAC	268.107	-0.734799	0.215637	3.40757	0.00065544	0.0519567
CFL1	8482.31	-0.541592	0.159171	3.40258	0.000667536	0.0524199
FLRT3	305.459	0.720338	0.211751	-3.40182	0.000669397	0.0524199
PIEZO1	1340.3	-0.448978	0.13212	3.39826	0.000678165	0.0524756
AKR1C1	105.76	1.07677	0.316862	-3.39823	0.000678231	0.0524756
OLFM4	23.1715	2.31928	0.685111	-3.38527	0.000711087	0.0544844
KIAA1109	618.5	0.547292	0.161697	-3.38467	0.000712628	0.0544844
TUBA1C	3648.85	-0.465665	0.137959	3.37539	0.000737121	0.0560255
SEMA7A	200.601	-0.84697	0.251326	3.37001	0.000751665	0.0567969
KMT2C	926.411	0.515038	0.153112	-3.36379	0.000768792	0.0577533
EMP2	813.168	-0.500087	0.148991	3.35649	0.000789374	0.0586178
AMZ1	317.047	-0.694617	0.20694	3.35661	0.000789054	0.0586178
AKR1B10	248.055	0.836333	0.249598	-3.35072	0.000806014	0.0595114
EMP3	365.998	-0.629572	0.188228	3.34474	0.000823606	0.0604648
ACAT2	1906.8	-0.432008	0.129559	3.33446	0.000854661	0.0623902
TTYH3	6160.26	-0.366817	0.110215	3.3282	0.000874078	0.0634492
ANLN	1799.34	-0.417131	0.125535	3.32282	0.000891133	0.0643258
FKBP4	2548.07	-0.402276	0.121198	3.31916	0.000902897	0.064813
ADAMTS15	295.925	0.685148	0.207354	-3.30425	0.000952307	0.0669041
AKAP9	761.583	0.52811	0.159718	-3.30651	0.000944655	0.0669041
CADM2	74.9267	1.29094	0.390886	-3.3026	0.000957918	0.0669041
MAP1B	783.119	0.55802	0.168852	-3.30479	0.000950464	0.0669041
INSIG1	1924.35	-0.415129	0.125668	3.30339	0.000955246	0.0669041
APCDD1L	212.934	-0.851291	0.259062	3.28605	0.00101602	0.0705808
BIRC3	214.361	-0.787437	0.240304	3.27683	0.00104979	0.0725367
FADS1	2342.76	-0.436731	0.133593	3.26912	0.00107882	0.0741461
TSC22D1	1103.66	0.446531	0.136823	-3.26356	0.00110022	0.0752168
SLFN11	303.052	-0.70635	0.216948	3.25585	0.00113054	0.076883
CDC20	1730.42	-0.437863	0.13471	3.25043	0.00115232	0.0779536
UBE4A	587.628	-0.562257	0.173555	3.23964	0.00119679	0.0805402
FAM132B	271.944	-0.685514	0.212285	3.22922	0.00124127	0.0831011
ZFHX4	740.924	0.528152	0.163705	-3.22625	0.00125423	0.0835354
BOD1L1	797.49	0.477682	0.148304	-3.22097	0.00127756	0.0846532
GPAA1	1448.59	-0.44604	0.138555	3.21922	0.00128542	0.0847392
PSD3	588.715	0.530066	0.164841	-3.21561	0.00130166	0.0848495
TXNDC5	3866.66	-0.383389	0.119269	3.21448	0.00130679	0.0848495
GREB1L	368.309	0.707809	0.220147	-3.21517	0.00130368	0.0848495
ITGA3	5434.71	-0.405762	0.126503	3.20753	0.00133881	0.0860634
FAM20C	3079.63	-0.538431	0.167817	3.20844	0.00133457	0.0860634
F11R	941.952	-0.478819	0.149501	3.20279	0.00136105	0.0870598
MET	2465.87	-0.412712	0.129052	3.19802	0.00138373	0.0876998
HK2	799.78	-0.479227	0.149926	3.19643	0.00139141	0.0876998
CHML	678.677	0.495167	0.154867	-3.19737	0.00138689	0.0876998
PRC1	2500.56	-0.511909	0.160791	3.18369	0.00145413	0.0912075
PBK	501.866	-0.553788	0.174362	3.17608	0.00149279	0.0928106
CFH	1814.65	0.456845	0.14385	-3.17584	0.00149405	0.0928106
STC1	137.758	-0.876814	0.277453	3.16023	0.00157646	0.0974616
KAT6B	505.166	0.5333	0.168936	-3.15682	0.00159501	0.0976738
UGT2B4	21.4974	2.36233	0.748277	-3.15702	0.00159388	0.0976738
BUB1B	817.267	-0.486826	0.154571	3.14953	0.00163534	0.0992027
ONECUT2	283.183	0.725874	0.230455	-3.14975	0.00163411	0.0992027
HSDL2	772.859	-0.46753	0.148576	3.14675	0.00165098	0.0996839
MAGI3	479.057	0.571015	0.181966	-3.13802	0.00170091	0.102221
MSMO1	900.949	-0.483772	0.154283	3.13561	0.00171495	0.102587
SOBP	153.835	0.856664	0.273863	-3.12808	0.00175953	0.104769
MGA	471.526	0.546867	0.175328	-3.11911	0.00181396	0.107514
DAB2	733.4	0.624468	0.200607	-3.11289	0.00185264	0.109306
FAM129B	2736.44	-0.373007	0.120006	3.10823	0.0018821	0.110447
LGALS4	23.2459	2.55336	0.821771	-3.10714	0.00188907	0.110447
CTSZ	3176.26	-0.361527	0.116441	3.10481	0.00190402	0.110819
ENOSF1	886.722	-0.534781	0.172629	3.09787	0.00194918	0.112939
DCP2	826.405	-0.594106	0.191966	3.09485	0.00196913	0.113586
SLC9A3R2	472.623	-0.752558	0.243475	3.09091	0.00199547	0.114593
EIF4EBP2	2390.66	0.385697	0.124864	-3.08894	0.00200874	0.114845
TRIB1	307.783	0.615282	0.19941	-3.08551	0.00203204	0.115412
PSMD10	1020.73	-0.51946	0.16839	3.08485	0.00203653	0.115412
KRT80	443.753	-0.585101	0.189861	3.08174	0.00205797	0.116118
CLDND1	995.203	-0.446912	0.145096	3.08011	0.00206927	0.116248
CDC42BPA	1457.69	0.436897	0.142031	-3.07607	0.00209746	0.117322
FMNL2	792.471	0.468369	0.152432	-3.07264	0.00212177	0.11817
OGDHL	183.136	0.763224	0.248573	-3.07042	0.00213755	0.118538
MIF	342.944	-0.621492	0.203043	3.06089	0.00220681	0.121337
CXADR	516.232	-0.510239	0.16669	3.06101	0.00220589	0.121337
PIK3R3	414.669	0.549783	0.179847	-3.05694	0.00223608	0.121909
RNASET2	453.137	-0.5718	0.186988	3.05795	0.00222856	0.121909
DMXL2	434.47	0.564309	0.184734	-3.05471	0.0022528	0.122304
DICER1	841.5	0.541718	0.177798	-3.04682	0.00231279	0.124515
SRGN	121.356	-0.888129	0.291482	3.04695	0.00231179	0.124515
HMGN1	3513.48	-0.361511	0.11875	3.04431	0.00233213	0.124518
PC	428.238	-0.57491	0.188793	3.04519	0.00232533	0.124518
LGALS3	551.93	-0.506771	0.166902	3.03633	0.00239473	0.127335
DOCK11	479.194	0.554449	0.183057	-3.02882	0.00245507	0.130008
CEP170	1578.42	0.418685	0.138575	-3.02136	0.00251639	0.132711
GOLGA4	1654.32	0.395129	0.131223	-3.01112	0.00260288	0.135747
CELSR3	642.482	0.596076	0.197978	-3.01082	0.00260546	0.135747
DPYSL5	746.437	0.459225	0.152494	-3.01143	0.00260017	0.135747
FAT3	189.096	0.736018	0.244707	-3.00775	0.00263192	0.136574
RHOBTB1	531.734	0.505061	0.168033	-3.00572	0.00264956	0.13694
CBL	892.758	0.434832	0.145354	-2.99154	0.00277573	0.142889
NUDT1	386.987	-0.569179	0.190597	2.9863	0.00282375	0.144784
FOXQ1	115.166	0.888227	0.298084	-2.97979	0.00288445	0.147312
BPTF	1310.43	0.40468	0.135967	-2.97632	0.00291727	0.148402
EFHD2	939.812	-0.457636	0.153947	2.97268	0.00295213	0.149002
SDC1	1099.76	-0.467492	0.157229	2.97333	0.00294589	0.149002
TAP2	291.569	-0.631958	0.213075	2.9659	0.00301802	0.151735
TMEM97	598.27	-0.47625	0.160774	2.96224	0.00305408	0.151776
TGFB1	2930.11	-0.358853	0.121126	2.96264	0.00305014	0.151776
RPL37	7531.8	-0.32747	0.110469	2.96435	0.00303323	0.151776
ATP5I	540.798	-0.517868	0.175087	2.95777	0.00309875	0.152177
KIF4A	1331.99	-0.45932	0.155348	2.95672	0.00310927	0.152177
ATP8B2	1481.84	0.410464	0.138717	-2.959	0.00308641	0.152177
TAGLN2	6469.66	-0.373605	0.126224	2.95985	0.00307785	0.152177
C3	331.027	0.784414	0.265652	-2.95278	0.00314923	0.153552
MRPL37	1922.84	-0.541755	0.183656	2.94984	0.0031794	0.15444
LPCAT2	449.3	-0.522091	0.177409	2.94286	0.00325196	0.157373
SPEN	2564.41	0.426941	0.14538	-2.93673	0.00331691	0.159917
SEMA3F	901.329	-0.443715	0.151267	2.93332	0.0033536	0.16004
BTBD9	222.36	0.675449	0.23038	-2.9319	0.00336899	0.16004
HIST3H2A	233.655	0.659965	0.224838	-2.93529	0.00333235	0.16004
LRRC42	546.704	-0.486109	0.165771	2.93241	0.00336342	0.16004
OCIAD1	871.393	-0.427652	0.145942	2.93028	0.00338655	0.160284
MPDZ	429.156	0.594014	0.20296	-2.92675	0.00342527	0.161525
POLR2I	438.095	-0.57327	0.196402	2.91886	0.00351317	0.165068
KCNE4	77.4212	-1.04899	0.359762	2.9158	0.00354777	0.16609
AMBP	190.777	0.712987	0.245219	-2.90756	0.00364264	0.169915
PHLPP1	238.106	0.65302	0.224889	-2.90374	0.00368732	0.171285
FN3KRP	561.338	-0.473205	0.163517	2.89393	0.00380456	0.171285
JHDM1D	373.165	0.626943	0.216214	-2.89965	0.00373582	0.171285
MLH1	308.81	-0.586657	0.202476	2.89742	0.00376249	0.171285
PRUNE2	176.122	0.757521	0.261495	-2.89688	0.00376894	0.171285
WDFY1	814.847	-0.484796	0.167468	2.89486	0.00379325	0.171285
ZHX2	917.114	-0.420313	0.14485	2.90172	0.00371126	0.171285
RCBTB1	335.422	0.559901	0.193438	-2.89447	0.00379802	0.171285
RPL35A	4353.44	-0.339925	0.117319	2.89744	0.00376221	0.171285
EHD2	1014.84	-0.428976	0.147946	2.89955	0.00373696	0.171285
HMCN1	141.571	0.792386	0.273999	-2.89193	0.00382879	0.171333
MYCBP2	1011.86	0.471828	0.16323	-2.89057	0.00384542	0.171333
SPAG5	754.382	-0.435807	0.150723	2.89144	0.00383477	0.171333
SLC25A30	312.104	-0.572783	0.198346	2.88779	0.00387955	0.172078
C18orf56	490.821	-0.548405	0.189954	2.88705	0.00388877	0.172078
SLC38A7	246.164	0.628171	0.217737	-2.885	0.00391417	0.172187
UTRN	1034.09	0.419455	0.145407	-2.8847	0.00391788	0.172187
VCAN	4954.88	0.343945	0.119404	-2.88052	0.00397017	0.173655
DHPS	718.524	-0.439899	0.152749	2.87989	0.00397816	0.173655
RPLP2	3841.6	-0.330557	0.114884	2.87732	0.00401073	0.173902
CP	672.761	-0.547782	0.190334	2.87801	0.00400197	0.173902
TNRC6B	611.462	0.499316	0.17362	-2.87592	0.00402854	0.17409
ALDH6A1	492.983	-0.504251	0.175423	2.87449	0.00404683	0.174297
DUT	1106.24	-0.507186	0.176531	2.87307	0.00406502	0.174499
SERPINA1	744.949	-0.449341	0.15654	2.87045	0.00409889	0.174791
EHBP1L1	801.832	-0.459059	0.159902	2.87087	0.00409346	0.174791
CD81	3483.61	-0.337142	0.117603	2.86677	0.00414682	0.176253
CRLS1	1032.71	-0.399101	0.139315	2.86474	0.00417347	0.176805
CLIC1	2689.91	-0.339763	0.118894	2.85768	0.00426747	0.180196
DPYSL3	3552.57	-0.339131	0.118832	2.85387	0.00431902	0.181389
S100A11	1793.92	-0.388062	0.135994	2.85352	0.00432379	0.181389
PDIA6	5896.39	-0.324012	0.11372	2.84922	0.0043827	0.183265
KLHL4	263.434	0.616123	0.216492	-2.84594	0.00442811	0.184567
PARK7	2407.24	-0.476923	0.168214	2.83522	0.00457935	0.190256
ARL4C	5060.8	-0.375274	0.132475	2.8328	0.00461426	0.191092
PCLO	114.289	0.845759	0.299325	-2.82555	0.0047199	0.194843
CD151	3754.02	-0.337549	0.119758	2.81859	0.00482347	0.197854
FILIP1L	229.351	0.678923	0.240792	-2.81954	0.00480922	0.197854
PRRC2C	2955.19	0.362237	0.128575	-2.81732	0.00484268	0.198013
PFN1	9969.87	-0.321472	0.114351	2.81128	0.00493454	0.200501
HERC2	1090.2	0.385607	0.13715	-2.81158	0.00492993	0.200501
KIAA0754	305.987	0.581236	0.207078	-2.80684	0.00500304	0.202647
DZIP1	1053.91	0.387635	0.138418	-2.80047	0.0051028	0.206041
CAV1	2191.41	-0.343965	0.122952	2.79757	0.00514893	0.207256
FBN1	893.21	0.460154	0.16459	-2.79576	0.00517784	0.207773
PSME1	1143.66	-0.40178	0.143972	2.79068	0.00525982	0.210409
PLOD2	4367.93	-0.341659	0.122591	2.78697	0.00532027	0.21217
SP9	281.897	0.605744	0.217533	-2.78461	0.00535925	0.213067
CHCHD2	4057.25	-0.317994	0.114254	2.78323	0.00538203	0.213317
LRP6	669.366	0.437411	0.157223	-2.7821	0.00540077	0.213405
TOR4A	293.721	-0.561796	0.202106	2.77971	0.00544068	0.213408
SEC11A	1569.07	-0.509141	0.183201	2.77913	0.0054504	0.213408
TROVE2	812.69	0.416948	0.150022	-2.77924	0.00544864	0.213408
ISCA2	372.849	-0.629097	0.226497	2.7775	0.00547782	0.213833
CLU	957.732	0.405243	0.146079	-2.77413	0.00553497	0.215414
SPCS3	1222.47	-0.429458	0.155056	2.76969	0.00561096	0.217715
ATP5G1	720.998	-0.419613	0.151678	2.76647	0.00566677	0.219222
CD40	91.0649	-0.91763	0.3321	2.76311	0.00572535	0.220827
TTPAL	458.656	0.490806	0.177698	-2.76203	0.00574439	0.220902
MVD	817.837	-0.439698	0.159445	2.75769	0.00582121	0.222974
SGK1	111.09	0.830885	0.301991	-2.75135	0.00593496	0.222974
GLTP	435.918	-0.500825	0.181945	2.75263	0.00591193	0.222974
TNFAIP8L1	232.207	-0.615124	0.223492	2.75233	0.00591728	0.222974
KRT8	2746.46	-0.349018	0.126637	2.75606	0.00585015	0.222974
DTX4	51.6406	1.19851	0.435511	-2.75197	0.00592384	0.222974
SEMA3A	246.045	0.596199	0.216699	-2.75128	0.00593631	0.222974
ECHDC1	788.803	-0.427227	0.154979	2.75667	0.00583935	0.222974
SMAGP	95.6078	-1.05302	0.383004	2.74938	0.00597086	0.223622
EVC	1059	0.452837	0.164791	-2.74795	0.00599701	0.223952
CCNE2	254.438	-0.586056	0.213385	2.74648	0.00602393	0.224309
CEACAM5	17.0175	2.74294	0.999186	-2.74518	0.00604784	0.224552
FAT1	1206.92	0.372472	0.136177	-2.7352	0.00623415	0.230806
FN1	34589.3	0.32263	0.118066	-2.73263	0.00628317	0.231957
FBXL3	1197.95	0.371892	0.13621	-2.7303	0.00632776	0.23262
TMEM178B	327.264	0.557207	0.204119	-2.72981	0.00633715	0.23262
FNIP2	353.984	0.514929	0.188733	-2.72834	0.0063654	0.232995
OSBPL11	389.673	0.50298	0.184461	-2.72675	0.00639607	0.233456
CTNNAL1	1067.44	-0.484584	0.178067	2.72136	0.00650142	0.236634
SPC24	578.182	-0.441179	0.162174	2.72041	0.00652015	0.236649
KPNA2	3165.37	-0.334372	0.123004	2.71838	0.00656018	0.237435
LPCAT1	2498.41	-0.395096	0.145493	2.71558	0.00661604	0.238741
SMG1	1292.65	0.372212	0.137109	-2.71472	0.00663324	0.238741
CAPG	1254.64	-0.499823	0.184339	2.71144	0.00669919	0.239117
PIGX	320.54	-0.640981	0.236319	2.71236	0.00668064	0.239117
PFDN2	661.325	-0.551044	0.203185	2.71204	0.00668709	0.239117
SMTN	480.574	-0.491851	0.181584	2.70867	0.00675543	0.24046
TP53INP1	345.136	0.599644	0.221535	-2.70677	0.0067941	0.241172
SSR1	1746.08	-0.362927	0.134441	2.69953	0.0069438	0.244969
ZKSCAN8	616.227	0.470977	0.17451	-2.69885	0.00695794	0.244969
CAMK1D	179.142	-0.684565	0.253599	2.6994	0.00694646	0.244969
SH3PXD2B	532.654	0.455189	0.168788	-2.69681	0.00700076	0.245141
COL6A2	3133.6	-0.334217	0.123893	2.69763	0.00698358	0.245141
DUSP1	545.85	-0.503914	0.187005	2.69466	0.00704611	0.246062
IL8	33.4083	-1.45263	0.53971	2.69151	0.00711292	0.247725
FXYD5	329.778	-0.532227	0.198159	2.68586	0.00723435	0.25013
ULK1	1067.05	0.38237	0.142337	-2.68637	0.00722331	0.25013
PDHX	507.71	-0.469725	0.174905	2.6856	0.00724005	0.25013
ARL6IP1	2017.69	-0.336179	0.125306	2.68287	0.00729935	0.251506
MFNG	54.4118	-1.13717	0.424083	2.68147	0.00732991	0.251888
LMNA	2420.16	-0.368534	0.137545	2.67938	0.00737589	0.252795
HIPK1	1054.07	0.381777	0.142724	-2.67493	0.00747445	0.255496
CIB1	1019.05	-0.37406	0.139901	2.67375	0.00750086	0.255722
SYTL3	157.904	-0.714701	0.267523	2.67155	0.00755029	0.25673
MGEA5	1488.65	0.370062	0.138595	-2.67009	0.007583	0.257165
BASP1	1305.18	-0.355055	0.133036	2.66886	0.00761083	0.257433
NFKBIZ	666.174	0.46219	0.173327	-2.66659	0.00766257	0.257834
MAD2L2	828.134	-0.417531	0.156542	2.66721	0.00764832	0.257834
MRTO4	751.599	-0.423754	0.158989	2.66531	0.00769173	0.258143
SPINT2	1389.16	-0.362405	0.136073	2.66332	0.00773736	0.258332
TET3	500.937	0.455512	0.171017	-2.66355	0.00773199	0.258332
MEGF6	194.022	-0.681186	0.255888	2.66204	0.00776678	0.258646
PTEN	589.901	0.433048	0.16297	-2.65723	0.00787863	0.26109
AGPAT2	914.354	-0.391179	0.147218	2.65714	0.0078806	0.26109
CALR	11155.5	-0.339774	0.127944	2.65564	0.00791581	0.261169
RMI2	458.759	-0.563235	0.212116	2.65532	0.00792339	0.261169
CYP2U1	157.722	-0.68621	0.258696	2.65257	0.00798808	0.261964
SNX8	694.561	-0.406069	0.153084	2.65259	0.00798764	0.261964
BANF1	1906.54	-0.331953	0.125314	2.64898	0.00807362	0.2641
AOAH	24.0974	1.70716	0.645261	-2.64569	0.00815246	0.266005
SHMT2	1496.67	-0.344273	0.130293	2.6423	0.00823462	0.268009
RAB39A	53.838	1.1235	0.425535	-2.6402	0.0082856	0.268317
FNDC3A	926.957	0.417497	0.158092	-2.64084	0.00827002	0.268317
SPAG16	207.26	-0.622227	0.2361	2.63544	0.00840295	0.271219
FAM84A	46.1923	1.2158	0.46143	-2.63486	0.00841721	0.271219
ACTB	33095.3	-0.284196	0.108055	2.6301	0.00853598	0.274362
FYCO1	587.112	0.421599	0.160479	-2.62713	0.00861074	0.276078
PRMT6	905.385	0.426427	0.16277	-2.61982	0.0087976	0.281371
CDC6	829.039	-0.388517	0.14839	2.61822	0.00883903	0.281998
LIPG	160.033	-0.721267	0.27593	2.61395	0.00895024	0.284715
VPS35	1787.61	-0.328959	0.125881	2.61326	0.00896827	0.284715
TSPYL2	600.027	0.43181	0.165506	-2.60904	0.00907979	0.287549
HAVCR1	1159.59	0.370301	0.142092	-2.60606	0.00915897	0.288642
STXBP5	288.026	0.545286	0.209212	-2.60637	0.00915068	0.288642
JMY	545.876	0.435431	0.167425	-2.60075	0.009302	0.292436
MCTS1	448.247	-0.46635	0.179376	2.59985	0.00932657	0.292497
RPA3	619.041	-0.412046	0.158634	2.59747	0.00939128	0.293813
CHD6	709.298	0.431771	0.166298	-2.59637	0.00942155	0.294048
MINK1	1141.31	0.363261	0.140365	-2.58798	0.00965402	0.300577
PSAP	11556.9	0.27716	0.107136	-2.587	0.00968164	0.300713
PRDX6	2320.61	-0.390959	0.151186	2.58596	0.00971093	0.300899
MED13L	768.574	0.400647	0.155022	-2.58446	0.00975318	0.301246
MARK1	301.215	0.546555	0.211522	-2.58391	0.00976874	0.301246
TET2	335.012	0.526935	0.204421	-2.57769	0.00994632	0.305433
RACGAP1	1010.27	-0.421606	0.163572	2.5775	0.00995182	0.305433
ZBTB41	310.455	-0.541747	0.210474	2.57394	0.0100547	0.30786
CCHCR1	775.899	-0.505255	0.196648	2.56934	0.0101893	0.311242
HNRNPA2B1	16591.4	-0.278394	0.108408	2.56803	0.0102279	0.311686
PKHD1	54.6763	1.11286	0.434531	-2.56106	0.0104352	0.316672
ACTN1	3531.69	-0.311719	0.121723	2.56089	0.0104406	0.316672
KIAA0947	960.897	0.36225	0.141602	-2.55823	0.0105205	0.317931
TNFRSF1A	1867.42	-0.363183	0.141986	2.55788	0.0105313	0.317931
CDK15	230.946	-0.600004	0.23472	2.55626	0.0105805	0.318673
PLEK2	145.191	-0.699929	0.274115	2.55341	0.0106674	0.319798
ANKRD52	1817.08	0.344514	0.1349	-2.55384	0.0106543	0.319798
FKBP2	765.986	-0.379362	0.148931	2.54724	0.0108579	0.323408
KDELR1	2522.13	-0.321836	0.126355	2.54708	0.0108629	0.323408
DST	1476.79	0.364965	0.143214	-2.5484	0.0108218	0.323408
TSPAN4	620.226	-0.44599	0.175156	2.54625	0.0108888	0.323436
LIFR	439.981	-0.462969	0.181973	2.54417	0.0109539	0.324622
C5orf24	1023.65	0.380505	0.14972	-2.54144	0.0110397	0.325721
DERL1	848.98	-0.444058	0.174731	2.54139	0.0110414	0.325721
PLOD1	2293.21	-0.313787	0.123557	2.53961	0.0110975	0.326632
CKS1B	995.597	-0.360259	0.142097	2.5353	0.0112352	0.328495
RPL22	2918.83	-0.301733	0.118993	2.53573	0.0112214	0.328495
HMGCS1	1646.62	-0.453607	0.178921	2.53524	0.0112371	0.328495
TRPM7	647.49	0.424471	0.16799	-2.52677	0.0115116	0.33576
GCNT3	184.082	0.618874	0.245064	-2.52536	0.011558	0.336354
MXRA5	503.436	0.524134	0.207861	-2.52156	0.0116835	0.336875
PDIA3	5610.64	-0.301878	0.119684	2.5223	0.0116591	0.336875
NIN	1241.28	0.44446	0.176203	-2.52243	0.0116547	0.336875
HMG20B	1689.1	-0.317393	0.125919	2.52062	0.0117148	0.336875
YWHAZ	8144.73	-0.370394	0.146976	2.52009	0.0117323	0.336875
WNK1	2452.08	0.320103	0.126835	-2.52379	0.0116098	0.336875
SMU1	956.307	-0.357729	0.142072	2.51794	0.0118042	0.338186
HSP90B1	9655.26	-0.324254	0.129005	2.5135	0.0119539	0.339078
TUBB	20786.1	-0.271216	0.107919	2.51313	0.0119665	0.339078
RAD54L2	728.831	0.38413	0.152792	-2.51407	0.0119346	0.339078
ATP11A	473.853	0.434896	0.172893	-2.51541	0.0118895	0.339078
RAD51	290.094	-0.56608	0.225183	2.51386	0.0119417	0.339078
ZBED6	129.2	0.75276	0.300357	-2.50622	0.0122029	0.339814
SETD1B	571.763	0.425246	0.169583	-2.5076	0.0121555	0.339814
AMPD2	1040.3	-0.356082	0.142075	2.5063	0.0122001	0.339814
RFX7	454.946	0.443275	0.176692	-2.50875	0.012116	0.339814
SF3A3	1303.48	-0.355905	0.141789	2.51009	0.01207	0.339814
ARID4B	1142.18	0.345862	0.137943	-2.50729	0.0121662	0.339814
HAPLN3	104.992	-0.790078	0.314975	2.50839	0.0121284	0.339814
HSPD1	6845.25	-0.278181	0.110948	2.50731	0.0121655	0.339814
TXLNA	1928.35	0.325495	0.129936	-2.50504	0.0122438	0.340221
EIF4G3	2208.79	0.322637	0.128993	-2.5012	0.0123772	0.343189
KMT2D	1337.36	0.352623	0.141221	-2.49695	0.0125267	0.345848
ATP6V1C2	2177.86	-0.317715	0.127226	2.49724	0.0125163	0.345848
INIP	351.993	-0.493484	0.197883	2.49381	0.012638	0.348177
SULT1C2	32.5931	1.35146	0.542453	-2.49139	0.0127245	0.349816
HMOX1	366.171	0.644889	0.259096	-2.48899	0.0128105	0.350688
RPS15A	363.751	-0.530879	0.213235	2.48964	0.0127873	0.350688
CENPA	378.134	-0.465526	0.1872	2.48679	0.0128903	0.352127
PLK1	1552.22	-0.336639	0.135429	2.48573	0.0129285	0.352425
NUDC	2087.97	-0.313648	0.126438	2.48065	0.0131142	0.356733
PTPRK	1459.47	0.320127	0.129271	-2.47639	0.0132717	0.357397
EIF5A	7511.37	-0.278695	0.112546	2.47627	0.0132763	0.357397
TPST2	610.056	-0.400944	0.161897	2.47653	0.0132665	0.357397
ZNF445	743.093	0.397804	0.160647	-2.47626	0.0132769	0.357397
TRABD2B	112.813	0.747018	0.301584	-2.47698	0.0132499	0.357397
PCSK1N	710.12	0.389889	0.158123	-2.46573	0.0136736	0.357806
LAMP2	2310.97	-0.302172	0.122548	2.46575	0.0136728	0.357806
EREG	349.944	-0.574944	0.23319	2.46556	0.0136797	0.357806
DBI	1701.81	-0.370897	0.149905	2.47422	0.0133528	0.357806
UBE2S	2860.02	-0.321523	0.130111	2.47114	0.0134681	0.357806
WFDC3	91.1493	-0.818023	0.331172	2.47009	0.013508	0.357806
CCDC64	44.9922	1.1785	0.476439	-2.47355	0.0133778	0.357806
ICAM1	319.147	-0.492157	0.199338	2.46895	0.0135509	0.357806
MRPL23	632.013	-0.389994	0.157755	2.47215	0.0134302	0.357806
WWTR1	1226.56	-0.350128	0.14182	2.46882	0.0135561	0.357806
CREB5	376.096	0.514449	0.208076	-2.47241	0.0134207	0.357806
GPC6	597.061	0.475435	0.192717	-2.46702	0.0136244	0.357806
MBOAT7	1651.15	-0.31905	0.129394	2.46574	0.0136732	0.357806
UBE2I	1392.85	-0.339638	0.137543	2.46932	0.013537	0.357806
FAM174B	97.5762	-0.803286	0.326158	2.46288	0.0137827	0.359772
FAM83D	501.891	-0.441477	0.179485	2.45968	0.013906	0.360801
FAM8A1	810.994	0.36435	0.148079	-2.46051	0.0138738	0.360801
KIF26B	81.2619	0.867474	0.352584	-2.46033	0.0138809	0.360801
RABGAP1	790.559	0.363998	0.148172	-2.45659	0.0140264	0.363197
RGL1	227.226	0.563688	0.229714	-2.45387	0.0141329	0.363254
CD63	3492.44	-0.296774	0.120865	2.45542	0.014072	0.363254
HOXA10	1191.1	-0.406146	0.16561	2.45242	0.01419	0.363254
LBX2	171.392	0.616212	0.251485	-2.45029	0.0142741	0.363254
EIF6	1140.06	-0.338755	0.138195	2.45129	0.0142345	0.363254
PLXNB1	435.215	0.457707	0.186477	-2.45449	0.0141085	0.363254
DOCK4	213.289	0.620257	0.253156	-2.4501	0.0142816	0.363254
PFKFB3	1562.23	0.349072	0.142354	-2.45215	0.0142007	0.363254
RPL36AL	1463.41	-0.32208	0.1313	2.453	0.0141669	0.363254
SESN2	970.496	0.347379	0.141927	-2.44759	0.0143813	0.364864
IRF5	54.1927	1.04306	0.426338	-2.44656	0.0144227	0.364864
PLEKHG4B	195.621	-0.606979	0.248112	2.44639	0.0144297	0.364864
NCOA7	474.827	0.427359	0.174966	-2.44252	0.0145852	0.366646
RANBP2	1750.07	0.3403	0.139311	-2.44273	0.0145766	0.366646
TBC1D31	468.272	-0.421355	0.172413	2.44387	0.0145306	0.366646
NF1	863.328	0.356963	0.146211	-2.44143	0.0146292	0.367037
C7orf41	390.552	0.4786	0.196124	-2.44029	0.0146754	0.367362
ZBTB21	307.822	0.509193	0.208747	-2.43928	0.0147166	0.367362
FEM1B	1342.58	0.323485	0.13263	-2.43901	0.0147275	0.367362
FAM105A	425.784	0.455316	0.186763	-2.43794	0.0147712	0.367743
VPS13A	594.337	0.391787	0.160835	-2.43595	0.0148526	0.369059
NEDD8	321.806	-0.497867	0.204604	2.43332	0.014961	0.371038
MGLL	1335.41	-0.399614	0.164627	2.42739	0.0152081	0.375305
PLIN2	707.536	-0.368767	0.151938	2.4271	0.0152202	0.375305
KIAA2026	223.857	0.547878	0.22567	-2.42779	0.0151913	0.375305
MTOR	1254.52	0.323893	0.133761	-2.42143	0.0154594	0.379083
COX6A1	95.5791	-0.819471	0.33843	2.42139	0.0154614	0.379083
OLFML2A	586.441	-0.393911	0.162655	2.42176	0.0154454	0.379083
HSPB8	203.641	0.57396	0.237262	-2.4191	0.0155591	0.38023
PHIP	934.181	0.344242	0.142313	-2.41891	0.015567	0.38023
EEA1	534.737	0.411176	0.170129	-2.41685	0.0156555	0.381668
LGALSL	193.479	0.584335	0.241949	-2.41512	0.0157301	0.382412
CASD1	245.298	0.544719	0.225578	-2.41477	0.0157452	0.382412
AC007390.5	731.103	-0.379346	0.157155	2.41383	0.0157858	0.38268
TOP2A	4745.01	-0.27257	0.113128	2.40939	0.0159794	0.385205
DYNLL1	2308.33	-0.295068	0.122452	2.40967	0.0159669	0.385205
TMBIM1	507.853	-0.459518	0.190717	2.40943	0.0159775	0.385205
CDC25B	1101.98	-0.376897	0.156546	2.40757	0.0160589	0.3864
ITPR3	1429.41	-0.312077	0.129679	2.40653	0.0161049	0.386488
DOCK3	250.331	0.52834	0.219581	-2.40613	0.0161224	0.386488
CERK	1230.07	0.338352	0.140766	-2.40365	0.0162323	0.388402
SRCAP	2349.79	0.295773	0.123202	-2.40072	0.016363	0.390807
CTSC	1021.52	0.404565	0.168854	-2.39594	0.0165776	0.395202
C20orf24	188.072	-0.576522	0.240924	2.39297	0.0167128	0.39769
RNF44	562.658	0.408836	0.170965	-2.39135	0.0167867	0.398714
SMCR8	234.547	0.5481	0.229286	-2.39046	0.0168271	0.398941
RALGAPA1	361.827	0.500116	0.209331	-2.38912	0.0168889	0.399673
GOT1	608.024	-0.379622	0.159162	2.38513	0.0170732	0.403297
DTYMK	983.712	-0.358012	0.150175	2.38397	0.0171272	0.403833
LMTK2	667.99	0.39381	0.165513	-2.37933	0.017344	0.406838
MCAM	442.996	-0.42212	0.177419	2.37922	0.0173491	0.406838
FAU	3485.04	-0.275364	0.115715	2.37968	0.0173278	0.406838
AP3B2	43.7342	1.40331	0.59135	-2.37306	0.0176413	0.409785
GLIPR2	304.645	-0.565125	0.238411	2.37039	0.0177696	0.409785
FAM105B	533.145	-0.413391	0.174315	2.37151	0.0177156	0.409785
HECTD4	743.369	0.390895	0.16485	-2.37121	0.0177298	0.409785
AC087645.1	1680.03	-0.320923	0.135335	2.37132	0.0177248	0.409785
MYCBP	178.862	-0.580932	0.244848	2.37262	0.0176623	0.409785
2022-09-10	822.583	-0.365799	0.15401	2.37517	0.0175411	0.409785
ALAD	463.714	0.420832	0.177572	-2.36992	0.0177919	0.409785
EDF1	1916.51	-0.299145	0.126019	2.37381	0.0176056	0.409785
ARHGEF11	670.081	0.378568	0.159517	-2.37321	0.0176343	0.409785
AFF4	1587.4	0.309828	0.131081	-2.36364	0.0180966	0.412893
MN1	220.181	0.599176	0.253207	-2.36635	0.0179646	0.412893
DSC3	1419.94	0.349594	0.147898	-2.36375	0.0180908	0.412893
LY6E	1465.92	-0.337675	0.142747	2.36555	0.0180032	0.412893
RANBP1	3202.18	-0.27656	0.117028	2.36319	0.0181186	0.412893
PET100	343.752	-0.468897	0.198316	2.36439	0.0180596	0.412893
CRK	1904.82	0.296151	0.125407	-2.36153	0.0181998	0.413286
AKAP12	1567.12	0.348331	0.147474	-2.36197	0.0181779	0.413286
IFI6	510.929	-0.509913	0.216052	2.36014	0.0182682	0.414112
GABARAPL1	1165.37	0.37792	0.160172	-2.35947	0.0183012	0.414132
PFKL	2235.41	-0.325598	0.138109	2.35755	0.0183962	0.415068
NFE2L3	382.145	-0.457405	0.194111	2.3564	0.0184528	0.415068
CLGN	280.102	0.546698	0.232041	-2.35604	0.018471	0.415068
DEPDC1	1227.45	-0.339653	0.144124	2.35668	0.0184393	0.415068
UBE2C	1096.69	-0.340934	0.144831	2.35401	0.0185719	0.416611
TRAK2	690.599	0.372973	0.158571	-2.35209	0.0186684	0.417326
TACC1	940.49	0.365627	0.155414	-2.35259	0.0186429	0.417326
MPP6	572.062	0.411125	0.174865	-2.3511	0.0187179	0.41771
COX8A	248.779	-0.514931	0.219119	2.35	0.0187732	0.418221
ANXA13	26.6599	1.42176	0.605894	-2.34654	0.0189485	0.418876
TMEM145	43.3149	1.22449	0.5219	-2.34622	0.0189647	0.418876
RNF38	551.827	0.444187	0.189252	-2.34707	0.0189218	0.418876
KIF22	1322.46	-0.332962	0.141819	2.34779	0.018885	0.418876
KIAA0101	483.268	-0.437387	0.186248	2.34841	0.0188538	0.418876
CKAP4	2082.25	-0.318168	0.135693	2.34476	0.0190394	0.419362
IDI1	952.23	-0.346589	0.147881	2.3437	0.0190936	0.419362
BIRC6	947.067	0.384816	0.164223	-2.34325	0.0191165	0.419362
AHNAK	5279.85	0.35248	0.150399	-2.34364	0.0190967	0.419362
ERCC6L	417.207	-0.41886	0.179088	2.33886	0.0193428	0.420047
IFIT5	173.735	-0.586685	0.250821	2.33906	0.0193325	0.420047
CCNB1	1594.34	-0.305746	0.130706	2.33919	0.0193254	0.420047
DTX1	42.6019	-1.10723	0.473317	2.33929	0.0193203	0.420047
CYP51A1	1424.15	-0.305294	0.130395	2.3413	0.0192167	0.420047
RORA	139.845	0.885264	0.378356	-2.33976	0.0192959	0.420047
TIMP1	1384.7	-0.316116	0.135256	2.33717	0.0194302	0.420531
ASF1B	1175.08	-0.350414	0.149918	2.33736	0.0194203	0.420531
CCT8	2723.91	-0.276614	0.11839	2.33646	0.0194671	0.420625
PTGIS	67.8391	-0.964318	0.412977	2.33504	0.0195414	0.421526
PCDH9	298.611	0.494924	0.212258	-2.33171	0.0197158	0.424579
SNX30	540.005	0.409425	0.17576	-2.32945	0.0198354	0.425736
PSG5	26.3184	1.48852	0.638858	-2.32997	0.0198076	0.425736
C14orf1	538.806	-0.473243	0.203265	2.32821	0.0199009	0.426433
SMAD9	298.788	0.46933	0.201641	-2.32755	0.0199359	0.426476
TERT	17.1572	-1.82222	0.783334	2.32624	0.0200057	0.427263
PLEKHA2	550.757	-0.415963	0.178939	2.32461	0.0200928	0.428415
PRICKLE3	286.501	-0.48356	0.208172	2.32288	0.0201853	0.428579
C10orf118	403.097	0.445425	0.191736	-2.32311	0.020173	0.428579
ELMSAN1	724.553	-0.397377	0.171091	2.32261	0.0202001	0.428579
ID1	666.576	0.361528	0.155739	-2.32138	0.0202666	0.429286
RPL38	1810.82	-0.314283	0.135424	2.32074	0.0203009	0.42931
ZNF778	101.571	0.737797	0.318092	-2.31945	0.0203708	0.430083
SLC5A3	425.501	-0.417557	0.180087	2.31864	0.0204147	0.430308
SSH1	624.534	0.370774	0.16	-2.31734	0.0204851	0.430388
NFKB2	403	-0.447292	0.192991	2.31768	0.0204665	0.430388
SPP1	13709.3	0.247866	0.106993	-2.31667	0.020522	0.430462
PTDSS1	925.406	-0.361763	0.156334	2.31405	0.0206652	0.431366
DHX15	1786.01	-0.326868	0.141246	2.31418	0.0206576	0.431366
ADAMTS9	337.728	0.471493	0.2037	-2.31465	0.0206324	0.431366
GAS6	463.182	-0.43939	0.189943	2.31327	0.0207076	0.431553
TTLL3	101.818	0.727982	0.314942	-2.31148	0.0208065	0.432916
PTMS	3129.17	-0.290902	0.12592	2.3102	0.0208769	0.433682
SYNE2	768.313	0.372533	0.161361	-2.30869	0.0209605	0.434024
HECTD2	145.756	0.648908	0.281068	-2.30872	0.0209589	0.434024
MYSM1	459.672	0.416052	0.180536	-2.30454	0.0211924	0.436739
MYH9	10887.4	-0.253218	0.109878	2.30453	0.021193	0.436739
CDKN2C	1250.29	-0.351582	0.152493	2.30556	0.0211351	0.436739
GSTO1	610.14	-0.405345	0.176002	2.30307	0.0212751	0.437733
C15orf48	60.3268	-0.930222	0.404069	2.30213	0.0213276	0.438114
ZBED3	164.589	0.587287	0.255264	-2.3007	0.0214083	0.438478
NKD2	114.155	-0.734415	0.319225	2.30062	0.0214132	0.438478
FDFT1	1569.14	-0.295265	0.128483	2.29809	0.0215568	0.440124
SRGAP1	273.989	0.531149	0.231135	-2.298	0.0215617	0.440124
SALL3	51.7823	0.990807	0.431553	-2.29591	0.0216812	0.440634
TECR	1565.55	-0.295625	0.128753	2.29607	0.0216719	0.440634
TPR	3643.95	0.264636	0.115271	-2.29577	0.021689	0.440634
ACTG1	26019.3	-0.260219	0.113377	2.29517	0.0217232	0.440637
SARDH	170.977	-0.682046	0.297369	2.29361	0.0218131	0.441768
GPCPD1	226.653	0.525591	0.229385	-2.29131	0.0219457	0.442685
ITGB1	8554.1	-0.251178	0.109635	2.29104	0.0219613	0.442685
BCL9	648.275	0.396653	0.173111	-2.29132	0.021945	0.442685
FAM63B	479.828	0.436631	0.190803	-2.28839	0.022115	0.44509
S100A10	1885.36	-0.30614	0.133878	2.2867	0.0222131	0.445994
TTN	208.617	0.559867	0.244865	-2.28643	0.022229	0.445994
NHP2	1463.89	-0.327084	0.143118	2.28541	0.022289	0.446097
IFI16	313.074	-0.458699	0.200729	2.28517	0.0223031	0.446097
MYRF	598.703	-0.379439	0.166113	2.28422	0.0223585	0.446514
SDHA	2781	-0.275918	0.121001	2.2803	0.0225898	0.447673
FOXL1	61.415	-0.98637	0.432164	2.2824	0.0224659	0.447673
DLGAP5	1318.43	-0.308273	0.135179	2.28049	0.0225786	0.447673
SLFN5	171.526	0.588234	0.257912	-2.28076	0.0225628	0.447673
OXR1	506.876	0.383911	0.168331	-2.28069	0.0225671	0.447673
SPATA13	119.597	0.72993	0.320256	-2.27921	0.0226546	0.448269
GDAP1	261.427	0.537819	0.236255	-2.27643	0.0228203	0.450764
ADIPOR1	1390.88	-0.296628	0.130333	2.27593	0.0228504	0.450764
KIF5A	117.235	0.689009	0.3029	-2.27471	0.0229235	0.45093
MAP3K12	243.741	0.521054	0.229073	-2.27462	0.0229287	0.45093
ELP4	236.672	-0.629197	0.276816	2.27298	0.0230272	0.452181
AVL9	604.572	-0.43512	0.191723	2.26952	0.0232368	0.455603
TADA3	1524.08	-0.29656	0.130714	2.26877	0.0232825	0.455808
CA9	35.8957	-1.18097	0.521527	2.26445	0.0235464	0.457279
MT1E	654.994	-0.377445	0.166745	2.26361	0.023598	0.457279
APH1A	2132.72	-0.371945	0.164263	2.26433	0.0235537	0.457279
TMEM198	201.889	0.539	0.237764	-2.26695	0.0233932	0.457279
BCL3	319.376	-0.525937	0.232387	2.2632	0.0236235	0.457279
SKA2	929.724	-0.323576	0.142909	2.26421	0.0235613	0.457279
PURB	906.025	0.324159	0.143248	-2.26292	0.0236408	0.457279
MLKL	44.3331	-1.04621	0.461859	2.26521	0.0234996	0.457279
EXD2	435.101	-0.414206	0.183236	2.26051	0.0237896	0.459471
PLIN3	1507.43	-0.349724	0.154929	2.25731	0.0239885	0.462242
HCN3	194.729	0.543921	0.240998	-2.25695	0.0240111	0.462242
CAP1	3213.58	-0.278499	0.123453	2.25591	0.0240762	0.462242
NKTR	824.246	0.360541	0.159789	-2.25635	0.0240487	0.462242
POU5F1	59.2602	-0.949179	0.421636	2.25118	0.0243742	0.467269
CHRAC1	369.377	-0.45189	0.200829	2.25013	0.0244409	0.467853
FLOT1	2864.33	-0.276279	0.122895	2.24809	0.0245702	0.469326
USP34	1161.99	0.32267	0.143551	-2.24778	0.0245905	0.469326
CMAS	763.031	-0.380513	0.169411	2.2461	0.0246976	0.470093
ATP5J2	349.479	-0.42962	0.191282	2.24601	0.0247035	0.470093
LASP1	2375.54	-0.273501	0.121865	2.24429	0.0248139	0.470808
TNNT1	528.7	-0.411703	0.18341	2.24472	0.0247862	0.470808
SLC39A6	1579.71	0.331239	0.14776	-2.24174	0.0249785	0.472619
DMXL1	512.817	0.3808	0.169873	-2.24167	0.0249825	0.472619
TGOLN2	2792.92	-0.26659	0.118985	2.24054	0.0250557	0.472728
PIKFYVE	711.213	0.349101	0.155817	-2.24045	0.0250614	0.472728
ZMYND11	662.525	0.35873	0.160357	-2.23706	0.0252823	0.474125
STXBP5L	36.1676	1.16917	0.522627	-2.23711	0.025279	0.474125
CCNL2	1007.38	0.331159	0.148026	-2.23718	0.0252749	0.474125
GDPGP1	572.212	-0.406643	0.181696	2.23805	0.025218	0.474125
ZNF354B	119.574	0.677221	0.302832	-2.23629	0.0253328	0.474225
EPDR1	1242.28	-0.388053	0.173559	2.23586	0.025361	0.474225
TVP23B	316.526	-0.462047	0.206715	2.23518	0.0254054	0.474369
HNRNPA3	7129.2	-0.248936	0.11143	2.23402	0.0254821	0.475114
PIK3R1	391.456	0.427108	0.191558	-2.22965	0.0257705	0.479799
KIAA2018	248.326	0.482322	0.216427	-2.22857	0.0258427	0.48045
PDGFB	359.325	-0.425602	0.191268	2.22517	0.0260702	0.482129
APRT	977.128	-0.313594	0.140896	2.22572	0.0260332	0.482129
RTN4RL2	328.243	-0.461516	0.207476	2.22443	0.0261195	0.482129
IER3	802.247	-0.327298	0.147095	2.22507	0.0260763	0.482129
EIF3B	2866.79	-0.263912	0.118628	2.2247	0.0261017	0.482129
STMN3	567.723	0.482257	0.216889	-2.22352	0.0261805	0.482566
SGCE	541.185	-0.372929	0.167824	2.22214	0.0262738	0.48299
MYLK	1827.93	0.378005	0.170137	-2.22177	0.026299	0.48299
MPP1	449.596	-0.519929	0.234042	2.22152	0.0263157	0.48299
MDH1	1775.24	-0.296815	0.133685	2.22026	0.0264013	0.483316
FKBP14	553.393	-0.373962	0.168481	2.2196	0.0264457	0.483316
CBX7	142.125	0.602161	0.27124	-2.22003	0.0264166	0.483316
BMP4	293.48	0.459249	0.206993	-2.21866	0.0265096	0.483327
PACSIN3	252.907	-0.486195	0.219155	2.2185	0.0265211	0.483327
LAMC2	360.218	-0.43328	0.195659	2.21447	0.0267967	0.487663
AHSA1	1481.86	-0.288709	0.13046	2.21301	0.0268972	0.488117
ATAD2	1284.52	-0.297546	0.134451	2.21303	0.0268952	0.488117
ZNF397	343.138	0.425302	0.193019	-2.20342	0.0275653	0.488211
PDLIM1	1980.75	-0.313717	0.142223	2.20581	0.0273971	0.488211
PCDH20	127.05	0.773789	0.350663	-2.20664	0.027339	0.488211
EPC2	414.457	0.431735	0.195456	-2.20886	0.027184	0.488211
WSB1	647.673	0.358591	0.162663	-2.20449	0.0274896	0.488211
RBCK1	1194.06	-0.327407	0.148441	2.20563	0.0274096	0.488211
EIF2B2	408.752	-0.417103	0.18867	2.21076	0.0270524	0.488211
B4GALT1	1615.02	-0.327589	0.148631	2.20404	0.0275213	0.488211
COX16	539.077	-0.425791	0.192756	2.20896	0.0271775	0.488211
TNKS	608.335	0.361581	0.164015	-2.20456	0.0274848	0.488211
DOCK9	273.072	0.539997	0.244643	-2.20728	0.0272942	0.488211
SLC39A14	975.911	-0.320911	0.145261	2.2092	0.0271604	0.488211
CHPF2	1678.17	0.338032	0.1531	-2.20792	0.0272497	0.488211
LSS	1298.97	-0.327035	0.148438	2.20317	0.0275826	0.488211
FAM64A	452.174	-0.430915	0.195194	2.20762	0.0272708	0.488211
MICAL1	345.159	0.443073	0.201103	-2.20321	0.0275801	0.488211
LRRFIP1	1220.65	-0.33302	0.15079	2.2085	0.0272096	0.488211
TAPBP	1541.5	-0.301915	0.136993	2.20388	0.0275327	0.488211
C1QTNF1	163.106	-0.580372	0.263643	2.20136	0.0277108	0.488473
DCK	448.095	-0.45487	0.206595	2.20175	0.0276833	0.488473
RELB	65.7782	-0.864635	0.392653	2.20203	0.0276631	0.488473
TSPAN2	333.497	-0.439385	0.199737	2.19981	0.02782	0.489731
ZIC5	383.62	0.425597	0.193674	-2.19749	0.0279853	0.49197
SSBP1	1534.94	-0.290794	0.132397	2.19638	0.0280645	0.492692
TRPM8	38.3036	-1.10288	0.502457	2.19498	0.0281649	0.493783
AHNAK2	437.786	0.398347	0.181637	-2.1931	0.0283005	0.495489
PTPRG	777.911	0.350327	0.159861	-2.19145	0.0284195	0.495558
ELOVL1	707.867	-0.401396	0.183143	2.19171	0.0284006	0.495558
RAB8B	353.644	-0.417698	0.190588	2.19163	0.0284065	0.495558
PCNA	2825.17	-0.276617	0.12649	2.18687	0.0287519	0.497057
RBM8A	2555.25	-0.265168	0.121254	2.18688	0.0287514	0.497057
IRX3	248.674	-0.473885	0.216763	2.18619	0.0288016	0.497057
WNT7B	188.31	-0.552001	0.252756	2.18393	0.0289671	0.497057
CACYBP	1662.4	-0.279348	0.127905	2.18402	0.0289609	0.497057
PARK2	31.1065	1.20493	0.551441	-2.18506	0.0288841	0.497057
TMOD2	172.897	0.548485	0.250967	-2.18549	0.0288531	0.497057
ALDOA	9442.08	-0.255318	0.116777	2.18639	0.0287874	0.497057
TPX2	2151.14	-0.287812	0.131463	2.18929	0.0285755	0.497057
MYO9A	683.582	0.373003	0.170767	-2.18428	0.0289418	0.497057
TNRC6A	910.544	0.331848	0.151703	-2.18749	0.0287069	0.497057
POU4F1	906.142	0.319381	0.146117	-2.18578	0.0288315	0.497057
CYBA	2398.22	-0.292817	0.134155	2.18268	0.0290595	0.497981
OAZ2	1108.53	-0.367846	0.168619	2.18153	0.0291445	0.498776
HECA	702.779	0.358848	0.164823	-2.17717	0.0294681	0.503647
LEPRE1	1385.71	-0.287555	0.132167	2.17569	0.0295783	0.504376
SHFM1	1145.79	-0.308244	0.141686	2.17555	0.0295888	0.504376
HOGA1	138.696	0.613416	0.282393	-2.17221	0.0298398	0.505985
C17orf72	22.2689	-1.4692	0.676304	2.1724	0.0298254	0.505985
KIAA1984	220.173	-0.543017	0.249916	2.1728	0.0297957	0.505985
EBF3	124.72	0.627269	0.288617	-2.17336	0.0297531	0.505985
CCNT1	712.532	0.335123	0.15442	-2.1702	0.0299919	0.507898
CAMK2N2	79.4642	0.811616	0.374131	-2.16934	0.0300571	0.508335
HOXA9	540.556	0.355595	0.164091	-2.16706	0.0302303	0.509929
C5orf51	583.542	0.397564	0.183443	-2.16724	0.0302165	0.509929
PHF20	746.888	0.333526	0.154134	-2.16387	0.030474	0.51337
JUNB	1272.5	-0.376137	0.173961	2.16219	0.0306033	0.514877
STXBP1	541.294	-0.377589	0.17496	2.15815	0.0309164	0.51678
UBASH3B	691.861	-0.388288	0.179799	2.15957	0.0308062	0.51678
COL7A1	1952.02	-0.380378	0.176169	2.15917	0.030837	0.51678
ORAOV1	228.268	-0.501904	0.232432	2.15936	0.0308226	0.51678
ESPN	31.6453	1.35115	0.62605	-2.15821	0.0309118	0.51678
TOMM5	253.937	-0.463319	0.2149	2.15598	0.0310856	0.517057
LYN	358.914	-0.48215	0.223506	2.15722	0.0309886	0.517057
HARBI1	173.893	0.537733	0.249426	-2.15588	0.0310931	0.517057
SLX4IP	20.1831	1.49102	0.691523	-2.15613	0.0310732	0.517057
NBPF1	667.926	0.355658	0.165302	-2.15156	0.0314321	0.520998
ECT2	1204.71	-0.317071	0.147375	2.15146	0.0314399	0.520998
C19orf12	390.472	0.42965	0.199715	-2.15132	0.031451	0.520998
TFAP2A	548.592	0.359948	0.16738	-2.15048	0.0315172	0.521066
FRMD4A	348.285	-0.408852	0.190142	2.15025	0.0315358	0.521066
NDRG4	340.667	0.468661	0.218017	-2.14965	0.0315829	0.521178
ZNF521	164.505	0.572842	0.266805	-2.14705	0.0317896	0.523915
MANEAL	633.281	0.34459	0.160533	-2.14654	0.0318299	0.523915
ANKFY1	1008.56	0.30683	0.143019	-2.14538	0.0319228	0.524111
FAM156B	34.1328	1.13744	0.530184	-2.14538	0.0319227	0.524111
FAH	372.877	-0.431446	0.201254	2.14379	0.03205	0.524783
ARHGAP18	409.721	-0.41433	0.19331	2.14334	0.0320856	0.524783
PRADC1	236.083	-0.488434	0.227862	2.14355	0.0320689	0.524783
PPM1B	944.812	0.307015	0.143362	-2.14153	0.0322315	0.526165
DENND4B	772.267	0.322149	0.150447	-2.14128	0.0322516	0.526165
PNMAL1	520.728	-0.360127	0.168275	2.14012	0.0323455	0.527031
PPIL1	520.651	-0.382681	0.178969	2.13825	0.0324963	0.528156
SEMA5A	843.629	-0.376636	0.176107	2.13867	0.0324622	0.528156
ENO3	5089.16	-0.258562	0.121056	2.13588	0.0326895	0.529881
TRIOBP	1519.11	-0.333727	0.156281	2.13544	0.0327254	0.529881
C9orf172	126.382	-0.611687	0.286424	2.1356	0.0327121	0.529881
AJAP1	20.1	1.48046	0.693824	-2.13376	0.0328621	0.53018
PLAGL1	1218.06	0.291264	0.136453	-2.13454	0.0327988	0.53018
TTC3	2671.99	0.270922	0.126972	-2.1337	0.032867	0.53018
PPP1R9A	209.202	0.512661	0.240473	-2.13188	0.0330166	0.530606
SLC25A40	273.043	-0.441966	0.20726	2.13242	0.0329723	0.530606
NLE1	312.357	-0.426462	0.200087	2.13138	0.0330576	0.530606
BACE1	584.457	-0.380704	0.178565	2.13202	0.0330054	0.530606
CTNNA1	4366.67	-0.245301	0.115124	2.13076	0.033109	0.53077
RPRM	19.7458	1.5638	0.734299	-2.12966	0.0332	0.531059
CCNB2	752.614	-0.354933	0.166671	2.12954	0.0332092	0.531059
HIC1	43.9324	1.02329	0.480684	-2.12883	0.0332686	0.531352
CNDP2	1961.66	-0.2798	0.131539	2.12713	0.033409	0.532279
MNS1	121.385	-0.619866	0.291378	2.12736	0.0333904	0.532279
SLC18A2	109.295	-0.65605	0.308516	2.12647	0.0334639	0.532496
TUBB6	1878.75	-0.271762	0.127858	2.1255	0.033545	0.53313
LEPROT	715.804	0.32717	0.1541	-2.1231	0.0337451	0.534861
PPIB	3966.4	-0.273998	0.129079	2.12271	0.0337781	0.534861
COTL1	1020.79	-0.313116	0.147443	2.12364	0.0337004	0.534861
MYADM	781.94	-0.373387	0.176141	2.11981	0.0340217	0.537426
NMI	127.255	-0.625404	0.29503	2.1198	0.0340233	0.537426
TNFAIP6	35.6785	-1.12826	0.532464	2.11893	0.0340962	0.53792
NDST1	2452.1	-0.293091	0.138463	2.11675	0.0342814	0.539043
SEC14L6	405.224	-0.380545	0.179789	2.11662	0.0342925	0.539043
E2F8	200.021	-0.512299	0.241986	2.11706	0.0342545	0.539043
CPVL	370.13	0.435123	0.205702	-2.11531	0.0344036	0.540036
BTBD7	804.797	0.314219	0.148575	-2.11489	0.0344393	0.540036
EMC2	398.372	-0.387935	0.183516	2.11391	0.0345233	0.540198
BSDC1	1230.74	0.28508	0.134867	-2.11379	0.0345332	0.540198
MDM4	303.035	0.421963	0.199942	-2.11043	0.0348215	0.543392
PRKCSH	4463.55	-0.237514	0.11253	2.11067	0.0348007	0.543392
NF2	1346.88	0.27726	0.131408	-2.10992	0.0348654	0.54342
CHST14	525.311	-0.349717	0.165825	2.10895	0.0349489	0.544066
SUB1	2114.58	-0.273251	0.129657	2.10749	0.0350751	0.545374
RUNX2	431.535	-0.472664	0.224505	2.10536	0.0352596	0.547584
ZFP36L2	683.266	0.359465	0.170818	-2.10437	0.035346	0.548266
TMEM86A	98.4093	0.705679	0.335717	-2.10201	0.0355525	0.550809
SCG5	84.3803	-0.736084	0.350307	2.10125	0.0356187	0.551173
FAM135A	283.253	0.445083	0.211912	-2.10032	0.0357006	0.551482
ZNF302	278.958	0.455917	0.217188	-2.09918	0.035801	0.551482
VPS13D	555.159	0.344389	0.164142	-2.09812	0.0358948	0.551482
VPS36	484.31	0.37132	0.176946	-2.09849	0.0358617	0.551482
AMOTL1	1023.76	0.300877	0.143385	-2.09839	0.0358707	0.551482
NID1	2529.47	0.31291	0.149018	-2.09981	0.0357454	0.551482
MAP3K2	643.04	0.332757	0.158704	-2.09671	0.036019	0.552733
SLITRK5	460.287	0.361422	0.172513	-2.09504	0.0361671	0.554348
GPLD1	27.3848	1.24746	0.595932	-2.09329	0.0363229	0.554762
EP300	1171.48	0.29422	0.140497	-2.09414	0.0362476	0.554762
FTSJ1	444.346	-0.373276	0.178316	2.09333	0.0363193	0.554762
GJB1	19.8313	1.4729	0.70433	-2.0912	0.0365098	0.555346
PSG9	16.5971	1.68894	0.807459	-2.09167	0.0364679	0.555346
WDR44	503.037	0.357726	0.171083	-2.09094	0.0365331	0.555346
PSMA2	1931.68	-0.261509	0.125011	2.09188	0.0364491	0.555346
PPIA	13886.7	-0.22216	0.1063	2.08992	0.0366247	0.556084
NEK1	419.283	0.37701	0.180476	-2.08898	0.0367098	0.556723
ZSCAN31	80.131	0.80087	0.383951	-2.08586	0.036991	0.556855
SETX	865.187	0.314883	0.152211	-2.06873	0.0385717	0.556855
RRAGD	267.168	0.454164	0.218377	-2.07972	0.0375512	0.556855
SCARB1	704.651	-0.355293	0.171556	2.071	0.0383584	0.556855
GCC2	847.028	0.353644	0.170735	-2.0713	0.0383311	0.556855
RAB3GAP2	934.658	0.297534	0.14279	-2.08372	0.0371859	0.556855
CCDC71L	556.038	0.345071	0.166463	-2.07297	0.0381755	0.556855
GAR1	400.257	-0.383519	0.184392	2.07992	0.0375333	0.556855
UCHL5	943.407	-0.31306	0.151055	2.07249	0.03822	0.556855
BHLHE41	621.627	-0.336704	0.161717	2.08206	0.0373371	0.556855
POLR2G	732.113	-0.315729	0.152539	2.06982	0.0384693	0.556855
FZD6	1172.24	-0.289069	0.139599	2.07071	0.038386	0.556855
ALCAM	2489.03	-0.275767	0.132077	2.08792	0.036805	0.556855
TRIP13	782.137	-0.324576	0.15656	2.07317	0.0381561	0.556855
KAAG1	258.379	-0.443222	0.213591	2.0751	0.0379776	0.556855
CORO1C	1836.31	-0.262035	0.126568	2.07031	0.0384233	0.556855
AGL	772.276	0.317296	0.152179	-2.08501	0.037068	0.556855
ASB13	334.996	0.410061	0.196728	-2.08441	0.0371232	0.556855
TBC1D12	235.396	0.458725	0.219925	-2.08583	0.0369943	0.556855
CDC42EP1	758.094	-0.314434	0.151546	2.07484	0.0380017	0.556855
DRAP1	1498.32	-0.278375	0.13353	2.08473	0.0370934	0.556855
LYAR	430.773	-0.37829	0.182238	2.0758	0.0379124	0.556855
KIAA1211	197.877	0.534452	0.256908	-2.08032	0.0374959	0.556855
SPOCK3	41.9307	1.0144	0.488904	-2.07484	0.038001	0.556855
KLF12	612.761	0.377014	0.182228	-2.06892	0.0385539	0.556855
CDK5R1	117.012	0.639386	0.308539	-2.0723	0.0382372	0.556855
CCNJ	348.314	0.410006	0.19752	-2.07577	0.0379154	0.556855
RAF1	1440.54	-0.360836	0.174282	2.07041	0.0384137	0.556855
TMEM51	338.399	-0.406287	0.194591	2.0879	0.0368068	0.556855
ZNF292	460.203	0.368338	0.177231	-2.07829	0.0376823	0.556855
EFCAB14	1045.23	0.292773	0.14134	-2.07141	0.0383205	0.556855
ITGB1BP1	757.358	-0.326201	0.157482	2.07135	0.0383257	0.556855
ROBO2	154.1	0.542632	0.260769	-2.08089	0.0374439	0.556855
ARPC2	2880.59	-0.276113	0.132946	2.07688	0.0378122	0.556855
GGCX	935.033	-0.298455	0.143453	2.08051	0.0374784	0.556855
MCM10	561.444	-0.338497	0.163101	2.07538	0.0379515	0.556855
SLC40A1	89.7767	0.747445	0.360462	-2.07357	0.038119	0.556855
CD47	633.88	-0.331604	0.158939	2.08635	0.0369468	0.556855
BRD2	3990.66	-0.240421	0.115649	2.07888	0.0376284	0.556855
ELOVL5	1501.81	-0.382253	0.184346	2.07356	0.03812	0.556855
RHBDF2	330.501	-0.431189	0.207219	2.08083	0.0374491	0.556855
DPAGT1	406.972	-0.379375	0.183237	2.07041	0.0384139	0.556855
GAN	284.164	0.424231	0.205037	-2.06905	0.0385414	0.556855
UBR4	1275.77	0.285781	0.138336	-2.06584	0.0388433	0.558039
AC040977.1	1511.99	-0.269099	0.130308	2.06511	0.0389129	0.558039
EIF4G2	10598.4	0.223866	0.108326	-2.0666	0.0387722	0.558039
KLHL18	409.723	0.371321	0.179759	-2.06566	0.0388603	0.558039
TMEM255A	154.46	0.54765	0.265186	-2.06516	0.0389083	0.558039
ADAMTS17	41.0529	1.0135	0.490261	-2.06726	0.0387099	0.558039
GFRA1	671.2	-0.383358	0.185734	2.06402	0.0390163	0.558283
INO80D	199.984	0.487137	0.235975	-2.06436	0.0389835	0.558283
TUBGCP6	591.175	0.340043	0.165014	-2.06069	0.0393325	0.562025
TNFSF12	23.7996	1.29719	0.629594	-2.06035	0.0393648	0.562025
LRRC8A	747.212	0.326687	0.158764	-2.0577	0.0396194	0.562552
LPAR1	227.614	-0.466943	0.22687	2.05819	0.0395718	0.562552
ACADSB	417.589	0.376016	0.182629	-2.05891	0.039503	0.562552
ATP5E	1714.84	-0.270797	0.131575	2.05812	0.0395786	0.562552
GCN1L1	1830.65	0.256734	0.124734	-2.05825	0.0395663	0.562552
BTBD19	30.3945	1.18943	0.578222	-2.05705	0.0396812	0.562761
PHF12	623.317	0.340849	0.165731	-2.05664	0.0397213	0.562761
ARPP19	1618.28	-0.26112	0.126993	2.05618	0.0397652	0.562767
FKBP8	3631.22	-0.244444	0.11892	2.05552	0.0398284	0.563045
GNG5	629.523	-0.395089	0.192333	2.05419	0.0399572	0.563632
SMAD3	1272.88	-0.279629	0.136113	2.05439	0.0399377	0.563632
ASXL3	113.723	0.628439	0.30619	-2.05245	0.0401261	0.565397
NUSAP1	1557.17	-0.26768	0.130563	2.0502	0.0403454	0.567868
CNTNAP1	188.708	0.500227	0.24449	-2.046	0.0407563	0.572404
GTSE1	852.789	-0.32183	0.157272	2.04633	0.0407239	0.572404
ALMS1	428.278	0.363042	0.177485	-2.04549	0.0408069	0.572493
MIA3	1044.59	0.29852	0.14599	-2.0448	0.0408747	0.572822
PRR11	404.01	-0.384348	0.188061	2.04374	0.0409793	0.572975
AURKB	823.794	-0.319472	0.156611	2.0399	0.0413599	0.572975
APMAP	1797.51	-0.26021	0.127533	2.04033	0.0413173	0.572975
KMT2B	836.869	0.30129	0.147604	-2.0412	0.041231	0.572975
ZNF837	35.1403	1.08855	0.533595	-2.04003	0.0413474	0.572975
WDYHV1	110.145	-0.61871	0.303301	2.03992	0.0413581	0.572975
MEX3A	468.358	0.360739	0.176647	-2.04215	0.0411364	0.572975
RECK	266.415	0.45167	0.221281	-2.04116	0.0412347	0.572975
BOLA3	270.21	-0.437971	0.214363	2.04312	0.0410403	0.572975
RPL30	5024.28	-0.234158	0.114797	2.03977	0.0413734	0.572975
PFAS	760.71	-0.332009	0.162619	2.04164	0.0411877	0.572975
SCIN	28.7996	1.18419	0.581591	-2.03613	0.0417373	0.573904
SERINC1	3593.49	0.237936	0.116894	-2.03549	0.0418018	0.573904
SYNE1	496.806	0.354928	0.174403	-2.03511	0.0418403	0.573904
LRRC17	65.9339	0.800694	0.393295	-2.03586	0.0417645	0.573904
ACAP3	655.424	0.321569	0.157753	-2.03843	0.0415067	0.573904
ACKR3	43.5987	-0.987631	0.485057	2.03611	0.0417388	0.573904
NKX6-1	157.898	0.529458	0.259953	-2.03675	0.0416753	0.573904
PFDN6	739.792	-0.326779	0.160501	2.036	0.0417505	0.573904
RUVBL2	1484.09	-0.2712	0.133108	2.03744	0.0416059	0.573904
SET	6342.19	-0.229491	0.112937	2.03203	0.0421509	0.574506
AC018470.1	192.762	0.49832	0.245216	-2.03217	0.0421369	0.574506
LRCH1	280.614	0.418126	0.205579	-2.0339	0.0419617	0.574506
MRPS6	324.973	-0.446519	0.219606	2.03328	0.0420246	0.574506
PPP3CA	870.984	-0.308538	0.151801	2.03252	0.0421013	0.574506
IFITM3	957.328	-0.328132	0.161388	2.03319	0.0420336	0.574506
ACTL6A	653.217	-0.322605	0.158885	2.03044	0.0423121	0.574736
ABCC5	480.395	0.350107	0.172372	-2.03111	0.0422434	0.574736
MMP24	858.83	-0.305328	0.150358	2.03066	0.042289	0.574736
PLEKHM3	62.0019	0.822423	0.405113	-2.03011	0.0423457	0.574736
AIFM2	160.118	-0.524533	0.258465	2.02942	0.0424157	0.575083
ZC3H13	1136.94	0.28219	0.13915	-2.02796	0.0425642	0.575285
KLHDC2	816.832	0.310945	0.153278	-2.02864	0.0424953	0.575285
GRWD1	761.031	-0.360522	0.177763	2.02811	0.0425494	0.575285
CLEC16A	436.404	0.359339	0.177312	-2.02659	0.0427047	0.576581
ASXL2	556.352	0.341605	0.1686	-2.02612	0.0427525	0.576623
AP000350.4	8991.52	-0.219202	0.108271	2.02457	0.0429119	0.578169
EIF4H	5724.41	-0.225721	0.11154	2.02368	0.0430026	0.578788
MACF1	2057.74	0.285391	0.141097	-2.02267	0.0431076	0.579598
SLC15A4	513.657	-0.340312	0.168466	2.02006	0.0433773	0.582617
PPARGC1A	108.211	0.614823	0.30463	-2.01826	0.0435638	0.583303
TPI1	11650.2	-0.219712	0.108835	2.01876	0.0435117	0.583303
FAM115A	1672	0.258881	0.128258	-2.01844	0.0435459	0.583303
FLRT1	21.4798	1.37791	0.683526	-2.01589	0.043812	0.583987
MGST2	191.102	-0.484271	0.240065	2.01725	0.0436696	0.583987
LAMP1	1735.04	-0.272553	0.135198	2.01596	0.0438039	0.583987
TNFAIP3	125.238	-0.574392	0.285042	2.01512	0.0438925	0.583987
FBXO10	245.525	0.435691	0.216231	-2.01493	0.0439119	0.583987
SFXN4	200.4	-0.487741	0.242085	2.01475	0.0439312	0.583987
PERP	1440.14	-0.318198	0.157819	2.01622	0.0437775	0.583987
HAUS4	136.688	-0.56294	0.279497	2.01412	0.0439969	0.584259
TRIB2	165.836	-0.52531	0.260952	2.01305	0.0441089	0.584545
CELSR2	1016.61	0.283076	0.140591	-2.01347	0.0440655	0.584545
CLCA1	34.349	1.24889	0.620651	-2.01223	0.0441955	0.585092
INA	240.404	0.438231	0.217885	-2.01129	0.0442944	0.585115
PLCG1	1593.37	0.260391	0.12948	-2.01105	0.0443198	0.585115
SUCO	732.45	0.346855	0.172559	-2.01007	0.0444236	0.585115
MMS19	707.036	-0.337717	0.167979	2.01047	0.0443816	0.585115
ATM	727.107	0.336625	0.167415	-2.01072	0.0443547	0.585115
NUDT21	1622.28	-0.36319	0.180767	2.00916	0.0445201	0.585789
RPL35	8285.11	-0.23112	0.115091	2.00814	0.0446282	0.585885
JTB	1225.24	-0.272336	0.135584	2.00861	0.0445781	0.585885
CDKN2AIPNL	491.188	-0.36124	0.179944	2.00752	0.0446943	0.585885
FZD1	608.723	0.323594	0.161202	-2.00738	0.0447088	0.585885
NACC2	651.9	0.313338	0.156216	-2.0058	0.0448774	0.587498
PHPT1	1896.54	-0.2505	0.124978	2.00436	0.045032	0.58833
SFXN5	325.79	0.424285	0.211651	-2.00464	0.0450013	0.58833
UBE2N	1133.4	-0.307279	0.153455	2.0024	0.0452412	0.590467
POLR3K	437.454	-0.352322	0.176137	2.00027	0.0454707	0.591985
MIDN	1059.98	0.281325	0.140689	-1.99962	0.0455408	0.591985
CHD1	718.909	0.30559	0.152813	-1.99976	0.0455259	0.591985
RAD54B	273.452	-0.417168	0.208503	2.00077	0.0454168	0.591985
PRMT1	2410.5	-0.238923	0.119586	1.99791	0.045726	0.592913
FAM166A	433.962	-0.379106	0.189739	1.99804	0.0457123	0.592913
JMJD1C	532.143	0.334018	0.167202	-1.99769	0.0457499	0.592913
PUS7L	172.754	0.495942	0.248329	-1.99712	0.0458125	0.593046
MAMDC4	124.874	-0.592164	0.296563	1.99675	0.045852	0.593046
FREM2	194.547	0.484237	0.242633	-1.99576	0.0459599	0.593344
FAM72B	153.687	-0.541373	0.27127	1.9957	0.0459668	0.593344
TNIP1	1535.92	-0.257025	0.128999	1.99245	0.0463214	0.594749
NDC80	481.052	-0.348581	0.175191	1.98972	0.0466217	0.594749
C6orf62	2408.79	0.238991	0.120065	-1.99051	0.0465343	0.594749
SKA1	243.315	-0.452471	0.227196	1.99155	0.0464207	0.594749
CECR6	54.9231	0.895266	0.449958	-1.98966	0.046628	0.594749
AP1S3	98.6114	-0.747361	0.374991	1.99301	0.0462604	0.594749
DCTPP1	1144.61	-0.377009	0.18937	1.99086	0.0464963	0.594749
RAB6C	27.6498	1.2032	0.603716	-1.99299	0.046263	0.594749
MAGOHB	248.264	-0.505599	0.253956	1.99089	0.0464928	0.594749
HNRNPAB	5225.6	-0.233736	0.117439	1.99028	0.0465602	0.594749
VMA21	927.954	0.324544	0.162878	-1.99255	0.0463104	0.594749
ATL1	77.0112	0.711331	0.357078	-1.99209	0.0463615	0.594749
PAG1	347.92	-0.396617	0.199382	1.98923	0.0466762	0.594776
KIAA0040	102.677	-0.624086	0.314403	1.98498	0.0471463	0.59703
GEMIN7	195.779	-0.520448	0.262014	1.98634	0.0469957	0.59703
PCM1	1321.88	0.263303	0.132574	-1.98608	0.0470243	0.59703
TSPO	1169.93	-0.32925	0.165893	1.98471	0.0471765	0.59703
ELAVL2	191.137	0.478586	0.240952	-1.98623	0.0470081	0.59703
DENND5B	399.207	0.38294	0.192854	-1.98565	0.0470721	0.59703
CCDC85C	749.863	-0.300155	0.151187	1.98532	0.0471087	0.59703
HSPB11	403.823	-0.37112	0.187076	1.9838	0.0472785	0.597735
GPR98	219.736	0.463355	0.23377	-1.9821	0.0474684	0.598965
CEP55	848.449	-0.323608	0.163246	1.98234	0.0474415	0.598965
PYCR1	1327.96	-0.262234	0.132447	1.97991	0.0477137	0.601472
PCNXL2	426.194	0.351945	0.17794	-1.97788	0.0479421	0.603306
ZNF318	671.106	0.310907	0.157199	-1.97779	0.0479526	0.603306
UBE2O	981.593	0.277822	0.140509	-1.97726	0.0480127	0.603475
ACD	349.358	-0.385703	0.195384	1.97408	0.0483728	0.60741
TRAPPC10	629.171	0.311104	0.157636	-1.97356	0.0484317	0.60756
NICN1	187.579	0.48951	0.248165	-1.97252	0.0485502	0.608455
IREB2	1731.52	0.254567	0.129115	-1.97163	0.0486515	0.608544
VASH1	580.401	0.322924	0.163755	-1.972	0.0486099	0.608544
IFI27L2	337.445	-0.391243	0.198514	1.97086	0.0487394	0.609054
OSBPL6	257.306	0.418147	0.212235	-1.9702	0.0488151	0.609411
CCDC82	349.807	-0.384935	0.19548	1.96918	0.0489327	0.609701
GLS	5543.83	0.232917	0.118278	-1.96924	0.0489258	0.609701
AKIRIN1	1257.67	0.266263	0.135316	-1.96771	0.0491013	0.610323
NEK2	599.862	-0.331915	0.168713	1.96734	0.0491442	0.610323
MYB	74.2264	0.71789	0.364797	-1.96792	0.0490776	0.610323
PIK3IP1	74.0975	0.777482	0.395243	-1.9671	0.0491716	0.610323
GNL1	1413.8	-0.29532	0.150283	1.96509	0.0494038	0.612617
AK2	2160.3	-0.293768	0.14964	1.96317	0.0496263	0.614197
GCSH	294.522	-0.422278	0.215065	1.96349	0.0495895	0.614197
SPNS2	210.041	-0.48479	0.247037	1.96242	0.0497134	0.614686
ANKRD17	1537.38	0.257088	0.131181	-1.9598	0.0500197	0.617789
POGK	1184.91	0.27077	0.138208	-1.95915	0.0500955	0.617789
CAPZB	2721	-0.252311	0.128793	1.95904	0.0501078	0.617789
XRCC6	6167.53	-0.218739	0.111791	1.95668	0.0503849	0.618256
ACTR2	4575.89	-0.24384	0.124615	1.95674	0.0503776	0.618256
LSM3	1163.5	-0.269328	0.137606	1.95724	0.0503197	0.618256
MBD5	261.758	0.457898	0.233851	-1.95807	0.0502215	0.618256
DNM1	596.899	0.333585	0.170406	-1.95758	0.0502789	0.618256
CBLB	216.806	0.452856	0.231505	-1.95614	0.0504485	0.618375
ZNF259	527.73	-0.35536	0.181697	1.95579	0.0504903	0.618375
MAT2B	732.72	-0.369543	0.189142	1.95378	0.0507269	0.620018
CTSV	210.464	-0.451092	0.230893	1.95368	0.0507387	0.620018
PIGR	108.155	2.29516	1.17494	-1.95343	0.0507684	0.620018
VAV2	704.397	-0.300089	0.153663	1.9529	0.0508312	0.620198
ZNF189	245.49	0.420885	0.215629	-1.9519	0.0509503	0.621065
RALGAPA2	404.446	0.36609	0.187599	-1.95145	0.0510039	0.621132
HOXA6	179.093	0.491364	0.25209	-1.94916	0.0512758	0.622329
ZSWIM5	158.612	0.524377	0.269041	-1.94906	0.0512886	0.622329
TMEM64	338.681	-0.387615	0.198861	1.94917	0.0512746	0.622329
SYP	181.526	1.32318	0.679042	-1.9486	0.051343	0.622329
FAM13A	375.021	-0.413343	0.212112	1.9487	0.0513312	0.622329
PSMB8	400.116	-0.375732	0.192888	1.94792	0.051424	0.62236
CES3	118.32	0.57184	0.293647	-1.94737	0.05149	0.62236
NBEA	283.407	0.401481	0.206145	-1.94757	0.0514669	0.62236
RAB34	909.597	-0.287188	0.147672	1.94476	0.0518033	0.625561
ZNF280B	156.07	0.517635	0.266384	-1.94319	0.0519934	0.627271
FCHO2	251.379	0.437333	0.225212	-1.94187	0.0521528	0.627437
GLO1	3400.11	-0.265667	0.136806	1.94192	0.0521463	0.627437
GINM1	645.926	-0.434053	0.223504	1.94204	0.0521322	0.627437
TRIP11	665.947	0.338439	0.17436	-1.94104	0.0522538	0.627482
U2AF1	1489.18	-0.257205	0.132501	1.94115	0.0522399	0.627482
PAFAH1B2	1624.69	0.248891	0.128398	-1.93843	0.0525703	0.630697
HNF1B	776.397	0.325541	0.168433	-1.93276	0.053266	0.636998
SNX22	3173.04	-0.258743	0.13383	1.93337	0.0531904	0.636998
SNRPD2	2106.96	-0.260618	0.134858	1.93254	0.0532927	0.636998
PURA	368.255	0.384166	0.198756	-1.93286	0.053254	0.636998
PA2G4	1476.1	-0.251041	0.129942	1.93194	0.0533664	0.63729
FRAS1	269.782	0.407651	0.211106	-1.93102	0.0534807	0.637661
SC5D	753.404	-0.299586	0.155154	1.93089	0.0534962	0.637661
RTKN	480.307	-0.330693	0.171311	1.93037	0.0535606	0.63784
NADK	874.069	0.296773	0.153771	-1.92997	0.0536111	0.637854
SPTBN2	548.581	0.320608	0.166241	-1.92857	0.0537837	0.638144
KRT18	1142.78	-0.303182	0.157188	1.92878	0.053758	0.638144
PGM2L1	347.259	0.385018	0.199601	-1.92894	0.0537388	0.638144
BLVRA	569.551	-0.335081	0.174043	1.92528	0.0541947	0.639665
DEPDC7	101.701	-0.621701	0.322874	1.92552	0.0541645	0.639665
ADD2	361.621	0.36266	0.188534	-1.92358	0.0544069	0.639665
PCGF3	1034.13	0.287946	0.149687	-1.92366	0.0543977	0.639665
ARHGAP22	156.498	-0.520092	0.269889	1.92706	0.0539725	0.639665
MYL12B	2123.6	-0.241422	0.125455	1.92437	0.0543078	0.639665
POLR2M	295.316	-0.419693	0.218132	1.92403	0.0543506	0.639665
CSNK2A2	879.056	-0.278483	0.144772	1.9236	0.0544045	0.639665
NBPF12	111.832	0.59832	0.310645	-1.92605	0.0540977	0.639665
ZBTB5	403.933	0.376473	0.195588	-1.92482	0.0542515	0.639665
TP53I3	148.104	0.517031	0.269039	-1.92177	0.0546348	0.640205
MBP	247.47	-0.432033	0.224825	1.92164	0.0546511	0.640205
CCND3	564.865	-0.439549	0.228701	1.92194	0.0546138	0.640205
UBR3	555.379	0.320617	0.166807	-1.92208	0.054596	0.640205
UBN2	417.987	0.348218	0.181393	-1.91969	0.054897	0.641922
BCAT2	539.366	0.322383	0.167908	-1.91999	0.0548587	0.641922
PKD1	1155.9	0.285608	0.14889	-1.91825	0.0550799	0.642433
EPHA7	255.883	0.439011	0.228824	-1.91856	0.0550404	0.642433
BCL2L11	411.734	0.360492	0.187936	-1.91817	0.0550899	0.642433
MATN2	289.5	0.420739	0.219583	-1.91608	0.0553545	0.644651
EIF4A3	1809.97	-0.239495	0.12503	1.91549	0.0554297	0.644651
FBXL6	184.5	-0.470834	0.245779	1.91568	0.0554056	0.644651
MRPS34	1240.37	-0.257121	0.134269	1.91497	0.0554961	0.644842
NDUFB8	207.277	-0.477452	0.2497	1.9121	0.0558631	0.647942
ZFP62	298.966	0.406297	0.212448	-1.91246	0.0558178	0.647942
CYP26A1	29.9075	1.08247	0.566336	-1.91136	0.0559582	0.648106
KDSR	446.829	-0.375791	0.196625	1.91121	0.0559776	0.648106
S100A2	133.784	-0.534425	0.279845	1.90972	0.0561695	0.649746
BID	446.791	-0.379828	0.199086	1.90786	0.0564095	0.650775
SNTB1	508.354	-0.336941	0.176576	1.90819	0.0563663	0.650775
SYNM	234.217	0.431695	0.226182	-1.90862	0.0563112	0.650775
BCL2L12	739.114	-0.310649	0.162936	1.90656	0.0565771	0.652126
DYNC2H1	440.169	0.394111	0.206795	-1.90581	0.0566753	0.652189
GPATCH8	646.981	0.327964	0.172092	-1.90574	0.0566836	0.652189
CIC	1207.61	0.258819	0.135929	-1.90408	0.0568997	0.653512
ZNF620	260.352	0.411212	0.215941	-1.90428	0.0568735	0.653512
SEMA6D	112.079	0.587833	0.309237	-1.90092	0.0573127	0.656204
GPRIN1	540.597	0.312136	0.164226	-1.90065	0.0573481	0.656204
ARID1A	1522.82	0.261441	0.137639	-1.89947	0.0575025	0.656204
PARP14	313.569	-0.386949	0.203804	1.89864	0.0576124	0.656204
FKBP3	1577.28	-0.256094	0.134817	1.89957	0.057489	0.656204
KMT2E	869.356	0.273836	0.144223	-1.89869	0.0576049	0.656204
SP100	258.044	-0.426374	0.224369	1.90033	0.0573903	0.656204
KIFC1	1177.35	-0.270789	0.142456	1.90086	0.0573205	0.656204
TRAF2	446.32	-0.339511	0.178736	1.89951	0.0574974	0.656204
SRSF9	3212.86	-0.238312	0.125532	1.89841	0.0576419	0.656204
NAA15	1229.54	-0.306862	0.161705	1.89767	0.05774	0.656234
BCL7A	771.871	0.299394	0.157774	-1.89762	0.0577461	0.656234
BIRC5	2068.63	-0.259919	0.137031	1.89678	0.0578569	0.656914
NME1	242.78	-0.426214	0.225168	1.89288	0.0583744	0.658302
CEP135	365.907	0.375069	0.198053	-1.89378	0.0582548	0.658302
CD109	819.434	-0.292832	0.154772	1.89202	0.0584886	0.658302
DDX39A	857.452	-0.279419	0.147509	1.89425	0.0581924	0.658302
FMNL1	173.637	-0.50449	0.266176	1.89532	0.0580495	0.658302
RAB42	57.767	-0.863717	0.456504	1.89203	0.0584875	0.658302
ANKRD11	1716	0.240711	0.127102	-1.89383	0.0582471	0.658302
SLC12A6	206.823	0.461718	0.243886	-1.89317	0.0583346	0.658302
GCLM	618.69	0.333274	0.176146	-1.89203	0.0584865	0.658302
UBXN6	1093.38	-0.264283	0.139485	1.89471	0.0581312	0.658302
NBEAL1	218.136	0.441235	0.23327	-1.89152	0.0585551	0.658477
ACOX3	193.05	-0.453905	0.240198	1.88971	0.0587964	0.660616
SAP30	217.225	-0.429503	0.227336	1.88929	0.0588533	0.66068
PLEKHB2	1315.97	0.256757	0.136037	-1.8874	0.0591066	0.661226
COX17	299.609	-0.407538	0.215876	1.88783	0.0590481	0.661226
BDP1	746.589	0.316461	0.167591	-1.8883	0.0589862	0.661226
TMEM109	1040.4	-0.316213	0.167517	1.88764	0.059074	0.661226
RSBN1L	449.64	0.327699	0.173787	-1.88563	0.0593443	0.661724
PPARD	552.915	-0.343438	0.182221	1.88474	0.0594651	0.661724
LATS1	801.208	0.279891	0.14856	-1.88403	0.0595608	0.661724
MBNL2	330.568	-0.421848	0.223744	1.88541	0.0593749	0.661724
TRUB1	459.197	-0.409617	0.217392	1.88423	0.0595337	0.661724
DIAPH3	525.731	-0.411573	0.218347	1.88495	0.0594366	0.661724
TMEM121	292.044	-0.385891	0.204637	1.88573	0.0593307	0.661724
HPS3	746.301	-0.292031	0.154933	1.88488	0.059446	0.661724
KIAA1161	310.732	-0.400427	0.2126	1.88347	0.0596366	0.661997
TAF6	1130.55	-0.263982	0.140216	1.88268	0.059744	0.66262
GRIN1	58.898	0.774187	0.411486	-1.88144	0.0599118	0.663911
MAU2	739.139	0.285855	0.151985	-1.88082	0.0599968	0.664283
ABHD15	249.777	0.405686	0.215928	-1.8788	0.0602714	0.665568
CLEC2B	57.9966	-0.781863	0.416643	1.87658	0.0605758	0.665568
CMIP	963.918	-0.270841	0.144106	1.87945	0.0601826	0.665568
NSDHL	599.017	-0.311626	0.165944	1.87789	0.0603958	0.665568
PMP22	568.72	-0.311401	0.165875	1.87733	0.0604735	0.665568
CYB5B	1275.77	-0.256426	0.136555	1.87782	0.060406	0.665568
TTC39B	91.9979	0.614995	0.327605	-1.87724	0.0604847	0.665568
GXYLT1	845.131	0.297617	0.158596	-1.87657	0.0605764	0.665568
SOCS4	482.953	0.334214	0.177942	-1.87821	0.0603519	0.665568
DNLZ	133.5	-0.54158	0.288758	1.87555	0.0607171	0.666547
MYOF	1912.63	-0.263936	0.140825	1.87421	0.0609015	0.668004
FGFRL1	1230.96	-0.254409	0.135877	1.87234	0.0611591	0.67026
ZNF624	77.0528	0.669171	0.357608	-1.87124	0.0613115	0.670793
ZEB1	304.742	0.381698	0.203958	-1.87145	0.0612827	0.670793
NME7	462.161	-0.329622	0.176231	1.8704	0.0614282	0.67113
KDM6B	758.027	0.279961	0.14969	-1.87027	0.0614463	0.67113
ZSCAN9	135.096	0.533494	0.285525	-1.86847	0.0616968	0.672325
PDE7A	483.34	0.330301	0.176766	-1.86858	0.0616817	0.672325
SNAI1	111.38	-0.568951	0.304557	1.86812	0.0617448	0.672325
PSME2	694.675	-0.304922	0.163236	1.86799	0.0617637	0.672325
ACAD8	355.227	0.358191	0.191925	-1.86631	0.0619981	0.673896
AURKA	909.301	-0.336348	0.180231	1.86621	0.0620124	0.673896
CBR3	88.6298	-0.639729	0.34303	1.86493	0.0621905	0.6744
GSKIP	312.636	0.379699	0.203567	-1.86522	0.06215	0.6744
PLCXD2	27.9114	1.0834	0.58099	-1.86476	0.0622154	0.6744
FAM127B	819.215	-0.374247	0.20102	1.86174	0.0626398	0.675017
DFNA5	324.948	-0.36997	0.198692	1.86202	0.0625998	0.675017
RBM12B	476.942	0.355398	0.190876	-1.86192	0.0626137	0.675017
NBEAL2	457.394	0.338041	0.181562	-1.86185	0.0626236	0.675017
LRP1	1351.29	0.300765	0.161523	-1.86206	0.0625943	0.675017
TMEM135	252.88	0.410248	0.220197	-1.8631	0.062448	0.675017
PDPK1	769.813	0.276555	0.148575	-1.86138	0.0626903	0.675017
ZNF697	190.08	0.471983	0.253365	-1.86286	0.0624818	0.675017
ZNF652	176.966	0.501394	0.269429	-1.86095	0.0627511	0.67511
PLD1	247.467	0.409012	0.219888	-1.86009	0.0628726	0.675292
PARL	354.979	-0.385911	0.207463	1.86014	0.0628653	0.675292
TMEM126A	189.833	-0.446021	0.239951	1.8588	0.0630556	0.675657
FHL3	139.372	-0.516179	0.277703	1.85874	0.0630634	0.675657
CD74	94.6219	0.627419	0.337539	-1.8588	0.0630551	0.675657
NXPE3	776.973	0.285246	0.153548	-1.8577	0.063212	0.675937
CTU1	137.03	-0.512689	0.27632	1.85542	0.0635368	0.675937
MAPK8IP1	326.13	0.386897	0.208355	-1.85692	0.0633232	0.675937
MAF1	1421.22	-0.247047	0.133102	1.85607	0.063443	0.675937
OGT	1538.41	0.244318	0.13169	-1.85525	0.0635604	0.675937
SHMT1	902.859	-0.277689	0.149592	1.85632	0.0634086	0.675937
NANS	637.702	-0.290607	0.156622	1.85547	0.0635298	0.675937
SH3PXD2A	1362.03	0.25385	0.136619	-1.85808	0.0631572	0.675937
SART1	1135.54	-0.252041	0.135827	1.85561	0.063509	0.675937
SLITRK3	84.4037	0.6411	0.345786	-1.85403	0.0637342	0.676798
PGF	204.682	-0.444122	0.239554	1.85395	0.0637461	0.676798
ELF3	549.695	-0.325993	0.175894	1.85335	0.0638324	0.677159
LPHN3	197.636	0.440604	0.237789	-1.85292	0.0638933	0.677248
HNRNPD	5508.87	-0.211608	0.114265	1.85191	0.0640391	0.677323
LSM5	517.802	-0.307734	0.166183	1.85178	0.0640576	0.677323
CCT4	4189.55	-0.213375	0.115197	1.85225	0.0639897	0.677323
FAM73B	282.936	0.384115	0.207505	-1.85111	0.0641538	0.677785
FMR1	1322.56	-0.244147	0.131977	1.84992	0.0643247	0.677928
DYRK1B	234.768	0.408451	0.220774	-1.85009	0.064301	0.677928
DGAT1	355.216	-0.353614	0.191084	1.85057	0.0642314	0.677928
CACNB4	65.2692	0.753008	0.40723	-1.8491	0.0644439	0.678631
APPBP2	827.387	0.300259	0.162592	-1.8467	0.0647913	0.678998
IGJ	25.3646	1.27181	0.689052	-1.84574	0.0649304	0.678998
HMGB3	1990.74	-0.287866	0.155863	1.84692	0.0647594	0.678998
PSMB9	180.325	-0.509864	0.27616	1.84626	0.0648543	0.678998
REV3L	513.519	0.322458	0.174484	-1.84807	0.0645925	0.678998
HEXIM1	834.858	0.273918	0.148387	-1.84597	0.064897	0.678998
PMVK	553.912	-0.308236	0.166895	1.84689	0.0647632	0.678998
NFAT5	519.141	0.357647	0.19363	-1.84707	0.0647376	0.678998
NFASC	20.5208	1.2849	0.696202	-1.84559	0.0649517	0.678998
JOSD1	1295.1	0.251898	0.13664	-1.84351	0.0652539	0.679067
MZT2B	2522.63	-0.243738	0.132223	1.84338	0.0652737	0.679067
SLC37A2	59.7718	-0.764763	0.414628	1.84446	0.0651165	0.679067
LGMN	1538.55	0.266023	0.144278	-1.84382	0.0652099	0.679067
IDNK	34.7487	1.00681	0.545984	-1.84403	0.0651794	0.679067
MAP9	411.106	0.345806	0.187583	-1.84348	0.0652583	0.679067
SMOX	707.901	-0.34068	0.185071	1.84081	0.0656498	0.681009
TNFRSF12A	1192.8	-0.255763	0.138952	1.84066	0.0656712	0.681009
RPS29	1257.3	-0.309324	0.167998	1.84124	0.0655867	0.681009
ERAP2	750.778	-0.292109	0.158674	1.84094	0.0656307	0.681009
ZNF449	139.351	0.524311	0.284964	-1.83992	0.0657797	0.681588
PPIF	1141.5	-0.257645	0.14007	1.83941	0.0658556	0.681827
TMEM189	206.037	-0.496812	0.270285	1.8381	0.0660471	0.683262
MLEC	3527.44	-0.223568	0.121689	1.8372	0.0661804	0.683546
LMAN2	2912.71	-0.21772	0.118493	1.83741	0.0661493	0.683546
PIAS2	383.757	-0.339056	0.184699	1.83573	0.0663983	0.685055
LPXN	131.733	-0.552943	0.301309	1.83514	0.0664855	0.685055
KIAA1598	617.642	0.331417	0.180584	-1.83525	0.0664682	0.685055
TMEM92	114.505	-0.572043	0.311877	1.83419	0.0666251	0.685947
ZNF780B	85.0217	0.623229	0.339995	-1.83305	0.0667948	0.68607
P2RY1	61.1612	0.742971	0.405365	-1.83285	0.0668255	0.68607
LMAN2L	533.844	-0.302319	0.16496	1.83268	0.0668495	0.68607
B3GALNT2	391.628	0.348876	0.190326	-1.83305	0.0667953	0.68607
ILVBL	518.669	-0.341966	0.186672	1.83191	0.0669649	0.686165
CPNE1	1320.39	-0.255782	0.139623	1.83195	0.0669593	0.686165
PRCC	1376.23	-0.278643	0.152135	1.83155	0.0670191	0.686176
PIK3C2A	980.487	0.260121	0.142068	-1.83096	0.0671069	0.686531
DESI1	533.498	-0.321829	0.175872	1.8299	0.0672645	0.687388
KLF3	489.715	0.320596	0.175253	-1.82933	0.0673503	0.687388
MMP15	139.687	0.547512	0.299283	-1.82941	0.0673375	0.687388
COLGALT1	2437.79	-0.262932	0.143921	1.82692	0.0677112	0.687403
UNKL	548.336	0.307402	0.168554	-1.82377	0.0681876	0.687403
RAPH1	492.362	0.311945	0.170844	-1.8259	0.0678649	0.687403
MCM4	4383.74	-0.217546	0.119013	1.82793	0.0675608	0.687403
SHPRH	561.304	0.302353	0.166114	-1.82016	0.068735	0.687403
FUT8	586.227	0.309329	0.169699	-1.82281	0.0683327	0.687403
MAN2B2	609.531	0.297536	0.162695	-1.82879	0.0674306	0.687403
ARHGEF16	134.688	-0.524439	0.287928	1.82143	0.068542	0.687403
EP400	850.148	0.280334	0.153502	-1.82626	0.0678114	0.687403
THAP2	151.34	0.489009	0.268219	-1.82317	0.0682771	0.687403
CYB561A3	457.196	-0.316563	0.173598	1.82354	0.0682219	0.687403
ARSB	283.57	0.382978	0.210378	-1.82043	0.068694	0.687403
PLAGL2	646.302	0.305554	0.167802	-1.82092	0.0686197	0.687403
TSPAN10	73.5363	0.668469	0.366116	-1.82584	0.0678744	0.687403
OIP5	176.157	-0.511232	0.280815	1.82053	0.0686783	0.687403
DOCK7	987.726	0.262038	0.143775	-1.82255	0.0683718	0.687403
FTL	10943.4	0.240229	0.131509	-1.82671	0.0677433	0.687403
LAD1	17.3754	1.35836	0.745962	-1.82095	0.0686146	0.687403
TOMM7	913.097	-0.273208	0.149893	1.82269	0.0683505	0.687403
FAM72D	85.027	-0.621562	0.341038	1.82256	0.06837	0.687403
GGA2	1180.16	-0.253474	0.138836	1.82571	0.0678942	0.687403
EXTL2	399.626	0.350713	0.192339	-1.82341	0.0682417	0.687403
TRIM6	102.163	-0.712663	0.390374	1.82559	0.0679119	0.687403
CNTRL	283.682	0.372174	0.204002	-1.82436	0.0680978	0.687403
KIAA2013	1027.77	-0.358842	0.196375	1.82734	0.0676494	0.687403
ZNF786	213.375	0.422275	0.231772	-1.82194	0.0684642	0.687403
LLPH	140.353	-0.508327	0.279409	1.81929	0.0688668	0.687591
ARID1B	1241.04	0.247374	0.136052	-1.81823	0.0690292	0.687591
ZNF512B	1168.1	0.247133	0.135942	-1.81794	0.069074	0.687591
GTF3A	806.758	-0.285483	0.157003	1.81833	0.0690142	0.687591
WHSC1L1	958.441	0.261758	0.144013	-1.81759	0.0691262	0.687591
HSD17B7	284.795	-0.373185	0.20513	1.81926	0.0688714	0.687591
GAPDH	29591.5	-0.195593	0.107537	1.81885	0.0689344	0.687591
C19orf10	1705.82	-0.238225	0.131152	1.81641	0.0693073	0.687803
APBA1	76.6732	0.653809	0.359848	-1.8169	0.069232	0.687803
PRDX4	1445.93	-0.258796	0.142457	1.81666	0.0692695	0.687803
FAM120A	1910.99	-0.257108	0.141652	1.81507	0.069513	0.688905
FAM13B	510.027	0.33682	0.185576	-1.81499	0.069525	0.688905
TACC3	2368.89	-0.223779	0.123397	1.81349	0.0697566	0.690671
PCMTD2	508.56	0.306825	0.169403	-1.81122	0.0701069	0.691933
COASY	969.55	-0.255023	0.140751	1.81187	0.0700064	0.691933
LRRC59	2196.22	-0.220354	0.12168	1.81093	0.0701519	0.691933
WDR17	91.3126	0.608762	0.336057	-1.81148	0.0700659	0.691933
SNRPC	1126.5	-0.245994	0.135816	1.81123	0.0701058	0.691933
GPC1	1306.06	-0.271103	0.149733	1.81057	0.0702067	0.691946
NFS1	401.362	-0.373512	0.2064	1.80965	0.0703498	0.692655
CDH24	204.918	0.421926	0.233183	-1.80942	0.0703859	0.692655
MSX1	343.937	-0.370112	0.204676	1.80828	0.0705625	0.693865
HCFC1R1	837.838	-0.286395	0.158539	1.80647	0.0708455	0.695588
AP3M1	851.939	0.294845	0.163215	-1.80648	0.0708427	0.695588
RB1CC1	1341.1	0.237326	0.131414	-1.80594	0.0709276	0.695866
WNT2B	143.203	0.517518	0.28672	-1.80496	0.0710808	0.695929
BST2	631.793	-0.315211	0.174662	1.8047	0.071122	0.695929
SUSD5	240.28	0.419429	0.232476	-1.80418	0.0712034	0.695929
SNPH	128.501	0.521276	0.288915	-1.80426	0.0711911	0.695929
NIF3L1	356.966	-0.342311	0.189724	1.80426	0.0711912	0.695929
ARMCX3	908.333	0.26632	0.147929	-1.80032	0.0718099	0.695979
TUBD1	132.145	-0.514608	0.28574	1.80096	0.0717088	0.695979
FANCG	469.693	-0.319039	0.176946	1.80303	0.0713834	0.695979
CD276	1515.31	-0.274801	0.152635	1.80038	0.071801	0.695979
SEC61G	966.099	-0.267886	0.148707	1.80144	0.0716339	0.695979
ATXN7L3B	1704.66	0.228838	0.127148	-1.79977	0.0718972	0.695979
SLC48A1	251.851	0.389313	0.216209	-1.80064	0.0717602	0.695979
SNRPA1	781.942	-0.277312	0.154019	1.8005	0.0717817	0.695979
UNC13B	662.815	0.293303	0.16272	-1.8025	0.0714661	0.695979
RPL24	7228.88	-0.201527	0.111981	1.79965	0.0719154	0.695979
UBR1	442.114	0.314698	0.174965	-1.79863	0.0720769	0.695979
ZMYM6NB	124.942	-0.524165	0.290779	1.80262	0.0714473	0.695979
TUBG1	1544.09	-0.249172	0.138583	1.79799	0.072178	0.695979
AP3B1	677.686	0.279661	0.155222	-1.80169	0.0715947	0.695979
ENTPD1	410.706	0.323751	0.179946	-1.79916	0.0719934	0.695979
UNC5B	278.681	-0.395733	0.219575	1.80227	0.0715037	0.695979
LIN7C	424.404	0.350491	0.194916	-1.79817	0.0721508	0.695979
PER3	216.844	-0.406701	0.22611	1.79869	0.0720673	0.695979
ZNF638	1464.83	0.235985	0.131392	-1.79605	0.0724873	0.69653
RBM20	171.124	0.456217	0.25405	-1.79578	0.0725297	0.69653
MRPL2	499.828	-0.313636	0.174534	1.79699	0.0723367	0.69653
OSBPL5	363.608	-0.35397	0.196989	1.79691	0.0723505	0.69653
NECAB1	141.521	-0.488505	0.27204	1.79571	0.0725409	0.69653
PHEX	34.3099	-0.937382	0.522045	1.7956	0.0725585	0.69653
TBC1D24	199.985	0.439974	0.245128	-1.79487	0.0726738	0.697118
JMJD6	415.607	-0.325504	0.181829	1.79017	0.0734271	0.700401
TENM2	27.0586	-1.11375	0.622317	1.78969	0.0735039	0.700401
RP11-159G9.5	60.8472	0.720627	0.402521	-1.79028	0.0734084	0.700401
MRFAP1	6526	-0.199211	0.111211	1.79128	0.0732478	0.700401
BHLHB9	239.436	0.410675	0.229427	-1.79001	0.0734526	0.700401
EME1	362.994	-0.35068	0.195852	1.79053	0.0733681	0.700401
TPGS2	1774.5	-0.295272	0.164875	1.79089	0.0733115	0.700401
PIK3AP1	70.1292	0.706789	0.394816	-1.79017	0.0734259	0.700401
SRP68	1466.1	-0.234641	0.130946	1.79189	0.0731498	0.700401
ZNRF2	219.654	0.422004	0.236008	-1.78809	0.0737608	0.701252
LEPREL2	943.776	-0.272877	0.15268	1.78724	0.0738983	0.701252
SCYL2	673.117	0.289363	0.161771	-1.78872	0.0736603	0.701252
KRT10	448.855	-0.329115	0.18416	1.78712	0.0739189	0.701252
CUTC	206.931	-0.431846	0.241603	1.78742	0.0738697	0.701252
KIAA0232	717.59	0.292594	0.163645	-1.78798	0.0737789	0.701252
ANXA11	1464.7	-0.232502	0.130137	1.78659	0.074003	0.701536
NBAS	458	0.317724	0.177883	-1.78614	0.0740763	0.701716
FKBPL	142.637	-0.483945	0.271233	1.78424	0.0743845	0.701726
POM121	1494.46	0.232248	0.130134	-1.78469	0.0743124	0.701726
PMEPA1	1642.31	-0.255652	0.143262	1.7845	0.074342	0.701726
MAPK1IP1L	973.541	-0.343939	0.192769	1.7842	0.0743908	0.701726
EXOSC6	616.335	0.28594	0.160188	-1.78503	0.0742557	0.701726
NUP210	2057.99	0.286453	0.160557	-1.78413	0.0744032	0.701726
RHBDL3	98.9521	0.568192	0.318674	-1.78299	0.0745881	0.702159
MTMR3	724.82	0.286356	0.160618	-1.78284	0.0746122	0.702159
PMAIP1	1354.97	0.238607	0.133792	-1.78342	0.0745182	0.702159
FOXM1	1625.48	-0.24038	0.134887	1.78208	0.0747361	0.702813
C5orf46	18.3511	-1.28247	0.720259	1.78056	0.074984	0.704631
IGFBP7	3905.04	0.219322	0.123253	-1.77945	0.0751668	0.705836
GALNT10	1147.47	0.251617	0.141645	-1.77639	0.0756689	0.708206
CAPRIN2	175.15	0.439282	0.247181	-1.77717	0.0755405	0.708206
HYAL3	73.0019	-0.64409	0.362517	1.77672	0.0756149	0.708206
YOD1	417.397	0.335929	0.189097	-1.77649	0.0756525	0.708206
PPP6R2	942.698	0.251287	0.141505	-1.77582	0.075763	0.708206
SGPP1	389.447	0.329128	0.185364	-1.77558	0.0758029	0.708206
ARHGAP11A	967.302	-0.262242	0.147649	1.77612	0.0757134	0.708206
AP5Z1	317.715	0.355418	0.200217	-1.77517	0.0758704	0.708325
MANF	1262.53	-0.25362	0.14297	1.77394	0.0760725	0.708675
MADCAM1	24.1921	1.17135	0.66013	-1.77443	0.0759919	0.708675
ENAH	4375.82	0.215489	0.121454	-1.77425	0.076021	0.708675
PRR24	107.357	-0.55821	0.314856	1.7729	0.0762446	0.709109
TMEM9B	356.919	-0.335072	0.189021	1.77267	0.0762837	0.709109
BTF3	3871.02	-0.202873	0.114437	1.77278	0.0762644	0.709109
RAB15	412.936	0.32036	0.180789	-1.77201	0.0763931	0.709355
ELFN1	374.519	0.353973	0.199776	-1.77185	0.0764199	0.709355
SIK3	416.943	0.317039	0.178994	-1.77123	0.0765228	0.709733
EXOSC9	596.796	-0.295029	0.166594	1.77094	0.0765705	0.709733
LMCD1	194.355	-0.463763	0.2621	1.76941	0.0768256	0.711586
SIAH2	272.926	-0.397003	0.22457	1.76784	0.077088	0.712757
HTT	1680.18	0.240004	0.135752	-1.76796	0.077067	0.712757
ZSCAN29	377.001	0.344625	0.194961	-1.76766	0.0771174	0.712757
NEDD9	274.207	-0.367124	0.208635	1.75965	0.0784679	0.713703
IQSEC1	663.97	0.285546	0.162207	-1.76037	0.0783446	0.713703
POFUT1	1128.88	-0.273971	0.155082	1.76662	0.0772914	0.713703
MORN2	215.064	-0.402965	0.229114	1.75879	0.0786128	0.713703
SLC25A36	707.861	0.274231	0.15567	-1.76162	0.0781335	0.713703
CLIP1	722.057	0.293495	0.166443	-1.76333	0.0778442	0.713703
MRP63	410.992	-0.340567	0.193003	1.76457	0.0776364	0.713703
NINL	406.314	0.335124	0.190153	-1.76239	0.078003	0.713703
SYNJ1	288.715	0.375047	0.212838	-1.76212	0.0780491	0.713703
MYL12A	1868.21	-0.220259	0.125167	1.75972	0.0784552	0.713703
QPCTL	203.533	-0.429092	0.24342	1.76276	0.0779407	0.713703
ARL6IP4	1572.42	-0.232886	0.131958	1.76485	0.0775892	0.713703
MAP7D2	722.912	-0.319339	0.181137	1.76296	0.0779067	0.713703
SLC39A1	2242.48	-0.216767	0.123148	1.76022	0.078371	0.713703
KIF16B	281.935	0.375218	0.212745	-1.7637	0.0777831	0.713703
AP3S1	859.383	-0.279346	0.158704	1.76016	0.07838	0.713703
MAGI2	50.547	0.785718	0.445795	-1.76251	0.077983	0.713703
TET1	221.589	0.438945	0.249608	-1.75854	0.0786559	0.713703
LYST	335.746	0.344324	0.195363	-1.76248	0.0779884	0.713703
CLSPN	852.088	0.261614	0.148725	-1.75905	0.078569	0.713703
ZC3H11A	1949.7	0.223415	0.126738	-1.76281	0.0779329	0.713703
KIRREL	2256.27	-0.267191	0.151916	1.75881	0.0786104	0.713703
TRNP1	449.437	-0.333182	0.189321	1.75987	0.0784291	0.713703
STX8	203.583	-0.413558	0.234934	1.76031	0.0783546	0.713703
C14orf142	174.407	-0.516	0.293399	1.7587	0.0786292	0.713703
MMP16	75.4906	0.653123	0.371034	-1.76028	0.0783608	0.713703
TMEM200B	357.72	-0.348026	0.198094	1.75687	0.0789398	0.71559
CEP85L	185.734	0.453795	0.258327	-1.75667	0.0789746	0.71559
LENG8	1156.37	0.243288	0.138576	-1.75563	0.0791515	0.715687
SMDT1	261.603	-0.386659	0.220239	1.75563	0.0791509	0.715687
IL1R2	96.642	-0.574858	0.327348	1.75611	0.07907	0.715687
MOB3A	571.549	-0.290049	0.165359	1.75406	0.0794211	0.716191
BAD	662.686	-0.30835	0.175797	1.75401	0.079429	0.716191
CDIPT	1518.67	-0.236177	0.13462	1.7544	0.0793628	0.716191
MXD4	1683.22	0.226087	0.128838	-1.75481	0.0792911	0.716191
SUDS3	825.88	-0.358831	0.204632	1.75354	0.0795092	0.7162
TMEM150C	92.1756	0.615795	0.351209	-1.75336	0.0795408	0.7162
LLGL2	262.684	0.372932	0.212904	-1.75164	0.0798349	0.718006
WTIP	167.547	-0.454917	0.259771	1.75122	0.0799081	0.718006
UHRF2	361.952	-0.347264	0.198297	1.75123	0.079906	0.718006
TATDN1	583.65	-0.284714	0.162714	1.74979	0.0801553	0.719726
HSF1	1085.61	-0.282896	0.16179	1.74854	0.080371	0.720662
SLC10A7	102.295	0.579789	0.33154	-1.74877	0.0803304	0.720662
GOLGA8A	230.401	0.39506	0.225981	-1.7482	0.0804298	0.720689
INF2	1193.88	-0.24396	0.139582	1.74779	0.080501	0.720827
ANKRD13B	207.529	0.405597	0.232253	-1.74636	0.0807489	0.722546
VLDLR	472.196	0.312469	0.17908	-1.74486	0.0810091	0.724148
PTTG1	626.755	-0.283132	0.162313	1.74436	0.0810961	0.724148
TSC22D3	1545.99	-0.330975	0.189736	1.7444	0.0810895	0.724148
PRDX5	2745.8	-0.234131	0.134286	1.74352	0.0812429	0.724958
MRPL54	275.401	-0.366153	0.210051	1.74316	0.0813052	0.725014
SFMBT1	395.837	0.319112	0.18317	-1.74216	0.0814799	0.72607
PCNT	1112.51	0.241907	0.138889	-1.74173	0.0815554	0.726242
ARHGAP19	289.28	-0.364589	0.209413	1.741	0.0816829	0.726877
CLIC4	3402.18	0.208785	0.119974	-1.74025	0.081816	0.72756
CETN2	633.472	-0.296624	0.170515	1.73958	0.0819324	0.728094
GPNMB	18.0969	1.32028	0.759114	-1.73924	0.0819931	0.728132
ASB11	181.759	0.456846	0.262809	-1.73832	0.0821545	0.728321
IGIP	42.1894	0.81986	0.471684	-1.73816	0.0821834	0.728321
SH3BP1	294.546	-0.351882	0.202394	1.7386	0.082105	0.728321
FH	779.472	-0.265925	0.153316	1.73449	0.0828307	0.729056
NHLRC3	139.944	0.475878	0.274003	-1.73676	0.0824297	0.729056
TRAF4	685.764	0.28501	0.164202	-1.73573	0.0826115	0.729056
UPP1	304.809	-0.345898	0.19916	1.73678	0.0824257	0.729056
TIAM1	362.407	0.341433	0.196714	-1.73568	0.082621	0.729056
HYI	351.172	-0.348598	0.200836	1.73574	0.0826101	0.729056
CCDC86	636.954	-0.27276	0.157183	1.73531	0.0826868	0.729056
VPS13B	422.813	0.326318	0.188121	-1.73462	0.0828083	0.729056
SMC5	682.866	0.266586	0.153688	-1.73459	0.0828136	0.729056
VKORC1	314.838	-0.381328	0.219653	1.73605	0.0825554	0.729056
ELOVL4	261.251	-0.373009	0.215135	1.73384	0.082947	0.729202
LEPREL1	1128.48	-0.243198	0.140272	1.73376	0.08296	0.729202
SH3D19	385.228	0.327908	0.189194	-1.73319	0.083062	0.729602
ELL2	349.629	-0.351331	0.202824	1.73219	0.0832391	0.729669
RIN1	87.9386	-0.584538	0.337425	1.73235	0.0832114	0.729669
DKK3	1138.61	-0.251041	0.144908	1.73242	0.0831981	0.729669
ATP5H	1136.4	-0.281587	0.162621	1.73155	0.083353	0.729707
MLF1	253.723	-0.3744	0.21624	1.73141	0.0833786	0.729707
H2AFV	2204.6	-0.217084	0.125394	1.73122	0.0834129	0.729707
RAD21	2965.42	-0.204345	0.11869	1.72167	0.0851298	0.729815
TSPAN13	866.259	-0.252592	0.146444	1.72484	0.0845557	0.729815
ERH	2310.42	-0.207524	0.120444	1.72299	0.0848895	0.729815
PCDHB2	25.1884	1.05183	0.608523	-1.7285	0.0838981	0.729815
ZNF678	364.886	0.363795	0.210313	-1.72977	0.0836708	0.729815
SLC17A3	32.5857	0.958042	0.554162	-1.72881	0.0838426	0.729815
CLCN3	1167.86	0.254429	0.147671	-1.72294	0.0848992	0.729815
ADARB1	374.298	0.332563	0.192715	-1.72567	0.0844065	0.729815
NUCB1	2467.06	-0.20826	0.120599	1.72688	0.08419	0.729815
HSPA1A	19.7366	-1.1934	0.693394	1.7211	0.0852326	0.729815
ZKSCAN1	1345.67	0.259044	0.15016	-1.72512	0.0845066	0.729815
ZSCAN18	249.548	-0.394017	0.228438	1.72483	0.0845576	0.729815
SIK2	740.91	0.261303	0.151812	-1.72123	0.0852091	0.729815
TCF20	854.534	0.249533	0.144755	-1.72383	0.0847387	0.729815
C22orf26	24.4793	-1.07569	0.622206	1.72884	0.0838381	0.729815
NR1D2	833.672	0.25327	0.14688	-1.72434	0.0846469	0.729815
GRSF1	1408.44	-0.23942	0.138641	1.7269	0.084185	0.729815
CDCA8	795.658	-0.265365	0.153785	1.72556	0.0844258	0.729815
SLC25A37	209.723	0.395981	0.229456	-1.72574	0.084395	0.729815
HSPE1	255.079	-0.37305	0.216348	1.72431	0.0846527	0.729815
NUB1	1220.51	-0.242973	0.140669	1.72727	0.0841194	0.729815
LRP12	430.472	-0.316192	0.183526	1.72287	0.0849116	0.729815
GNAI2	3259.17	-0.296619	0.172226	1.72226	0.0850222	0.729815
ITGB6	86.1661	0.614621	0.356771	-1.72273	0.0849372	0.729815
MBD2	386.164	-0.328013	0.190378	1.72296	0.0848964	0.729815
RNF217	405.823	0.323384	0.187615	-1.72366	0.0847688	0.729815
ASS1	551.489	0.282247	0.163187	-1.72959	0.0837036	0.729815
PRICKLE2	260.836	0.373521	0.216836	-1.7226	0.0849604	0.729815
NPC2	1438.99	-0.223904	0.129444	1.72974	0.0836768	0.729815
MMP14	2704.77	-0.216205	0.125445	1.7235	0.0847989	0.729815
SESN3	607.028	0.292055	0.169679	-1.72122	0.0852102	0.729815
COMT	1486.49	-0.23021	0.133517	1.7242	0.084672	0.729815
RAC1	3174.01	-0.207851	0.120821	1.72033	0.0853723	0.730044
PGK1	6299.12	-0.190433	0.110677	1.72061	0.0853212	0.730044
MED13	1043.71	0.254512	0.148179	-1.71759	0.0858707	0.730681
CD70	1047.82	-0.281489	0.164088	1.71548	0.086257	0.730681
EIF3A	4976.92	0.209603	0.122083	-1.7169	0.0859981	0.730681
KIAA0907	608.042	0.282592	0.16452	-1.71768	0.0858552	0.730681
MRPL18	932.67	-0.251771	0.14669	1.71635	0.0860985	0.730681
COMMD9	318.713	-0.390263	0.227215	1.71759	0.0858712	0.730681
HECTD1	1517.12	0.227538	0.132481	-1.71751	0.0858853	0.730681
CALU	3791.8	-0.2032	0.118375	1.71657	0.0860569	0.730681
MVK	414.16	-0.306186	0.178505	1.71527	0.0862951	0.730681
ZNF74	430.739	0.310196	0.180635	-1.71726	0.0859326	0.730681
WASF2	1913.89	-0.214001	0.124642	1.71693	0.0859929	0.730681
C14orf80	424.247	-0.312517	0.182185	1.71539	0.0862744	0.730681
FOXB1	79.5795	0.599375	0.349092	-1.71695	0.0859881	0.730681
FBXO30	479.655	0.293235	0.170932	-1.7155	0.0862532	0.730681
LIG4	83.3908	0.604935	0.351889	-1.71911	0.0855946	0.730681
POLG	1265.21	-0.260841	0.152228	1.71348	0.0866236	0.731084
FUS	6040.52	-0.191769	0.111862	1.71434	0.0864664	0.731084
C19orf24	299.961	-0.347487	0.202684	1.71442	0.086451	0.731084
YTHDC2	606.995	0.277854	0.162109	-1.71399	0.0865309	0.731084
GOLGB1	1086.75	0.239446	0.139743	-1.71347	0.0866256	0.731084
EML6	104.131	0.542016	0.316395	-1.7131	0.0866945	0.731188
DPP4	691.692	-0.276788	0.161667	1.71209	0.0868809	0.732282
CLN3	350.976	-0.341942	0.199829	1.71117	0.0870499	0.732793
BOK	321.242	-0.361793	0.21151	1.71053	0.0871684	0.732793
NGDN	334.025	-0.396776	0.23193	1.71076	0.087126	0.732793
RARG	201.246	-0.453407	0.265062	1.71057	0.0871603	0.732793
APIP	309.306	-0.346911	0.202891	1.70984	0.0872962	0.732913
HNRNPK	10871.5	-0.193552	0.113195	1.7099	0.0872845	0.732913
USP33	1583.72	0.231316	0.135341	-1.70913	0.0874272	0.733537
FAM21C	346.195	0.344626	0.201715	-1.70848	0.087548	0.734073
ZNF621	451.335	0.325054	0.190322	-1.70791	0.0876523	0.734472
FSTL3	941.943	-0.251337	0.147286	1.70645	0.0879238	0.735766
PCDH17	70.7849	0.723219	0.423886	-1.70616	0.0879776	0.735766
FAN1	389.761	0.322136	0.188747	-1.70671	0.0878753	0.735766
HECW1	208.412	0.403888	0.236868	-1.70511	0.088173	0.736924
KLF10	353.831	-0.345481	0.202757	1.70391	0.0883975	0.738322
RAB39B	78.4574	0.64705	0.379833	-1.70351	0.0884727	0.738472
MST4	1064.77	0.254943	0.149717	-1.70283	0.088599	0.73905
DMTN	206.6	-0.399937	0.235073	1.70133	0.0888811	0.740924
SSRP1	4303.5	-0.196302	0.115425	1.70068	0.0890022	0.741455
EHHADH	276.049	0.350282	0.206049	-1.69999	0.0891326	0.74202
RABGAP1L	391.444	0.332186	0.195437	-1.69971	0.0891848	0.74202
FNBP1L	838.687	0.281094	0.165435	-1.69913	0.0892955	0.742343
LSP1	26.2099	-1.01312	0.596342	1.6989	0.0893386	0.742343
ARFIP1	292.04	-0.371871	0.219029	1.69782	0.0895425	0.743559
KIFC2	549.299	0.302796	0.178558	-1.69578	0.0899269	0.746272
TCN2	161.559	-0.457209	0.269683	1.69535	0.0900083	0.746468
SHCBP1	637.098	-0.273891	0.161593	1.69494	0.090086	0.746633
PITHD1	565.343	-0.280532	0.165588	1.69416	0.0902349	0.746909
GPR137B	151.032	0.448532	0.264746	-1.6942	0.0902273	0.746909
ECE1	1467.12	-0.229938	0.135817	1.693	0.0904561	0.747782
BAIAP2L1	727.214	-0.262534	0.155062	1.6931	0.0904372	0.747782
SSH2	326.94	0.334332	0.197534	-1.69253	0.0905455	0.748042
KCTD12	4088.46	0.193454	0.114345	-1.69184	0.0906765	0.748646
UAP1	777.63	-0.265936	0.157589	1.68753	0.0915018	0.748955
KAT6A	954.49	0.253624	0.150225	-1.6883	0.0913541	0.748955
CYBRD1	120.315	0.48938	0.289519	-1.69032	0.0909664	0.748955
DNM2	4896.07	-0.197182	0.116828	1.6878	0.091449	0.748955
HEATR5B	418.363	0.317416	0.187886	-1.68941	0.0911408	0.748955
QTRTD1	381.474	-0.365348	0.216499	1.68753	0.0915016	0.748955
BORA	371.436	0.342744	0.202814	-1.68995	0.0910381	0.748955
ZCCHC11	826.396	0.267432	0.158516	-1.6871	0.0915833	0.748955
ZZEF1	548.559	0.286832	0.169658	-1.69065	0.0909035	0.748955
DAD1	1412.95	-0.224165	0.132764	1.68845	0.0913254	0.748955
ATP5G2	2019.57	-0.210481	0.124494	1.6907	0.090895	0.748955
BCL10	192.323	-0.404064	0.238936	1.6911	0.0908183	0.748955
CDCA7L	798.659	-0.251418	0.149008	1.68728	0.0915499	0.748955
MYO1C	2462.57	-0.206545	0.122389	1.68761	0.091486	0.748955
FKBP1A	3050.25	-0.228753	0.135498	1.68824	0.0913658	0.748955
ODF2	787.394	-0.268596	0.159252	1.68661	0.0916786	0.749259
USP38	522.804	0.285408	0.169252	-1.68629	0.0917398	0.749285
NAMPT	869.649	-0.249629	0.1481	1.68554	0.0918849	0.749997
GPR137C	144.679	0.46388	0.275321	-1.68487	0.0920137	0.750448
ZNF780A	216.852	0.388084	0.230365	-1.68465	0.0920563	0.750448
HSP90AB1	15666.1	-0.187174	0.111153	1.68393	0.0921955	0.751108
GULP1	445.899	0.31545	0.187388	-1.68341	0.0922962	0.751379
N4BP2	301.802	0.362304	0.215253	-1.68316	0.092345	0.751379
KLHL20	274.95	0.36108	0.214625	-1.68238	0.0924954	0.751656
MAST4	110.663	0.530436	0.315256	-1.68256	0.092461	0.751656
SOCS7	114.218	0.538205	0.320341	-1.6801	0.0929375	0.752334
TRIM36	118.124	0.529365	0.31535	-1.67866	0.093219	0.752334
PHLDB2	1063.12	0.246135	0.146705	-1.67776	0.093394	0.752334
TFRC	1714.49	-0.237441	0.141467	1.67841	0.0932661	0.752334
AP4M1	378.2	-0.315013	0.187745	1.67788	0.0933715	0.752334
NRAP	37.647	0.852369	0.507127	-1.68078	0.0928055	0.752334
ARL10	1046.96	0.233372	0.138996	-1.67898	0.0931556	0.752334
CCT7	5655.47	-0.186498	0.111124	1.67829	0.0932914	0.752334
MGAT4A	257.232	0.381308	0.22693	-1.68029	0.0929018	0.752334
RNF150	337.281	0.348287	0.207387	-1.67941	0.0930723	0.752334
DHX40	1254.08	0.231476	0.137932	-1.67819	0.0933094	0.752334
CDK8	280.85	0.351151	0.209127	-1.67913	0.0931269	0.752334
CNN2	1313.74	-0.259689	0.154695	1.67871	0.0932084	0.752334
FZD3	229.757	0.469052	0.279388	-1.67886	0.0931801	0.752334
FAM219A	603.672	0.291637	0.173873	-1.6773	0.0934844	0.752593
DUS1L	1146.42	0.236726	0.141253	-1.6759	0.0937574	0.75369
GNAO1	55.3228	0.699339	0.41734	-1.67571	0.0937956	0.75369
CDK18	232.237	-0.402284	0.240027	1.67599	0.0937394	0.75369
FBXO28	805.187	0.250597	0.149665	-1.67439	0.0940548	0.755196
GOLGA8B	125.063	0.477035	0.284941	-1.67416	0.0941	0.755196
PGAP1	451.924	0.309929	0.185167	-1.67378	0.0941733	0.755315
KDELC2	1011.22	0.271686	0.162375	-1.67321	0.0942869	0.755757
PANK3	1486.54	0.246851	0.147564	-1.67284	0.0943583	0.755861
SUMO2	1837.28	-0.235875	0.14107	1.67205	0.0945147	0.755939
RC3H1	374.408	0.340695	0.203777	-1.6719	0.0945436	0.755939
CACNB3	324.098	0.363149	0.217195	-1.67199	0.0945253	0.755939
CEP350	749.197	0.26742	0.160228	-1.66899	0.0951187	0.759128
C1S	143.003	0.557181	0.333807	-1.66917	0.0950828	0.759128
SLC12A9	432.418	-0.311955	0.186863	1.66943	0.0950323	0.759128
RNPEP	1637.02	-0.21139	0.126721	1.66816	0.0952845	0.759755
KCTD1	434.081	0.297032	0.178076	-1.668	0.0953149	0.759755
FOXRED1	416.132	-0.297126	0.178175	1.6676	0.0953942	0.759919
NTN4	150.747	0.444532	0.266641	-1.66716	0.0954828	0.760156
C15orf52	172.292	0.435189	0.261195	-1.66615	0.0956841	0.76129
CCNE1	286.028	0.368308	0.221126	-1.6656	0.0957931	0.761367
GNAS	13971.8	-0.205674	0.12349	1.66551	0.0958117	0.761367
STEAP3	890.357	-0.240924	0.144734	1.6646	0.0959923	0.762333
RPAP2	396.035	0.319739	0.192266	-1.663	0.096313	0.763166
CHM	460.38	0.309446	0.185994	-1.66374	0.0961641	0.763166
SCML2	434.963	0.321583	0.193387	-1.6629	0.0963334	0.763166
PDIA5	466.674	-0.293704	0.17658	1.6633	0.0962534	0.763166
CABIN1	1580.93	0.211801	0.127789	-1.65743	0.0974322	0.764243
DNAJC24	173.829	0.439207	0.264829	-1.65846	0.0972253	0.764243
CEP104	590.509	0.266061	0.160547	-1.65722	0.0974749	0.764243
PLCB3	673.923	-0.258451	0.155758	1.65931	0.0970531	0.764243
RPL11	8808.54	-0.180938	0.109041	1.65936	0.0970443	0.764243
KIT	177.827	0.461315	0.278354	-1.6573	0.0974596	0.764243
CAPN12	255.486	-0.356468	0.215075	1.65741	0.0974362	0.764243
ZNF518B	193.545	0.402087	0.242613	-1.65732	0.0974543	0.764243
CECR2	281.056	0.341224	0.205391	-1.66134	0.0966445	0.764243
DNAJB9	239.89	0.37583	0.226516	-1.65917	0.0970806	0.764243
PTMA	13287.6	-0.178324	0.10736	1.66099	0.0967161	0.764243
GTF2F1	1443.48	-0.216086	0.130133	1.6605	0.0968136	0.764243
SH3KBP1	491.351	-0.306194	0.184585	1.65882	0.0971511	0.764243
LRP1B	29.8894	0.928189	0.559031	-1.66035	0.0968434	0.764243
FIBP	607.394	-0.308042	0.185461	1.66095	0.0967233	0.764243
DPYD	78.3291	-0.594274	0.358145	1.65931	0.0970531	0.764243
PRKAR2B	237.592	0.376097	0.226349	-1.66158	0.0965971	0.764243
PPP1R14B	1788.89	-0.223013	0.134597	1.6569	0.0975399	0.764289
RSAD1	426.937	0.294889	0.178011	-1.65658	0.0976043	0.76433
RARRES1	84.8578	-0.618695	0.373586	1.6561	0.0977019	0.764631
HN1	1498.46	-0.223481	0.134971	1.65577	0.0977693	0.764696
ROCK1	1435.36	0.220563	0.133255	-1.65519	0.097885	0.764759
SOD2	2865.04	-0.202587	0.122399	1.65514	0.0978958	0.764759
PPP1R3E	125.261	0.475875	0.287732	-1.65388	0.0981519	0.765834
RTCB	1343.27	-0.217731	0.131644	1.65394	0.098139	0.765834
UROD	798.41	-0.245074	0.148565	1.64961	0.0990227	0.766344
NDUFS7	873.669	-0.268447	0.162689	1.65007	0.0989293	0.766344
GBX1	27.7648	0.953825	0.577343	-1.65209	0.0985157	0.766344
CCDC93	727.848	0.250807	0.151782	-1.65241	0.0984503	0.766344
SLC2A4RG	1262.61	-0.274506	0.166402	1.64966	0.0990124	0.766344
MTMR10	307.689	0.351231	0.212805	-1.65049	0.0988434	0.766344
TFPI	612.692	-0.331652	0.20117	1.64862	0.0992256	0.766344
NPLOC4	1924.37	0.235834	0.143027	-1.64888	0.0991731	0.766344
PITPNM2	204.72	0.386232	0.233668	-1.65291	0.0983496	0.766344
ZNF770	618.147	0.270408	0.163986	-1.64896	0.0991553	0.766344
PTGFRN	3636.64	-0.193092	0.116968	1.65082	0.0987762	0.766344
PRUNE	525.504	0.28389	0.172176	-1.64884	0.09918	0.766344
ADRBK2	410.488	0.301429	0.18282	-1.64877	0.0991948	0.766344
SETD5	1816.03	0.228092	0.138056	-1.65218	0.0984986	0.766344
SIRT2	514.078	-0.292765	0.177403	1.65029	0.0988843	0.766344
TNFRSF10B	1937.44	0.268362	0.162737	-1.64905	0.0991377	0.766344
LDHB	9264	-0.18474	0.111933	1.65044	0.0988521	0.766344
ISOC2	511.863	-0.288832	0.175394	1.64676	0.0996067	0.767546
LRRC4B	144.992	-0.485618	0.294836	1.64708	0.0995424	0.767546
MTR	1727.24	0.220843	0.134112	-1.6467	0.0996188	0.767546
BMP1	904.233	-0.240111	0.14575	1.64741	0.099473	0.767546
FYTTD1	979.224	0.233242	0.141751	-1.64544	0.0998798	0.76864
GINS2	746.357	-0.257466	0.156455	1.64562	0.0998413	0.76864
HINT1	2012.79	-0.206621	0.125599	1.64509	0.0999516	0.768735
BRCA1	822.341	-0.26911	0.163793	1.64299	0.100384	0.771605
LRP4	409.307	0.326273	0.198658	-1.64239	0.10051	0.772112
UHRF1BP1L	385.956	0.332182	0.202645	-1.63923	0.101165	0.772629
CLMP	349.046	-0.383973	0.233953	1.64124	0.100747	0.772629
N4BP1	536.173	0.272686	0.166141	-1.6413	0.100736	0.772629
ZBED6CL	359.708	0.332428	0.202801	-1.63918	0.101175	0.772629
SHROOM2	204.733	0.410854	0.250542	-1.63986	0.101034	0.772629
ASH1L	728.018	0.313832	0.19142	-1.63949	0.101111	0.772629
EPHA4	251.696	0.358772	0.218669	-1.64071	0.100858	0.772629
SEMA6C	204.138	0.435596	0.265421	-1.64115	0.100767	0.772629
HNRNPR	3791.98	-0.188191	0.114732	1.64027	0.10095	0.772629
EPS8L2	1489.47	-0.246674	0.150357	1.64059	0.100883	0.772629
CD164	2679.27	-0.206867	0.126274	1.63823	0.101373	0.773223
ATP5G3	2546.4	-0.194791	0.1189	1.63828	0.101364	0.773223
TRIM14	293.911	-0.347341	0.212219	1.63671	0.101691	0.774275
SPRYD3	191.171	0.439011	0.26816	-1.63712	0.101605	0.774275
ATP2B1	1044.09	0.237753	0.145248	-1.63687	0.101657	0.774275
TAF1	720.323	0.24788	0.151505	-1.63611	0.101816	0.774772
SUPT20H	523.077	0.278628	0.170342	-1.6357	0.101902	0.774827
PYGL	2674.33	-0.196108	0.119907	1.63551	0.101943	0.774827
SMC1A	4408.03	0.191676	0.117342	-1.63349	0.102366	0.775762
MT-CO1	60551.4	0.217331	0.132995	-1.63413	0.102232	0.775762
GPC5	44.1882	0.766286	0.469074	-1.63362	0.102339	0.775762
KIAA1009	177.932	0.428365	0.262128	-1.63418	0.10222	0.775762
LRRK2	114.375	0.535909	0.328034	-1.6337	0.102321	0.775762
MTFR2	149.426	-0.444694	0.272475	1.63205	0.102669	0.776305
GALNT14	919.986	0.239824	0.146918	-1.63237	0.102602	0.776305
APEH	1245.54	-0.226907	0.139036	1.63201	0.102678	0.776305
GMFB	911.611	-0.305831	0.187319	1.63267	0.102539	0.776305
AC008443.1	99.5896	0.516082	0.316434	-1.63093	0.102905	0.777523
IPO7	3341.01	0.236434	0.144992	-1.63067	0.10296	0.777523
MRPL33	435.627	-0.302577	0.185596	1.6303	0.103039	0.777665
NOP10	553.67	-0.2742	0.168239	1.62983	0.103138	0.777958
SYPL1	833.888	-0.24278	0.149021	1.62916	0.103279	0.778451
EMX1	59.0138	-0.656802	0.403473	1.62787	0.103552	0.778451
KRT79	18.5329	-1.17136	0.71928	1.62852	0.103414	0.778451
GGH	1179.22	-0.251466	0.154419	1.62847	0.103426	0.778451
HOOK3	601.672	0.282029	0.173257	-1.62781	0.103565	0.778451
HSP90AA1	18139.4	-0.171775	0.105501	1.62818	0.103487	0.778451
EFNB2	500.708	0.274449	0.168644	-1.62739	0.103655	0.778677
MIER3	419.115	0.293181	0.18025	-1.62652	0.103838	0.779147
ALG8	440.965	-0.318282	0.195656	1.62674	0.103792	0.779147
ABHD13	152.572	0.479586	0.295087	-1.62523	0.104113	0.7794
CHCHD4	233.357	-0.357492	0.219962	1.62525	0.10411	0.7794
WDR6	2702.87	0.19405	0.119381	-1.62547	0.104062	0.7794
POM121C	1245.21	0.218694	0.134548	-1.62539	0.104078	0.7794
SPAG9	1817.55	0.211031	0.12995	-1.62394	0.104388	0.779529
SCAMP5	207.541	0.40517	0.249497	-1.62395	0.104387	0.779529
PRKX	461.722	0.285654	0.175935	-1.62364	0.104453	0.779529
PRPF4B	1177.25	0.24564	0.151249	-1.62407	0.10436	0.779529
TRIM2	344.789	0.351766	0.216677	-1.62345	0.104492	0.779529
PARPBP	284.23	-0.351308	0.216263	1.62445	0.10428	0.779529
NEURL4	639.091	0.257071	0.158412	-1.6228	0.104632	0.780019
NDUFS6	898.287	-0.241894	0.149079	1.62258	0.104679	0.780019
ZNF704	487.127	0.323018	0.199213	-1.62147	0.104916	0.78016
TRADD	247.654	-0.348499	0.214923	1.62151	0.104909	0.78016
SEPHS2	1946.62	0.223155	0.137658	-1.62108	0.104999	0.78016
RANBP10	430.031	0.294118	0.181429	-1.62112	0.104992	0.78016
IFITM2	209.42	-0.411253	0.253596	1.62169	0.104871	0.78016
ZBTB38	1073.42	-0.224687	0.138667	1.62034	0.105159	0.780645
CCDC115	344.606	-0.318061	0.196376	1.61965	0.105306	0.780645
ING4	302.364	0.334562	0.206512	-1.62006	0.10522	0.780645
CCRN4L	89.7805	-0.533433	0.329312	1.61984	0.105267	0.780645
SLC37A3	660.558	0.251706	0.155448	-1.61923	0.105398	0.780874
DYRK1A	593.454	0.258445	0.159653	-1.61879	0.105492	0.781128
ZWINT	1827.98	-0.201201	0.124361	1.61787	0.105691	0.781252
SNRPB	4494.34	-0.188866	0.116712	1.61822	0.105616	0.781252
NPIPA8	544.864	0.285064	0.176196	-1.61788	0.105689	0.781252
FNIP1	322.542	0.322787	0.199652	-1.61675	0.105932	0.782143
AL391421.1	62.425	0.635958	0.393332	-1.61685	0.105911	0.782143
ZBTB44	734.445	0.26272	0.162923	-1.61254	0.106845	0.782624
CMTR2	192.93	0.394741	0.244497	-1.6145	0.106419	0.782624
FAM102B	463.909	0.308054	0.191008	-1.61278	0.106792	0.782624
SSPN	169.191	-0.407608	0.252732	1.61281	0.106786	0.782624
PRTG	127.066	0.53583	0.331636	-1.61572	0.106155	0.782624
MXRA7	1553.57	-0.20801	0.12879	1.61511	0.106287	0.782624
HDGF	5217.6	-0.18845	0.116822	1.61314	0.106715	0.782624
THOC3	1746.2	-0.203141	0.125783	1.615	0.10631	0.782624
RBM42	1373.56	-0.212548	0.131805	1.61259	0.106833	0.782624
LRRC8B	277.984	0.3364	0.208491	-1.6135	0.106636	0.782624
TNFRSF21	380.407	0.315395	0.195316	-1.6148	0.106355	0.782624
MTAP	680.033	-0.343157	0.212423	1.61544	0.106215	0.782624
ROR1	333.943	0.310413	0.192333	-1.61394	0.106541	0.782624
TNFSF13	23.6984	1.01019	0.625984	-1.61377	0.106577	0.782624
SRGAP3	46.8621	0.733391	0.4549	-1.6122	0.106918	0.78271
MPV17	507.438	-0.271557	0.168573	1.61092	0.107198	0.784319
EXOSC7	432.898	-0.292041	0.181357	1.61031	0.107329	0.784835
CPSF4	507.428	-0.269286	0.167291	1.60969	0.107465	0.785382
MASTL	527.38	-0.284789	0.177111	1.60797	0.107843	0.786227
BACE2	656.801	-0.276513	0.172039	1.60727	0.107995	0.786227
TLE1	1603.35	0.209466	0.130284	-1.60777	0.107885	0.786227
OST4	1209.22	-0.220601	0.137201	1.60786	0.107865	0.786227
MMAB	538.081	-0.289968	0.180275	1.60847	0.107731	0.786227
POLK	292.889	0.327023	0.203361	-1.60809	0.107815	0.786227
CCT5	4833.12	-0.196428	0.122216	1.60722	0.108007	0.786227
HOXA5	682.866	0.257253	0.160684	-1.60099	0.10938	0.787125
PLA2G15	365.795	-0.300113	0.186984	1.60502	0.108489	0.787125
MRS2	737.584	0.24619	0.153458	-1.60428	0.108651	0.787125
IQGAP2	296.27	0.336108	0.20973	-1.60258	0.109028	0.787125
IFITM10	111.459	-0.505541	0.315558	1.60205	0.109144	0.787125
TBCK	307.556	0.336581	0.210206	-1.6012	0.109333	0.787125
PNRC2	1295.08	0.224542	0.1401	-1.60273	0.108995	0.787125
UBXN11	461.325	-0.283275	0.176926	1.60109	0.109356	0.787125
SHANK3	332.849	0.318868	0.198727	-1.60455	0.108592	0.787125
SYNJ2	1457.92	-0.207392	0.129162	1.60567	0.108346	0.787125
DKC1	1761.49	-0.200428	0.125097	1.60218	0.109115	0.787125
COX6C	1050.65	-0.227182	0.141699	1.60327	0.108874	0.787125
ACER2	58.3004	0.676998	0.422706	-1.60158	0.109248	0.787125
CRABP2	123.648	-0.478116	0.298919	1.59948	0.109714	0.787125
ZNF644	926.487	0.251484	0.157065	-1.60115	0.109344	0.787125
RPS6KC1	406.869	0.301227	0.187973	-1.60251	0.109044	0.787125
DEPDC1B	327.493	0.311634	0.194479	-1.6024	0.109067	0.787125
BSCL2	287.577	-0.335181	0.209524	1.59972	0.10966	0.787125
MT-ND4L	1875.44	-0.288649	0.180109	1.60263	0.109016	0.787125
SLC1A5	1663.24	-0.232051	0.144722	1.60343	0.10884	0.787125
UXT	469.557	-0.285161	0.178241	1.59987	0.109628	0.787125
DISP2	40.1562	0.999145	0.624256	-1.60054	0.109479	0.787125
SIMC1	353.967	-0.364222	0.227533	1.60075	0.109433	0.787125
IL32	607.717	-0.259638	0.162006	1.60265	0.109012	0.787125
NXPH4	282.59	-0.349017	0.21816	1.59982	0.109639	0.787125
RPN1	2663.69	-0.227809	0.142088	1.6033	0.108869	0.787125
CDCA3	488.786	-0.28002	0.175161	1.59864	0.1099	0.78802
ARHGAP24	108.826	0.521372	0.326532	-1.59669	0.110334	0.788509
ZNF629	1042.71	0.231049	0.144658	-1.5972	0.11022	0.788509
TOMM34	560.306	-0.259218	0.162325	1.5969	0.110288	0.788509
PIM2	185.934	-0.394158	0.246663	1.59796	0.110051	0.788509
HIGD2A	683.842	-0.291428	0.182457	1.59724	0.110212	0.788509
SUOX	241.635	0.351546	0.220114	-1.59711	0.110242	0.788509
SAC3D1	392.756	-0.319538	0.200563	1.5932	0.111115	0.789322
TREX1	66.0968	-0.613672	0.384889	1.59441	0.110844	0.789322
C1orf54	388.631	-0.343758	0.215561	1.59471	0.110776	0.789322
LIMS1	1131.45	0.217474	0.136428	-1.59405	0.110924	0.789322
CSRP1	500.183	-0.267939	0.168015	1.59473	0.110772	0.789322
IFT81	486.179	0.272887	0.171347	-1.59259	0.111252	0.789322
VARS	1108	-0.231894	0.145628	1.59236	0.111303	0.789322
GJA1	909.871	-0.237914	0.149409	1.59237	0.111303	0.789322
SLC25A39	1681.84	-0.210548	0.131985	1.59524	0.110658	0.789322
STOML2	1850.56	-0.198394	0.124321	1.59582	0.110528	0.789322
MRPL16	679.977	-0.249821	0.156856	1.59268	0.111232	0.789322
HIC2	695.842	0.251288	0.157705	-1.59341	0.111068	0.789322
NBPF15	282.944	0.32747	0.205288	-1.59517	0.110674	0.789322
NPTN	978.036	-0.245276	0.153926	1.59346	0.111056	0.789322
DHRS3	434.796	-0.289676	0.18208	1.59093	0.111625	0.791175
BAALC	164.731	0.468772	0.294864	-1.58979	0.111883	0.792563
GCNT1	400.561	-0.379888	0.239112	1.58875	0.112118	0.792926
SLC2A3	203.54	-0.390519	0.245797	1.58879	0.112108	0.792926
SORBS1	428.232	-0.28024	0.176391	1.58875	0.112118	0.792926
AL022328.1	272.755	-0.330059	0.207839	1.58805	0.112276	0.793608
SIM1	165.467	0.407565	0.257044	-1.58558	0.112834	0.795114
ZDHHC12	417.509	-0.317867	0.200521	1.58521	0.11292	0.795114
DLL1	333.934	0.31393	0.197996	-1.58554	0.112845	0.795114
TLR3	61.0936	-0.628052	0.396178	1.58527	0.112904	0.795114
PPM1G	2311	-0.19165	0.120798	1.58653	0.11262	0.795114
BAI3	70.4529	0.609251	0.384217	-1.58569	0.112809	0.795114
RFC2	1112.6	-0.218993	0.138062	1.58619	0.112695	0.795114
TLN2	384.231	0.295002	0.18631	-1.58339	0.113332	0.795703
SNRPF	748.572	-0.244271	0.154314	1.58294	0.113434	0.795703
SYT11	136.001	0.442946	0.27974	-1.58342	0.113326	0.795703
ZNF707	153.579	0.417184	0.263507	-1.5832	0.113376	0.795703
GOT2	1601.95	-0.213391	0.13471	1.58408	0.113175	0.795703
DNPEP	429.109	-0.291743	0.184242	1.58348	0.113313	0.795703
ROMO1	1048.4	-0.260579	0.16451	1.58397	0.1132	0.795703
BZW2	674.39	-0.261796	0.165516	1.5817	0.113719	0.796831
RUNX1	311.81	-0.319907	0.20225	1.58174	0.113708	0.796831
TRMT6	291.906	-0.382231	0.24199	1.57953	0.114215	0.79685
DNAJC16	268.387	0.349361	0.22111	-1.58003	0.114099	0.79685
PSMB6	1246.09	-0.215481	0.136328	1.5806	0.113969	0.79685
RRAS	456.467	-0.326365	0.206414	1.58111	0.113852	0.79685
IGF1R	1288.74	0.218925	0.138466	-1.58107	0.113862	0.79685
SAT1	608.871	0.251107	0.158955	-1.57974	0.114166	0.79685
2022-09-07	2266.17	-0.191183	0.12098	1.58028	0.114043	0.79685
SDC3	1364.34	0.206768	0.130855	-1.58012	0.114078	0.79685
GATS	89.1849	0.540437	0.342426	-1.57826	0.114506	0.797161
PRKCDBP	300.577	-0.391137	0.247735	1.57885	0.114369	0.797161
ZFYVE1	388.77	0.296842	0.18807	-1.57836	0.114483	0.797161
DMRTA1	98.134	-0.500622	0.317182	1.57834	0.114487	0.797161
RPP25	309.164	0.358433	0.227152	-1.57794	0.114578	0.797236
SH3RF1	300.699	0.319313	0.202409	-1.57756	0.114667	0.79742
NT5E	231.034	-0.390773	0.248782	1.57075	0.116242	0.800072
GANAB	7441.15	-0.179513	0.114236	1.57142	0.116085	0.800072
TWSG1	982.379	-0.280016	0.17818	1.57153	0.11606	0.800072
ZNHIT3	354.776	-0.294946	0.188017	1.56873	0.116712	0.800072
MTCH2	929.563	-0.227909	0.145137	1.57031	0.116344	0.800072
MAPK4	41.9002	0.746483	0.475156	-1.57103	0.116176	0.800072
HLA-B	5619.28	-0.176731	0.11274	1.56759	0.116976	0.800072
USP24	1321.49	0.244071	0.155147	-1.57316	0.115682	0.800072
CNPY3	827.807	-0.245651	0.155985	1.57483	0.115295	0.800072
ASF1A	363.945	0.300727	0.191423	-1.57101	0.116181	0.800072
GPRC5A	180.933	-0.401106	0.255842	1.56778	0.116931	0.800072
PAQR7	117.248	0.490979	0.312648	-1.57039	0.116324	0.800072
INSRR	182.116	0.454971	0.290307	-1.56721	0.117067	0.800072
STAM2	297.686	0.314476	0.200585	-1.56779	0.11693	0.800072
C2CD2	109.098	-0.595849	0.380021	1.56794	0.116896	0.800072
DCLK2	118.102	0.471479	0.299638	-1.57349	0.115605	0.800072
HAX1	983.273	-0.221863	0.141419	1.56883	0.116687	0.800072
PYROXD2	69.9533	0.666565	0.42308	-1.57551	0.11514	0.800072
AIP	822.237	-0.238569	0.152236	1.5671	0.117091	0.800072
SRSF3	4236.06	-0.179872	0.114414	1.57212	0.115922	0.800072
GPR3	25.0333	0.990188	0.63128	-1.56854	0.116755	0.800072
LRBA	768.811	0.242916	0.155009	-1.5671	0.11709	0.800072
COL4A5	539.894	0.271134	0.172493	-1.57185	0.115986	0.800072
PCED1B	102.214	-0.520535	0.330484	1.57507	0.11524	0.800072
HDGFRP2	1482.61	-0.217224	0.138492	1.56849	0.116766	0.800072
MAP3K1	296.009	0.316006	0.201253	-1.57019	0.11637	0.800072
GALE	578.25	-0.259171	0.165368	1.56724	0.117059	0.800072
ETV3	459.073	0.276291	0.175637	-1.57308	0.115699	0.800072
INPP4A	786.265	0.234335	0.149354	-1.56899	0.11665	0.800072
GUCY1A3	215.069	0.367752	0.234197	-1.57026	0.116354	0.800072
RP11-712L6.5	93.7189	-0.53199	0.337858	1.5746	0.115349	0.800072
C12orf49	449.771	0.274867	0.174722	-1.57317	0.11568	0.800072
TBC1D2B	607.704	0.24923	0.158517	-1.57227	0.115889	0.800072
LRRC8C	239.442	-0.427744	0.273131	1.56607	0.117331	0.80129
SLCO2A1	143.933	-0.426619	0.273032	1.56252	0.118164	0.802934
ZBTB7C	34.6327	-0.854207	0.54708	1.56139	0.118431	0.802934
HOMER1	349.157	0.297076	0.18998	-1.56372	0.117883	0.802934
HSPA2	67.6417	-0.586075	0.374895	1.56331	0.117981	0.802934
MRPS33	528.82	-0.258714	0.165633	1.56197	0.118295	0.802934
SLC44A5	543.812	0.260654	0.166955	-1.56122	0.118472	0.802934
SEMA6A	401.865	-0.289453	0.185338	1.56176	0.118345	0.802934
TM7SF3	1193.51	0.252552	0.161641	-1.56243	0.118187	0.802934
POLR2A	3221.75	0.194491	0.124392	-1.56353	0.117929	0.802934
NAGLU	728.998	-0.243896	0.155882	1.56462	0.117672	0.802934
PSMB2	1771.42	-0.202214	0.129622	1.56003	0.118753	0.802934
APBB1IP	333.059	0.31527	0.201783	-1.56242	0.118188	0.802934
PHACTR2	462.496	0.27522	0.176269	-1.56136	0.118438	0.802934
ADAM22	242.906	0.348525	0.223338	-1.56053	0.118635	0.802934
WT1	75.6982	-0.573911	0.367573	1.56135	0.118441	0.802934
BEX2	491.216	-0.269262	0.172508	1.56087	0.118555	0.802934
NCOA4	1812.95	0.197977	0.12686	-1.56059	0.118621	0.802934
ATG2B	630.897	0.253379	0.162394	-1.56028	0.118695	0.802934
UBXN2B	617.93	0.250806	0.16044	-1.56323	0.117998	0.802934
OPHN1	289.669	0.318749	0.20442	-1.55928	0.11893	0.803054
GTF3C2	961.259	-0.219634	0.140833	1.55953	0.11887	0.803054
BEX5	31.8776	-0.896476	0.574971	1.55917	0.118957	0.803054
KDELR3	417.881	-0.277577	0.178063	1.55887	0.119027	0.803103
BVES	185.216	0.375922	0.241324	-1.55775	0.119292	0.804057
MLLT11	701.766	0.302045	0.193871	-1.55797	0.11924	0.804057
MDH2	2326.28	-0.190351	0.122292	1.55652	0.119583	0.804221
CDHR2	31.4134	0.846013	0.54353	-1.55651	0.119586	0.804221
NOL7	831.897	-0.237714	0.152671	1.55703	0.119463	0.804221
CLCN7	901.203	0.225612	0.144951	-1.55648	0.119595	0.804221
ZNF618	679.128	0.24426	0.156991	-1.55588	0.119736	0.804221
COL12A1	264.527	0.330594	0.212475	-1.55592	0.119728	0.804221
NDUFC1	539.319	-0.259255	0.166636	1.55581	0.119752	0.804221
MAN1B1	1353.95	-0.670849	0.431561	1.55447	0.120072	0.80571
FAHD1	479.051	0.276596	0.177948	-1.55436	0.120099	0.80571
IMMP2L	59.7689	0.63846	0.4109	-1.55381	0.12023	0.806171
CCPG1	539.301	0.312572	0.201201	-1.55353	0.120297	0.8062
DLX1	143.491	0.417745	0.269038	-1.55274	0.120486	0.806881
NCLN	1430.69	-0.22846	0.147149	1.55258	0.120523	0.806881
ERBB2IP	1083.92	0.224926	0.144971	-1.55152	0.120777	0.807071
MAFG	565.35	0.270487	0.17437	-1.55123	0.120847	0.807071
DNAJB1	2086.14	-0.191983	0.123768	1.55116	0.120864	0.807071
CHAF1A	1154.15	-0.211868	0.136581	1.55122	0.120848	0.807071
C1QTNF3	35.3018	0.830374	0.535281	-1.55129	0.120833	0.807071
ULK2	166.93	0.391021	0.252135	-1.55084	0.120939	0.807158
TMEM45A	193.647	-0.49295	0.318203	1.54917	0.121342	0.809424
SRRM5	443.015	0.27284	0.176179	-1.54865	0.121465	0.80943
CTSB	2572.61	-0.184118	0.11889	1.54864	0.121468	0.80943
MICA	314.19	-0.304449	0.196659	1.5481	0.121597	0.809459
KDM5A	904.404	0.230392	0.148801	-1.54832	0.121545	0.809459
TCEB2	1764.82	-0.194338	0.125559	1.54778	0.121675	0.809558
MRPS18A	366.47	-0.291845	0.188699	1.54662	0.121955	0.811007
SLC27A2	48.307	-0.732095	0.473454	1.54628	0.122036	0.811123
C1orf170	24.3984	0.95816	0.619847	-1.5458	0.122153	0.811485
SNW1	1031.68	-0.215438	0.139414	1.54531	0.122271	0.811854
SH3BGRL3	931.069	-0.236961	0.153427	1.54446	0.122478	0.812806
FAM115C	60.8609	-0.628001	0.406705	1.54412	0.12256	0.812935
NDUFB1	304.364	-0.308208	0.199703	1.54334	0.12275	0.813357
NUF2	585.302	-0.250362	0.162198	1.54355	0.122696	0.813357
SYDE2	113.091	0.472212	0.306082	-1.54276	0.122889	0.813444
SDHD	808.488	-0.230982	0.149704	1.54293	0.122848	0.813444
NSG1	66.7029	-0.58402	0.37866	1.54233	0.122992	0.813715
ITIH2	22.9409	0.979267	0.635272	-1.54149	0.123197	0.814649
DUSP6	30.1258	0.948066	0.615362	-1.54066	0.123399	0.815568
MKRN2	765.696	0.229518	0.149114	-1.53921	0.123753	0.816001
SEC11C	238.342	0.341406	0.222008	-1.53781	0.124096	0.816001
NMT2	396.993	-0.282779	0.183742	1.539	0.123805	0.816001
HCFC1	2410.4	0.184687	0.120025	-1.53874	0.123867	0.816001
ZNF197	317.242	0.305801	0.198841	-1.53792	0.124068	0.816001
ERLIN2	732.87	-0.238061	0.154766	1.5382	0.123999	0.816001
SPATA24	44.6345	-0.706064	0.458454	1.5401	0.123536	0.816001
SGOL2	558.193	-0.279184	0.181388	1.53915	0.123767	0.816001
ZFYVE26	396.98	0.289042	0.187868	-1.53854	0.123917	0.816001
TP53INP2	354.992	0.311366	0.20229	-1.5392	0.123754	0.816001
CREG1	638.606	-0.259737	0.169407	1.53321	0.125224	0.817069
B4GALNT2	23.9289	-0.977207	0.637835	1.53207	0.125506	0.817069
IRS4	2803.08	0.201034	0.131147	-1.53289	0.125303	0.817069
DSTN	1615.8	-0.195142	0.12738	1.53197	0.125531	0.817069
KMT2A	1073.54	0.245524	0.160267	-1.53196	0.125531	0.817069
ARAF	660.103	-0.242758	0.158007	1.53637	0.124448	0.817069
PHF7	103.065	0.47494	0.309842	-1.53284	0.125314	0.817069
POLD2	1885.98	-0.193217	0.126125	1.53194	0.125536	0.817069
TRIP6	1470.65	-0.218012	0.141927	1.53608	0.124518	0.817069
TMCC1	199.799	0.371716	0.241988	-1.53609	0.124516	0.817069
PMM1	477.629	-0.261921	0.170882	1.53276	0.125334	0.817069
C2CD5	565.131	0.249317	0.162821	-1.53124	0.125711	0.817069
TMSB10	15604.5	-0.168563	0.109832	1.53473	0.124849	0.817069
BAZ2A	2018.24	0.191843	0.125025	-1.53443	0.124923	0.817069
SLC25A1	1798.88	-0.21051	0.137439	1.53167	0.125604	0.817069
POLR2D	791.673	-0.264183	0.171932	1.53656	0.124402	0.817069
ABLIM1	995.498	0.223723	0.14593	-1.53308	0.125256	0.817069
SLC7A7	343.718	0.368869	0.240894	-1.53125	0.125707	0.817069
ABCB1	481.19	0.344589	0.224772	-1.53306	0.125262	0.817069
DIRAS2	154.121	0.414974	0.270811	-1.53234	0.125439	0.817069
SEMA3D	57.2894	0.681106	0.44481	-1.53123	0.125713	0.817069
MON1B	555.771	-0.343587	0.223986	1.53397	0.125038	0.817069
MAML1	1146.71	0.21112	0.137474	-1.53571	0.124609	0.817069
AL035406.1	18.7421	1.08656	0.709728	-1.53095	0.125783	0.817115
DUSP8	239.931	0.336683	0.220025	-1.5302	0.125967	0.817714
SNX19	386.303	0.287221	0.187839	-1.52908	0.126246	0.817714
KIAA1715	758.279	0.268294	0.175495	-1.52878	0.126318	0.817714
COX6B1	1033.92	-0.215426	0.140803	1.52998	0.126022	0.817714
RNF213	1387.45	0.242478	0.158594	-1.52893	0.126283	0.817714
DYM	330.314	0.323372	0.211385	-1.52977	0.126073	0.817714
URB2	576.055	0.247686	0.161949	-1.52941	0.126162	0.817714
ANP32A	3092.92	-0.19181	0.125496	1.52842	0.126409	0.817894
RAB1B	2270.66	-0.192499	0.125994	1.52784	0.126551	0.818403
[truncated: 14,841 more rows]
