# Supplementary material for: Epigenomic charting and functional annotation of risk loci in renal cell carcinoma
Source: Nat Commun. 2023 Jan 21;14:346. doi: 10.1038/s41467-023-35833-5 (PMC9867739; doi:10.1038/s41467-023-35833-5)
Supplement: Supplementary file 21 — Supplementary Data 18 [file 41467_2023_35833_MOESM21_ESM.xlsx]

## Sheet: Supplementary Data 18
Supplementary Data 18: 786O-DvsEPAS1kd.deseq
id	baseMean	log2FoldChange	lfcSE	stat	pvalue	padj
CKB	2525.14	6.83625	0.222697	30.6975	6.143e-207	9.11437e-203
FOSL1	1511.35	-4.97154	0.189139	-26.2851	2.83654e-152	2.10429e-148
H1F0	2535.9	3.86874	0.160951	24.0367	1.14921e-127	5.68362e-124
CD44	4403.82	-4.10322	0.171162	-23.9728	5.34493e-127	1.98257e-123
KCTD12	2016.92	3.78175	0.160112	23.6194	2.43753e-123	7.23312e-120
MDK	1094.79	6.35085	0.270011	23.5207	2.5049e-122	6.1942e-119
WNT7B	1167.34	-4.06411	0.186446	-21.7978	2.43622e-105	5.16375e-102
PHLDA1	1966.08	-3.22243	0.157768	-20.4251	1.00021e-92	1.85501e-89
DSP	863.78	6.87847	0.3421	20.1066	6.4587e-90	1.06475e-86
CDCP1	2806.86	-2.85168	0.143901	-19.8169	2.12758e-87	3.15669e-84
IGFN1	2891.22	-3.4819	0.177177	-19.6521	5.54265e-86	7.47603e-83
NID1	1213.21	8.09061	0.414846	19.5027	1.04145e-84	1.28766e-81
GLUL	838.858	4.57403	0.236336	19.3539	1.89041e-83	2.15753e-80
GSTP1	1457.87	3.30771	0.175785	18.8168	5.50145e-79	5.83036e-76
CCND1	2987.21	-2.64159	0.14092	-18.7453	2.11592e-78	2.09293e-75
NT5E	1179.5	-3.66498	0.195736	-18.7241	3.14913e-78	2.92023e-75
SIGLEC15	389.105	-5.59494	0.311021	-17.989	2.37713e-72	2.07467e-69
PTGDS	667.949	-3.9938	0.222245	-17.9703	3.32973e-72	2.74462e-69
EREG	1320.64	-3.30604	0.184291	-17.9392	5.82502e-72	4.54873e-69
ZNF703	1423.45	3.1765	0.17901	17.7448	1.88962e-70	1.40182e-67
ITGA3	15596.3	-2.75366	0.156174	-17.632	1.39938e-69	9.88696e-67
NUP210	1033.62	4.0889	0.232308	17.6012	2.41016e-69	1.62543e-66
OAS3	594.914	-3.56519	0.205888	-17.3162	3.55252e-67	2.29169e-64
KCNK3	847.032	-3.90395	0.225589	-17.3056	4.27158e-67	2.64073e-64
FOXC1	861.667	3.88116	0.226837	17.1099	1.25307e-65	7.43672e-63
CLDN2	2208.56	-2.48673	0.148578	-16.7369	7.05925e-63	4.02839e-60
ISYNA1	506.281	3.89636	0.235448	16.5487	1.63574e-61	8.9887e-59
IGF2BP1	711.253	7.77468	0.474681	16.3787	2.71269e-60	1.43744e-57
ATP6V0D2	457.891	6.25556	0.382792	16.3419	4.96466e-60	2.54002e-57
SLC43A3	973.143	-3.01139	0.187354	-16.0733	3.92633e-58	1.94183e-55
GPNMB	317.994	-4.7887	0.300036	-15.9604	2.41117e-57	1.15402e-54
AK5	672.919	-3.04614	0.192479	-15.8259	2.06367e-56	9.56832e-54
TRNP1	1273.9	-2.68419	0.170253	-15.7659	5.33854e-56	2.40024e-53
WSCD1	1386.56	-2.9735	0.188939	-15.7379	8.32058e-56	3.63096e-53
TFRC	4247.6	-2.39524	0.153682	-15.5857	9.1098e-55	3.86177e-52
FHL1	1449.46	2.49352	0.160026	15.582	9.64998e-55	3.97713e-52
PARP1	6395.7	2.08022	0.133753	15.5528	1.52371e-54	6.11008e-52
KRT8	5537.34	-2.11091	0.136362	-15.4802	4.71668e-54	1.84162e-51
LPXN	533.515	-3.40071	0.222332	-15.2957	8.17328e-53	3.10941e-50
EPHB4	399.004	3.96281	0.260196	15.2301	2.23149e-52	8.27716e-50
DUSP5	603.545	-3.22148	0.21304	-15.1215	1.16884e-51	4.22977e-49
ID4	332.525	4.70946	0.317905	14.814	1.18871e-49	4.19927e-47
CD82	839.731	-2.62641	0.178109	-14.7461	3.26069e-49	1.12509e-46
TLE4	780.092	2.95193	0.200228	14.7429	3.41949e-49	1.15307e-46
NCEH1	1241.66	-2.66057	0.18122	-14.6814	8.4774e-49	2.79509e-46
PLS3	5076.47	2.01136	0.137153	14.6651	1.07878e-48	3.47953e-46
KCNMA1	1389.69	-2.41669	0.165225	-14.6267	1.89714e-48	5.98891e-46
FN1	78769.6	-1.90941	0.131954	-14.4702	1.86874e-47	5.77635e-45
CTSD	13348.9	-1.92377	0.133773	-14.3809	6.82135e-47	2.06548e-44
IGFBP4	846.019	2.6158	0.182694	14.3179	1.69107e-46	5.0181e-44
DCBLD2	8502.21	-1.87248	0.130875	-14.3074	1.96747e-46	5.72379e-44
SQSTM1	6224.53	-1.9291	0.135746	-14.211	7.82553e-46	2.23283e-43
NME4	762.412	2.6873	0.190102	14.1361	2.27476e-45	6.36803e-43
FAM129A	1016.58	-2.66797	0.189411	-14.0856	4.65538e-45	1.27911e-42
PAX8	2024.75	-2.28482	0.162449	-14.0649	6.24412e-45	1.68444e-42
SESN3	296.754	4.91645	0.349957	14.0487	7.84207e-45	2.07773e-42
S100A16	1869.48	-2.28161	0.162976	-13.9997	1.56623e-44	4.07688e-42
CA12	1510.14	-2.93472	0.209733	-13.9927	1.72771e-44	4.41966e-42
JAM3	269.104	5.15498	0.369348	13.957	2.85288e-44	7.17427e-42
HAS3	1622.24	-2.2524	0.161691	-13.9303	4.14817e-44	1.02577e-41
RIN1	346.455	-3.37913	0.242886	-13.9124	5.32707e-44	1.2957e-41
SLIT2	450.425	7.57325	0.548705	13.8021	2.47702e-43	5.92768e-41
RELN	1336.86	-2.81978	0.204617	-13.7808	3.32702e-43	7.83539e-41
TGFA	545.239	-2.82324	0.206299	-13.6851	1.24565e-42	2.88776e-40
HSPA1A	205.42	-5.27034	0.385335	-13.6773	1.3876e-42	3.16735e-40
CENPV	277.649	4.54772	0.332912	13.6604	1.74948e-42	3.93288e-40
TNFRSF12A	2706.92	-2.25493	0.166201	-13.5675	6.24135e-42	1.38213e-39
RAC3	416.625	3.29784	0.244927	13.4646	2.52748e-41	5.43482e-39
HSPA6	210.795	-4.8629	0.361139	-13.4655	2.49762e-41	5.43482e-39
TFPI2	3289.02	-2.58842	0.192784	-13.4265	4.22838e-41	8.96236e-39
RHOU	286.346	6.08664	0.453441	13.4232	4.42046e-41	9.23753e-39
PLAU	1151.7	-2.58618	0.193046	-13.3967	6.32269e-41	1.30291e-38
SLAIN1	310.121	6.57464	0.491534	13.3758	8.38e-41	1.70321e-38
ICOSLG	389.436	-3.09416	0.232084	-13.3321	1.50572e-40	3.01896e-38
ACP5	220.04	-4.22674	0.318202	-13.2832	2.89641e-40	5.72987e-38
FAM111B	280.303	-3.54752	0.26864	-13.2055	8.15726e-40	1.59249e-37
CAPG	2731.28	-2.35071	0.178555	-13.1651	1.39281e-39	2.68379e-37
PHLDA2	396.859	-2.99856	0.228186	-13.1408	1.92067e-39	3.65345e-37
SDC1	2293.89	-2.25164	0.172049	-13.0872	3.89744e-39	7.31978e-37
COL6A3	10207.2	-2.45708	0.187827	-13.0816	4.19368e-39	7.7777e-37
MAPKAPK3	1961.01	-1.96237	0.150524	-13.037	7.5387e-39	1.38089e-36
EVA1A	592.379	-2.4864	0.19191	-12.9561	2.1712e-38	3.92855e-36
SLC38A5	999.566	-2.51126	0.195026	-12.8765	6.10057e-38	1.09053e-35
SLC37A2	288.056	-3.81488	0.29872	-12.7707	2.38866e-37	4.21912e-35
FAM69B	337.71	3.69379	0.289945	12.7396	3.56085e-37	6.21557e-35
MET	4201.59	-1.85059	0.145807	-12.692	6.54646e-37	1.12942e-34
IGFBP2	218.667	4.72987	0.373155	12.6753	8.10029e-37	1.38143e-34
MTSS1	1245.67	-2.14681	0.169401	-12.673	8.35022e-37	1.40787e-34
PEG10	4005.11	-2.09325	0.165489	-12.6489	1.13417e-36	1.89075e-34
AJAP1	227.025	-4.06972	0.322495	-12.6195	1.64899e-36	2.71846e-34
MYH9	18922.2	-1.77416	0.140677	-12.6116	1.82328e-36	2.97274e-34
FAM111A	429.434	-2.90285	0.230358	-12.6015	2.0719e-36	3.34139e-34
PTK7	556.774	2.71964	0.216388	12.5683	3.15242e-36	5.0293e-34
ZBTB38	1952	-1.83828	0.146946	-12.51	6.58627e-36	1.03958e-33
MYH14	235.458	6.05413	0.486023	12.4565	1.28942e-35	2.0138e-33
CXorf57	483.908	3.14863	0.252877	12.4513	1.37651e-35	2.12742e-33
GDF15	279.73	-3.52676	0.284104	-12.4136	2.20413e-35	3.37141e-33
CD97	850.482	-2.13254	0.17231	-12.3761	3.51909e-35	5.32782e-33
JUP	226.216	5.33371	0.431635	12.357	4.46527e-35	6.69204e-33
COTL1	1800.21	-1.84278	0.149868	-12.296	9.51611e-35	1.4119e-32
JMY	299.357	3.2178	0.261829	12.2897	1.02926e-34	1.50396e-32
C5orf45	2905.51	-1.77381	0.144338	-12.2893	1.03393e-34	1.50396e-32
APOBEC3B	375.49	-2.81214	0.229066	-12.2765	1.2107e-34	1.744e-32
METTL7A	217.855	4.31173	0.351255	12.2752	1.23058e-34	1.75559e-32
SLC16A3	4926.29	-1.8545	0.151319	-12.2556	1.56805e-34	2.21573e-32
HJURP	1153.12	-2.0383	0.166327	-12.2547	1.5847e-34	2.21813e-32
DTNA	213.798	4.37665	0.35717	12.2537	1.60523e-34	2.22587e-32
NAV2	690.671	-2.56542	0.209657	-12.2363	1.98909e-34	2.73261e-32
CELSR3	361.735	3.50496	0.286506	12.2335	2.0597e-34	2.80365e-32
ITPR3	2707.69	-1.97278	0.161278	-12.2322	2.09174e-34	2.82138e-32
IFI6	1248.12	-2.55164	0.208957	-12.2113	2.70487e-34	3.6155e-32
ICAM1	688.715	-2.3283	0.19089	-12.1971	3.22085e-34	4.26677e-32
KIF7	337.485	3.13643	0.257882	12.1623	4.93708e-34	6.48243e-32
HTRA1	2002.7	-1.87951	0.154974	-12.1279	7.51654e-34	9.78271e-32
TUBA1C	6128.59	-1.86264	0.154242	-12.0761	1.4125e-33	1.82237e-31
FABP5	860.078	-2.4714	0.204863	-12.0637	1.64298e-33	2.10145e-31
COL7A1	4167.11	-2.23506	0.185976	-12.018	2.85717e-33	3.62324e-31
OSBPL1A	203.778	5.58396	0.465572	11.9937	3.83185e-33	4.81806e-31
FBXL3	706.223	2.23007	0.18616	11.9793	4.56326e-33	5.68951e-31
SEPP1	327.969	3.74839	0.312933	11.9783	4.61917e-33	5.71122e-31
MLPH	343.372	-2.75227	0.230502	-11.9403	7.29382e-33	8.94367e-31
ANGPTL4	219.37	-4.76514	0.400053	-11.9113	1.03399e-32	1.25582e-30
KHDRBS3	481.855	-2.63693	0.221391	-11.9107	1.04108e-32	1.25582e-30
PLEKHA6	641.189	-2.21758	0.186824	-11.8699	1.6977e-32	2.03135e-30
KCNJ15	151.251	-5.37858	0.454278	-11.8398	2.42971e-32	2.86109e-30
KRT19	2084.97	-1.79931	0.151969	-11.84	2.42576e-32	2.86109e-30
FAM102A	745.807	-2.39824	0.202682	-11.8326	2.6495e-32	3.09533e-30
EPHB1	651.96	-2.85091	0.241402	-11.8098	3.47543e-32	4.02852e-30
SALL2	294.806	3.05275	0.258616	11.8042	3.71448e-32	4.27223e-30
CHCHD10	202.713	5.94847	0.504177	11.7984	3.97911e-32	4.54139e-30
SNTB1	992.321	-2.04496	0.173742	-11.7701	5.56797e-32	6.30626e-30
SEMA7A	448.006	-2.6425	0.224611	-11.7648	5.92732e-32	6.6624e-30
GNG11	2907.73	-1.67367	0.143248	-11.6838	1.54287e-31	1.72117e-29
DOPEY2	659.344	-2.31607	0.198347	-11.6768	1.6743e-31	1.85385e-29
AIM1	1109.16	-1.96489	0.169252	-11.6093	3.6962e-31	4.06226e-29
EN2	227.784	6.57606	0.566755	11.603	3.97868e-31	4.34056e-29
CLDN1	748.397	-2.87644	0.24798	-11.5995	4.14599e-31	4.47187e-29
SLITRK5	225.384	6.56713	0.566171	11.5992	4.15932e-31	4.47187e-29
KIAA1462	1875.85	-1.85629	0.160145	-11.5913	4.5594e-31	4.86675e-29
SCARF2	187.17	4.63872	0.401101	11.5649	6.20331e-31	6.57418e-29
PICK1	174.613	4.84315	0.41895	11.5602	6.55603e-31	6.89871e-29
AMIGO2	1319.1	-2.20977	0.191174	-11.5589	6.65209e-31	6.9505e-29
NOTCH3	310.08	7.44492	0.645078	11.5411	8.18587e-31	8.49327e-29
CCDC8	230.728	3.69042	0.320499	11.5146	1.11369e-30	1.14749e-28
MT2A	2287.06	-1.90217	0.165345	-11.5042	1.25622e-30	1.28542e-28
PLP2	720.476	-2.23277	0.194147	-11.5004	1.31287e-30	1.33418e-28
ENO1	28104.2	-1.46101	0.127341	-11.4732	1.79925e-30	1.81602e-28
TP53I11	208.245	5.85046	0.510346	11.4637	2.00724e-30	2.01226e-28
LRRN4	1869.87	-1.89415	0.16573	-11.4291	2.99071e-30	2.97807e-28
PBX1	238.593	6.85493	0.601003	11.4058	3.91099e-30	3.86849e-28
EFHD1	183.266	4.27919	0.375342	11.4008	4.14459e-30	4.07241e-28
SYNGR1	254.018	3.15624	0.277167	11.3875	4.82706e-30	4.71178e-28
PLAT	214.712	4.55484	0.400297	11.3786	5.34293e-30	5.18125e-28
CBS	850.349	2.14192	0.188624	11.3555	6.96401e-30	6.70942e-28
FAM105A	231.512	3.46257	0.306028	11.3146	1.11154e-29	1.06399e-27
SLC44A5	257.193	7.16741	0.633699	11.3104	1.16511e-29	1.10812e-27
TGM2	2275.55	-2.52556	0.223594	-11.2953	1.38414e-29	1.30805e-27
ALDH1A2	259.258	7.18981	0.636915	11.2885	1.4958e-29	1.40463e-27
REEP2	191.982	4.00253	0.355607	11.2555	2.17623e-29	2.03074e-27
SH2B3	758.707	-2.19693	0.196326	-11.1902	4.55373e-29	4.22273e-27
DPP7	1120.6	-1.98443	0.17775	-11.1642	6.10314e-29	5.62437e-27
DMKN	180.913	4.17287	0.373926	11.1596	6.42569e-29	5.88506e-27
BST2	1113.99	-1.84248	0.165628	-11.1242	9.56951e-29	8.7106e-27
AXL	867.825	-2.29631	0.206669	-11.111	1.10873e-28	1.00306e-26
IL4I1	151.681	-4.04452	0.36416	-11.1064	1.16728e-28	1.04963e-26
NPTXR	1117.76	-2.05579	0.185234	-11.0983	1.27843e-28	1.14266e-26
PLEC	12174.8	-2.05886	0.186197	-11.0574	2.01849e-28	1.79331e-26
HMGN5	429.324	2.56685	0.232253	11.0519	2.14518e-28	1.89453e-26
SPTBN1	5839.47	-1.5153	0.13732	-11.0348	2.59558e-28	2.27873e-26
TM4SF18	1164.27	-1.7923	0.162637	-11.0202	3.05273e-28	2.66432e-26
NME3	338.112	2.63481	0.239278	11.0115	3.36492e-28	2.91961e-26
CSNK1E	2612.86	1.71376	0.155822	10.9982	3.89628e-28	3.361e-26
ISG15	456.871	-2.63218	0.239965	-10.969	5.38572e-28	4.61895e-26
FBLN1	358.237	8.24257	0.751939	10.9618	5.83508e-28	4.97558e-26
TEAD2	186.556	6.27761	0.57295	10.9567	6.17398e-28	5.23448e-26
PODXL2	186.633	4.18831	0.382473	10.9506	6.60087e-28	5.56461e-26
TAP2	551.562	-2.20055	0.201352	-10.9289	8.38787e-28	7.03112e-26
MBNL3	157.56	5.32437	0.487477	10.9223	9.0179e-28	7.51678e-26
SIK1	825.998	-2.30793	0.211806	-10.8964	1.19878e-27	9.93645e-26
LMNA	3507.85	-1.5123	0.139016	-10.8786	1.45786e-27	1.20168e-25
ROBO1	680.278	2.39101	0.220205	10.8581	1.82476e-27	1.4958e-25
FBN2	340.348	8.1729	0.753384	10.8482	2.03281e-27	1.65718e-25
BCOR	1242.7	1.80108	0.166163	10.8392	2.24425e-27	1.81956e-25
BTG2	234.348	3.26091	0.301468	10.8168	2.86738e-27	2.31213e-25
PLAGL1	726.101	1.95725	0.181035	10.8115	3.03761e-27	2.43616e-25
ATP8B2	923.975	1.90285	0.176184	10.8004	3.42786e-27	2.73436e-25
SERPINA1	1230.99	-1.82191	0.16947	-10.7506	5.88742e-27	4.67121e-25
HECA	401.938	2.46618	0.229849	10.7296	7.39461e-27	5.83584e-25
CHDH	148.821	4.60439	0.429411	10.7226	7.97652e-27	6.26178e-25
SMOX	1309.3	-1.95048	0.182426	-10.6919	1.11098e-26	8.65491e-25
GAS1	152.199	5.29574	0.495317	10.6916	1.11417e-26	8.65491e-25
MAL2	368.649	-3.15537	0.295239	-10.6875	1.16465e-26	8.99992e-25
PLAUR	342.494	-2.43211	0.228143	-10.6605	1.55816e-26	1.19785e-24
MYO1B	1833.69	-1.66308	0.156228	-10.6452	1.83606e-26	1.39951e-24
SMTN	838.545	-1.95098	0.183276	-10.645	1.83935e-26	1.39951e-24
HPCAL1	1373.67	-1.97902	0.186039	-10.6376	1.99117e-26	1.5073e-24
HEY1	386.046	2.79474	0.26306	10.624	2.30531e-26	1.73623e-24
C10orf55	464.846	-2.67706	0.252794	-10.5899	3.31954e-26	2.48747e-24
EMILIN3	168.949	3.79614	0.359715	10.5532	4.90957e-26	3.66047e-24
TM7SF2	206.721	3.17326	0.300947	10.5443	5.39946e-26	4.00559e-24
FAM129B	4310.44	-1.67559	0.159474	-10.507	8.01699e-26	5.91782e-24
AKR1B10	721.619	-2.09144	0.199335	-10.4921	9.39671e-26	6.90193e-24
RBM23	575.761	2.05752	0.196138	10.4901	9.5893e-26	7.00869e-24
TUBA4A	1086.24	-1.96018	0.187095	-10.477	1.10219e-25	8.01627e-24
FAH	704.79	-2.05257	0.195985	-10.4731	1.14829e-25	8.31082e-24
ZNF704	234.859	7.31534	0.698522	10.4726	1.15423e-25	8.31323e-24
C1orf21	155.75	4.4216	0.422409	10.4676	1.21735e-25	8.72549e-24
EPB41	908.76	2.20976	0.211116	10.467	1.22459e-25	8.7352e-24
RGS3	602.401	-1.9988	0.191566	-10.434	1.735e-25	1.23168e-23
NPC1	2086.81	-1.59643	0.153047	-10.431	1.78986e-25	1.26458e-23
SBK1	173.002	4.8322	0.464151	10.4108	2.21283e-25	1.55601e-23
ARHGAP22	386.489	-2.57676	0.247612	-10.4065	2.3168e-25	1.62144e-23
LIMK1	2285.01	-1.57458	0.151418	-10.3989	2.50737e-25	1.74657e-23
TFCP2	189.588	6.72039	0.647005	10.3869	2.84424e-25	1.97196e-23
SLC22A23	324.72	2.49377	0.240244	10.3802	3.05278e-25	2.10671e-23
SEC14L6	737.736	-1.94815	0.187841	-10.3712	3.35172e-25	2.30229e-23
EMP3	601.253	-1.94689	0.188056	-10.3527	4.06644e-25	2.78036e-23
RARRES2	681.115	-2.27565	0.219851	-10.3509	4.14684e-25	2.82232e-23
CAPN2	4554.33	-1.46999	0.142276	-10.332	5.05171e-25	3.42248e-23
KLF6	1247.2	-1.62863	0.157909	-10.3137	6.10931e-25	4.12017e-23
TOR4A	532.055	-2.07032	0.20087	-10.3067	6.56864e-25	4.40991e-23
BAI2	323.848	2.61424	0.25384	10.2987	7.13848e-25	4.77088e-23
CHST3	1223.44	-1.62072	0.157504	-10.29	7.81381e-25	5.1756e-23
ARID3A	323.607	2.56693	0.249453	10.2902	7.7992e-25	5.1756e-23
SCML1	424.982	2.35414	0.228988	10.2806	8.61566e-25	5.68136e-23
AKR1B1	10585.7	-1.3548	0.131956	-10.2671	9.9169e-25	6.51049e-23
SP9	149.486	5.6639	0.551761	10.2651	1.01185e-24	6.61359e-23
PTRF	3784.48	-1.49072	0.145247	-10.2634	1.03054e-24	6.70622e-23
MXD4	1024.41	1.68836	0.164848	10.242	1.28606e-24	8.33246e-23
TNFRSF11B	355.517	-2.5035	0.244673	-10.232	1.42479e-24	9.19115e-23
RHOB	2610.53	1.66551	0.162802	10.2303	1.45142e-24	9.30773e-23
HES4	721.622	1.92428	0.188102	10.23	1.45541e-24	9.30773e-23
CA2	1707.48	-1.80718	0.176836	-10.2195	1.62149e-24	1.03254e-22
TMEM51	663.705	-2.0987	0.205451	-10.2151	1.69766e-24	1.07642e-22
KLF12	347.765	2.6006	0.254734	10.2091	1.80534e-24	1.13982e-22
S100A6	3478.72	-1.51751	0.148694	-10.2056	1.87074e-24	1.17611e-22
FGFR2	274.735	2.70819	0.265637	10.1951	2.08635e-24	1.30612e-22
AHRR	197.806	3.48116	0.341644	10.1895	2.20989e-24	1.37766e-22
STARD8	922.625	-1.83169	0.179823	-10.186	2.28923e-24	1.42114e-22
BEX4	378.926	8.7472	0.860347	10.1671	2.78201e-24	1.71986e-22
COBL	187.11	3.44016	0.338933	10.15	3.31455e-24	2.04058e-22
BMP4	158.329	3.62582	0.357839	10.1325	3.96246e-24	2.42938e-22
GPC1	2404.59	-1.89086	0.187111	-10.1056	5.21889e-24	3.18653e-22
YPEL3	158.74	4.11772	0.408109	10.0898	6.13233e-24	3.72891e-22
VIM	24235.9	-1.51967	0.150702	-10.084	6.50524e-24	3.93952e-22
TRIM56	662.006	-2.04057	0.202675	-10.0682	7.63688e-24	4.60603e-22
DHFR	1518.23	1.64787	0.163782	10.0614	8.1861e-24	4.91729e-22
ANLN	2588.3	-1.53542	0.152732	-10.053	8.91025e-24	5.3307e-22
ARPC1B	1913.99	-1.52931	0.152565	-10.024	1.1953e-23	7.12235e-22
SV2A	237.665	2.88335	0.287674	10.023	1.20837e-23	7.17143e-22
IFIT3	253.412	-2.95067	0.294413	-10.0222	1.21739e-23	7.1962e-22
FLNA	25186.7	-1.431	0.142854	-10.0172	1.28071e-23	7.54043e-22
PLIN2	1084.71	-1.62071	0.161859	-10.0131	1.33515e-23	7.82989e-22
TMEM59L	132.949	4.74738	0.474293	10.0094	1.3859e-23	8.09548e-22
COL4A5	301.011	2.44384	0.244277	10.0044	1.45759e-23	8.48088e-22
DSC2	379.244	2.38709	0.238779	9.99707	1.56975e-23	9.0978e-22
BIRC3	399.144	-2.28929	0.229031	-9.99554	1.59415e-23	9.20327e-22
PTDSS1	1489.99	-1.71016	0.171127	-9.99351	1.62721e-23	9.35774e-22
CECR2	138.256	5.64899	0.565985	9.98082	1.8494e-23	1.05944e-21
TMSB4X	7638.02	-1.30782	0.131224	-9.96633	2.13997e-23	1.22118e-21
BTBD3	493.661	2.20058	0.220891	9.96229	2.22868e-23	1.26693e-21
DPP4	1266.12	-1.88513	0.189693	-9.9378	2.85045e-23	1.6142e-21
A4GALT	785.025	-1.82252	0.183446	-9.93492	2.93404e-23	1.65523e-21
KCNS3	448.928	-2.0802	0.209428	-9.93275	2.99863e-23	1.68525e-21
SHH	111.493	-4.6153	0.465291	-9.91917	3.43593e-23	1.92373e-21
CLGN	152.836	3.96304	0.399831	9.9118	3.6991e-23	2.06329e-21
CPVL	185.123	6.94661	0.701134	9.90768	3.85501e-23	2.1422e-21
CCT5	7305.79	-1.46557	0.148107	-9.89536	4.36054e-23	2.41408e-21
SLC52A2	1450.26	-1.66062	0.167861	-9.89286	4.4705e-23	2.46575e-21
SPATS2L	1715.98	-1.4827	0.150196	-9.8718	5.51684e-23	3.0316e-21
COL14A1	306.497	-2.35742	0.239155	-9.8573	6.37384e-23	3.48962e-21
GOLGA7B	108.018	-6.00611	0.609344	-9.85669	6.41304e-23	3.49817e-21
PHGDH	714.498	10.2376	1.03936	9.84992	6.85991e-23	3.72822e-21
ANK3	134.818	5.79939	0.590043	9.82876	8.46574e-23	4.58416e-21
SPHK1	728.734	-2.1583	0.220109	-9.80559	1.06525e-22	5.74731e-21
TUBB2B	202.744	3.12633	0.319147	9.79588	1.17266e-22	6.3039e-21
PARP14	591.858	-2.02059	0.206303	-9.79429	1.19126e-22	6.3578e-21
PCDH10	130.539	4.34346	0.443458	9.79451	1.18869e-22	6.3578e-21
PKM	28714.7	-1.28353	0.131078	-9.79212	1.21719e-22	6.47292e-21
TRIB3	660.262	-2.00312	0.204617	-9.78961	1.24779e-22	6.61196e-21
CYFIP2	630.764	2.14829	0.220014	9.76436	1.60121e-22	8.45452e-21
SNX8	1073.53	-1.66317	0.170463	-9.75673	1.72623e-22	9.08232e-21
COCH	178.419	3.47141	0.355856	9.7551	1.75424e-22	9.19705e-21
MGLL	2084.62	-1.68006	0.172415	-9.74427	1.95178e-22	1.01967e-20
FAM8A1	481.706	2.1467	0.22042	9.73911	2.05354e-22	1.06906e-20
SEMA3C	848.418	-1.65025	0.169628	-9.72864	2.27622e-22	1.18085e-20
SEL1L3	1460.58	-1.55166	0.159566	-9.72422	2.3771e-22	1.22889e-20
RAI14	2601.7	-1.37254	0.141286	-9.71467	2.61083e-22	1.34503e-20
RBM26	784.613	1.7071	0.175872	9.70646	2.82982e-22	1.45089e-20
DACH1	172.163	6.8736	0.708162	9.70625	2.83586e-22	1.45089e-20
COL3A1	140.37	5.8973	0.608294	9.69481	3.17222e-22	1.6174e-20
NDRG4	188.357	3.22245	0.332433	9.69354	3.2121e-22	1.63212e-20
CCDC86	1017.08	-1.62694	0.168282	-9.66796	4.12521e-22	2.08893e-20
RGS4	107.169	-4.8455	0.501361	-9.66468	4.25946e-22	2.14958e-20
ITGB5	4317.02	-1.37249	0.142066	-9.66096	4.41695e-22	2.2215e-20
SYTL5	165.298	6.81508	0.70672	9.64326	5.24941e-22	2.63127e-20
MBP	466.278	-2.04789	0.212783	-9.62431	6.31263e-22	3.15355e-20
ARHGEF25	232.682	2.88149	0.299638	9.61658	6.80559e-22	3.38841e-20
LONRF2	140.956	3.69846	0.384912	9.60857	7.35634e-22	3.65037e-20
SYNJ2	2107.19	-1.386	0.144446	-9.59527	8.3697e-22	4.13937e-20
TBX1	192.748	7.33619	0.765261	9.58652	9.1104e-22	4.47586e-20
NR2F1	273.094	2.76092	0.287997	9.58662	9.10192e-22	4.47586e-20
BRI3	1209.02	-1.51823	0.158401	-9.58471	9.27181e-22	4.54013e-20
PSMD2	4715.88	-1.32759	0.138634	-9.5762	1.00684e-21	4.91399e-20
FAM184A	130.642	5.9631	0.623618	9.56211	1.15378e-21	5.61268e-20
HLA-A	16766	-1.25076	0.130896	-9.55538	1.23129e-21	5.97016e-20
LAMA4	157.751	3.25664	0.340901	9.55303	1.25954e-21	6.08722e-20
ARL10	628.68	1.78898	0.187313	9.55072	1.28793e-21	6.20421e-20
ARHGAP29	1951.17	-1.47567	0.154613	-9.54424	1.37107e-21	6.58336e-20
TP73	146.979	3.73203	0.391296	9.53763	1.4614e-21	6.99447e-20
FAM49A	188.22	-2.75634	0.289098	-9.53425	1.50974e-21	7.20259e-20
TSPAN6	615.201	1.85918	0.195202	9.52439	1.6602e-21	7.89501e-20
PCSK6	283.399	2.73218	0.286937	9.52189	1.70062e-21	8.06138e-20
HIC2	393.246	2.28641	0.24082	9.49426	2.21779e-21	1.04794e-19
JAG2	166.794	3.20006	0.33709	9.49317	2.24103e-21	1.05556e-19
CSRP1	809.026	-1.64972	0.173872	-9.48816	2.35149e-21	1.10409e-19
CPE	758.316	1.98634	0.210124	9.45319	3.2865e-21	1.53823e-19
TMEM158	260.855	-2.58395	0.273639	-9.4429	3.626e-21	1.69179e-19
ZNF620	139.303	3.52331	0.373255	9.43942	3.74847e-21	1.74345e-19
HIST3H2A	125.425	5.91174	0.627974	9.41398	4.77682e-21	2.2148e-19
RNF219	380.108	2.20631	0.23443	9.41139	4.89626e-21	2.26311e-19
SNX19	767.546	-1.6778	0.178408	-9.40428	5.23883e-21	2.41393e-19
NCS1	1411.64	-1.60801	0.171286	-9.38787	6.12251e-21	2.81237e-19
HABP2	526.396	-2.14688	0.228832	-9.3819	6.47927e-21	2.96707e-19
PSAP	17981.5	-1.19842	0.127836	-9.37466	6.93973e-21	3.16815e-19
SULF2	229.316	2.67135	0.285025	9.37234	7.09408e-21	3.22868e-19
BRSK2	184.838	3.17994	0.339849	9.35693	8.20882e-21	3.7246e-19
TUBB3	2055.63	-1.63514	0.174856	-9.35136	8.65279e-21	3.91407e-19
EGFR	2572.28	-1.36079	0.145574	-9.34774	8.95404e-21	4.03803e-19
SOX4	3191.22	1.3871	0.148751	9.32497	1.11016e-20	4.99137e-19
PLOD3	1698.2	-1.42066	0.15245	-9.31887	1.17589e-20	5.27091e-19
IRS4	1292.06	13.5251	1.45173	9.31655	1.20185e-20	5.37105e-19
ACTN1	4920.2	-1.3922	0.14948	-9.31363	1.2354e-20	5.50438e-19
C1orf85	130.73	6.1861	0.664263	9.31273	1.24583e-20	5.53426e-19
SYTL2	493.488	-2.18924	0.235174	-9.30899	1.2905e-20	5.71555e-19
TCN2	332.428	-2.22253	0.238947	-9.30135	1.38668e-20	6.12328e-19
LAGE3	419.329	2.02269	0.217711	9.29072	1.53251e-20	6.74566e-19
FHL2	1266.76	-1.59517	0.171701	-9.29043	1.53672e-20	6.74566e-19
GPR98	115.846	4.21748	0.454252	9.28445	1.62538e-20	7.11378e-19
RAB27B	179.849	-2.75762	0.29715	-9.28024	1.69092e-20	7.37887e-19
ETV5	305.706	-2.48417	0.267693	-9.2799	1.6963e-20	7.38064e-19
CDX2	129.136	6.18569	0.667162	9.27164	1.83302e-20	7.95219e-19
JPH3	135.335	6.2264	0.671707	9.26953	1.86976e-20	8.08794e-19
ALDH2	190.326	2.94093	0.317533	9.26182	2.00972e-20	8.66807e-19
FLNC	3354.58	-1.63794	0.176917	-9.25821	2.07882e-20	8.94014e-19
SLC3A2	1981.71	-1.4821	0.160165	-9.25363	2.16987e-20	9.30471e-19
GPR56	4337.2	-1.58745	0.171657	-9.24781	2.29135e-20	9.79733e-19
SHANK3	180.443	2.89796	0.313452	9.24532	2.34542e-20	9.99972e-19
BCAR3	548.637	-1.86444	0.201704	-9.24347	2.38619e-20	1.01444e-18
HKDC1	433.782	-2.02033	0.218755	-9.23555	2.56963e-20	1.0893e-18
HSPB1	6727.82	-1.48099	0.160393	-9.23351	2.61906e-20	1.1071e-18
KRT18	1661.39	-1.46802	0.159075	-9.22846	2.74558e-20	1.15728e-18
LGALS3	844.04	-1.71829	0.186369	-9.21982	2.976e-20	1.25085e-18
MEX3A	270.924	2.35317	0.255306	9.21703	3.0543e-20	1.28013e-18
ATXN7L3B	1072.49	1.50062	0.16303	9.20458	3.43024e-20	1.43365e-18
CSPG5	176.6	2.93918	0.319588	9.19678	3.68822e-20	1.53714e-18
SYT13	671.888	-1.77124	0.192748	-9.18943	3.9494e-20	1.64138e-18
RP11-1055B8.7	299.25	2.47688	0.270507	9.15643	5.36416e-20	2.22313e-18
NAV1	1004.38	-1.51262	0.165231	-9.15461	5.45555e-20	2.25235e-18
BHMT2	241.393	-2.39022	0.2611	-9.15442	5.46503e-20	2.25235e-18
PEA15	2789.36	-1.6156	0.176507	-9.15319	5.52774e-20	2.27189e-18
ADRBK2	229.974	2.48774	0.271839	9.15153	5.61306e-20	2.30058e-18
RARB	107.276	4.45175	0.486759	9.14569	5.92521e-20	2.42183e-18
TSPYL2	365.603	2.11234	0.230998	9.1444	5.99594e-20	2.43731e-18
MSN	9216.61	-1.35577	0.148259	-9.14462	5.98403e-20	2.43731e-18
ZNF747	195.269	2.69919	0.295408	9.13716	6.41119e-20	2.59898e-18
LAMB1	3461.52	-1.40629	0.154293	-9.11438	7.91227e-20	3.19876e-18
THSD4	446.428	-2.03498	0.223443	-9.10736	8.44087e-20	3.40318e-18
LAMC2	618.759	-1.87801	0.206245	-9.10571	8.57044e-20	3.44606e-18
TBC1D4	576.229	1.83541	0.201585	9.10492	8.63261e-20	3.46168e-18
ATF3	135.114	3.47712	0.382252	9.09641	9.33658e-20	3.73388e-18
CD9	122.654	3.82358	0.420681	9.08903	9.9925e-20	3.98545e-18
PARP12	246.136	-2.64411	0.291013	-9.08589	1.02856e-19	4.09136e-18
GALNT10	1939.53	-1.38234	0.152191	-9.08294	1.05678e-19	4.19236e-18
APLP1	291.179	2.22752	0.245322	9.07995	1.08621e-19	4.29762e-18
LGALS3BP	4146.3	-1.29425	0.142688	-9.07049	1.18488e-19	4.67556e-18
DIS3	737.233	2.02206	0.222965	9.06897	1.20149e-19	4.72853e-18
UBASH3B	1184.15	-1.83935	0.20305	-9.05858	1.32156e-19	5.18729e-18
TM4SF19	89.8165	-4.88106	0.540111	-9.03714	1.60821e-19	6.29576e-18
EMB	116.663	5.81687	0.644141	9.03043	1.71002e-19	6.67673e-18
SERPINE2	1805.27	-1.51796	0.168461	-9.01076	2.04624e-19	7.96853e-18
MLH1	476.158	-1.79681	0.199555	-9.00412	2.17408e-19	8.44419e-18
LRP12	775.722	-1.8877	0.209734	-9.00045	2.2479e-19	8.70811e-18
KIF26A	139.317	3.23909	0.359921	8.99945	2.26841e-19	8.7647e-18
GALE	880.069	-1.52475	0.169437	-8.99895	2.27896e-19	8.78259e-18
SALL1	977.051	-1.49179	0.165827	-8.99606	2.33957e-19	8.9928e-18
SMARCA1	1360.58	1.41646	0.157755	8.97882	2.73696e-19	1.04931e-17
HSD3B7	305.218	-2.17279	0.242006	-8.97826	2.75079e-19	1.05189e-17
SLC7A2	199.051	2.67984	0.298974	8.96345	3.14682e-19	1.20024e-17
PFKP	5036.57	-1.32943	0.148393	-8.95881	3.28192e-19	1.24856e-17
G0S2	212.131	-2.49041	0.278182	-8.95244	3.47719e-19	1.31946e-17
TRPM8	131.333	-3.52342	0.393687	-8.9498	3.5612e-19	1.3479e-17
LIF	442.287	-2.12953	0.238123	-8.943	3.78763e-19	1.42995e-17
OSGIN1	144.193	-2.93192	0.32787	-8.94231	3.81103e-19	1.43513e-17
MGST1	1013.72	-1.75257	0.195996	-8.94185	3.82699e-19	1.43749e-17
IL32	980.136	-1.63729	0.183305	-8.93205	4.18169e-19	1.56676e-17
PHF15	660.175	-1.74741	0.195774	-8.92567	4.43021e-19	1.65569e-17
EHBP1L1	1113.67	-1.49951	0.168079	-8.92142	4.60354e-19	1.71615e-17
FRAS1	148.155	3.09664	0.347411	8.91348	4.94555e-19	1.83902e-17
SMURF1	867.759	-1.53126	0.171812	-8.9124	4.99401e-19	1.8524e-17
G6PD	3076.89	-1.36935	0.154085	-8.88701	6.2775e-19	2.32267e-17
CBX2	480.146	1.91222	0.215207	8.88551	6.36276e-19	2.34837e-17
HOMER3	923.97	-1.48186	0.166932	-8.87702	6.86745e-19	2.52835e-17
GREB1L	198	7.79446	0.878549	8.87197	7.18602e-19	2.63908e-17
LASP1	3110.31	-1.23649	0.139494	-8.86411	7.71159e-19	2.82511e-17
CACHD1	137.51	3.4673	0.391634	8.85342	8.48742e-19	3.10167e-17
IQGAP2	143.7	6.92438	0.782206	8.85237	8.56801e-19	3.12343e-17
CCT6A	6514.79	-1.26574	0.143003	-8.85112	8.6647e-19	3.15094e-17
ELOVL4	103.184	4.22214	0.4772	8.84772	8.9323e-19	3.24031e-17
SLCO4A1	1243.7	-4.65506	0.526341	-8.84419	9.21978e-19	3.33644e-17
CDH13	693.604	-1.86853	0.211628	-8.82934	1.05295e-18	3.80111e-17
GRN	5157.65	-1.20251	0.136217	-8.82786	1.067e-18	3.84248e-17
HLA-B	7370.34	-1.16473	0.132005	-8.82338	1.11057e-18	3.98972e-17
SLCO2A1	312.679	-2.29839	0.260533	-8.8219	1.12531e-18	4.0329e-17
COL5A2	119.35	3.71605	0.421613	8.81389	1.20878e-18	4.32161e-17
WDR1	4886.25	-1.17866	0.13385	-8.80583	1.29889e-18	4.63262e-17
BACE2	992.119	-1.52204	0.172929	-8.80154	1.34947e-18	4.80145e-17
BAG3	806.722	-1.52031	0.173033	-8.78625	1.54632e-18	5.48871e-17
INF2	1688.7	-1.36906	0.155908	-8.7812	1.61747e-18	5.72753e-17
DNMBP	422.541	-1.84277	0.210011	-8.77463	1.71472e-18	6.05744e-17
SPNS2	428.258	-2.22361	0.253764	-8.76252	1.90935e-18	6.72899e-17
CIB2	142.302	3.05706	0.349284	8.75235	2.08951e-18	7.34645e-17
H3F3A	2310.59	1.31156	0.150165	8.7341	2.45599e-18	8.61453e-17
MRI1	318.622	2.04861	0.234585	8.73289	2.48239e-18	8.68662e-17
RPS6KA4	966.793	-1.64239	0.188094	-8.73175	2.50773e-18	8.75462e-17
SLC1A4	537.109	-1.77251	0.203124	-8.72624	2.63271e-18	9.16938e-17
SLFN11	475.698	-1.9231	0.22042	-8.72471	2.66855e-18	9.27242e-17
EMP1	85.3688	-4.38643	0.503307	-8.71522	2.90194e-18	1.00598e-16
SHC3	211.377	-2.47047	0.283567	-8.71213	2.98223e-18	1.03141e-16
ITGA5	1873.27	-1.28377	0.147436	-8.7073	3.11197e-18	1.07378e-16
HSP90AA1	23153.5	-1.10385	0.126788	-8.70626	3.14077e-18	1.0812e-16
S100A11	2365.53	-1.34146	0.154235	-8.69752	3.39208e-18	1.16501e-16
FXYD5	495.233	-1.70491	0.196117	-8.69333	3.51973e-18	1.20606e-16
SPTAN1	4378.52	-1.25202	0.144047	-8.69173	3.56946e-18	1.22028e-16
GPRC5C	1084.48	-1.57613	0.181485	-8.68464	3.79954e-18	1.29595e-16
ANPEP	1284.19	-1.6736	0.193212	-8.66203	4.63449e-18	1.57711e-16
NRARP	169.335	2.72878	0.315347	8.65326	5.00486e-18	1.69925e-16
NGFRAP1	2050.94	1.42581	0.164848	8.64927	5.18314e-18	1.75576e-16
SRP9	2781.13	1.29626	0.149962	8.64392	5.43183e-18	1.83581e-16
MT-CO1	40919.4	1.12411	0.130154	8.63675	5.78353e-18	1.95023e-16
MPP2	201.364	2.67037	0.309239	8.63531	5.85688e-18	1.97049e-16
2022-09-09	3490.36	-1.31841	0.15272	-8.63288	5.98285e-18	2.00831e-16
MARCKSL1	2817.98	1.30165	0.150844	8.62911	6.18299e-18	2.07081e-16
C1QL1	544.787	-1.64027	0.190235	-8.62237	6.55811e-18	2.1915e-16
NAT14	228.158	2.61148	0.302924	8.62091	6.64214e-18	2.21459e-16
2022-09-06	390.869	1.93456	0.22471	8.60917	7.35937e-18	2.44823e-16
DCXR	443.87	1.78161	0.207164	8.60001	7.9712e-18	2.64583e-16
VCL	4579.31	-1.23823	0.144037	-8.59664	8.20873e-18	2.71859e-16
KLF5	156.494	2.87503	0.334601	8.59241	8.51675e-18	2.81432e-16
EIF3B	3729.78	-1.21509	0.141423	-8.59186	8.5574e-18	2.82147e-16
ACTN4	7626.52	-1.15364	0.134372	-8.58541	9.05164e-18	2.97781e-16
DRAP1	2129.27	-1.40519	0.16386	-8.57559	9.85797e-18	3.2359e-16
RNF150	163.471	7.52604	0.878164	8.57021	1.03298e-17	3.38331e-16
TCEAL8	529.023	1.68857	0.197672	8.54226	1.31617e-17	4.30132e-16
MLKL	117.775	-3.0794	0.360649	-8.5385	1.35974e-17	4.43394e-16
DTX3L	525.155	-1.65673	0.194193	-8.53135	1.44647e-17	4.70642e-16
ADAMTS7	93.4679	4.33776	0.508529	8.53001	1.46336e-17	4.75094e-16
GBP3	438.082	-1.91689	0.224889	-8.52373	1.54499e-17	5.00501e-16
MAP7D2	336.706	2.2007	0.258237	8.52201	1.56806e-17	5.06868e-16
SLC17A9	351.498	-2.03164	0.23859	-8.51522	1.66275e-17	5.3631e-16
RELB	151.026	-2.70643	0.31826	-8.50382	1.83448e-17	5.90417e-16
UPP1	519.218	-1.80034	0.212122	-8.48728	2.11525e-17	6.79308e-16
IMPDH1	1753.64	-1.25347	0.147746	-8.48394	2.17686e-17	6.97583e-16
FAM3C	1606.03	-1.34026	0.158027	-8.48121	2.22858e-17	7.12618e-16
RIPK4	764.788	-1.52513	0.180018	-8.47211	2.40994e-17	7.68953e-16
FAM169A	141.034	3.11946	0.368349	8.46877	2.47995e-17	7.89593e-16
NQO1	1816.46	-1.30925	0.154615	-8.46778	2.50109e-17	7.94618e-16
KIF1A	557.545	12.313	1.45508	8.46207	2.62667e-17	8.32734e-16
CHST1	113.035	-3.62781	0.428832	-8.45976	2.67937e-17	8.4763e-16
TMOD2	90.811	5.23474	0.619027	8.4564	2.75764e-17	8.70535e-16
GXYLT1	525.199	1.70207	0.201749	8.43661	3.26686e-17	1.02909e-15
CORO2B	99.6828	-3.71513	0.440373	-8.43632	3.27476e-17	1.0294e-15
AHNAK2	1048.71	-1.95654	0.232097	-8.42985	3.46114e-17	1.08569e-15
ACVR2B	324.733	2.09964	0.249183	8.42611	3.5734e-17	1.11854e-15
LIPG	292.851	-2.21018	0.262626	-8.41572	3.90497e-17	1.21975e-15
HSPD1	8396.21	-1.10395	0.131182	-8.41546	3.91341e-17	1.21982e-15
SQRDL	206.572	-2.28127	0.271111	-8.41452	3.94515e-17	1.22713e-15
TRIM55	75.8911	-4.55189	0.54128	-8.40949	4.11804e-17	1.27823e-15
FOXI1	2887.63	11.5541	1.37403	8.40892	4.13813e-17	1.28178e-15
SCN1B	151.536	-2.63226	0.31336	-8.4001	4.46097e-17	1.3789e-15
TM4SF1	1320.23	-1.56739	0.186676	-8.39634	4.60619e-17	1.42083e-15
PLEK	172.409	-3.13221	0.373061	-8.39598	4.62029e-17	1.42223e-15
ACTB	41174.9	-1.13882	0.135671	-8.39401	4.6983e-17	1.44324e-15
MGARP	119.555	3.1997	0.381953	8.3772	5.42017e-17	1.66155e-15
DLX2	183.511	2.57624	0.307815	8.36944	5.7895e-17	1.77111e-15
FTL	17688.8	-1.29921	0.15538	-8.36154	6.19045e-17	1.88987e-15
COX7C	1225.3	1.32969	0.159099	8.35766	6.39761e-17	1.9491e-15
ARID3B	409.992	1.90346	0.227863	8.35351	6.62613e-17	2.01459e-15
RGS20	267.249	-2.15533	0.258142	-8.34941	6.86074e-17	2.08165e-15
OCIAD2	878.45	-2.11781	0.253984	-8.33839	7.53106e-17	2.28037e-15
CCDC117	795.597	1.49327	0.179098	8.33768	7.57597e-17	2.2893e-15
NUDC	2623.78	-1.1826	0.141888	-8.33477	7.76518e-17	2.34171e-15
BCORL1	450.332	1.75106	0.210417	8.32186	8.65967e-17	2.60616e-15
PDCD4	873.586	1.61608	0.194252	8.31951	8.8328e-17	2.65288e-15
BRINP1	465.745	-1.80636	0.217733	-8.2962	1.07496e-16	3.22207e-15
NAP1L3	113.134	6.58866	0.794502	8.29281	1.10607e-16	3.30863e-15
DOCK10	160.682	-2.70959	0.327454	-8.2747	1.28776e-16	3.84437e-15
ZNF397	202.555	2.35584	0.284916	8.26852	1.35631e-16	4.04088e-15
SESN2	627.163	1.56369	0.189433	8.25459	1.52421e-16	4.53201e-15
RAB31	222.165	2.88626	0.34969	8.25377	1.5348e-16	4.55436e-15
LOXL2	3234.32	-1.23011	0.149096	-8.25049	1.57743e-16	4.67153e-15
CD68	285.868	-2.15921	0.261724	-8.24992	1.58499e-16	4.68457e-15
MKI67	3192.75	-1.14316	0.138577	-8.24928	1.59353e-16	4.70043e-15
SLC29A2	140.97	2.84139	0.344681	8.24355	1.6718e-16	4.92154e-15
SAPCD2	1073.25	-1.34624	0.163321	-8.24294	1.68029e-16	4.93674e-15
EPHA2	1898.56	-1.30551	0.15839	-8.24235	1.68861e-16	4.95136e-15
ABHD2	1803.5	-1.21679	0.147638	-8.24174	1.69726e-16	4.96691e-15
IREB2	1132.26	1.34186	0.162848	8.24	1.72206e-16	5.02957e-15
EPB41L3	237.903	8.6594	1.05214	8.23026	1.86808e-16	5.44532e-15
RNF138	577.065	1.59658	0.194008	8.22944	1.88085e-16	5.47181e-15
CAV1	2682.76	-1.15277	0.140148	-8.22536	1.94598e-16	5.65019e-15
PRKDC	7983.83	-1.18533	0.144113	-8.22499	1.952e-16	5.65662e-15
EYA2	85.5091	4.43194	0.538882	8.22432	1.96301e-16	5.67743e-15
MID1IP1	403.125	1.75481	0.213399	8.22317	1.98197e-16	5.7211e-15
RPP25	171.491	2.82797	0.344269	8.21443	2.13182e-16	6.1417e-15
TENM4	338.762	-1.88233	0.229185	-8.21315	2.15455e-16	6.19518e-15
TCIRG1	514.799	-1.66721	0.203039	-8.21128	2.18836e-16	6.2802e-15
NFKB2	600.424	-1.62579	0.198074	-8.20799	2.24914e-16	6.44218e-15
PSMB8	603.773	-1.5962	0.194555	-8.20434	2.31871e-16	6.62864e-15
EFHD2	1235.95	-1.38816	0.169259	-8.2014	2.37599e-16	6.77933e-15
MBOAT7	2071.4	-1.18357	0.144497	-8.19092	2.59236e-16	7.3825e-15
WWTR1	1585.4	-1.27094	0.155242	-8.18684	2.6818e-16	7.62259e-15
TONSL	817.931	-1.40258	0.171337	-8.18611	2.69799e-16	7.65394e-15
CCDC152	286.552	2.50496	0.306334	8.17723	2.9044e-16	8.22377e-15
CDKN1C	187.198	2.54042	0.310941	8.17011	3.0811e-16	8.70747e-15
HS6ST2	279.326	2.1511	0.263301	8.16972	3.09116e-16	8.71929e-15
TMBIM1	792.152	-1.72505	0.211381	-8.16084	3.32711e-16	9.36705e-15
VARS	1552.37	-1.34002	0.164329	-8.1545	3.50622e-16	9.85261e-15
TMSB15A	88.3497	5.59702	0.686607	8.15171	3.58817e-16	1.00449e-14
DPYSL3	4264.02	-1.10681	0.135773	-8.15191	3.58227e-16	1.00449e-14
TGIF1	731.109	-1.50564	0.184915	-8.14233	3.87728e-16	1.08337e-14
BCL7A	480.303	1.68789	0.207459	8.13603	4.08442e-16	1.13911e-14
SIPA1L3	797.716	-1.55223	0.190804	-8.13524	4.11116e-16	1.14441e-14
MMP14	3478.13	-1.15478	0.142086	-8.12732	4.38873e-16	1.21939e-14
CHRDL1	1148.56	-1.31186	0.161437	-8.12615	4.4314e-16	1.22895e-14
SMAD9	166.543	3.09704	0.38116	8.12528	4.46323e-16	1.23547e-14
OXCT1	1059.69	-1.35272	0.166492	-8.12483	4.47972e-16	1.23772e-14
COL4A6	94.0526	5.97493	0.73596	8.11856	4.71736e-16	1.30096e-14
HINT3	523.127	1.60422	0.197607	8.11826	4.72922e-16	1.30181e-14
DKK3	1595.02	-1.35613	0.167435	-8.09946	5.52053e-16	1.51682e-14
AMDHD2	274.501	-1.97026	0.243312	-8.09765	5.60308e-16	1.53665e-14
MDM2	908.628	1.76347	0.217892	8.09332	5.80624e-16	1.58943e-14
CACNA2D2	83.4745	4.96577	0.613986	8.08776	6.07717e-16	1.66053e-14
MLLT4	2103.38	1.2152	0.150279	8.0863	6.15053e-16	1.67749e-14
BAIAP2	445.723	-1.63637	0.202501	-8.0808	6.43457e-16	1.75174e-14
PTPRS	678.303	1.75286	0.217223	8.06939	7.06529e-16	1.91992e-14
GRB10	1433.06	-1.24895	0.154785	-8.06892	7.09236e-16	1.92375e-14
GLB1L2	82.576	4.91094	0.608743	8.06734	7.1847e-16	1.94524e-14
ZDBF2	224.691	2.33208	0.289106	8.06653	7.23224e-16	1.95455e-14
TSPYL1	1437.84	1.27965	0.158715	8.06255	7.47177e-16	2.01561e-14
KIAA1244	126.374	3.11386	0.38654	8.05571	7.90186e-16	2.12776e-14
SPATA18	85.6323	4.09909	0.509545	8.04462	8.65149e-16	2.3254e-14
SEMA4B	1968.6	-1.34692	0.167559	-8.03847	9.09677e-16	2.44067e-14
HLA-DQB1	81.8594	5.2872	0.658704	8.02666	1.00159e-15	2.68242e-14
STC2	1101.54	-1.90718	0.23763	-8.02586	1.00815e-15	2.69079e-14
ADCK3	334.626	1.84482	0.229861	8.02584	1.00835e-15	2.69079e-14
CRYM	125.427	-3.17737	0.395918	-8.02533	1.01254e-15	2.69714e-14
AHNAK	9521.22	-1.45119	0.180977	-8.01865	1.06915e-15	2.84282e-14
AATF	929.151	-1.44535	0.180374	-8.01308	1.11871e-15	2.96928e-14
NDFIP2	1079.16	1.33127	0.16629	8.00569	1.18795e-15	3.14742e-14
TERF1	1128.55	-1.40545	0.175848	-7.99244	1.32299e-15	3.49897e-14
GPR39	405.328	-1.69194	0.211715	-7.99159	1.33209e-15	3.51676e-14
NPNT	203.98	8.43157	1.05538	7.98915	1.35875e-15	3.58077e-14
IGF1R	807.905	1.51051	0.189262	7.98103	1.45113e-15	3.81745e-14
PCSK1N	347.321	11.6298	1.45838	7.97442	1.53095e-15	4.0203e-14
DSC3	686.155	11.1774	1.40183	7.97345	1.54302e-15	4.04484e-14
AIF1L	209.734	2.41867	0.303871	7.9595	1.72729e-15	4.5199e-14
TMEM170B	276.444	1.9752	0.248212	7.9577	1.7526e-15	4.57804e-14
MACF1	3269.02	-1.23717	0.155495	-7.95634	1.77207e-15	4.62077e-14
DUSP8	132.173	2.78714	0.350317	7.95604	1.77632e-15	4.62374e-14
HSPA8	20141.9	-1.29839	0.163206	-7.95553	1.78371e-15	4.63483e-14
TXNRD1	3190.57	-1.26094	0.158537	-7.95363	1.81119e-15	4.698e-14
XPC	704.253	1.45495	0.183034	7.94909	1.87892e-15	4.8652e-14
TRABD2B	289.692	-1.90931	0.240397	-7.94232	1.98436e-15	5.12925e-14
CUL4B	1050.22	1.29972	0.163705	7.93942	2.03124e-15	5.24131e-14
SIM2	92.4002	5.96226	0.751005	7.93904	2.03752e-15	5.24839e-14
AGRN	9605.07	-1.10185	0.138822	-7.93708	2.06989e-15	5.32253e-14
RBM20	86.6565	5.85622	0.737886	7.93649	2.07986e-15	5.33891e-14
SPP1	19398.6	-1.01735	0.128217	-7.9346	2.11182e-15	5.41157e-14
AMOT	1571.65	4.32264	0.545025	7.93109	2.17231e-15	5.55701e-14
PABPC4L	86.827	5.84537	0.737049	7.93078	2.17773e-15	5.56126e-14
PUF60	2308.11	-1.14226	0.144161	-7.9235	2.30917e-15	5.88679e-14
EIF6	1474.24	-1.2606	0.159271	-7.91479	2.47662e-15	6.30284e-14
MFI2	883.947	-1.6665	0.210567	-7.91433	2.48593e-15	6.31571e-14
SESN1	301.191	2.14315	0.27093	7.91035	2.56671e-15	6.5098e-14
PALM	191.122	8.34398	1.05516	7.90779	2.62001e-15	6.63363e-14
ADORA1	579.369	-1.53683	0.194365	-7.90692	2.63832e-15	6.66862e-14
DYRK1B	132.346	2.75812	0.348928	7.90455	2.68896e-15	6.78505e-14
ARHGAP26	391.449	-1.66364	0.210474	-7.90427	2.69505e-15	6.78887e-14
TNC	992.239	-1.48276	0.187617	-7.90313	2.71991e-15	6.83989e-14
ZMIZ2	1285.48	-1.22593	0.155147	-7.90175	2.75024e-15	6.90446e-14
ANXA2	10395.3	-1.15203	0.145813	-7.9007	2.77335e-15	6.95072e-14
B4GALNT3	94.9772	6.3111	0.79907	7.89805	2.83293e-15	7.08805e-14
KCNK1	92.3732	3.69434	0.467962	7.89452	2.91429e-15	7.27935e-14
AS3MT	94.5079	3.50333	0.443868	7.89273	2.95651e-15	7.36002e-14
PPAPDC1A	165.263	-2.37685	0.301137	-7.89292	2.95204e-15	7.36002e-14
ZSWIM5	82.6125	5.49491	0.697117	7.88233	3.21335e-15	7.986e-14
GPAA1	1876.58	-1.34902	0.171165	-7.88144	3.23622e-15	8.0294e-14
GALM	85.4416	5.84823	0.742054	7.88114	3.2442e-15	8.03577e-14
MORC4	1595.62	-1.31669	0.167088	-7.8802	3.26857e-15	8.08264e-14
BHLHB9	132.149	2.97881	0.378133	7.87768	3.33519e-15	8.23364e-14
LAMA3	2398.26	-1.19357	0.151521	-7.87726	3.34647e-15	8.24777e-14
PITPNM3	194.378	-2.40869	0.305835	-7.87577	3.38658e-15	8.31899e-14
PODNL1	84.4062	4.23669	0.537928	7.87595	3.38174e-15	8.31899e-14
RUNX1	476.288	-1.57638	0.200187	-7.87454	3.42006e-15	8.37368e-14
TNFRSF11A	261.091	-1.93215	0.245367	-7.87453	3.42013e-15	8.37368e-14
CCND2	91.3094	3.88681	0.493645	7.87369	3.44341e-15	8.41678e-14
KIT	90.6134	5.8909	0.748738	7.86778	3.61003e-15	8.80953e-14
LYPD1	427.718	-1.60672	0.204272	-7.86558	3.67392e-15	8.94201e-14
VASH1	360.604	1.75304	0.222878	7.8655	3.67637e-15	8.94201e-14
SPEG	82.4509	4.60958	0.586223	7.86318	3.74491e-15	9.09383e-14
SLC25A39	2204.99	-1.18872	0.151198	-7.86203	3.77965e-15	9.16319e-14
EYA4	185.145	8.2979	1.05592	7.85844	3.88951e-15	9.41413e-14
ENSA	1923.98	1.16599	0.148499	7.85185	4.09946e-15	9.90615e-14
SH2D5	172.725	-2.3547	0.300206	-7.84359	4.37835e-15	1.05629e-13
CAND2	115.662	7.03599	0.897126	7.84282	4.40554e-15	1.06027e-13
ITGB1	10251.5	-1.03221	0.131613	-7.84271	4.40915e-15	1.06027e-13
ARSJ	342.227	-1.86796	0.238308	-7.8384	4.5632e-15	1.09554e-13
SPOCK1	2242.38	-1.16356	0.148632	-7.82844	4.93953e-15	1.18206e-13
ECE1	2224.45	-1.49513	0.190987	-7.82846	4.93901e-15	1.18206e-13
TSTA3	750.879	-1.36951	0.174955	-7.82775	4.96695e-15	1.18671e-13
SEPHS2	1257.11	1.35892	0.173615	7.82724	4.9869e-15	1.18956e-13
EHD1	1390.08	-1.40428	0.179507	-7.823	5.15797e-15	1.22839e-13
BCAR1	1626.64	-1.18816	0.152311	-7.8009	6.14685e-15	1.46155e-13
NHS	294.011	-1.84004	0.235907	-7.79982	6.19962e-15	1.47174e-13
POU3F2	77.8893	4.96657	0.636932	7.79765	6.30713e-15	1.49487e-13
NRP1	2863.21	-1.15283	0.14787	-7.79623	6.37818e-15	1.5093e-13
FTH1	27145.4	-1.17731	0.151115	-7.79081	6.65784e-15	1.57233e-13
CLIC1	3204.95	-1.09191	0.14016	-7.7905	6.6747e-15	1.57233e-13
ANXA5	5799.59	-1.04256	0.133827	-7.79035	6.68247e-15	1.57233e-13
DUSP9	104.187	3.31264	0.425228	7.79026	6.68694e-15	1.57233e-13
GNG7	82.9541	5.76439	0.740325	7.7863	6.89994e-15	1.61985e-13
GPC3	177.668	8.23817	1.05873	7.78115	7.18667e-15	1.6845e-13
DZIP1	707.928	1.4112	0.181402	7.77942	7.28594e-15	1.70507e-13
TIAM1	175.124	8.20224	1.0545	7.77831	7.34975e-15	1.71729e-13
STEAP3	1192.75	-1.25669	0.161621	-7.77555	7.51211e-15	1.75247e-13
CDH6	6918.27	-1.03764	0.13349	-7.77316	7.65512e-15	1.78303e-13
CALCOCO1	353.711	1.93629	0.249208	7.76977	7.86258e-15	1.82848e-13
KIAA0754	592.68	-1.46023	0.188078	-7.76397	8.23085e-15	1.91113e-13
RND3	489.861	-1.58899	0.204686	-7.76305	8.29115e-15	1.92212e-13
LY6E	1905.39	-1.26949	0.163578	-7.76076	8.4425e-15	1.95416e-13
HS3ST3A1	75.5473	5.14157	0.662693	7.7586	8.58717e-15	1.98455e-13
PSMB9	322.081	-2.00932	0.259104	-7.7549	8.84162e-15	2.04017e-13
B2M	8431.15	-1.00793	0.12998	-7.75447	8.87152e-15	2.04389e-13
NR3C2	74.883	4.96235	0.640307	7.74996	9.19211e-15	2.11447e-13
C14orf105	276.378	-1.9243	0.248377	-7.7475	9.37178e-15	2.15246e-13
MYCBP2	695.726	1.42287	0.183796	7.7416	9.81736e-15	2.25132e-13
PKP2	78.1664	4.06489	0.526111	7.72629	1.10728e-14	2.53529e-13
ATP1B3	1563.74	-1.27897	0.165607	-7.72297	1.13654e-14	2.59828e-13
TAP1	878.677	-1.30972	0.169705	-7.71759	1.18549e-14	2.70603e-13
PABPC1	17331.5	-0.987127	0.127928	-7.71628	1.19775e-14	2.7298e-13
USP11	1263.86	1.29898	0.168385	7.71432	1.21626e-14	2.76774e-13
COLEC12	273.359	11.2838	1.46274	7.71412	1.21819e-14	2.76789e-13
ATAD2	1649.62	-1.21518	0.157573	-7.71188	1.23975e-14	2.81258e-13
PRNP	1169.76	-1.29015	0.167459	-7.70428	1.31583e-14	2.98061e-13
HMGB2	1731.05	1.28088	0.166294	7.70252	1.33408e-14	3.01734e-13
CD63	4192.69	-1.07381	0.139523	-7.69631	1.40048e-14	3.1627e-13
VHL	986.504	1.36106	0.176901	7.69391	1.427e-14	3.21769e-13
PLA2G4A	150.173	2.90926	0.378323	7.68988	1.47276e-14	3.31584e-13
CLSTN3	317.318	1.84951	0.240543	7.68891	1.48395e-14	3.33597e-13
PTPN14	2400.24	-1.14889	0.149596	-7.67999	1.59103e-14	3.57126e-13
SAV1	304.484	2.15807	0.281143	7.67606	1.64055e-14	3.67687e-13
BACH2	82.7485	3.72059	0.48494	7.67226	1.68987e-14	3.78169e-13
CENPH	389.894	1.71532	0.223831	7.66346	1.80996e-14	4.04432e-13
PRSS12	104.61	6.86612	0.896308	7.66045	1.85283e-14	4.1339e-13
TK2	442.837	-1.58879	0.207574	-7.6541	1.94674e-14	4.33691e-13
SLC2A1	2247.4	-1.2411	0.162162	-7.65344	1.95671e-14	4.35258e-13
FIBCD1	267.126	-1.8641	0.244031	-7.63876	2.19327e-14	4.87148e-13
DLL1	160.271	8.08102	1.05799	7.63807	2.20497e-14	4.89016e-13
MT-ND5	15229.2	0.99535	0.130329	7.63719	2.22006e-14	4.91626e-13
SMOC1	160.957	8.09639	1.06018	7.63679	2.22697e-14	4.92423e-13
UNC5B	104.754	6.8796	0.901727	7.62936	2.35913e-14	5.20869e-13
AKNA	186.894	-2.13047	0.279677	-7.61762	2.58401e-14	5.69673e-13
RND2	73.8448	5.35828	0.703621	7.6153	2.63089e-14	5.79146e-13
BBC3	164.535	2.44974	0.321762	7.61351	2.66759e-14	5.85216e-13
NAMPT	1272.88	-1.44413	0.189683	-7.61338	2.67029e-14	5.85216e-13
ASIC1	105.99	3.05055	0.400678	7.61347	2.66838e-14	5.85216e-13
ZCCHC3	462.577	1.58302	0.207936	7.613	2.67811e-14	5.86063e-13
LRIG3	297.849	2.0086	0.264509	7.5937	3.1091e-14	6.79377e-13
CPPED1	257.838	-1.85388	0.244178	-7.59234	3.14185e-14	6.85524e-13
ITGA7	104.8	3.01247	0.396903	7.58994	3.20061e-14	6.97319e-13
TRIM32	100.513	6.82043	0.898896	7.58756	3.25983e-14	7.09181e-13
ERAP2	978.795	-1.24081	0.163668	-7.58128	3.42165e-14	7.43295e-13
ZNF768	777.632	1.3995	0.184673	7.57829	3.50129e-14	7.59483e-13
TGIF2	263.433	1.87492	0.247537	7.5743	3.61055e-14	7.82041e-13
CYC1	2457.81	-1.12289	0.148273	-7.57312	3.64354e-14	7.88035e-13
BRSK1	102.542	3.15448	0.417065	7.56352	3.92311e-14	8.47265e-13
KIAA1211	101.953	6.82726	0.902923	7.56129	3.99095e-14	8.60665e-13
PDAP1	2882.4	-1.06337	0.140738	-7.55564	4.16809e-14	8.97562e-13
SIRPA	1544.29	-1.5038	0.199462	-7.53927	4.7261e-14	1.01625e-12
SYPL1	1121.12	-1.26667	0.168178	-7.53174	5.00695e-14	1.07508e-12
RALB	899.944	-1.27325	0.169107	-7.52925	5.10322e-14	1.09417e-12
STC1	209.643	-2.00251	0.266183	-7.52306	5.35088e-14	1.14561e-12
SCML2	260.226	1.9933	0.265036	7.52087	5.44121e-14	1.16327e-12
RRS1	566.084	-1.62672	0.216358	-7.51864	5.53509e-14	1.18164e-12
LRIG1	256.522	1.92948	0.256716	7.51602	5.64685e-14	1.20326e-12
VANGL2	225.793	11.0093	1.4648	7.51589	5.65258e-14	1.20326e-12
PBX2	940.451	1.38507	0.184472	7.50832	5.98927e-14	1.27162e-12
FREM2	98.602	6.80438	0.90625	7.50828	5.99083e-14	1.27162e-12
DUSP6	141.179	-2.8631	0.381576	-7.50334	6.22112e-14	1.31861e-12
MAZ	4416.76	1.0777	0.143758	7.49662	6.54826e-14	1.38597e-12
GPR124	187.994	2.23251	0.298037	7.49072	6.84961e-14	1.44563e-12
POU4F1	433.994	10.5164	1.4039	7.4909	6.84034e-14	1.44563e-12
SULT1C2	136.848	-2.5278	0.337528	-7.48916	6.93155e-14	1.46084e-12
CCDC25	168.164	2.54562	0.339993	7.48728	7.03178e-14	1.47987e-12
2022-03-01	96.4077	6.75917	0.903398	7.48194	7.32316e-14	1.53529e-12
L3MBTL3	132.909	2.62324	0.350601	7.48214	7.31237e-14	1.53529e-12
ATPIF1	1425.93	1.19221	0.159346	7.48189	7.32618e-14	1.53529e-12
ZNF678	216.543	2.17026	0.290569	7.469	8.08052e-14	1.69098e-12
KIAA1217	457.938	-1.52563	0.204318	-7.46693	8.20856e-14	1.71536e-12
HOXC4	145.428	2.64136	0.35379	7.46589	8.27357e-14	1.72651e-12
ZNF711	215.777	10.9439	1.46607	7.46483	8.34052e-14	1.73804e-12
KIF5C	94.0021	6.71081	0.900077	7.45581	8.93158e-14	1.8586e-12
NDUFB9	1302.12	-1.18614	0.159153	-7.45279	9.13886e-14	1.89907e-12
ULK1	726.169	1.33477	0.179373	7.44132	9.9681e-14	2.06849e-12
FBXL6	292.483	-1.76206	0.236926	-7.43719	1.02847e-13	2.13121e-12
PYGB	2343.22	-1.26049	0.16959	-7.43258	1.06497e-13	2.20377e-12
CHFR	82.4845	6.13305	0.825735	7.42737	1.10774e-13	2.28908e-12
NFE2L3	560.077	-1.59837	0.215219	-7.42672	1.11326e-13	2.29727e-12
CCDC28B	183.656	2.14782	0.289218	7.4263	1.11675e-13	2.30128e-12
IRAK1	3687.62	-1.11624	0.150495	-7.41711	1.19708e-13	2.46339e-12
PAPD4	361.714	1.64478	0.221795	7.41577	1.20925e-13	2.48498e-12
TP53INP1	216.254	2.24013	0.302177	7.41332	1.23173e-13	2.52768e-12
LIN28B	203.654	10.8597	1.46496	7.41296	1.23509e-13	2.53108e-12
IFI16	449.169	-1.56273	0.210958	-7.40776	1.28446e-13	2.62863e-12
SLC20A1	2032.55	-1.12169	0.151519	-7.40293	1.33209e-13	2.72235e-12
MTR	1137.14	1.25668	0.169775	7.402	1.34152e-13	2.73785e-12
NUP133	1108.2	1.18489	0.16028	7.39263	1.43954e-13	2.93386e-12
TTN	124.509	2.61414	0.353989	7.38481	1.52673e-13	3.10729e-12
SYK	222.637	1.97549	0.267542	7.38387	1.53753e-13	3.12497e-12
MPC1	276.369	1.89454	0.256652	7.38174	1.56239e-13	3.17115e-12
HEBP2	573.842	1.41375	0.191603	7.37852	1.60064e-13	3.24436e-12
ATP9A	522.938	1.43999	0.195307	7.37293	1.66917e-13	3.37864e-12
IL18	94.3037	-3.15384	0.427951	-7.36963	1.71101e-13	3.45861e-12
NRIP1	1156.99	-1.25911	0.170855	-7.36944	1.71352e-13	3.45899e-12
SYP	120.939	3.56346	0.483575	7.369	1.71915e-13	3.46564e-12
PSMD5	387.296	-1.5535	0.210851	-7.36778	1.73492e-13	3.49267e-12
DDX39A	1102.27	-1.20153	0.163119	-7.36602	1.75795e-13	3.53423e-12
P2RY2	109.932	-2.6673	0.362126	-7.36567	1.76254e-13	3.53868e-12
EFNB3	69.7539	4.66128	0.633545	7.35747	1.87432e-13	3.75802e-12
HOXD11	414.756	1.55672	0.211865	7.34771	2.01627e-13	4.03717e-12
DPYSL5	372.617	10.2969	1.4049	7.32924	2.31468e-13	4.62843e-12
TUBB4B	6529.03	-0.99432	0.135693	-7.32774	2.34072e-13	4.67419e-12
TBX15	152.504	-2.26804	0.30954	-7.32713	2.35126e-13	4.68892e-12
GLI3	238.088	1.96223	0.267904	7.32436	2.40045e-13	4.7806e-12
CLDN4	166.498	-2.46949	0.337404	-7.31909	2.49662e-13	4.96546e-12
WWC1	921.607	-1.21172	0.165568	-7.31859	2.5059e-13	4.97403e-12
LAP3	1076.01	-1.20616	0.16481	-7.3185	2.50763e-13	4.97403e-12
FOXQ1	309.308	-1.92303	0.263158	-7.3075	2.72164e-13	5.39131e-12
NFIC	1529.13	-1.18422	0.162139	-7.30371	2.79938e-13	5.53793e-12
MYRF	809.629	-1.38121	0.189214	-7.29974	2.8833e-13	5.69634e-12
SCRIB	2199.39	-1.08318	0.148441	-7.29706	2.94113e-13	5.80286e-12
VAV2	917.71	-1.24589	0.170743	-7.29687	2.94529e-13	5.80336e-12
B4GALNT4	377.508	1.6061	0.220129	7.29615	2.96119e-13	5.82694e-12
SUV420H2	181.438	2.2782	0.312307	7.29474	2.99242e-13	5.88061e-12
APOL6	335.529	-1.67091	0.229202	-7.29013	3.09654e-13	6.06914e-12
TSPAN4	840.108	-1.4364	0.19703	-7.29028	3.09318e-13	6.06914e-12
CRYZ	1742.15	-1.13321	0.15546	-7.28939	3.1137e-13	6.09473e-12
VOPP1	1578.73	-1.21359	0.166492	-7.28919	3.11833e-13	6.09574e-12
HSF2	336.953	1.67674	0.230177	7.28458	3.22664e-13	6.29917e-12
CD151	4293.15	-1.00334	0.137897	-7.276	3.43869e-13	6.70431e-12
CDC25A	788.225	1.3029	0.179127	7.2736	3.50019e-13	6.81527e-12
COL5A1	67.2444	4.59125	0.631256	7.2732	3.5108e-13	6.82696e-12
SYTL3	236.828	-1.84494	0.253703	-7.27205	3.54072e-13	6.87613e-12
FAM89A	282.814	1.77031	0.243448	7.27183	3.54643e-13	6.87822e-12
CDC42BPA	1035.26	1.20853	0.166271	7.26845	3.63625e-13	7.04322e-12
IER5L	504.087	-1.43639	0.197816	-7.26122	3.83611e-13	7.42066e-12
FAM83D	648.349	-1.34032	0.184763	-7.25429	4.03761e-13	7.80027e-12
CASK	1135.87	-1.27594	0.176055	-7.24737	4.24954e-13	8.19901e-12
DIRAS1	178.55	10.6712	1.47292	7.24489	4.32781e-13	8.33918e-12
CAP1	3799.61	-1.02647	0.141728	-7.24257	4.40267e-13	8.47242e-12
HOMER1	207.591	1.99684	0.275767	7.24103	4.45301e-13	8.5582e-12
PDE5A	105.596	2.92239	0.403774	7.23767	4.56462e-13	8.76136e-12
ANKRD6	94.954	3.00908	0.416427	7.22595	4.97614e-13	9.53889e-12
TNFSF9	495.517	-1.42324	0.196999	-7.22456	5.02715e-13	9.61464e-12
CHCHD3	1183.01	-1.17475	0.162606	-7.22452	5.02862e-13	9.61464e-12
ARID4B	770.119	1.32617	0.183687	7.21971	5.20971e-13	9.94806e-12
CACNA1H	168.603	10.5872	1.46833	7.21036	5.58028e-13	1.0642e-11
SOAT1	929.096	-1.19513	0.165804	-7.20808	5.67455e-13	1.08079e-11
WNK2	124.006	7.71935	1.07107	7.20716	5.71288e-13	1.08669e-11
MVP	2044.58	-1.11804	0.155155	-7.20595	5.76392e-13	1.095e-11
VEGFA	1601.9	-1.38123	0.191737	-7.20377	5.85697e-13	1.10983e-11
ISM1	70.9697	-3.51752	0.488286	-7.2038	5.85559e-13	1.10983e-11
BEST1	19592.8	-1.08799	0.151224	-7.19453	6.26772e-13	1.18615e-11
ZIC5	240.125	1.90995	0.265681	7.18888	6.53247e-13	1.23468e-11
NRN1	165.058	10.5566	1.46873	7.18762	6.59309e-13	1.24455e-11
TMOD1	246.723	1.88804	0.263099	7.17615	7.17001e-13	1.35173e-11
TRIP13	1030.02	-1.2856	0.179207	-7.1738	7.29423e-13	1.37341e-11
CD70	1405.64	-1.29367	0.180363	-7.17258	7.35966e-13	1.38397e-11
CADM4	191.198	2.06513	0.288415	7.16026	8.05215e-13	1.51227e-11
MB21D1	138.968	-2.5811	0.360715	-7.15552	8.33587e-13	1.56358e-11
RTN4	6317.8	-0.980335	0.137016	-7.15492	8.37217e-13	1.56841e-11
CYBRD1	62.6099	4.8759	0.681593	7.15368	8.44796e-13	1.58061e-11
CTSL	1720.74	-1.0611	0.148353	-7.15257	8.51668e-13	1.59146e-11
CYBA	2899.38	-1.08586	0.151875	-7.14969	8.69772e-13	1.62325e-11
PIEZO1	1559.79	-1.13219	0.158493	-7.14349	9.0991e-13	1.69602e-11
ZNF512B	776.163	1.24776	0.174741	7.14067	9.28793e-13	1.72905e-11
PFN1	11086.5	-0.928262	0.130021	-7.13935	9.37753e-13	1.74354e-11
MSI1	156.876	10.4835	1.46987	7.13224	9.87461e-13	1.83366e-11
ZNF629	681.074	1.31002	0.183707	7.13103	9.9624e-13	1.84765e-11
ARL4C	5920.16	-1.08411	0.152114	-7.12694	1.02626e-12	1.90095e-11
CD302	72.1075	3.73424	0.524056	7.12565	1.03588e-12	1.91406e-11
MYOF	2347.15	-1.09367	0.153484	-7.12565	1.03592e-12	1.91406e-11
PVR	1261.24	-1.17506	0.164917	-7.12515	1.03964e-12	1.91616e-11
ITGB1BP1	995.939	-1.28814	0.180785	-7.12528	1.03866e-12	1.91616e-11
HOXB13	113.61	2.62427	0.368501	7.12147	1.06779e-12	1.96561e-11
SLC6A15	311.624	10.0347	1.40981	7.1178	1.09667e-12	2.01627e-11
PHF6	987.655	1.43607	0.201782	7.1169	1.10383e-12	2.02692e-11
SERTAD4	238.641	1.87404	0.263666	7.10764	1.18048e-12	2.16499e-11
MARK1	153.867	10.456	1.47133	7.10649	1.19035e-12	2.18039e-11
FEM1B	923.067	1.20025	0.169003	7.10194	1.23018e-12	2.25058e-11
MSX2	68.869	5.85552	0.82471	7.1001	1.24664e-12	2.27789e-11
HTATSF1	1389.75	1.0914	0.153758	7.09816	1.26426e-12	2.30724e-11
AP1S1	1743.12	-1.06402	0.149953	-7.0957	1.28699e-12	2.34584e-11
TRIM25	883.874	-1.19068	0.168098	-7.08324	1.40819e-12	2.5636e-11
PTK2	1922.24	-1.07054	0.151257	-7.07765	1.46621e-12	2.66594e-11
PFKFB3	2351.8	-1.08406	0.153254	-7.07359	1.50973e-12	2.74172e-11
KLF10	501.111	-1.44952	0.204977	-7.07161	1.53149e-12	2.77783e-11
IRF5	166.775	-2.10721	0.298034	-7.07037	1.54517e-12	2.79923e-11
SORCS2	450.465	-1.42413	0.201517	-7.06706	1.58252e-12	2.86339e-11
MICA	452.777	-1.45098	0.205375	-7.06501	1.60607e-12	2.90246e-11
TGDS	170.865	2.10204	0.297687	7.06125	1.65012e-12	2.97844e-11
SLCO3A1	256.834	-1.75531	0.248598	-7.06084	1.65503e-12	2.98369e-11
IFI27	59.5658	-3.73495	0.529018	-7.06015	1.66323e-12	2.99483e-11
TIMP3	292.381	9.94616	1.40909	7.05855	1.68251e-12	3.02587e-11
SIGIRR	92.4809	2.94431	0.417413	7.05371	1.74204e-12	3.12913e-11
BMP7	146.117	10.3803	1.47195	7.05205	1.76301e-12	3.16298e-11
GATA2	154.887	2.19603	0.311441	7.05121	1.77373e-12	3.17837e-11
UPF3B	570.902	1.35615	0.192491	7.04526	1.8512e-12	3.31318e-11
RHBDF2	462.79	-1.49074	0.211667	-7.04282	1.88389e-12	3.36762e-11
FRAT2	221.357	2.06193	0.292944	7.03864	1.94121e-12	3.46592e-11
ABTB2	513.47	-1.38801	0.197275	-7.03588	1.9801e-12	3.5311e-11
FLT4	143.432	10.3539	1.47174	7.03516	1.99038e-12	3.54516e-11
BORA	223.874	2.01074	0.285859	7.03402	2.00665e-12	3.56987e-11
SLC4A2	4350.6	-1.01826	0.144791	-7.03263	2.0268e-12	3.60139e-11
ENO2	710.527	-1.24341	0.176873	-7.02995	2.06609e-12	3.66682e-11
OSMR	1135.77	-1.3589	0.193565	-7.02034	2.21329e-12	3.92337e-11
PSME2	889.768	-1.21577	0.173264	-7.01691	2.26832e-12	4.01611e-11
LIN7A	65.836	5.48535	0.78273	7.00797	2.41801e-12	4.27096e-11
NTN1	281.13	9.88593	1.41065	7.00804	2.41675e-12	4.27096e-11
FOXF2	139.835	10.317	1.47261	7.00592	2.45375e-12	4.32893e-11
GPR15	234.004	-2.0244	0.289162	-7.00092	2.54283e-12	4.48075e-11
ZNF24	1104.89	1.57035	0.224322	7.00041	2.55222e-12	4.49197e-11
SNRNP48	372.224	1.54267	0.220648	6.99156	2.71853e-12	4.779e-11
FBXL19	967.051	1.20667	0.172634	6.98979	2.75298e-12	4.83384e-11
GNA12	1978.54	-1.03907	0.148672	-6.98897	2.76908e-12	4.85636e-11
IFI35	229	-2.07761	0.29734	-6.98731	2.80206e-12	4.90841e-11
CD109	1042.93	-1.19168	0.170587	-6.98574	2.83368e-12	4.95795e-11
ALG3	496.366	-1.35292	0.193746	-6.98294	2.89063e-12	5.05162e-11
PPP1R16A	783.887	-1.24166	0.178074	-6.97275	3.10814e-12	5.42535e-11
RP6-24A23.6	136.214	10.2786	1.47496	6.96877	3.19719e-12	5.57422e-11
PALD1	135.104	10.2673	1.47353	6.96784	3.21849e-12	5.60478e-11
BSDC1	832.446	1.21851	0.174898	6.96696	3.23864e-12	5.63326e-11
MYBL1	474.356	-1.48043	0.212732	-6.95913	3.42371e-12	5.94819e-11
LMF2	1194.78	-1.09691	0.157636	-6.95848	3.43958e-12	5.96877e-11
IGFBP5	116.416	3.00433	0.431814	6.95746	3.46466e-12	6.00527e-11
IPO4	1175.4	-1.17761	0.169287	-6.95632	3.4927e-12	6.04681e-11
SRM	1578.01	-1.06067	0.152487	-6.95583	3.50504e-12	6.06111e-11
GEM	210.263	-1.83339	0.263753	-6.95118	3.62255e-12	6.25701e-11
PNP	874.168	-1.23938	0.178517	-6.94261	3.84908e-12	6.64055e-11
HMX1	102.666	7.4233	1.06996	6.93793	3.97901e-12	6.85674e-11
PLEKHN1	122.467	-2.35369	0.33927	-6.93751	3.99066e-12	6.86884e-11
APBA2	102.6	7.42244	1.06997	6.93705	4.00375e-12	6.88338e-11
FAT3	102.441	7.42011	1.07004	6.93439	4.07981e-12	7.00603e-11
CEBPA	113.122	2.6741	0.385875	6.92998	4.20907e-12	7.21964e-11
KPNA4	1193.37	-1.13544	0.163951	-6.92551	4.34399e-12	7.44248e-11
ATP6V1C1	968.778	-1.23141	0.177854	-6.92373	4.39898e-12	7.52799e-11
MROH1	433.881	-1.48501	0.214748	-6.9151	4.67519e-12	7.99145e-11
TET1	130.394	2.41493	0.349703	6.90566	4.99701e-12	8.53171e-11
FAT1	1870.05	-1.12825	0.163472	-6.90177	5.13569e-12	8.75842e-11
ATP6V0E2	725.261	1.22039	0.176828	6.90156	5.14363e-12	8.76188e-11
EPHA7	126.669	10.1755	1.47628	6.89263	5.47686e-12	9.31882e-11
MATK	59.5138	4.26686	0.61921	6.89081	5.54738e-12	9.428e-11
ETV1	235.56	-2.10724	0.305913	-6.88838	5.64323e-12	9.57992e-11
SERINC1	2483.96	1.05021	0.152502	6.88658	5.71493e-12	9.69055e-11
TMEM246	101.959	7.42395	1.07853	6.88337	5.8453e-12	9.9003e-11
PXDN	81.2385	3.18876	0.463583	6.87852	6.04782e-12	1.02316e-10
CDC7	549.994	1.413	0.205434	6.87813	6.06449e-12	1.02482e-10
PRKG1	63.1791	5.72909	0.8333	6.87518	6.19107e-12	1.04502e-10
CES3	65.6997	3.69115	0.537072	6.87272	6.29892e-12	1.06201e-10
DMC1	59.0249	4.25495	0.619314	6.87043	6.40084e-12	1.07797e-10
BOC	101.477	2.80542	0.408384	6.86955	6.44027e-12	1.08338e-10
HERC3	140.482	2.27107	0.330632	6.86888	6.47079e-12	1.08728e-10
ST3GAL1	534.289	-1.32868	0.193511	-6.86616	6.59515e-12	1.10693e-10
ADAMTS12	222.226	-2.0532	0.299143	-6.86362	6.71355e-12	1.12552e-10
ZNFX1	848.542	-1.17997	0.171969	-6.86151	6.81346e-12	1.14099e-10
BOK	463.601	-1.50114	0.218812	-6.86042	6.86578e-12	1.14845e-10
GNGT1	274.594	-1.77045	0.258108	-6.85932	6.91886e-12	1.15603e-10
MRTO4	930.136	-1.23736	0.18046	-6.85673	7.04558e-12	1.17588e-10
HOXD13	285.302	11.3463	1.65496	6.85595	7.0841e-12	1.18097e-10
NUP62CL	123.332	2.50885	0.366289	6.84939	7.41664e-12	1.23502e-10
UGT8	792.751	-1.40254	0.204783	-6.84887	7.44355e-12	1.23812e-10
LRRC59	2613.97	-0.99207	0.144901	-6.84652	7.56695e-12	1.25723e-10
INA	119.23	10.0871	1.47646	6.83197	8.3754e-12	1.39e-10
AC018470.1	97.9276	7.37868	1.0808	6.82706	8.66702e-12	1.43679e-10
LDHA	11834.5	-0.896564	0.131362	-6.82516	8.78304e-12	1.45296e-10
TSPYL4	293.893	1.66133	0.243414	6.82514	8.78418e-12	1.45296e-10
OGFRL1	1351	-1.15829	0.169825	-6.8205	9.07222e-12	1.49894e-10
COL2A1	117.838	10.0705	1.47666	6.81978	9.11811e-12	1.50484e-10
SUSD5	118.505	10.0778	1.47825	6.81733	9.27476e-12	1.529e-10
IP6K2	748.819	1.27913	0.187727	6.81379	9.50576e-12	1.56534e-10
SHCBP1	809.041	-1.17298	0.172224	-6.81079	9.70618e-12	1.59657e-10
LAMB3	244.935	-2.1279	0.312491	-6.8095	9.79403e-12	1.60924e-10
PTPN13	1719.08	1.14731	0.168671	6.80202	1.03161e-11	1.69314e-10
MTMR1	459.282	1.70629	0.25093	6.79988	1.04708e-11	1.71664e-10
ALDH7A1	923.911	1.13615	0.167212	6.79471	1.08534e-11	1.77739e-10
FLNB	3779.57	-1.00213	0.147521	-6.7931	1.09746e-11	1.79526e-10
ADCY1	116.972	10.0586	1.48108	6.79139	1.11056e-11	1.81468e-10
IFNGR1	574.299	1.31884	0.194211	6.79074	1.1156e-11	1.82092e-10
SLC26A11	88.5947	3.22889	0.475611	6.78894	1.12964e-11	1.84181e-10
ATAD3A	1128.32	-1.12577	0.165897	-6.78594	1.15332e-11	1.87835e-10
RRBP1	2763.18	-0.965231	0.142317	-6.78227	1.18302e-11	1.92461e-10
IFITM3	1212.26	-1.21206	0.178746	-6.78089	1.19438e-11	1.93884e-10
RAB4A	402.187	1.48224	0.218589	6.78095	1.19391e-11	1.93884e-10
GSTA4	129.245	2.32758	0.343284	6.78032	1.19913e-11	1.94442e-10
PDPN	63.9874	3.99743	0.589719	6.77852	1.2141e-11	1.96655e-10
KDM5B	838.465	1.16071	0.171273	6.77696	1.22728e-11	1.98572e-10
SP140L	172.145	-1.9443	0.286918	-6.77651	1.23115e-11	1.98982e-10
CORO1C	2141.32	-0.982623	0.145083	-6.77284	1.26281e-11	2.03877e-10
TM2D3	362.204	1.52411	0.225048	6.77239	1.26671e-11	2.04284e-10
LPPR5	46.449	-4.57258	0.675343	-6.77075	1.28114e-11	2.06387e-10
RPS3A	6231.36	0.990113	0.146296	6.7679	1.30668e-11	2.10273e-10
2022-09-03	112.092	9.99775	1.47883	6.76057	1.37453e-11	2.20952e-10
KLHDC2	527.817	1.48937	0.220325	6.75989	1.38092e-11	2.2174e-10
PRDM6	61.5894	4.2268	0.625531	6.75714	1.4074e-11	2.25748e-10
RORA	79.3612	6.47622	0.958576	6.75608	1.41772e-11	2.27157e-10
EFNA1	165.573	2.19505	0.324953	6.75496	1.4287e-11	2.28669e-10
RPS23	3203.61	0.966446	0.14315	6.7513	1.46521e-11	2.3426e-10
SHPRH	363.509	1.46996	0.217817	6.74859	1.49286e-11	2.38423e-10
HNRNPA1	11827.2	0.874732	0.12976	6.74115	1.5714e-11	2.50698e-10
SATB1	334.56	1.62495	0.241099	6.73977	1.5864e-11	2.52819e-10
ZNF853	110.229	9.97338	1.47998	6.73885	1.59647e-11	2.53878e-10
GCNT3	389.899	-1.60924	0.238799	-6.7389	1.59591e-11	2.53878e-10
SH3GL3	56.1392	4.91764	0.729849	6.73788	1.60716e-11	2.55305e-10
CNTNAP1	368.703	-1.5253	0.226424	-6.73646	1.62292e-11	2.57532e-10
TRIM47	181.588	-2.11215	0.313562	-6.73599	1.62819e-11	2.58092e-10
CCM2	860.742	-1.18174	0.175484	-6.73413	1.64912e-11	2.61132e-10
USP9X	2247.33	0.995555	0.147895	6.73151	1.67916e-11	2.65605e-10
ARHGAP44	64.0517	3.78492	0.562458	6.72926	1.70528e-11	2.68933e-10
DESI2	822.402	1.19953	0.178257	6.72923	1.70564e-11	2.68933e-10
DOCK4	427.491	-1.50654	0.22387	-6.72952	1.70227e-11	2.68933e-10
MTF2	602.561	1.27977	0.190244	6.72699	1.73211e-11	2.72817e-10
HSPH1	2134.3	-0.999582	0.148627	-6.72542	1.75082e-11	2.75471e-10
APBB1IP	555.179	-1.31642	0.195795	-6.72347	1.77451e-11	2.78903e-10
ENO3	5723.77	-0.899498	0.133811	-6.72214	1.79078e-11	2.80865e-10
B3GALNT1	148.392	-2.08069	0.309528	-6.72215	1.79062e-11	2.80865e-10
FLCN	591.616	-1.27016	0.189002	-6.72034	1.81296e-11	2.84044e-10
EEF1D	3970.61	-0.962033	0.143171	-6.71946	1.82403e-11	2.85476e-10
CNTRL	173.087	1.96922	0.293304	6.71393	1.89449e-11	2.9619e-10
PARM1	72.6302	4.22045	0.628724	6.71272	1.91027e-11	2.98344e-10
KLHL9	597.455	1.42596	0.212445	6.71213	1.91801e-11	2.99238e-10
ACTA2	186.078	2.25935	0.336905	6.70621	1.99739e-11	3.11295e-10
HSPA1B	1878.16	-1.02434	0.152783	-6.70456	2.02015e-11	3.14512e-10
TRMT61A	434.005	-1.51624	0.226167	-6.70406	2.02709e-11	3.15249e-10
CDK6	1742.48	-1.14012	0.170067	-6.70391	2.02913e-11	3.15249e-10
RCN2	980.78	1.13786	0.169737	6.70365	2.03278e-11	3.15484e-10
PCSK5	397.262	-1.4055	0.209712	-6.70205	2.05518e-11	3.18627e-10
ADAMTS9	583.741	-1.2956	0.193364	-6.70031	2.07984e-11	3.22114e-10
HNRNPH2	948.228	1.16472	0.173849	6.69961	2.08981e-11	3.23322e-10
LBH	155.577	2.10044	0.313667	6.69641	2.13597e-11	3.30119e-10
PRKX	290.895	1.59909	0.238811	6.69601	2.14181e-11	3.30677e-10
FGF2	879.886	-1.15462	0.172454	-6.69522	2.15354e-11	3.32142e-10
ADRM1	1585.82	-1.06053	0.158424	-6.69424	2.16801e-11	3.34026e-10
ADAM11	55.5558	4.33232	0.647578	6.69003	2.23121e-11	3.43408e-10
INHBA	357.825	-1.74659	0.261172	-6.68749	2.27037e-11	3.49073e-10
CNDP2	2295.32	-1.0054	0.15039	-6.68528	2.30479e-11	3.53997e-10
SYNM	432.481	-1.44697	0.216595	-6.68052	2.38096e-11	3.65319e-10
MARCKS	2120.04	1.23119	0.184493	6.67339	2.49958e-11	3.83122e-10
HSPA1L	65.4422	-3.33194	0.499947	-6.6646	2.65386e-11	4.0635e-10
C10orf10	230.577	2.04297	0.306986	6.65493	2.83443e-11	4.33551e-10
YKT6	2074.81	-0.982806	0.147703	-6.65391	2.85403e-11	4.36099e-10
WBP1	838.995	1.14814	0.172637	6.65063	2.9185e-11	4.45491e-10
PDP1	571.574	-1.61923	0.243557	-6.64828	2.96543e-11	4.52189e-10
PIDD	330.112	1.49691	0.225247	6.64564	3.01912e-11	4.59904e-10
CDC20	1878.84	-0.974675	0.146694	-6.64427	3.0473e-11	4.6372e-10
STON1	61.1469	3.78771	0.570832	6.63542	3.23581e-11	4.91903e-10
CRLS1	1183.28	-1.05773	0.159416	-6.63501	3.24485e-11	4.92773e-10
PDXK	2118.89	-1.01297	0.152678	-6.63471	3.25145e-11	4.93269e-10
PNMAL1	196.771	9.37486	1.41311	6.63421	3.26249e-11	4.94439e-10
FAM83G	55.4931	5.16223	0.778187	6.63367	3.27438e-11	4.95735e-10
ZNF706	598.029	-1.30852	0.197279	-6.63283	3.2932e-11	4.98076e-10
CXCL5	179.699	-1.91292	0.288688	-6.62624	3.4434e-11	5.20262e-10
BEND7	410.477	-1.49458	0.225567	-6.62588	3.45174e-11	5.20992e-10
APLN	91.3525	-2.65019	0.400012	-6.62527	3.46609e-11	5.22626e-10
ABLIM3	510.192	-1.5867	0.239564	-6.62329	3.51281e-11	5.29132e-10
RBBP7	2906.25	0.92381	0.139511	6.62176	3.54956e-11	5.34125e-10
FUZ	221.518	1.75761	0.265565	6.61839	3.63143e-11	5.45891e-10
HSP90AB1	17932	-0.879342	0.132879	-6.61762	3.6504e-11	5.48188e-10
MT-ND6	6449.78	0.997754	0.150849	6.61426	3.73411e-11	5.60191e-10
LPHN3	98.0508	9.80491	1.48247	6.6139	3.74323e-11	5.60993e-10
FBLIM1	55.8037	5.17079	0.781934	6.61282	3.77073e-11	5.64544e-10
PROSER1	432.903	1.39836	0.211492	6.61187	3.79494e-11	5.67597e-10
MGAT4A	152.617	2.20154	0.332999	6.61126	3.81062e-11	5.69368e-10
BEX2	192.292	9.33766	1.41272	6.60969	3.85138e-11	5.74878e-10
AP2M1	6289.45	-0.919887	0.139184	-6.60913	3.86581e-11	5.76453e-10
ITGB3	2649.58	-1.23891	0.187465	-6.60876	3.87554e-11	5.77323e-10
SRGAP1	515.456	-1.43041	0.216738	-6.59972	4.11929e-11	6.13018e-10
PARD3	1399.14	-1.01539	0.153869	-6.59909	4.13681e-11	6.15009e-10
PPP2R3A	479.18	-1.33208	0.201896	-6.59784	4.17186e-11	6.19599e-10
PON2	1436.21	-1.00815	0.152895	-6.59377	4.28791e-11	6.36197e-10
COL1A1	150.55	2.18786	0.33182	6.59351	4.29548e-11	6.36684e-10
PABPC4	2616.2	-0.93307	0.141529	-6.59279	4.31645e-11	6.39154e-10
FSD1	96.0478	9.7755	1.48292	6.59205	4.33782e-11	6.41677e-10
GPRASP2	351.616	1.45834	0.221289	6.59022	4.39187e-11	6.49025e-10
APBB1	367.258	1.53002	0.232187	6.5896	4.4101e-11	6.50424e-10
NSMAF	568.704	-1.26685	0.192249	-6.58961	4.40989e-11	6.50424e-10
OLFML2B	308.035	-1.6246	0.246597	-6.58808	4.4555e-11	6.56467e-10
ELAVL2	95.963	9.77363	1.48363	6.58764	4.46868e-11	6.57756e-10
CNPPD1	723.79	-1.25448	0.190451	-6.5869	4.4911e-11	6.604e-10
EBF4	113.943	2.39229	0.363244	6.5859	4.52149e-11	6.64211e-10
RTN1	61.5986	5.69266	0.864438	6.58539	4.53703e-11	6.65835e-10
PLCL2	95.3142	9.76409	1.48338	6.58231	4.63183e-11	6.79076e-10
FRMD4A	460.83	-1.36637	0.207649	-6.58018	4.69884e-11	6.8822e-10
MYO1E	1519.11	-1.02192	0.15534	-6.57859	4.74945e-11	6.94946e-10
PXN	1151.91	-1.05355	0.160179	-6.57737	4.78842e-11	6.99959e-10
TWIST1	94.8391	9.7565	1.48443	6.57254	4.94644e-11	7.22346e-10
ZNF503	1334.27	1.21709	0.185283	6.56885	5.07063e-11	7.39753e-10
FZD1	924.143	-1.11759	0.170381	-6.55935	5.40431e-11	7.87659e-10
SPRED1	508.929	-1.2862	0.196094	-6.55906	5.41468e-11	7.88397e-10
PDZRN3	93.6823	9.73869	1.48522	6.55707	5.4877e-11	7.98244e-10
TALDO1	2210.55	-0.971729	0.148302	-6.55236	5.66341e-11	8.22997e-10
KAT6A	636.48	1.24335	0.189843	6.54937	5.77821e-11	8.38858e-10
IRF1	316.764	-1.53967	0.23512	-6.54844	5.81407e-11	8.43239e-10
NEK6	1157.87	-1.03962	0.158764	-6.54822	5.82264e-11	8.43658e-10
DENND2C	52.1909	4.84436	0.739857	6.54771	5.84268e-11	8.45735e-10
GPR27	92.5827	9.72354	1.48696	6.53921	6.18439e-11	8.94325e-10
CSF1	1820.09	-1.09041	0.166755	-6.53896	6.19488e-11	8.9497e-10
PER1	169.093	1.96226	0.300131	6.53802	6.23387e-11	8.99726e-10
GDI2	2661.8	-0.94973	0.145272	-6.53758	6.25242e-11	9.01527e-10
MST4	702.199	1.30597	0.199809	6.53608	6.31516e-11	9.0969e-10
NIPAL3	247.581	1.74682	0.267441	6.53162	6.50633e-11	9.3541e-10
APOL1	3122.63	-0.967708	0.148155	-6.53171	6.50237e-11	9.3541e-10
NKX2-5	178.682	9.23562	1.4149	6.5274	6.69202e-11	9.61177e-10
KIAA1324L	90.283	9.68638	1.48517	6.52205	6.93532e-11	9.95158e-10
NKX6-1	80.8541	7.1026	1.08905	6.52182	6.94603e-11	9.95731e-10
PRUNE	338.96	1.45612	0.223294	6.52106	6.98142e-11	9.99839e-10
BVES	90.1231	9.68377	1.48519	6.5202	7.02118e-11	1.00456e-09
ASB11	90.5929	9.69025	1.48663	6.51827	7.11246e-11	1.01491e-09
GPM6B	52.5372	4.8169	0.738988	6.51823	7.11404e-11	1.01491e-09
PPM1E	52.6435	5.14031	0.788601	6.51827	7.11242e-11	1.01491e-09
MGAT3	92.8229	9.72792	1.49278	6.51665	7.18932e-11	1.02467e-09
TSNAX	663.327	1.17685	0.18061	6.51597	7.22191e-11	1.02833e-09
TBC1D2	604.2	-1.19951	0.184147	-6.51386	7.32424e-11	1.0419e-09
ARHGEF26	89.6855	9.67603	1.48598	6.51153	7.43882e-11	1.05718e-09
TOMM20	2407.86	0.980631	0.150617	6.51078	7.47621e-11	1.06148e-09
TNIK	796.778	-1.11275	0.170935	-6.5098	7.5253e-11	1.06743e-09
CLCN7	1280.68	-1.04068	0.15993	-6.50712	7.66052e-11	1.08557e-09
STAG2	1852.89	1.24374	0.191182	6.50554	7.74143e-11	1.09599e-09
RNH1	1626.51	-0.969127	0.149068	-6.50122	7.96705e-11	1.12686e-09
RTN4RL2	432.641	-1.39879	0.215179	-6.50059	8.00056e-11	1.13052e-09
DFNA5	432.796	-1.34806	0.207386	-6.50026	8.01797e-11	1.1319e-09
ATF4	2317.32	0.93195	0.143417	6.49818	8.12954e-11	1.14656e-09
MT-ND4	17798.5	0.90029	0.138623	6.49451	8.33053e-11	1.17379e-09
PMAIP1	926.367	1.10502	0.170154	6.49427	8.34397e-11	1.17457e-09
LTBP1	200.926	1.88619	0.290495	6.49304	8.41226e-11	1.18306e-09
UXS1	873.49	-1.20129	0.185029	-6.4924	8.44796e-11	1.18695e-09
PRR14	507.62	1.27262	0.196099	6.48967	8.60248e-11	1.20752e-09
SOD3	337.882	-1.74638	0.269138	-6.48877	8.65419e-11	1.21363e-09
VDAC1	2876.78	-0.925978	0.14275	-6.48671	8.77309e-11	1.22914e-09
SBNO2	1019.55	-1.1619	0.179164	-6.48511	8.8665e-11	1.24106e-09
DDX17	4314.13	0.900626	0.138886	6.48462	8.89528e-11	1.24391e-09
ZC3H13	769.414	1.20878	0.186448	6.48318	8.98069e-11	1.2535e-09
LPPR3	60.8328	6.07217	0.936592	6.48326	8.97617e-11	1.2535e-09
INSRR	91.0062	9.69579	1.49592	6.48148	9.08285e-11	1.26656e-09
NMI	191.615	-1.77968	0.274658	-6.47962	9.19519e-11	1.28102e-09
FOXD1	341.811	1.48378	0.228997	6.47947	9.20433e-11	1.28109e-09
BCAS3	164.336	1.95525	0.30178	6.47907	9.22893e-11	1.28331e-09
AC021218.2	42.0264	-4.78934	0.739528	-6.47621	9.40535e-11	1.30558e-09
PDE3B	102.849	2.45042	0.378374	6.47619	9.40663e-11	1.30558e-09
NYNRIN	90.5001	9.69155	1.49663	6.47557	9.44573e-11	1.30978e-09
ZNF589	181.569	1.86319	0.287773	6.47453	9.51046e-11	1.31752e-09
VLDLR	737.072	-1.18285	0.1827	-6.4743	9.52502e-11	1.31831e-09
ZNF513	116.51	2.30932	0.356741	6.47338	9.58317e-11	1.32512e-09
LRRK1	254.619	-1.60305	0.247755	-6.47031	9.77994e-11	1.35107e-09
COBLL1	652.285	-1.25579	0.194105	-6.46965	9.82324e-11	1.35579e-09
ZSCAN30	274.345	1.62928	0.251888	6.46827	9.91324e-11	1.36694e-09
NPTX1	88.7775	9.66021	1.49368	6.46738	9.97169e-11	1.37372e-09
KPNA5	174.078	1.8953	0.293459	6.4585	1.05747e-10	1.45544e-09
LPHN1	287.692	1.57408	0.243812	6.45612	1.07418e-10	1.47708e-09
RBM47	511.362	-1.3687	0.212054	-6.45449	1.08581e-10	1.49168e-09
DUSP23	297.426	-1.94982	0.302368	-6.4485	1.12961e-10	1.55042e-09
CYP26B1	59.0619	4.03941	0.626619	6.44636	1.14565e-10	1.57099e-09
ADAM19	629.626	-1.19744	0.18582	-6.44408	1.16305e-10	1.59243e-09
OGDH	1423.45	-1.01673	0.157778	-6.44403	1.16344e-10	1.59243e-09
PDE4DIP	615.191	1.20479	0.187117	6.43869	1.20512e-10	1.64796e-09
TAPBP	1768.05	-0.979739	0.152171	-6.43839	1.20746e-10	1.64964e-09
BCL9L	1307.36	-1.02776	0.159679	-6.43644	1.22304e-10	1.66939e-09
HDAC5	424	1.63728	0.254433	6.43503	1.23448e-10	1.68346e-09
ANXA1	2792.83	-0.899026	0.139812	-6.43025	1.27398e-10	1.73572e-09
CABIN1	1087.85	1.0347	0.16097	6.42794	1.29342e-10	1.7606e-09
GYPC	445.203	-1.31459	0.204529	-6.42738	1.29821e-10	1.7655e-09
BEND4	82.7217	9.56004	1.48837	6.42316	1.33474e-10	1.81351e-09
INPP4A	510.822	1.33455	0.207796	6.4224	1.34139e-10	1.82088e-09
GPR115	102.551	-2.91683	0.45428	-6.42077	1.35589e-10	1.83889e-09
GLDC	110.381	2.58465	0.40271	6.41816	1.37934e-10	1.86898e-09
ADAM23	77.8143	7.01295	1.09343	6.41373	1.42004e-10	1.92061e-09
AP5Z1	527.19	-1.27923	0.199449	-6.41381	1.41927e-10	1.92061e-09
BZW2	840.426	-1.12189	0.17497	-6.41187	1.43745e-10	1.94238e-09
GSDMD	475.5	-1.48375	0.231429	-6.41125	1.44334e-10	1.94858e-09
EIF5A2	281.817	-1.63494	0.25507	-6.40978	1.45732e-10	1.96566e-09
APP	13775.6	-0.828388	0.129263	-6.40853	1.46929e-10	1.98e-09
SLC39A8	732.524	-1.11726	0.174582	-6.39965	1.55735e-10	2.09677e-09
ABCA5	51.231	5.05987	0.791019	6.39665	1.5882e-10	2.13637e-09
ZIC3	81.5505	9.53831	1.4916	6.39468	1.6088e-10	2.16212e-09
CTDSP2	1166.61	1.23868	0.19378	6.3922	1.63517e-10	2.19557e-09
STAC	322.061	-1.4404	0.225355	-6.39172	1.64034e-10	2.20052e-09
MANSC1	50.6328	5.06489	0.792536	6.39074	1.65087e-10	2.21265e-09
KIRREL	2710.94	-1.05277	0.164779	-6.38898	1.66999e-10	2.23625e-09
ASB2	45.961	-5.40342	0.845768	-6.38877	1.67226e-10	2.23727e-09
RGMA	80.1824	9.51484	1.48966	6.38727	1.68874e-10	2.25728e-09
GGPS1	538.639	1.26916	0.198711	6.38695	1.69224e-10	2.25993e-09
CTSA	2818.93	-1.22369	0.191697	-6.38347	1.73123e-10	2.30992e-09
MTUS1	194.866	1.80881	0.28338	6.38298	1.73674e-10	2.31519e-09
MAT2A	2183.41	-0.916934	0.143668	-6.38231	1.74433e-10	2.32322e-09
CTSZ	3403	-0.8803	0.137939	-6.38182	1.7499e-10	2.32855e-09
PTPRJ	859.106	-1.22346	0.191796	-6.37896	1.78296e-10	2.3704e-09
TOP2B	2409.58	0.978006	0.153327	6.37856	1.78762e-10	2.37448e-09
VWA1	222.079	1.72796	0.27097	6.37694	1.80659e-10	2.39752e-09
WASF1	540.1	1.22915	0.192798	6.3753	1.82604e-10	2.42118e-09
ZNF48	298.183	1.51816	0.238283	6.37123	1.87513e-10	2.47991e-09
DTX3	53.0846	4.0616	0.637477	6.37137	1.87351e-10	2.47991e-09
TKT	7908.83	-0.847908	0.133084	-6.37122	1.87536e-10	2.47991e-09
GOPC	769.115	1.19698	0.187947	6.3687	1.90633e-10	2.51863e-09
PCED1B	180.016	-1.98606	0.311874	-6.36815	1.91325e-10	2.52328e-09
CDC42EP4	762.666	-1.10051	0.172812	-6.36824	1.91209e-10	2.52328e-09
ROBO2	78.7295	9.48874	1.49038	6.36667	1.93181e-10	2.54549e-09
ZKSCAN8	426.913	1.37123	0.215489	6.36332	1.97439e-10	2.5993e-09
RASA3	288.085	-1.47607	0.232009	-6.36214	1.98963e-10	2.61704e-09
TBX18	79.3224	9.50067	1.49346	6.36153	1.99758e-10	2.62516e-09
PCMTD2	328.924	1.47722	0.232238	6.36079	2.00723e-10	2.63551e-09
ENAH	3115.23	0.895651	0.140837	6.35951	2.02399e-10	2.65516e-09
ATP10A	405.129	-1.40826	0.221491	-6.3581	2.0427e-10	2.67734e-09
ENPEP	1223.95	-1.1212	0.176599	-6.34886	2.1691e-10	2.84051e-09
CEP55	1030.98	-1.11898	0.176305	-6.34683	2.19795e-10	2.87575e-09
KIF1C	3273.63	-0.904015	0.142536	-6.34236	2.26278e-10	2.95796e-09
PMP22	714.985	-1.18047	0.186238	-6.33853	2.31964e-10	3.02962e-09
VASH2	72.6862	6.94855	1.09672	6.33573	2.36216e-10	3.08244e-09
FOXD3	76.5101	9.44739	1.49154	6.33397	2.38929e-10	3.11511e-09
ZNF275	332.743	1.41796	0.223908	6.33275	2.40836e-10	3.1372e-09
STIP1	4149.27	-0.861024	0.135972	-6.33237	2.41419e-10	3.14205e-09
PLEK2	202.638	-1.69734	0.268094	-6.33113	2.43371e-10	3.16467e-09
PCDH9	150.99	8.99195	1.42053	6.33002	2.45131e-10	3.18478e-09
TBCA	802.48	1.12655	0.177995	6.32912	2.46562e-10	3.20055e-09
MYO1C	2817.11	-0.89494	0.141409	-6.32873	2.47184e-10	3.20583e-09
CETN3	202.021	1.73011	0.273761	6.31977	2.61957e-10	3.39446e-09
EDN1	106.348	2.45991	0.38926	6.31946	2.62487e-10	3.39836e-09
CGNL1	749.249	-1.24757	0.197582	-6.31418	2.71605e-10	3.51334e-09
HOXA5	446.404	1.33955	0.212179	6.31329	2.73158e-10	3.53036e-09
RAB38	92.2082	-2.4304	0.384989	-6.3129	2.73852e-10	3.53624e-09
PARP10	860.863	-1.10723	0.175406	-6.31236	2.74815e-10	3.54252e-09
CHRAC1	468.679	-1.31045	0.207597	-6.31248	2.74602e-10	3.54252e-09
KCNQ2	71.1459	6.90286	1.09359	6.31212	2.75242e-10	3.54493e-09
KANK2	1659.84	-1.2036	0.190814	-6.30772	2.83182e-10	3.64404e-09
TOX	129.934	-2.18965	0.347421	-6.3026	2.92696e-10	3.7632e-09
RFC3	464.837	1.28429	0.203875	6.29941	2.98787e-10	3.83818e-09
PSME1	1280.76	-1.01169	0.160644	-6.29771	3.02075e-10	3.87706e-09
FAM131A	50.0288	5.36858	0.852555	6.29705	3.03369e-10	3.8903e-09
ZCCHC12	74.2011	9.4026	1.49347	6.29581	3.05808e-10	3.9182e-09
CSTB	1303.05	-0.974073	0.154784	-6.29311	3.11172e-10	3.98349e-09
IL4R	519.349	-1.20364	0.191273	-6.29277	3.11859e-10	3.98884e-09
ZBTB33	472.399	1.3315	0.211608	6.29233	3.12743e-10	3.9967e-09
RBCK1	1401.42	-1.04999	0.166925	-6.29019	3.17076e-10	4.04859e-09
NOVA1	70.0372	6.86125	1.09086	6.28977	3.17943e-10	4.05617e-09
RSU1	851.935	-1.07214	0.170484	-6.28882	3.19897e-10	4.07759e-09
GUCY1A2	134.473	-2.08086	0.330961	-6.28734	3.22962e-10	4.11312e-09
RIMS4	143.84	8.9177	1.41842	6.28707	3.23504e-10	4.11495e-09
TMX2	1024.72	-1.01837	0.16198	-6.287	3.2366e-10	4.11495e-09
PLCB1	107.895	2.3562	0.374872	6.28535	3.27124e-10	4.15543e-09
HID1	75.6038	2.8927	0.460256	6.28498	3.27887e-10	4.16156e-09
TAGLN2	7028.16	-0.921884	0.146756	-6.28176	3.34756e-10	4.24511e-09
LDLRAD4	50.5898	5.42561	0.864284	6.27758	3.43881e-10	4.3571e-09
PHYHD1	73.0871	9.38211	1.49478	6.27658	3.461e-10	4.38147e-09
SP100	359.499	-1.4831	0.236298	-6.27643	3.46437e-10	4.382e-09
GUSB	956.499	-1.06582	0.169821	-6.27615	3.47048e-10	4.38599e-09
ITPRIPL1	72.4942	9.36908	1.49439	6.26952	3.62174e-10	4.57326e-09
LTBR	1214.44	-1.04515	0.166924	-6.26126	3.81875e-10	4.81793e-09
GDI1	2279.41	0.903866	0.144368	6.26086	3.82868e-10	4.82635e-09
SRSF11	1960.89	1.00648	0.160965	6.25275	4.0329e-10	5.07946e-09
KIF21B	55.4535	5.93534	0.949884	6.24849	4.14431e-10	5.21537e-09
NCLN	1808.01	-1.12472	0.180022	-6.24769	4.16578e-10	5.23794e-09
TK1	1302.82	-1.02507	0.164107	-6.24632	4.2023e-10	5.27938e-09
MORF4L2	3639.59	0.850991	0.136335	6.24193	4.32201e-10	5.42519e-09
PPFIA3	189.965	1.85153	0.296748	6.23939	4.39281e-10	5.50939e-09
TMEM54	979.018	-1.25729	0.201649	-6.23507	4.51588e-10	5.65896e-09
CCDC28A	194.848	1.91416	0.307029	6.23447	4.53316e-10	5.67583e-09
PTPN3	785.065	-1.21172	0.194369	-6.23411	4.54356e-10	5.68404e-09
TRAF2	562.224	-1.20684	0.19367	-6.2314	4.62295e-10	5.7785e-09
FGF5	129.115	-2.17622	0.349324	-6.2298	4.6703e-10	5.83276e-09
RCAN2	67.4275	6.80566	1.09258	6.22901	4.69401e-10	5.85744e-09
CDS1	107.732	2.30547	0.370346	6.22517	4.81032e-10	5.99753e-09
MT1E	888.821	-1.3863	0.222714	-6.22456	4.82915e-10	6.01596e-09
MAPK3	599.084	1.25075	0.200976	6.22337	4.86594e-10	6.05671e-09
B4GALT6	149.8	2.42409	0.389611	6.22182	4.91436e-10	6.11185e-09
RFX5	585.153	1.16826	0.188028	6.21322	5.19113e-10	6.45066e-09
BIN1	1192.21	-1.149	0.184954	-6.21234	5.22018e-10	6.48132e-09
ZNF544	152.858	-1.95125	0.314103	-6.21212	5.22752e-10	6.48502e-09
PRKCA	1447.27	-1.10131	0.177453	-6.20621	5.42775e-10	6.72778e-09
TUBA1B	17725.5	-0.816687	0.131597	-6.20597	5.43619e-10	6.73262e-09
LAMP1	1976.13	-0.940253	0.15153	-6.20506	5.46751e-10	6.76576e-09
ISL2	68.5678	9.28867	1.49708	6.20451	5.48661e-10	6.78374e-09
UNCX	68.6435	9.29179	1.49824	6.20179	5.58252e-10	6.89658e-09
SH3BGRL2	123.943	2.12773	0.343143	6.2007	5.62118e-10	6.93856e-09
NOL6	803.89	-1.36894	0.220803	-6.19984	5.65217e-10	6.97101e-09
PLXNA2	85.6436	2.62467	0.42338	6.19932	5.67068e-10	6.98803e-09
HK2	878.854	-1.03648	0.167205	-6.19886	5.68742e-10	7.00285e-09
NBN	1024.85	-1.19016	0.192097	-6.19562	5.80554e-10	7.14236e-09
BZW1	3212.67	-0.925412	0.149534	-6.18863	6.06905e-10	7.46036e-09
TARS	2528.71	-0.901518	0.145717	-6.18678	6.14058e-10	7.54203e-09
GALNT13	67.1149	9.2581	1.49758	6.18204	6.32774e-10	7.76548e-09
EIF2S1	1415.74	-1.00768	0.163115	-6.17776	6.50162e-10	7.97227e-09
FOXN3	457.902	1.26048	0.204042	6.17755	6.51049e-10	7.97656e-09
OXTR	110.939	-2.5364	0.410698	-6.17583	6.58155e-10	8.05697e-09
PCDH20	69.905	6.85236	1.10997	6.17348	6.68036e-10	8.17118e-09
ZIC2	400.977	1.30554	0.211486	6.17315	6.69435e-10	8.18155e-09
WBSCR22	1247.4	-0.976204	0.158176	-6.17165	6.7582e-10	8.2528e-09
MYL12A	2127.82	-0.896217	0.145271	-6.16929	6.85969e-10	8.36984e-09
NTNG1	303.41	-1.59062	0.257857	-6.16863	6.88851e-10	8.39809e-09
ATP1A3	48.8879	5.31298	0.861419	6.1677	6.92895e-10	8.44047e-09
PHC2	1974.06	-1.05252	0.170684	-6.1665	6.98181e-10	8.48396e-09
ADRA2C	66.8043	9.25057	1.5001	6.16664	6.97546e-10	8.48396e-09
ENPP4	94.9742	2.41004	0.390823	6.16659	6.97774e-10	8.48396e-09
ELOVL1	867.15	-1.20253	0.195152	-6.16202	7.1824e-10	8.72057e-09
HIVEP3	119.456	-2.19767	0.35683	-6.15888	7.32616e-10	8.88783e-09
ULK3	416.286	1.28627	0.208863	6.15841	7.348e-10	8.90705e-09
TPM3	5176.8	-0.822868	0.133634	-6.15763	7.38421e-10	8.94363e-09
HLA-C	8460.86	-0.819219	0.133054	-6.15706	7.41066e-10	8.96835e-09
EIF4B	4050.39	0.859972	0.139757	6.15332	7.58767e-10	9.17509e-09
GATA4	128.083	8.74907	1.42194	6.15292	7.6069e-10	9.19084e-09
MEX3B	231.662	1.59496	0.259262	6.15193	7.65443e-10	9.24075e-09
EIF5A	8039.99	-0.805956	0.131023	-6.15124	7.68785e-10	9.27355e-09
NSD1	1356.12	0.955481	0.155377	6.14944	7.77572e-10	9.37192e-09
LAYN	50.1891	4.00638	0.651701	6.14757	7.86786e-10	9.47528e-09
CLTA	2235.91	-0.905	0.14722	-6.14725	7.8836e-10	9.48654e-09
EVPL	181.214	-1.76895	0.287943	-6.14341	8.07667e-10	9.71099e-09
DDX56	1131.38	-0.977566	0.159187	-6.141	8.20052e-10	9.85191e-09
DNAJC12	54.508	3.52232	0.573615	6.14057	8.22268e-10	9.87055e-09
BDP1	502.428	1.29846	0.211466	6.14027	8.2383e-10	9.8813e-09
ADAM15	1106.72	-0.976993	0.159127	-6.13971	8.26724e-10	9.908e-09
FMNL2	1171.41	-0.967728	0.157645	-6.13866	8.32227e-10	9.9659e-09
RANGAP1	2716.42	-0.867168	0.1413	-6.13709	8.4049e-10	1.00486e-08
LIN9	279.659	1.48718	0.242324	6.13713	8.40281e-10	1.00486e-08
MYC	674.53	-1.17456	0.191463	-6.13466	8.5343e-10	1.01951e-08
ZNF536	64.444	9.19944	1.49964	6.13441	8.54732e-10	1.02025e-08
STX3	748.017	-1.14785	0.187127	-6.13406	8.56666e-10	1.02173e-08
AEN	742.235	1.40157	0.228555	6.13231	8.66143e-10	1.03221e-08
DOCK11	331.566	1.51442	0.246981	6.13174	8.69245e-10	1.03507e-08
SSBP2	101.657	2.31723	0.378095	6.1287	8.86014e-10	1.05419e-08
GPR68	64.3728	-2.95439	0.482358	-6.12489	9.07482e-10	1.07887e-08
WDR26	1459.52	0.949795	0.155101	6.12373	9.1411e-10	1.08588e-08
TP53	559.042	1.20189	0.196287	6.1231	9.17706e-10	1.08928e-08
PCBD1	855.18	-1.064	0.173841	-6.12056	9.32492e-10	1.10595e-08
ERRFI1	1253.84	-0.97508	0.159343	-6.11938	9.39425e-10	1.11328e-08
BOP1	213.394	-1.72748	0.282344	-6.11834	9.45538e-10	1.11963e-08
HMCN1	91.564	2.44262	0.399279	6.11758	9.50094e-10	1.12413e-08
RNF187	2177.59	0.897758	0.146768	6.11686	9.54382e-10	1.1283e-08
DGKG	70.518	-3.03544	0.49655	-6.11306	9.77415e-10	1.15461e-08
PDLIM3	63.3531	9.17453	1.501	6.11229	9.82136e-10	1.15926e-08
MED23	588.457	1.1896	0.194686	6.11037	9.9399e-10	1.17232e-08
IGDCC3	63.0194	9.16787	1.50082	6.10858	1.00523e-09	1.18429e-08
FOXG1	123.648	8.69766	1.42386	6.1085	1.00573e-09	1.18429e-08
CHML	461.233	1.51184	0.247559	6.10698	1.01535e-09	1.19466e-08
TMTC1	122.652	8.6872	1.42264	6.10638	1.01913e-09	1.19817e-08
NARS	1645.73	-0.924305	0.151417	-6.10438	1.03199e-09	1.21232e-08
DCHS1	78.1515	2.96053	0.485016	6.10398	1.03459e-09	1.21441e-08
CYCS	2454.63	-0.965826	0.15838	-6.09815	1.073e-09	1.25851e-08
KIAA0100	2422.78	-0.889075	0.145799	-6.09794	1.07443e-09	1.25919e-08
PPP1R1A	101.966	-2.45813	0.403242	-6.09591	1.08815e-09	1.27426e-08
KIF5A	62.3233	9.15086	1.5019	6.09284	1.10924e-09	1.29793e-08
DHCR24	7168.69	-0.814738	0.133729	-6.09247	1.11182e-09	1.29993e-08
2022-03-03	204.245	-2.0594	0.338135	-6.09045	1.12593e-09	1.31539e-08
SERPINB8	78.5399	-2.66435	0.437604	-6.08849	1.13977e-09	1.33051e-08
PREX2	295.244	-1.52377	0.250418	-6.08489	1.16574e-09	1.35959e-08
RRP12	684.686	-1.33769	0.219841	-6.08478	1.16651e-09	1.35959e-08
EYA1	62.1351	9.14611	1.50337	6.08372	1.17422e-09	1.3675e-08
PLAG1	67.6843	3.20304	0.52655	6.08307	1.17899e-09	1.37198e-08
OTUB2	193.797	-1.75229	0.288165	-6.08085	1.19548e-09	1.39007e-08
CNN2	1735.19	-1.24545	0.205213	-6.06907	1.28653e-09	1.49477e-08
TAX1BP3	971.867	-1.01017	0.166507	-6.0668	1.30481e-09	1.51482e-08
GAS2L1	412.038	-1.2723	0.209801	-6.0643	1.32533e-09	1.53744e-08
CAPN12	344.412	-1.36107	0.224469	-6.06351	1.3318e-09	1.54375e-08
IGF2R	3389.05	-0.927033	0.152918	-6.06229	1.34195e-09	1.5543e-08
FAM166A	528.936	-1.1704	0.193095	-6.06125	1.35067e-09	1.56317e-08
AC135048.1	102.066	-2.24899	0.371161	-6.05935	1.36674e-09	1.58053e-08
LOX	290.166	1.85326	0.305969	6.05703	1.38654e-09	1.60218e-08
HNF1B	1160.94	-1.08579	0.179273	-6.05666	1.38978e-09	1.60468e-08
AGTR2	63.6722	9.18003	1.51644	6.05366	1.41587e-09	1.63354e-08
PYGO1	64.554	3.05916	0.505444	6.05243	1.42679e-09	1.64485e-08
AP3B1	455.219	1.24379	0.205537	6.05143	1.43565e-09	1.65378e-08
CCSAP	364.625	1.50814	0.249272	6.05019	1.44678e-09	1.66531e-08
ATP8B1	221.908	-1.5898	0.262783	-6.04986	1.44969e-09	1.66737e-08
REEP1	60.2025	9.10059	1.50473	6.04798	1.46672e-09	1.68564e-08
GNAZ	168.988	1.78252	0.294908	6.04432	1.50038e-09	1.72299e-08
ASXL3	59.4175	9.08271	1.5037	6.04026	1.53868e-09	1.76562e-08
YWHAZ	9734.96	-1.12199	0.185776	-6.03949	1.54601e-09	1.77266e-08
MT-CYB	10498.2	0.901057	0.149227	6.03815	1.55895e-09	1.78611e-08
SNAP47	730.019	1.08601	0.180012	6.03299	1.60948e-09	1.84259e-08
AHSA1	1654.89	-0.909214	0.150799	-6.02933	1.64646e-09	1.88346e-08
CGN	106.727	2.23269	0.370372	6.02823	1.6576e-09	1.89475e-08
NUDT10	48.9232	5.79206	0.961217	6.02576	1.6832e-09	1.92253e-08
FMNL1	253.474	-1.63649	0.271601	-6.02535	1.68746e-09	1.92592e-08
PIBF1	174.754	1.77605	0.294865	6.02327	1.70928e-09	1.94931e-08
DZIP3	342.071	1.34855	0.223923	6.02239	1.71865e-09	1.95849e-08
OSBP2	44.7857	5.2039	0.864129	6.02213	1.72133e-09	1.96004e-08
GPX3	99.6785	2.71257	0.45058	6.02017	1.74233e-09	1.98244e-08
TGOLN2	3046.51	-0.838348	0.139272	-6.01951	1.74951e-09	1.98908e-08
KIF4A	1484.44	-1.05181	0.174835	-6.01604	1.78739e-09	2.02781e-08
IMP4	655.051	-1.29245	0.214834	-6.01604	1.7873e-09	2.02781e-08
QPCT	45.8514	4.23228	0.703503	6.01601	1.78768e-09	2.02781e-08
ETNK2	155.224	2.21128	0.367701	6.01379	1.81237e-09	2.05424e-08
RAMP1	59.7978	9.08989	1.51201	6.01178	1.83502e-09	2.07834e-08
PHACTR2	296.34	1.47219	0.245044	6.00786	1.87988e-09	2.1259e-08
SPEN	1887.73	1.0286	0.171207	6.0079	1.87937e-09	2.1259e-08
SLC1A5	1973.61	-0.993773	0.165503	-6.00458	1.91831e-09	2.1677e-08
MYL12B	2374.33	-0.873268	0.145491	-6.00222	1.94634e-09	2.19771e-08
PTCH1	257.883	1.5039	0.25063	6.00049	1.96728e-09	2.21966e-08
AUTS2	273.958	1.67413	0.279008	6.0003	1.96959e-09	2.22058e-08
AFAP1L1	216.487	-1.62873	0.271506	-5.99886	1.98703e-09	2.23853e-08
BSN	84.8218	2.98918	0.498461	5.99681	2.01227e-09	2.26526e-08
BAG2	501.382	-1.16593	0.194542	-5.99319	2.0577e-09	2.31464e-08
IBTK	1294.08	-0.996178	0.166243	-5.9923	2.0689e-09	2.32548e-08
KDELC2	683.873	1.20733	0.20153	5.99082	2.08779e-09	2.34494e-08
NDRG2	122.344	2.21238	0.369456	5.9882	2.12172e-09	2.38124e-08
CLUH	1708.67	-0.998217	0.166737	-5.98679	2.14025e-09	2.3984e-08
RPS6KA3	1239.58	-0.980521	0.16378	-5.98682	2.1398e-09	2.3984e-08
MAML1	788.762	1.03651	0.173145	5.98635	2.14608e-09	2.40313e-08
TRO	358.243	1.53577	0.256694	5.98288	2.19223e-09	2.45295e-08
RADIL	56.9913	9.02363	1.50871	5.98102	2.21749e-09	2.47934e-08
HSF1	1293.17	-1.04662	0.174997	-5.98079	2.22056e-09	2.48091e-08
ZNF74	278.47	1.50329	0.25143	5.97896	2.24564e-09	2.50704e-08
HRH1	293.585	-1.68364	0.281614	-5.97852	2.25178e-09	2.512e-08
STX1A	162.641	-1.75523	0.293904	-5.97212	2.34196e-09	2.61064e-08
AGPAT9	365.65	-1.39108	0.232946	-5.9717	2.34798e-09	2.61539e-08
SRPRB	727.135	-1.04272	0.174661	-5.96997	2.37296e-09	2.64124e-08
CCDC149	161.024	-1.76709	0.296037	-5.96915	2.38497e-09	2.65261e-08
PIP5K1A	1191.39	0.990673	0.166115	5.96379	2.4646e-09	2.73912e-08
ARHGAP23	254.807	-1.4531	0.243686	-5.96303	2.47606e-09	2.7498e-08
ASNA1	1261.17	-0.987631	0.16564	-5.9625	2.48411e-09	2.75668e-08
HMG20A	598.415	1.10505	0.185519	5.95651	2.57684e-09	2.85744e-08
PIP4K2A	826.717	-1.02522	0.172127	-5.95617	2.58214e-09	2.86119e-08
COL6A2	3355.62	-0.855841	0.143745	-5.95388	2.61858e-09	2.8994e-08
CTIF	244.416	1.52287	0.255861	5.95192	2.65008e-09	2.93208e-08
CA8	108.045	8.50851	1.42987	5.95054	2.67263e-09	2.95483e-08
CLPTM1L	1983.17	-0.950436	0.159781	-5.94838	2.70808e-09	2.99179e-08
RFFL	305.433	-1.35256	0.227477	-5.94594	2.74874e-09	3.03445e-08
RRP9	513.013	-1.25132	0.21054	-5.94339	2.79195e-09	3.07987e-08
C1orf35	617.221	1.15312	0.194233	5.93675	2.90724e-09	3.20466e-08
CLCF1	178.767	-1.66433	0.280373	-5.93612	2.91841e-09	3.21459e-08
TCF7L1	43.7796	5.17099	0.871582	5.93288	2.97672e-09	3.27638e-08
LRP2	114.504	8.59247	1.44843	5.93225	2.98815e-09	3.28652e-08
RUNX1T1	56.6347	6.56996	1.10783	5.93045	3.02107e-09	3.32027e-08
CCDC181	46.5212	4.71874	0.795718	5.93016	3.02637e-09	3.32363e-08
AMPH	48.1015	3.99791	0.674446	5.9277	3.07204e-09	3.37129e-08
PDZD4	106.373	8.48144	1.43122	5.92602	3.10369e-09	3.40351e-08
CBR1	1496.21	-1.01014	0.17055	-5.92286	3.16394e-09	3.46702e-08
FAM132B	329.979	-1.41417	0.238897	-5.91958	3.22762e-09	3.53418e-08
CALU	4185	-0.812086	0.137211	-5.91851	3.24868e-09	3.55462e-08
RNF146	374.609	1.26508	0.213796	5.91726	3.27343e-09	3.57907e-08
TLE3	823.614	1.05115	0.177681	5.91593	3.30011e-09	3.60558e-08
CCNG2	328.256	1.49441	0.25264	5.91518	3.31519e-09	3.61939e-08
SDE2	533.247	1.30363	0.220401	5.9148	3.32287e-09	3.6251e-08
P4HA2	1192.91	-1.05723	0.178763	-5.91413	3.33638e-09	3.63717e-08
PRDX2	2379.89	0.972609	0.164517	5.9119	3.38179e-09	3.68397e-08
ARHGAP5	1703.27	-0.885345	0.149761	-5.91171	3.38577e-09	3.6856e-08
GFI1	53.3045	8.92583	1.50991	5.9115	3.39014e-09	3.68764e-08
CYB561A3	554.707	-1.11311	0.188381	-5.90881	3.44578e-09	3.74542e-08
PES1	1561.33	-1.02073	0.172784	-5.90753	3.47272e-09	3.77194e-08
RNF125	46.6899	5.72651	0.970062	5.90324	3.56421e-09	3.86848e-08
GLA	612.259	1.24979	0.211749	5.90221	3.58672e-09	3.89007e-08
PVRL1	579.939	-1.09903	0.186215	-5.90192	3.593e-09	3.89404e-08
DPP9	1318.18	-1.00227	0.169884	-5.89974	3.6408e-09	3.94296e-08
IRAK2	166.915	-1.90707	0.323336	-5.8981	3.6771e-09	3.97937e-08
FNDC3B	1172.64	-0.96943	0.164413	-5.8963	3.71747e-09	4.02012e-08
BRS3	52.6794	8.91012	1.51323	5.88813	3.90582e-09	4.22074e-08
PEX6	711.536	-1.1478	0.194955	-5.88752	3.92037e-09	4.23337e-08
ERO1LB	164.615	1.9492	0.331175	5.88573	3.96303e-09	4.27343e-08
ACADVL	2040.49	-0.863942	0.146786	-5.88572	3.96323e-09	4.27343e-08
TATDN1	697.833	-1.05317	0.178994	-5.88384	4.00867e-09	4.31929e-08
GLS	7172.44	-0.831649	0.141468	-5.8787	4.13498e-09	4.45216e-08
PTPRF	4174.15	-0.909256	0.154686	-5.87808	4.15063e-09	4.46576e-08
C15orf59	52.9287	8.91758	1.51753	5.87637	4.19348e-09	4.5086e-08
RASL10B	43.3767	5.20329	0.885754	5.87441	4.24345e-09	4.55902e-08
MNX1	99.9478	8.39656	1.42998	5.8718	4.31082e-09	4.62804e-08
RPS4Y1	1264.3	-0.972848	0.165711	-5.87077	4.33783e-09	4.65368e-08
SHROOM2	101.161	8.41326	1.43344	5.86926	4.37751e-09	4.69285e-08
IKBKG	912.141	-1.14466	0.195116	-5.86654	4.44987e-09	4.76699e-08
UCHL3	289.482	1.41454	0.241243	5.86354	4.53107e-09	4.85047e-08
CD59	2006.08	-0.862355	0.147145	-5.86057	4.61275e-09	4.93435e-08
MAPRE2	590.094	1.20464	0.205634	5.85819	4.67952e-09	5.00216e-08
RHBDL3	50.9909	8.8614	1.51316	5.85621	4.73542e-09	5.05827e-08
SPR	583.53	-1.1463	0.19582	-5.85385	4.80319e-09	5.12698e-08
SCAMP1	417.752	1.20836	0.206452	5.85297	4.82863e-09	5.15043e-08
PBRM1	1066.37	1.03614	0.177162	5.84856	4.95855e-09	5.28521e-08
HIPK2	4182	-1.17412	0.200839	-5.84609	5.03266e-09	5.36035e-08
ZBTB8B	50.4974	8.84847	1.51377	5.84534	5.05544e-09	5.38075e-08
RAD54L2	508.77	1.22262	0.209401	5.83865	5.26269e-09	5.59731e-08
CMTM8	53.6967	3.2836	0.562421	5.83834	5.27241e-09	5.60364e-08
CNIH2	44.8652	5.66698	0.970836	5.83722	5.30794e-09	5.63736e-08
FMN2	97.0229	8.35345	1.43142	5.83579	5.35349e-09	5.68167e-08
SRSF12	49.9519	8.83263	1.51417	5.83331	5.43369e-09	5.76266e-08
AMACR	2235.26	-0.995193	0.170715	-5.82955	5.55761e-09	5.88567e-08
SEMA6C	124.979	2.0826	0.357247	5.82958	5.55669e-09	5.88567e-08
CENPB	2054.94	-0.848146	0.145668	-5.82246	5.79876e-09	6.1323e-08
SPSB4	49.4722	8.81838	1.51453	5.82251	5.79693e-09	6.1323e-08
ANP32E	1517.34	0.958172	0.16457	5.82226	5.80574e-09	6.13531e-08
KCNC1	53.7947	6.49542	1.11565	5.82211	5.81082e-09	6.1363e-08
ACTR3	2862.22	-0.845894	0.145505	-5.81352	6.11742e-09	6.45549e-08
TRIO	2823.73	-0.917369	0.157834	-5.81225	6.16393e-09	6.49995e-08
STK38L	221.389	1.61502	0.27791	5.81129	6.19918e-09	6.53247e-08
NAV3	81.3001	-2.3769	0.40908	-5.81035	6.23413e-09	6.56464e-08
APBA1	41.5159	5.11334	0.880134	5.80973	6.25748e-09	6.58456e-08
CEP135	241.417	1.48835	0.256326	5.8065	6.37916e-09	6.70784e-08
MEGF6	260.315	-1.60672	0.276751	-5.80565	6.41155e-09	6.73712e-08
PPP1R15A	562.205	-1.12904	0.194504	-5.80472	6.44738e-09	6.76997e-08
SLC35F2	620.196	-1.11242	0.191663	-5.80406	6.47272e-09	6.79178e-08
LEF1	251.13	1.45771	0.251177	5.80354	6.49275e-09	6.80798e-08
CDIP1	320.996	1.37029	0.236235	5.80051	6.6113e-09	6.92739e-08
TPP1	1360.6	-0.887919	0.153085	-5.80018	6.62434e-09	6.93615e-08
GALNT11	651.37	1.30266	0.224597	5.8	6.63158e-09	6.93884e-08
MPI	403.572	1.4029	0.24202	5.7966	6.7671e-09	7.07565e-08
NEK3	95.1643	2.28259	0.393868	5.79533	6.81864e-09	7.12452e-08
NFATC1	48.7102	8.79488	1.51768	5.79494	6.83438e-09	7.13594e-08
CNTNAP2	49.3966	8.81416	1.5231	5.787	7.16566e-09	7.47658e-08
TGFBR3	155.783	1.83132	0.316496	5.78624	7.19803e-09	7.50507e-08
ZRANB2	899.468	1.01741	0.175932	5.78294	7.34044e-09	7.64818e-08
SYNGR3	41.8023	4.47075	0.77311	5.78281	7.34631e-09	7.64893e-08
TNPO3	1560.72	-0.874926	0.151303	-5.78261	7.35514e-09	7.6503e-08
TAF6	1299.48	-0.95364	0.164917	-5.78254	7.35794e-09	7.6503e-08
PTPRE	231.105	-1.54177	0.26666	-5.78178	7.3914e-09	7.67971e-08
SNCA	92.3038	8.27493	1.4313	5.78141	7.40771e-09	7.68589e-08
MT-CO3	11754.9	0.759671	0.131397	5.78149	7.40418e-09	7.68589e-08
PCDHGC3	596.593	-1.2078	0.208928	-5.78095	7.42817e-09	7.70173e-08
GTPBP3	554.812	1.1064	0.191454	5.77894	7.51721e-09	7.7886e-08
KRT80	535.629	-1.31884	0.228226	-5.77868	7.52903e-09	7.79541e-08
CKS2	1198.06	-0.983791	0.170268	-5.77791	7.56356e-09	7.8257e-08
RPN1	3171.24	-0.997312	0.172634	-5.77703	7.60313e-09	7.86116e-08
SHC2	92.4498	8.27782	1.43324	5.77559	7.66833e-09	7.92305e-08
DCAF13	901.187	-1.02773	0.178006	-5.77357	7.76114e-09	8.01336e-08
ANO5	92.6512	8.27883	1.43398	5.77331	7.77273e-09	8.01975e-08
RPS6KA6	52.0825	6.44562	1.11659	5.77259	7.80616e-09	8.04864e-08
RAB11FIP5	1085.85	-0.957201	0.165915	-5.76924	7.963e-09	8.20466e-08
JHDM1D	260.852	1.57489	0.273009	5.76866	7.99038e-09	8.22715e-08
FGFR3	223.628	1.88378	0.326818	5.76399	8.21478e-09	8.45234e-08
ITM2C	1342.89	0.913281	0.158477	5.76287	8.26965e-09	8.5029e-08
SH3PXD2A	961.45	0.984985	0.170925	5.76268	8.27897e-09	8.50659e-08
BAG4	258.653	1.46078	0.25351	5.76223	8.30104e-09	8.52336e-08
TUBB6	2039.06	-0.831309	0.144314	-5.76042	8.39034e-09	8.6091e-08
C1orf115	130.016	6.54359	1.13627	5.75881	8.47102e-09	8.68587e-08
USP44	49.3071	8.81106	1.53006	5.75863	8.48015e-09	8.68923e-08
GYG2	90.5671	8.25492	1.43367	5.75791	8.516e-09	8.71994e-08
CD40	126.383	-1.86833	0.324558	-5.75653	8.58584e-09	8.78538e-08
ZNF467	52.5061	3.73147	0.64823	5.7564	8.59263e-09	8.78627e-08
SPATC1L	87.9566	2.30905	0.401355	5.75313	8.76085e-09	8.95211e-08
RUNDC3B	42.7242	5.54883	0.964537	5.75284	8.77551e-09	8.96093e-08
SOX12	826.436	1.14681	0.199446	5.74994	8.92757e-09	9.10993e-08
CAD	1479.31	-0.946315	0.164646	-5.74758	9.05295e-09	9.23152e-08
LRRC8E	287.28	-1.43325	0.249443	-5.74579	9.14938e-09	9.32344e-08
ABCB10	315.635	1.44128	0.250901	5.74441	9.22431e-09	9.39335e-08
LHX2	46.3874	8.7249	1.51936	5.7425	9.32862e-09	9.49305e-08
GPR37	44.1705	5.61927	0.978645	5.74189	9.36244e-09	9.52094e-08
TERT	43.4317	-3.6145	0.629589	-5.74105	9.40907e-09	9.56181e-08
C7orf41	258.637	1.66215	0.289546	5.74054	9.43741e-09	9.58404e-08
NRP2	1252.28	-0.894942	0.15593	-5.73939	9.50157e-09	9.64259e-08
ATG16L1	551.21	-1.07977	0.188149	-5.7389	9.52916e-09	9.66399e-08
MAGED2	1885.96	0.88313	0.153901	5.73831	9.56259e-09	9.69127e-08
FBXL7	207.118	-1.5102	0.26321	-5.73763	9.60123e-09	9.72378e-08
FOXF1	46.2137	8.72094	1.52058	5.73528	9.73541e-09	9.85296e-08
MAGED1	2652.3	0.855829	0.14925	5.73418	9.79878e-09	9.91033e-08
GPBP1	664.257	1.11043	0.193731	5.73185	9.93431e-09	1.00406e-07
MMP11	43.8946	3.78342	0.66025	5.73028	1.00266e-08	1.01269e-07
PARP9	301.468	-1.34199	0.234311	-5.72738	1.01995e-08	1.02945e-07
NCOA7	330.428	1.29297	0.225801	5.72613	1.02745e-08	1.03551e-07
MSH3	284.707	1.35905	0.237346	5.72604	1.02804e-08	1.03551e-07
FLII	2257.65	-0.836891	0.146152	-5.72618	1.02717e-08	1.03551e-07
TSPAN13	997.707	-0.947356	0.165464	-5.72545	1.03158e-08	1.03836e-07
CBR3	134.305	-1.80302	0.314948	-5.72481	1.03552e-08	1.04163e-07
CTSB	2881.5	-0.829296	0.144899	-5.72329	1.04483e-08	1.05028e-07
SLC25A32	461.535	-1.3193	0.230747	-5.7175	1.08102e-08	1.08592e-07
CIB1	1102.11	-0.911985	0.159526	-5.71683	1.0853e-08	1.08949e-07
C2orf72	40.1361	4.43165	0.775214	5.71668	1.08624e-08	1.08969e-07
CEMP1	169.405	-1.72789	0.302642	-5.70935	1.13409e-08	1.13616e-07
LGALSL	124.7	2.01184	0.352374	5.70941	1.13368e-08	1.13616e-07
CADM2	45.8512	8.70698	1.52549	5.70766	1.14542e-08	1.14519e-07
AC010336.1	280.37	-1.42095	0.248954	-5.70768	1.14524e-08	1.14519e-07
SLC37A1	64.265	2.86036	0.501141	5.70771	1.14509e-08	1.14519e-07
LINGO1	86.5842	8.18946	1.43498	5.707	1.14982e-08	1.14881e-07
FOXA2	157.225	-1.68774	0.295771	-5.70625	1.15489e-08	1.1531e-07
RAB39B	43.3692	4.49645	0.788353	5.7036	1.17302e-08	1.17042e-07
CLU	1341.24	-0.888003	0.155697	-5.70342	1.17428e-08	1.17089e-07
SLC30A3	44.7746	8.67423	1.52135	5.70167	1.1864e-08	1.18138e-07
CRISPLD1	44.7746	8.67423	1.52135	5.70167	1.1864e-08	1.18138e-07
TRIM27	654.532	1.10609	0.194131	5.69768	1.21446e-08	1.20852e-07
TOMM34	664.743	-1.01789	0.178702	-5.69605	1.22614e-08	1.21932e-07
PGAP1	298.913	1.37144	0.240782	5.69577	1.22815e-08	1.2205e-07
PRDX1	5911.01	-0.845867	0.148661	-5.68989	1.27122e-08	1.26246e-07
NUDCD1	646.397	-1.05779	0.185919	-5.6895	1.2741e-08	1.26387e-07
MT-ATP6	10971.1	0.840652	0.147756	5.68947	1.27435e-08	1.26387e-07
MAP4K5	356.455	1.27875	0.224787	5.68873	1.27987e-08	1.2685e-07
SLITRK3	44.295	8.65832	1.52259	5.68655	1.29629e-08	1.28391e-07
TRIM71	44.1963	8.65535	1.52238	5.68542	1.30494e-08	1.29162e-07
ADAM12	318.348	-1.37337	0.24164	-5.68351	1.31955e-08	1.30521e-07
ZNF521	84.9544	8.15502	1.43574	5.68001	1.34689e-08	1.33137e-07
RAB34	1022.78	-0.923315	0.162597	-5.67855	1.35844e-08	1.34189e-07
ZNF821	100.662	2.21906	0.391237	5.67191	1.41216e-08	1.39403e-07
MED10	590.841	-1.05165	0.185476	-5.67003	1.42774e-08	1.40847e-07
FOXRED2	1034.5	0.978561	0.172636	5.66835	1.44181e-08	1.42141e-07
AKT3	785.237	0.981841	0.17325	5.66718	1.45163e-08	1.43014e-07
EGR1	327.796	1.48081	0.261316	5.66674	1.45543e-08	1.43293e-07
MRPS21	458.428	1.23395	0.217768	5.66637	1.45855e-08	1.43505e-07
NFATC4	43.9238	8.64817	1.52675	5.66443	1.47516e-08	1.45042e-07
ECEL1	43.6698	8.63943	1.52525	5.66427	1.47654e-08	1.45082e-07
ECT2	1356.49	-0.951085	0.168015	-5.66071	1.50746e-08	1.48022e-07
MYO19	710.72	-1.00011	0.176739	-5.6587	1.52527e-08	1.49673e-07
RBP1	83.2125	8.13161	1.43713	5.65821	1.52956e-08	1.49994e-07
NKAP	316.653	1.29527	0.228927	5.65801	1.53135e-08	1.50071e-07
CKAP2	1051.59	0.936833	0.165687	5.65424	1.5654e-08	1.53306e-07
PLOD1	2437.66	-0.819982	0.145062	-5.65264	1.58005e-08	1.54638e-07
SLC26A2	965.923	-1.14443	0.202473	-5.65226	1.58352e-08	1.54876e-07
CPT1A	214.393	1.48413	0.263093	5.6411	1.68963e-08	1.65145e-07
MT-CO2	24112.9	0.803105	0.142372	5.64087	1.69189e-08	1.65257e-07
SOX9	224.436	-1.43155	0.253836	-5.63967	1.70381e-08	1.66312e-07
HELZ2	513.894	-1.16991	0.20745	-5.63948	1.70563e-08	1.6638e-07
SLC47A1	48.0497	6.30464	1.11824	5.63799	1.72042e-08	1.67683e-07
SLC7A5	1512.48	-1.23337	0.218764	-5.63791	1.72124e-08	1.67683e-07
ATG4A	163.31	1.6656	0.295475	5.63703	1.73009e-08	1.6843e-07
FKBP1B	84.0697	2.38017	0.422246	5.63692	1.73118e-08	1.6843e-07
TPD52L2	1496.12	-0.858996	0.152445	-5.63479	1.75273e-08	1.70414e-07
RPS19	6693.64	0.747361	0.132657	5.6338	1.76282e-08	1.71171e-07
LRFN1	154.146	1.70712	0.30301	5.63386	1.76216e-08	1.71171e-07
FILIP1L	154.989	1.84051	0.326712	5.63345	1.76642e-08	1.71408e-07
RAD51C	317.26	1.4417	0.256049	5.63055	1.79631e-08	1.74195e-07
TMEM150C	48.7423	6.37153	1.13172	5.62998	1.80234e-08	1.74666e-07
MED12L	40.3513	4.19422	0.745508	5.62599	1.84444e-08	1.78629e-07
PHF8	500.041	1.14066	0.202779	5.62516	1.85331e-08	1.79371e-07
LMX1B	81.536	8.09563	1.43922	5.62503	1.85478e-08	1.79396e-07
BHLHE40	1246.18	-0.899687	0.159961	-5.62441	1.86138e-08	1.79917e-07
ATP2B4	2251.12	-0.845169	0.150322	-5.6224	1.88319e-08	1.81906e-07
ARHGEF4	41.8452	8.57665	1.52631	5.6192	1.91838e-08	1.85186e-07
MYBBP1A	1058.79	-0.952467	0.169603	-5.61587	1.95575e-08	1.8867e-07
MYB	42.6547	3.77572	0.672902	5.6111	2.01044e-08	1.9382e-07
TFAP2A	381.701	1.20101	0.214056	5.61074	2.01465e-08	1.941e-07
RAB11FIP4	80.5752	8.08703	1.44164	5.60959	2.02805e-08	1.95264e-07
DERL1	979.106	-1.11312	0.198488	-5.608	2.04679e-08	1.96941e-07
PPP1R14B	2031.75	-0.890586	0.15886	-5.6061	2.06939e-08	1.98986e-07
PRICKLE3	349.562	-1.25679	0.224192	-5.60587	2.07215e-08	1.99122e-07
BCL11A	41.6102	8.56973	1.52885	5.60534	2.07848e-08	1.99602e-07
FLT1	41.3892	8.56153	1.52769	5.60424	2.09168e-08	2.00739e-07
SERPINE1	1816.71	-3.26408	0.582633	-5.60229	2.1154e-08	2.02885e-07
HEG1	768.197	-1.01941	0.18197	-5.60211	2.11763e-08	2.02967e-07
FLJ27365	69.9359	-2.44807	0.437146	-5.60013	2.1419e-08	2.0516e-07
BUD31	976.756	-0.928139	0.165777	-5.59871	2.15954e-08	2.06687e-07
NRG2	75.7818	-2.38708	0.426369	-5.59862	2.16062e-08	2.06687e-07
LRCH2	377.602	1.43551	0.256558	5.59526	2.20288e-08	2.10594e-07
CNIH3	69.9502	-2.61647	0.468099	-5.58958	2.27621e-08	2.17464e-07
MRM1	172.941	-1.66311	0.297599	-5.58842	2.29147e-08	2.18781e-07
NETO2	1040.73	-1.04195	0.18654	-5.58567	2.32807e-08	2.22133e-07
CENPW	389.037	1.19714	0.21436	5.58471	2.34089e-08	2.23086e-07
USP33	1123.31	0.933594	0.167173	5.5846	2.34234e-08	2.23086e-07
CAPZA2	1720.67	-0.905617	0.162164	-5.58459	2.34258e-08	2.23086e-07
GNAL	144.357	1.75794	0.314938	5.58185	2.37971e-08	2.26477e-07
RAB40B	192.713	1.54059	0.276011	5.58163	2.38274e-08	2.2662e-07
DLX4	47.0842	3.41166	0.611281	5.58117	2.389e-08	2.2707e-07
GRID1	43.5647	4.04935	0.72619	5.57616	2.45885e-08	2.33559e-07
COMMD6	325.079	1.29785	0.232795	5.57508	2.47421e-08	2.34739e-07
EEPD1	223.316	-1.49257	0.267723	-5.57506	2.47443e-08	2.34739e-07
BCL7B	754.57	-0.971131	0.174349	-5.57003	2.54697e-08	2.41466e-07
C6orf1	198.675	-1.50275	0.269813	-5.5696	2.55329e-08	2.4191e-07
SGK2	207.099	-1.50503	0.270299	-5.56803	2.57641e-08	2.43945e-07
FBLN5	46.1906	6.26999	1.12664	5.56522	2.61825e-08	2.47749e-07
NEU1	1101.29	-0.897352	0.16137	-5.56085	2.68467e-08	2.53872e-07
CNTN1	39.8797	8.50751	1.53006	5.56024	2.69402e-08	2.54593e-07
MIB1	1109.35	0.917574	0.165031	5.56	2.69777e-08	2.54785e-07
ARL15	108.728	2.05254	0.369465	5.55544	2.7692e-08	2.61217e-07
NRG1	158.725	-1.74195	0.313559	-5.55542	2.76939e-08	2.61217e-07
NDRG1	1770.12	-1.04736	0.188656	-5.55172	2.8287e-08	2.66505e-07
NACC2	913.002	-0.949876	0.171096	-5.5517	2.82905e-08	2.66505e-07
KDM6A	352.72	1.21851	0.219649	5.54752	2.89757e-08	2.72787e-07
WDR48	525.757	1.0764	0.194063	5.54667	2.91158e-08	2.73932e-07
ABHD12	1076.1	-0.906627	0.163507	-5.54489	2.94145e-08	2.76567e-07
FYN	550.23	1.13973	0.205669	5.54155	2.99808e-08	2.81713e-07
PLEKHB2	1718.69	-0.833762	0.150511	-5.53955	3.03258e-08	2.84774e-07
COPRS	451.273	-1.11814	0.20192	-5.53752	3.06781e-08	2.87718e-07
PPM1D	243.636	1.4149	0.255508	5.53761	3.06625e-08	2.87718e-07
GAL	39.602	8.49586	1.5344	5.53693	3.07811e-08	2.88502e-07
FAM189B	672.782	1.18971	0.214928	5.53542	3.10491e-08	2.9083e-07
RBPMS2	39.0427	8.47693	1.53178	5.53405	3.12926e-08	2.92926e-07
COQ10A	86.976	2.25915	0.408271	5.53347	3.13964e-08	2.93712e-07
ABCG1	39.1818	5.05534	0.913755	5.53249	3.15721e-08	2.9517e-07
SPSB1	363.608	-1.19995	0.216968	-5.53052	3.19291e-08	2.9832e-07
KBTBD6	203.133	1.53054	0.276758	5.53023	3.19812e-08	2.98618e-07
CDKN2B	38.9111	8.47245	1.53254	5.52836	3.2324e-08	3.01629e-07
WNT6	39.5754	5.48791	0.992882	5.52726	3.25279e-08	3.03342e-07
CXXC5	1466.32	-0.913023	0.165196	-5.52692	3.25909e-08	3.03738e-07
CYB561	469.414	-1.09071	0.197364	-5.52637	3.2693e-08	3.04499e-07
PKNOX2	38.7887	8.46703	1.53245	5.52516	3.29179e-08	3.06401e-07
GAL3ST1	785.219	-1.00451	0.181886	-5.52272	3.33796e-08	3.10504e-07
ISL1	38.7795	8.46794	1.53384	5.52075	3.37564e-08	3.13615e-07
LRRC3	38.6854	8.46411	1.53313	5.52079	3.37473e-08	3.13615e-07
PLK2	955.109	-0.90558	0.164042	-5.52043	3.38168e-08	3.13979e-07
ABCC3	1165.48	-0.993273	0.180006	-5.51801	3.42858e-08	3.18136e-07
GRTP1	42.2175	3.70292	0.67109	5.51777	3.4333e-08	3.18374e-07
NDUFB10	969.625	0.941901	0.17083	5.51366	3.5144e-08	3.25691e-07
SLC25A33	72.9963	7.93387	1.44062	5.50728	3.64425e-08	3.37514e-07
RPL39L	38.2432	8.44635	1.53399	5.50613	3.66817e-08	3.39518e-07
RPS2	23978.8	0.780922	0.141974	5.50047	3.78779e-08	3.50301e-07
TRIM16	327.434	-1.26134	0.229317	-5.5004	3.7894e-08	3.50301e-07
CYP1B1	2504.59	-0.910902	0.165653	-5.49887	3.82236e-08	3.53128e-07
HACE1	210.947	1.46099	0.2657	5.49864	3.82724e-08	3.53359e-07
C16orf87	186.864	1.57472	0.286414	5.49805	3.84009e-08	3.54325e-07
ACADM	775.521	1.0002	0.181939	5.49745	3.85332e-08	3.55325e-07
ACTL6A	742.865	-0.977694	0.177908	-5.49549	3.89626e-08	3.59061e-07
KLHDC7A	131.199	-1.7679	0.321901	-5.49206	3.97273e-08	3.65881e-07
KCNT2	52.5272	3.00424	0.54724	5.48981	4.02363e-08	3.70339e-07
NKD2	38.9355	4.33566	0.790101	5.48747	4.07726e-08	3.75043e-07
NAP1L2	37.6319	8.42306	1.53544	5.48577	4.11665e-08	3.78431e-07
CKMT1B	37.651	8.42562	1.53744	5.48028	4.2465e-08	3.90126e-07
OSBPL10	445.285	-1.11575	0.203615	-5.4797	4.26054e-08	3.91174e-07
HOXC13	71.4256	7.90174	1.44224	5.47879	4.28235e-08	3.92933e-07
PFAS	855.311	-0.961106	0.175535	-5.47528	4.36816e-08	4.00311e-07
PDZK1	811.914	1.05547	0.192769	5.4753	4.3676e-08	4.00311e-07
PANX2	95.384	2.18871	0.400111	5.47026	4.49367e-08	4.11559e-07
GRIN2D	37.8494	4.36745	0.798731	5.46799	4.5516e-08	4.16607e-07
CACNB4	36.5113	4.87209	0.891451	5.46535	4.61991e-08	4.22599e-07
GCHFR	78.1015	2.51311	0.459934	5.46405	4.65382e-08	4.25439e-07
SH3BGRL3	1136.3	-1.06215	0.194405	-5.46358	4.66615e-08	4.26303e-07
KLHL21	565.076	-1.02138	0.187124	-5.45829	4.80742e-08	4.3894e-07
WBP5	851.017	0.988812	0.181217	5.4565	4.85611e-08	4.43112e-07
DUSP4	131.703	-1.85895	0.340843	-5.45397	4.92565e-08	4.49181e-07
NVL	484.203	1.09688	0.20113	5.4536	4.93606e-08	4.49855e-07
PATZ1	490.634	1.12182	0.205717	5.45321	4.94689e-08	4.50565e-07
ZNF93	74.798	-2.30422	0.422707	-5.45111	5.00571e-08	4.55643e-07
FUOM	69.5245	7.87233	1.44449	5.44989	5.04012e-08	4.58493e-07
MYL6B	441.023	1.13175	0.207718	5.44848	5.08032e-08	4.61585e-07
SDC4	1080.54	-0.925597	0.169879	-5.44856	5.07803e-08	4.61585e-07
BDH2	198.506	1.5358	0.281942	5.44722	5.11621e-08	4.64553e-07
UGT1A6	853.812	-0.992679	0.182239	-5.44712	5.11925e-08	4.64553e-07
ME2	692.228	-1.11274	0.204297	-5.44667	5.13212e-08	4.65435e-07
ACTR6	256.349	1.3413	0.24628	5.44624	5.14444e-08	4.66268e-07
PDE10A	691.661	-1.02643	0.188488	-5.44559	5.16326e-08	4.67688e-07
DNAJC13	832.311	-0.970059	0.178145	-5.44535	5.17045e-08	4.68054e-07
TNFRSF10A	105.905	-2.09308	0.384605	-5.44215	5.26401e-08	4.76232e-07
TMLHE	117.788	1.8655	0.34316	5.43624	5.44181e-08	4.91718e-07
SOX6	35.8644	4.52376	0.832148	5.43624	5.44156e-08	4.91718e-07
PCDH17	38.1017	8.4388	1.55252	5.43554	5.46314e-08	4.93345e-07
RAP2C	484.926	1.12737	0.207414	5.4354	5.46749e-08	4.9335e-07
PRKAR1B	547.001	-1.05969	0.194964	-5.43532	5.46985e-08	4.9335e-07
ABAT	85.5421	2.77857	0.511313	5.43419	5.50454e-08	4.96178e-07
KLF9	378.313	1.37388	0.252896	5.4326	5.55389e-08	5.00323e-07
PRKAA2	291.398	1.53541	0.282642	5.43234	5.56191e-08	5.00741e-07
EMC1	1800.24	-0.855249	0.157479	-5.43086	5.60819e-08	5.04601e-07
PTPRM	900.013	-0.899164	0.165586	-5.43019	5.62947e-08	5.05902e-07
ZNF22	208.632	1.49008	0.274402	5.4303	5.62608e-08	5.05902e-07
FMN1	196.568	-1.46478	0.269759	-5.42996	5.63661e-08	5.06238e-07
SCN5A	35.9579	8.35741	1.53934	5.42922	5.66018e-08	5.08047e-07
ACSM2A	101.202	2.18154	0.401956	5.4273	5.72129e-08	5.13222e-07
PISD	584.337	-1.06589	0.196514	-5.42398	5.82849e-08	5.22522e-07
PITPNM2	336.962	-1.24191	0.229078	-5.42133	5.91576e-08	5.30025e-07
C2CD4C	41.4291	3.84859	0.709926	5.42111	5.92297e-08	5.30351e-07
CILP2	42.4363	3.46285	0.639135	5.41803	6.02588e-08	5.3924e-07
HMOX1	1303.67	-2.53241	0.467481	-5.41715	6.05561e-08	5.41247e-07
FAM65A	867.534	-1.00029	0.18465	-5.41723	6.05283e-08	5.41247e-07
ARHGEF1	750.676	-0.971186	0.179289	-5.41688	6.06485e-08	5.41747e-07
MOB3A	665.578	-1.00001	0.184629	-5.41631	6.08427e-08	5.43155e-07
ACAA2	296.124	1.27026	0.234534	5.41611	6.09108e-08	5.43436e-07
ACOT7	1298.29	-0.85119	0.157194	-5.41489	6.13258e-08	5.4681e-07
KIAA1549L	42.5151	6.1221	1.13102	5.41293	6.20029e-08	5.52514e-07
PCDH19	35.3466	8.33262	1.54097	5.40737	6.39563e-08	5.69251e-07
LIMS1	1452.67	-0.824303	0.152441	-5.40737	6.39577e-08	5.69251e-07
ZFP36L1	3594.82	-0.8089	0.149681	-5.40415	6.51159e-08	5.79212e-07
PGK1	6682.99	-0.710125	0.131484	-5.40086	6.63216e-08	5.89583e-07
FRRS1L	36.0987	8.36146	1.54826	5.40055	6.64387e-08	5.9027e-07
KCNH2	35.2544	4.84736	0.897625	5.40021	6.65628e-08	5.91019e-07
PCYT1B	35.3512	8.33214	1.5434	5.39857	6.71746e-08	5.96094e-07
GSTM2	66.4273	7.79699	1.44502	5.39578	6.82265e-08	6.05067e-07
HDAC1	2626.72	0.759352	0.140755	5.39486	6.85781e-08	6.07821e-07
CDH23	42.819	6.15772	1.14229	5.39068	7.01916e-08	6.21751e-07
PKIA	617.24	-1.10113	0.204314	-5.38941	7.06897e-08	6.2579e-07
NAT8L	208.142	1.43542	0.266347	5.38927	7.07454e-08	6.25909e-07
TNIP1	1678.65	-0.834206	0.154828	-5.38795	7.12675e-08	6.30152e-07
GALNT16	66.3194	7.79535	1.4469	5.38763	7.13915e-08	6.30873e-07
FOXB1	41.8068	6.15066	1.1418	5.38684	7.17082e-08	6.33295e-07
NPAS2	116.895	-1.82451	0.338715	-5.38657	7.18142e-08	6.33853e-07
EPHB2	734.887	-0.978517	0.181665	-5.38637	7.1893e-08	6.34172e-07
ZNF362	345.508	1.35116	0.250867	5.38595	7.20631e-08	6.35294e-07
NKX2-4	34.7682	8.30866	1.54287	5.3852	7.23655e-08	6.37581e-07
SNCAIP	34.6695	8.30488	1.54239	5.38444	7.26709e-08	6.39892e-07
UAP1L1	342.108	-1.28634	0.23895	-5.38329	7.31351e-08	6.43597e-07
GJA3	42.4317	3.46339	0.643435	5.38266	7.3394e-08	6.45493e-07
EBF3	65.5245	7.77721	1.44576	5.37932	7.47665e-08	6.57175e-07
ALX4	34.5004	8.2991	1.54343	5.37706	7.57113e-08	6.64692e-07
ATPAF1	712.291	1.00009	0.185992	5.37707	7.5708e-08	6.64692e-07
ICAM5	126.534	1.7785	0.330786	5.3766	7.59069e-08	6.66015e-07
CCNT1	509.171	1.03861	0.193177	5.37645	7.59673e-08	6.66151e-07
SPTB	120.759	1.84446	0.343071	5.37632	7.60252e-08	6.66264e-07
NOTCH2	3149.82	-0.916635	0.170502	-5.37611	7.61126e-08	6.66637e-07
TMEM200C	34.5616	8.30212	1.54499	5.37357	7.71911e-08	6.75684e-07
SKA1	301.74	-1.26864	0.236159	-5.37198	7.78764e-08	6.8128e-07
TTC37	680.22	1.0081	0.187722	5.37018	7.8656e-08	6.87696e-07
IER5	481.316	1.21196	0.225938	5.3641	8.1354e-08	7.10866e-07
MFSD12	775.166	-0.967121	0.180351	-5.36242	8.21131e-08	7.17076e-07
IL15RA	81.4222	-2.19045	0.408536	-5.3617	8.24414e-08	7.19519e-07
RNF40	2406.99	0.775118	0.144585	5.361	8.27635e-08	7.21906e-07
FAM155A	80.0606	-2.4726	0.461241	-5.36075	8.28781e-08	7.22481e-07
RCN1	3295.22	-0.78988	0.147422	-5.35797	8.41612e-08	7.33236e-07
ARHGDIG	33.8608	8.27146	1.54416	5.35661	8.47971e-08	7.38342e-07
EPHA3	33.8891	8.27328	1.545	5.35488	8.56155e-08	7.45031e-07
CHD1	507.899	1.05173	0.196412	5.3547	8.56999e-08	7.45328e-07
HAS2	34.8356	-3.5801	0.668708	-5.35375	8.61503e-08	7.48806e-07
DENND6A	440.405	1.08581	0.202852	5.35274	8.66338e-08	7.52568e-07
AMPD2	1110.97	-0.868329	0.162249	-5.35182	8.70739e-08	7.55948e-07
PTBP2	179.401	1.53102	0.286143	5.35056	8.76829e-08	7.6079e-07
SP110	222.223	-1.38946	0.2597	-5.35026	8.78287e-08	7.6161e-07
FBXL16	45.3395	3.55032	0.663868	5.34793	8.89635e-08	7.7094e-07
RNF128	627.975	-1.08856	0.203552	-5.34784	8.90086e-08	7.7094e-07
MICALL2	236.405	-1.36692	0.255723	-5.34532	9.0258e-08	7.81306e-07
ITGA8	33.8516	8.27247	1.54847	5.34234	9.17523e-08	7.93777e-07
CDKN2A	1087.83	9.33901	1.74829	5.34179	9.20333e-08	7.95745e-07
CCDC120	92.9166	2.10265	0.393836	5.33889	9.35166e-08	8.08099e-07
HM13	1968.61	-0.800711	0.150045	-5.33648	9.477e-08	8.18453e-07
PRKCDBP	373.478	-1.22155	0.228957	-5.33527	9.54011e-08	8.23424e-07
EIF4G1	8301.33	-0.795416	0.149123	-5.33396	9.60925e-08	8.2891e-07
CLIP2	822.71	-0.902913	0.16937	-5.331	9.76744e-08	8.42065e-07
SLC35B4	646.937	0.978069	0.183486	5.33049	9.79463e-08	8.4392e-07
RPL39	1921.83	0.826661	0.15517	5.32747	9.95911e-08	8.57593e-07
IFIH1	111.956	-1.86053	0.349333	-5.32596	1.00423e-07	8.64258e-07
LRRC17	38.3262	3.98534	0.748536	5.32418	1.01412e-07	8.72259e-07
AGT	80.5157	-2.17244	0.408215	-5.3218	1.02746e-07	8.83226e-07
SH3RF3	33.2916	8.2454	1.54967	5.32073	1.0335e-07	8.87899e-07
FPGS	718.151	-0.962732	0.180994	-5.31914	1.04262e-07	8.95214e-07
NDNF	34.1049	8.27917	1.55723	5.31659	1.05732e-07	9.07311e-07
FUT4	244.932	-1.41739	0.266714	-5.31425	1.07099e-07	9.18512e-07
SOX5	35.6207	5.33419	1.00382	5.31387	1.07321e-07	9.19889e-07
TUB	166.963	4.80993	0.905204	5.31364	1.07458e-07	9.20525e-07
VKORC1L1	1087.56	-0.851879	0.16033	-5.31327	1.07674e-07	9.21843e-07
TMEM64	414.494	-1.18482	0.22307	-5.31142	1.08772e-07	9.30714e-07
ENTPD6	785.803	-0.911418	0.171878	-5.3027	1.14105e-07	9.75219e-07
GAPDH	30798.7	-0.669751	0.126302	-5.30277	1.14058e-07	9.75219e-07
HMGXB3	1062.77	-0.862684	0.162733	-5.30122	1.15034e-07	9.82591e-07
FAM171B	151.806	1.71861	0.32423	5.30058	1.15438e-07	9.85476e-07
RPS11	5625.95	0.726588	0.137119	5.29897	1.16461e-07	9.93632e-07
KIF3C	301.558	1.23771	0.233635	5.29763	1.17314e-07	1.00034e-06
LYSMD3	264.532	1.55587	0.293837	5.29501	1.19013e-07	1.01424e-06
CTNNA1	4567.44	-0.723833	0.136763	-5.29263	1.20572e-07	1.02694e-06
UBE2L6	405.5	-1.25739	0.237585	-5.29236	1.20747e-07	1.02784e-06
PER3	271.498	-1.24921	0.236137	-5.29019	1.2219e-07	1.03952e-06
NKX2-1	32.1256	8.19507	1.54938	5.28926	1.22812e-07	1.04422e-06
C11orf68	521.718	-1.023	0.193481	-5.28735	1.24104e-07	1.0546e-06
BLM	350.46	1.18509	0.224217	5.28549	1.2537e-07	1.06448e-06
PPP1R14A	32.0552	8.19292	1.5501	5.28543	1.2541e-07	1.06448e-06
GALNT18	181.388	-1.53204	0.289914	-5.28446	1.26079e-07	1.06955e-06
RAB3D	117.472	1.82245	0.344893	5.2841	1.26324e-07	1.07101e-06
GRIN1	31.9986	8.18906	1.55029	5.28228	1.27584e-07	1.08046e-06
ERCC6L	470.542	-1.04115	0.197098	-5.28239	1.27512e-07	1.08046e-06
ENC1	276.057	-1.26773	0.240115	-5.27966	1.29424e-07	1.09541e-06
CALR	11777.6	-0.8267	0.156611	-5.27868	1.30114e-07	1.10013e-06
INPP5J	60.075	2.60803	0.49407	5.27866	1.30129e-07	1.10013e-06
SGPP2	132.169	-1.80854	0.34295	-5.27349	1.33857e-07	1.13036e-06
TSPAN33	595.693	-1.03811	0.196855	-5.2735	1.33849e-07	1.13036e-06
PRICKLE2	398.995	-1.10317	0.209277	-5.27132	1.35448e-07	1.14314e-06
KBTBD7	82.4381	2.25137	0.427115	5.2711	1.35605e-07	1.14381e-06
CAMK4	108.145	1.96675	0.373281	5.26881	1.3731e-07	1.15688e-06
SIX2	59.7062	7.6523	1.45238	5.26881	1.37309e-07	1.15688e-06
PURG	33.3671	4.79135	0.909524	5.26797	1.37937e-07	1.1615e-06
PDGFA	325.703	-1.2868	0.244349	-5.26624	1.39244e-07	1.17185e-06
FZD9	31.792	8.18195	1.55469	5.26276	1.41907e-07	1.19358e-06
NOC2L	2444.18	-0.840137	0.159704	-5.2606	1.43588e-07	1.20703e-06
HOXA6	115.486	1.82409	0.346763	5.26034	1.43792e-07	1.20806e-06
PKP4	958.007	-0.918776	0.174716	-5.25868	1.4509e-07	1.21828e-06
RAB7A	2530.94	-0.74049	0.140869	-5.25658	1.4676e-07	1.23161e-06
ZDHHC22	38.9414	5.99125	1.13986	5.25611	1.47134e-07	1.23404e-06
ENDOD1	737.198	-0.954345	0.181627	-5.25442	1.48492e-07	1.24403e-06
DOHH	404.868	-1.13126	0.215294	-5.25447	1.48455e-07	1.24403e-06
SREK1IP1	269.079	1.29188	0.245898	5.2537	1.49071e-07	1.24818e-06
MGC4294	56.3961	-2.67667	0.509855	-5.24987	1.52209e-07	1.27373e-06
PPM1M	110.071	1.90383	0.362926	5.24579	1.55616e-07	1.30151e-06
ARMCX3	647.762	0.953006	0.181699	5.24498	1.56298e-07	1.30647e-06
SLC16A10	153.142	1.63826	0.312402	5.24408	1.57063e-07	1.31213e-06
BASP1	1379.58	-0.843123	0.160784	-5.24381	1.57294e-07	1.31332e-06
MKX	30.903	8.13899	1.55341	5.23945	1.61059e-07	1.344e-06
NBR1	983.411	0.863204	0.164759	5.2392	1.61272e-07	1.34502e-06
FAM115A	1224.72	0.834071	0.159212	5.23874	1.61673e-07	1.34761e-06
DNAJC6	148.098	1.76142	0.336359	5.23671	1.63468e-07	1.3618e-06
ZFAND2A	140.505	-1.65958	0.316923	-5.23654	1.63619e-07	1.36229e-06
RIPK2	511.556	-1.02112	0.195005	-5.23636	1.63775e-07	1.36283e-06
MTDH	2388.33	-0.806192	0.153975	-5.23585	1.64228e-07	1.36584e-06
WNT11	30.7385	8.13191	1.55357	5.23433	1.65588e-07	1.37638e-06
SOGA1	1043.65	-0.890746	0.170261	-5.23166	1.67995e-07	1.3956e-06
KLF15	30.9076	8.13842	1.55578	5.2311	1.68506e-07	1.39907e-06
BAX	1164.26	0.892657	0.1707	5.22938	1.70079e-07	1.41133e-06
IFIT2	149.517	-1.82868	0.34985	-5.22704	1.72249e-07	1.42854e-06
H1FX	2408.53	0.740766	0.141756	5.22564	1.73556e-07	1.43858e-06
BTNL9	30.6681	8.12965	1.55629	5.22372	1.75363e-07	1.45274e-06
DPF1	97.0131	2.01128	0.385115	5.22253	1.76491e-07	1.46127e-06
OSBPL3	510.146	-1.0233	0.196007	-5.22073	1.78215e-07	1.47472e-06
MFAP2	57.3566	7.58277	1.45314	5.21821	1.80658e-07	1.4941e-06
RRAD	838.863	-0.99372	0.190486	-5.21677	1.82069e-07	1.50493e-06
SLC4A4	599.297	-1.0502	0.201399	-5.21454	1.84278e-07	1.52235e-06
ZBTB39	178.889	1.4698	0.282155	5.2092	1.89655e-07	1.56589e-06
HAND1	30.2825	8.1113	1.55719	5.20894	1.89919e-07	1.5672e-06
WDTC1	688.573	0.934175	0.179465	5.20533	1.93648e-07	1.59709e-06
SYT12	482.639	-1.10233	0.211778	-5.20511	1.93883e-07	1.59814e-06
MCF2L	64.335	2.54066	0.488164	5.20453	1.94493e-07	1.60227e-06
GGT1	1044.07	-0.850283	0.163393	-5.20391	1.95135e-07	1.60667e-06
CHST11	306.791	-1.43805	0.276404	-5.20273	1.96387e-07	1.61608e-06
MED13L	567.093	0.982643	0.188884	5.20236	1.96769e-07	1.61833e-06
ITGB8	840.746	-0.96869	0.186208	-5.2022	1.96947e-07	1.61889e-06
CNOT6	943.093	0.964541	0.185443	5.20126	1.97937e-07	1.62613e-06
RAI2	30.3108	8.11328	1.56053	5.19905	2.0031e-07	1.64471e-06
TSC22D3	849.579	1.17665	0.22636	5.19814	2.01289e-07	1.65184e-06
LRP8	338.105	-1.16974	0.225036	-5.19802	2.01425e-07	1.65204e-06
NMB	43.7714	3.1458	0.605262	5.19742	2.02072e-07	1.65643e-06
PAK2	1443.99	-0.830926	0.159896	-5.19667	2.02888e-07	1.6622e-06
AZIN1	1551.59	-0.817826	0.157416	-5.19531	2.04378e-07	1.67348e-06
APAF1	534.129	0.994382	0.191482	5.1931	2.06825e-07	1.69259e-06
FGFR1	1330.67	-1.0194	0.196409	-5.19019	2.10081e-07	1.71829e-06
MRPL15	819.947	-0.925088	0.178268	-5.18929	2.11093e-07	1.72561e-06
FARSB	895.654	-0.966444	0.186257	-5.18877	2.11691e-07	1.72955e-06
SALL3	29.7133	8.0821	1.55797	5.18758	2.13042e-07	1.73963e-06
RBM11	29.8449	8.08798	1.5592	5.18727	2.13402e-07	1.74161e-06
WDR41	354.931	1.15316	0.222336	5.18656	2.14213e-07	1.74727e-06
GALNT14	1237.3	-0.910021	0.175511	-5.18497	2.16052e-07	1.76129e-06
MLXIPL	29.7982	8.08831	1.56009	5.18452	2.16572e-07	1.76457e-06
ALDH6A1	241.129	1.41118	0.272384	5.18085	2.20872e-07	1.79862e-06
STAC2	30.4326	8.11489	1.56665	5.17976	2.22169e-07	1.80818e-06
GLB1L3	29.5205	8.07265	1.55883	5.17867	2.23469e-07	1.81777e-06
REPS1	665.701	1.01543	0.196097	5.1782	2.24039e-07	1.8214e-06
BTF3	2483.87	0.733889	0.141745	5.17753	2.24845e-07	1.82695e-06
PAX3	55.5634	7.54749	1.45784	5.17718	2.25265e-07	1.82937e-06
GRIP1	41.0103	3.76118	0.726589	5.17649	2.26102e-07	1.83516e-06
ZNF462	251.278	-1.30775	0.252657	-5.17598	2.26718e-07	1.83915e-06
FAM150A	29.356	8.06524	1.55837	5.17544	2.27379e-07	1.84351e-06
FGFRL1	1330.39	-0.807454	0.156025	-5.17517	2.27708e-07	1.84517e-06
KIFAP3	295.554	1.25822	0.243134	5.17501	2.27902e-07	1.84574e-06
SEMA3D	30.4984	8.11783	1.56874	5.17476	2.28202e-07	1.84716e-06
ANXA3	174.071	-1.58973	0.307395	-5.17163	2.32056e-07	1.87733e-06
C20orf24	227.552	-1.3196	0.255247	-5.16989	2.34228e-07	1.89387e-06
POLDIP2	1664.04	-0.839725	0.162449	-5.16918	2.35128e-07	1.90011e-06
ZNF497	78.1423	2.17494	0.42079	5.1687	2.35729e-07	1.90393e-06
USP13	594.393	-0.987834	0.191214	-5.16611	2.39015e-07	1.92941e-06
NOV	281.28	-4.63983	0.898232	-5.16551	2.39781e-07	1.93455e-06
CHRD	29.1586	8.0563	1.55983	5.16486	2.40619e-07	1.94025e-06
GLTSCR2	1919.17	0.816097	0.158014	5.1647	2.40824e-07	1.94085e-06
MCM6	1748.6	0.794037	0.15375	5.16448	2.41112e-07	1.94211e-06
MICAL3	1504.6	-0.803586	0.155619	-5.1638	2.41989e-07	1.94706e-06
CRY1	306.738	1.20054	0.232491	5.16382	2.41957e-07	1.94706e-06
JMJD4	523.987	1.11423	0.21586	5.16182	2.44562e-07	1.9667e-06
FAM81A	233.919	-1.2992	0.251731	-5.16105	2.45574e-07	1.97377e-06
MX1	42.9258	-3.09533	0.599771	-5.16086	2.45818e-07	1.97466e-06
PLEKHB1	35.5055	4.92152	0.953852	5.15962	2.47446e-07	1.98667e-06
CREB5	594.478	-1.08659	0.210655	-5.15816	2.49383e-07	2.00113e-06
MECP2	828.603	0.905397	0.175605	5.15587	2.5245e-07	2.02465e-06
ORAI1	291.567	-1.19659	0.232129	-5.15484	2.53852e-07	2.03479e-06
PCGF3	743.519	0.955727	0.18549	5.15244	2.57114e-07	2.05983e-06
SLC16A12	116.999	-1.77546	0.344621	-5.15193	2.57813e-07	2.06431e-06
RGS16	29.0408	8.04844	1.56274	5.1502	2.60211e-07	2.08239e-06
DENND2A	194.408	1.4418	0.280031	5.14871	2.62282e-07	2.09783e-06
ATR	426.1	-1.06262	0.206424	-5.14779	2.63578e-07	2.10706e-06
TRPC3	29.5298	8.07159	1.56801	5.14767	2.63736e-07	2.10719e-06
TACC2	205.132	-1.45757	0.283317	-5.14465	2.6802e-07	2.14027e-06
RNF165	31.8813	4.72497	0.918695	5.14313	2.70191e-07	2.15644e-06
WLS	1187.45	0.883815	0.171942	5.14018	2.7447e-07	2.18942e-06
SLC4A11	31.7543	4.71864	0.918129	5.1394	2.75615e-07	2.19737e-06
PLXNA4	41.5472	-3.02734	0.589153	-5.13847	2.76985e-07	2.2071e-06
ATP1B2	28.6414	8.03089	1.563	5.13812	2.77505e-07	2.21006e-06
FURIN	1038.65	0.904208	0.175992	5.13779	2.77994e-07	2.21277e-06
LGALS1	5320.47	-1.03817	0.202094	-5.13706	2.79073e-07	2.22017e-06
TCEA1	1702.92	-0.833343	0.162266	-5.13568	2.81132e-07	2.23535e-06
MLLT11	478.559	1.21495	0.236691	5.13309	2.85028e-07	2.26511e-06
C19orf81	53.496	7.48102	1.45769	5.1321	2.86521e-07	2.27576e-06
BRMS1L	239.068	1.33716	0.26056	5.13186	2.86892e-07	2.27748e-06
NOVA2	28.9566	8.04778	1.5689	5.12957	2.90402e-07	2.30412e-06
EXOSC4	529.539	-1.0304	0.200879	-5.12947	2.90561e-07	2.30415e-06
COLGALT2	33.7084	3.96419	0.773141	5.12738	2.93802e-07	2.3286e-06
KCNG1	36.2376	5.88354	1.1482	5.12415	2.98883e-07	2.3676e-06
TMEM25	52.8175	7.47506	1.45963	5.12121	3.03588e-07	2.40359e-06
HOXC11	74.1675	2.36039	0.46092	5.12104	3.03849e-07	2.40438e-06
HBS1L	1055.56	0.829801	0.162042	5.12089	3.04094e-07	2.40503e-06
USP53	245.939	1.33798	0.261313	5.1202	3.0522e-07	2.41137e-06
ABT1	499.412	1.05361	0.205771	5.12028	3.05089e-07	2.41137e-06
C22orf46	357.283	1.13262	0.221232	5.11958	3.06213e-07	2.41793e-06
PLEKHG4B	234.831	-1.33257	0.260478	-5.11587	3.12306e-07	2.46402e-06
RAB39A	32.8087	5.12155	1.00112	5.11582	3.12383e-07	2.46402e-06
COL17A1	37.5904	-3.51399	0.686956	-5.1153	3.13241e-07	2.46948e-06
TINAG	120.32	-1.82665	0.357106	-5.11514	3.13513e-07	2.47031e-06
ANXA7	1269.92	-0.797732	0.156001	-5.11364	3.1601e-07	2.48867e-06
ALDH1L2	95.1576	1.94845	0.381082	5.11294	3.17181e-07	2.49656e-06
RUNX2	526.19	-1.25449	0.245403	-5.11197	3.18811e-07	2.50806e-06
SAMD14	133.165	1.73414	0.339417	5.10918	3.23568e-07	2.54413e-06
PRDM16	28.825	8.04162	1.57406	5.10884	3.24143e-07	2.5473e-06
TIMP1	1463.37	-0.809415	0.158474	-5.10755	3.26369e-07	2.56278e-06
NKX3-2	38.3097	3.67975	0.720461	5.10749	3.26458e-07	2.56278e-06
ZNF644	652.564	0.992206	0.194277	5.10718	3.27002e-07	2.56569e-06
SND1	3131.37	-0.708108	0.138753	-5.10339	3.33624e-07	2.61627e-06
TPK1	109.462	-1.86433	0.365661	-5.09851	3.42333e-07	2.68315e-06
RAB5B	1032.73	0.831866	0.163207	5.097	3.45086e-07	2.70329e-06
EVL	464.607	1.04393	0.204834	5.0965	3.45991e-07	2.70896e-06
RIBC2	27.6867	7.97991	1.56646	5.09422	3.50172e-07	2.74024e-06
FKBP4	2545.18	-0.756819	0.148593	-5.09325	3.51985e-07	2.75298e-06
KIAA0196	960.319	-0.869123	0.170652	-5.09296	3.52519e-07	2.7557e-06
FAM91A1	1012.68	-0.90062	0.176841	-5.09281	3.5279e-07	2.75637e-06
MYEOV	30.2409	-6.17339	1.21248	-5.09155	3.55149e-07	2.77334e-06
ASAP2	807.904	-0.912299	0.179311	-5.0878	3.62234e-07	2.82718e-06
ADAMTS5	309.454	1.21917	0.239703	5.08619	3.65337e-07	2.8499e-06
LSG1	554.493	-0.978601	0.19244	-5.08524	3.67169e-07	2.86268e-06
ABCA7	256.97	1.27972	0.251664	5.08502	3.67596e-07	2.86451e-06
KIF2C	928.898	-0.847685	0.166711	-5.08475	3.68109e-07	2.86618e-06
LRRC4B	52.2787	7.44949	1.46508	5.08471	3.68197e-07	2.86618e-06
KLF16	494.674	-1.02689	0.201986	-5.08394	3.69694e-07	2.87632e-06
VPS36	342.544	1.12956	0.222351	5.08008	3.77285e-07	2.93385e-06
MBD2	448.868	-1.03089	0.202964	-5.07915	3.79124e-07	2.94533e-06
TPD52	762.494	-1.07902	0.212442	-5.07913	3.79159e-07	2.94533e-06
PPP1R14C	214.643	1.79822	0.354073	5.07867	3.80085e-07	2.95098e-06
KDM5C	1870.17	0.760259	0.149796	5.07528	3.86922e-07	3.00249e-06
SUMF2	2021.66	-0.73472	0.144831	-5.07295	3.917e-07	3.03798e-06
ANK1	35.2139	3.63692	0.717224	5.07082	3.96099e-07	3.07049e-06
MYOM2	44.6044	2.97163	0.58632	5.06827	4.01446e-07	3.11031e-06
DNAJB1	2241.14	-0.739512	0.14601	-5.06479	4.0884e-07	3.16595e-06
CADPS2	60.6581	2.61436	0.516234	5.06429	4.09922e-07	3.17267e-06
ARHGAP1	743.447	-0.925898	0.182842	-5.06392	4.10723e-07	3.17722e-06
TPT1	7279.75	0.664704	0.131284	5.06312	4.12456e-07	3.18895e-06
P2RY1	35.7326	3.63624	0.718386	5.06167	4.15593e-07	3.21026e-06
MAFB	27.6301	7.9756	1.57569	5.06165	4.15644e-07	3.21026e-06
CLTC	6270.05	-0.689086	0.136148	-5.0613	4.16404e-07	3.21446e-06
KCNJ16	464.641	-1.09916	0.217185	-5.06093	4.1721e-07	3.21901e-06
ZER1	568.056	0.951905	0.188157	5.05911	4.21208e-07	3.24694e-06
CITED1	33.5234	3.98097	0.786894	5.05909	4.21269e-07	3.24694e-06
EFNA3	78.988	2.15095	0.425195	5.05874	4.22045e-07	3.25124e-06
EBNA1BP2	1201.52	-0.88588	0.175185	-5.05683	4.26277e-07	3.28214e-06
MYO10	2072.89	-0.764141	0.151117	-5.05662	4.26746e-07	3.28404e-06
SRPR	1609.22	-0.760414	0.150388	-5.05636	4.27338e-07	3.28689e-06
C1orf226	57.4065	2.6188	0.51814	5.05423	4.32125e-07	3.32199e-06
EFR3B	31.1096	5.07407	1.00425	5.05261	4.35821e-07	3.34866e-06
PAIP2B	118.604	1.86192	0.368536	5.05221	4.36717e-07	3.35381e-06
KCNQ5	147.232	-1.5615	0.309123	-5.05139	4.38607e-07	3.36659e-06
KCNJ12	27.7617	7.98206	1.58033	5.05088	4.39782e-07	3.37386e-06
ARF6	1874.78	-0.758647	0.15025	-5.04925	4.43554e-07	3.40104e-06
BATF3	26.5864	7.92255	1.56945	5.04797	4.46535e-07	3.42213e-06
AIMP2	679.454	-1.11613	0.221158	-5.04677	4.49352e-07	3.44194e-06
GSN	534.8	1.10278	0.218568	5.04548	4.52381e-07	3.46336e-06
CDK2	1060.66	0.812553	0.161129	5.04287	4.586e-07	3.50915e-06
SLC35F1	51.3384	7.42303	1.47236	5.0416	4.61651e-07	3.53068e-06
FBXO22	461.401	1.05082	0.208484	5.04029	4.64816e-07	3.55305e-06
KDELR2	3005.58	-0.719424	0.142799	-5.03801	4.70405e-07	3.59393e-06
SPRYD3	347.578	-1.4106	0.28008	-5.03643	4.74296e-07	3.62179e-06
BARX1	26.6101	7.9255	1.57524	5.0313	4.8717e-07	3.71818e-06
MMP1	28.5575	-3.85027	0.765327	-5.03089	4.88211e-07	3.72421e-06
HSPG2	2156.44	-1.01304	0.201454	-5.02866	4.93919e-07	3.76581e-06
EFNA2	48.9806	7.36674	1.46578	5.02583	5.01253e-07	3.81977e-06
TBRG4	1101.4	-0.872136	0.173656	-5.0222	5.10832e-07	3.89077e-06
HECTD3	611.096	-0.914001	0.18216	-5.01756	5.23314e-07	3.98379e-06
ST6GALNAC3	30.9936	5.13054	1.02279	5.01623	5.26944e-07	4.00937e-06
ALX1	25.9469	7.88655	1.57321	5.01302	5.35828e-07	4.07488e-06
C10orf128	147.036	-1.5749	0.314193	-5.01253	5.37195e-07	4.08318e-06
PNRC1	388.726	1.0912	0.217743	5.0114	5.40366e-07	4.10518e-06
HUNK	48.4818	7.35018	1.46682	5.01096	5.41592e-07	4.11239e-06
ZYX	2193.47	-0.824121	0.164504	-5.00973	5.45077e-07	4.13673e-06
TMEM8B	283.465	1.20271	0.240133	5.00853	5.48477e-07	4.16041e-06
SLC17A3	97.6482	-2.08617	0.416556	-5.00813	5.49602e-07	4.16681e-06
RASL11A	135.636	1.93576	0.386538	5.00793	5.50183e-07	4.16908e-06
TCEA2	301.756	1.32542	0.264707	5.00712	5.52502e-07	4.18452e-06
HDX	30.4929	4.3046	0.860007	5.00531	5.57734e-07	4.22199e-06
NT5C3B	1184.83	0.826006	0.165035	5.00504	5.58494e-07	4.22558e-06
TRABD2A	121.775	-1.7063	0.340959	-5.00441	5.60332e-07	4.23733e-06
REEP5	1184.89	-0.791294	0.158131	-5.00404	5.61399e-07	4.24324e-06
ZYG11A	47.9851	7.32328	1.46369	5.0033	5.6357e-07	4.25748e-06
EDNRB	25.787	7.87741	1.57458	5.00286	5.64855e-07	4.26501e-06
APOC1	30.0488	4.60562	0.920801	5.00175	5.68111e-07	4.28742e-06
ITGA6	330	-1.12601	0.22515	-5.00115	5.69895e-07	4.29869e-06
SRD5A1	401.238	-1.10292	0.220613	-4.99934	5.75278e-07	4.33709e-06
RBPMS	504.698	-1.05608	0.211249	-4.99921	5.75665e-07	4.3378e-06
SLC29A4	869.861	0.841884	0.168415	4.99885	5.76733e-07	4.34365e-06
TUBB2A	442.277	-1.02241	0.204627	-4.99647	5.83878e-07	4.39523e-06
SLC22A17	49.4057	2.80591	0.5616	4.99629	5.84452e-07	4.39732e-06
TMEM163	113.664	-1.76292	0.35297	-4.99452	5.89827e-07	4.43551e-06
FOXP2	154.399	1.59119	0.318625	4.99392	5.91656e-07	4.44701e-06
NPR1	67.9139	-2.19981	0.440537	-4.99348	5.93012e-07	4.45358e-06
USP49	141.311	1.6006	0.32054	4.99344	5.93131e-07	4.45358e-06
FAM63A	129.428	1.62527	0.325538	4.99257	5.95813e-07	4.47146e-06
SNAP91	25.5613	7.8648	1.57542	4.99219	5.96992e-07	4.47805e-06
DNAH14	170.503	1.43382	0.28729	4.99083	6.01191e-07	4.50726e-06
ARF1	4938.35	0.682242	0.136733	4.9896	6.05047e-07	4.53388e-06
QSOX1	2026.61	-0.774394	0.155212	-4.98925	6.06144e-07	4.53981e-06
APOE	340.815	-1.14875	0.230296	-4.98815	6.09611e-07	4.56347e-06
MBTD1	214.914	1.49014	0.298772	4.98756	6.11465e-07	4.57504e-06
PYURF	414.287	1.04347	0.209282	4.98597	6.16516e-07	4.61051e-06
C16orf62	355.772	1.08174	0.216972	4.9856	6.17692e-07	4.61698e-06
HSPA5	8705.93	-0.811597	0.162814	-4.9848	6.20248e-07	4.63375e-06
SETD1A	990.576	0.822323	0.164992	4.984	6.22819e-07	4.65061e-06
MPPED2	25.4862	7.8628	1.57774	4.98358	6.24182e-07	4.65845e-06
STAMBPL1	150.859	-1.48269	0.297527	-4.98339	6.24785e-07	4.6606e-06
HPS3	827.677	-0.899382	0.1805	-4.98274	6.26907e-07	4.67408e-06
MRPL17	751.132	-0.887535	0.178172	-4.98133	6.31482e-07	4.70582e-06
CELF2	33.277	5.82085	1.16876	4.98037	6.34629e-07	4.7269e-06
ITGA4	60.7071	2.46696	0.495512	4.9786	6.40454e-07	4.76789e-06
RALGDS	457.801	1.02148	0.205347	4.97439	6.54543e-07	4.87034e-06
ZNF385A	147.026	1.5423	0.310118	4.97326	6.58346e-07	4.89618e-06
HMGB3	1147.24	1.03638	0.208398	4.9731	6.58907e-07	4.8979e-06
NINL	280.242	1.2027	0.241897	4.97194	6.62866e-07	4.92486e-06
CCDC85B	1135.99	-0.933753	0.187855	-4.97059	6.67483e-07	4.95668e-06
[truncated: 14,792 more rows]
