# Supplementary material for: Epigenomic charting and functional annotation of risk loci in renal cell carcinoma
Source: Nat Commun. 2023 Jan 21;14:346. doi: 10.1038/s41467-023-35833-5 (PMC9867739; doi:10.1038/s41467-023-35833-5)
Supplement: Supplementary file 22 — Supplementary Data 19 [file 41467_2023_35833_MOESM22_ESM.xlsx]

## Sheet: Supplementary Data 19
Supplementary Data 19: Cell Line & Tissue RNA
A	cc-ch RCC	Common	chUPonly	ccUPonly		pvalues
	WT-ccUP	390 (out of 2824)	711	2434				0.138
	D-chUP	276 (out of 2136)	1368	1860				0.101
B	cc-p RCC	Common	pUPonly	ccUPonly
	WT-ccUP	261	840	2563		8.8e-08		0.092
	D-pUP	188	1456	1948		1.8e-05		0.088
