# Supplementary material for: Epigenomic charting and functional annotation of risk loci in renal cell carcinoma
Source: Nat Commun. 2023 Jan 21;14:346. doi: 10.1038/s41467-023-35833-5 (PMC9867739; doi:10.1038/s41467-023-35833-5)
Supplement: Supplementary file 23 — Supplementary Data 20 [file 41467_2023_35833_MOESM23_ESM.xlsx]

## Sheet: Supplementary Data 20
Supplementary Data 20: Allelically imbalanced H37K27ac peaks. List of all allelicaly imbalanced H3K27ac peaks with their respective chromosomal locations
Chromosome number	Chromosomal position of the SNP	Peak	Number of heterozygous individuals	Number of reads	Fraction of Alternate Allele	Beta binomial p-value
1	15506001	chr1:15490951-15536020	2	728	0.9032	7.467e-111
9	127018350	chr9:127018029-127075565	2	1522	0.8072	6.108e-99
9	127019113	chr9:127018029-127075565	2	1522	0.8072	6.108e-99
9	127020998	chr9:127018029-127075565	2	1522	0.8072	6.108e-99
9	127022565	chr9:127018029-127075565	2	1522	0.8072	6.108e-99
9	127022698	chr9:127018029-127075565	2	1522	0.8072	6.108e-99
9	127028176	chr9:127018029-127075565	2	1522	0.8072	6.108e-99
9	127035761	chr9:127018029-127075565	2	1522	0.8072	6.108e-99
9	127042681	chr9:127018029-127075565	2	1522	0.8072	6.108e-99
9	127046044	chr9:127018029-127075565	2	1522	0.8072	6.108e-99
9	127046614	chr9:127018029-127075565	2	1522	0.8072	6.108e-99
9	127066255	chr9:127018029-127075565	2	1522	0.8072	6.108e-99
9	127066927	chr9:127018029-127075565	2	1522	0.8072	6.108e-99
17	74689503	chr17:74686980-74699708	9	1745	0.799	1.833e-97
17	74689988	chr17:74686980-74699708	9	1745	0.799	1.833e-97
17	74690343	chr17:74686980-74699708	9	1745	0.799	1.833e-97
17	74691352	chr17:74686980-74699708	9	1745	0.799	1.833e-97
17	74692329	chr17:74686980-74699708	9	1745	0.799	1.833e-97
17	74697031	chr17:74686980-74699708	9	2336	0.2307	3.995e-97
17	74688762	chr17:74686980-74699708	8	1718	0.7986	4.086e-95
17	74688946	chr17:74686980-74699708	8	1718	0.7986	4.086e-95
17	74689341	chr17:74686980-74699708	8	1718	0.7986	4.086e-95
17	74689342	chr17:74686980-74699708	8	1718	0.7986	4.086e-95
10	119297823	chr10:119290705-119314232	1	416	0.01129	6.46e-94
17	74698820	chr17:74686980-74699708	12	2556	0.7466	6.518e-94
17	74699528	chr17:74686980-74699708	12	2556	0.7466	6.518e-94
17	74698491	chr17:74686980-74699708	11	2529	0.2545	1.051e-91
17	74695700	chr17:74686980-74699708	8	2208	0.2365	6.286e-89
17	74695986	chr17:74686980-74699708	8	2208	0.2365	6.286e-89
17	74696446	chr17:74686980-74699708	8	2208	0.2365	6.286e-89
17	74697528	chr17:74686980-74699708	8	2208	0.2365	6.286e-89
10	102508135	chr10:102487714-102511433	1	352	0.9999	2.218e-86
17	74697472	chr17:74686980-74699708	10	2401	0.2605	5.471e-84
17	74694320	chr17:74686980-74699708	9	2269	0.2488	9.192e-84
17	74694446	chr17:74686980-74699708	9	2269	0.7512	9.192e-84
1	15494756	chr1:15490951-15536020	3	891	0.8305	1.769e-83
1	15494829	chr1:15490951-15536020	3	891	0.8305	1.769e-83
1	15496486	chr1:15490951-15536020	3	891	0.8305	1.769e-83
1	15501319	chr1:15490951-15536020	3	891	0.8305	1.769e-83
1	15503688	chr1:15490951-15536020	3	891	0.8305	1.769e-83
1	15504520	chr1:15490951-15536020	3	891	0.8305	1.769e-83
18	71938311	chr18:71914335-71962447	5	3286	0.3177	2.129e-83
18	71914831	chr18:71914335-71962447	4	3018	0.313	2.256e-82
18	71921272	chr18:71914335-71962447	4	3018	0.313	2.256e-82
18	71922789	chr18:71914335-71962447	4	3018	0.313	2.256e-82
18	71923723	chr18:71914335-71962447	4	3018	0.313	2.256e-82
18	71928150	chr18:71914335-71962447	4	3018	0.313	2.256e-82
18	71929842	chr18:71914335-71962447	4	3018	0.313	2.256e-82
18	71936122	chr18:71914335-71962447	4	3018	0.313	2.256e-82
18	71936427	chr18:71914335-71962447	4	3018	0.313	2.256e-82
18	71936607	chr18:71914335-71962447	4	3018	0.687	2.256e-82
18	71936780	chr18:71914335-71962447	4	3018	0.313	2.256e-82
18	71937145	chr18:71914335-71962447	4	3018	0.313	2.256e-82
18	71937252	chr18:71914335-71962447	4	3018	0.313	2.256e-82
18	71937461	chr18:71914335-71962447	4	3018	0.313	2.256e-82
18	71937593	chr18:71914335-71962447	4	3018	0.313	2.256e-82
18	71937684	chr18:71914335-71962447	4	3018	0.313	2.256e-82
18	71940113	chr18:71914335-71962447	4	3018	0.313	2.256e-82
18	71941625	chr18:71914335-71962447	4	3018	0.313	2.256e-82
18	71942127	chr18:71914335-71962447	4	3018	0.313	2.256e-82
18	71943304	chr18:71914335-71962447	4	3018	0.313	2.256e-82
18	71947422	chr18:71914335-71962447	4	3018	0.313	2.256e-82
18	71948446	chr18:71914335-71962447	4	3018	0.313	2.256e-82
8	28238117	chr8:28193876-28248598	1	431	0.03139	1.673e-82
17	74687777	chr17:74686980-74699708	8	1986	0.2424	2.369e-81
17	74697118	chr17:74686980-74699708	9	1866	0.7665	2.275e-80
9	132259595	chr9:132230817-132271743	4	3813	0.7152	3.694e-80
6	107194632	chr6:107169005-107195608	3	646	0.9088	7.866e-80
9	127028315	chr9:127018029-127075565	2	2649	0.2413	1.292e-74
3	87854451	chr3:87839402-87858012	1	600	0.8994	2.371e-74
9	139686289	chr9:139678533-139698434	8	3278	0.6921	3.374e-74
17	74697848	chr17:74686980-74699708	9	2167	0.2668	7.199e-74
17	74697852	chr17:74686980-74699708	9	2167	0.2668	7.199e-74
18	71955452	chr18:71914335-71962447	5	3232	0.3294	3.283e-73
18	71957219	chr18:71914335-71962447	5	3232	0.3294	3.283e-73
18	71958555	chr18:71914335-71962447	5	3232	0.3294	3.283e-73
18	71959075	chr18:71914335-71962447	5	3232	0.3294	3.283e-73
18	71959324	chr18:71914335-71962447	5	3232	0.3294	3.283e-73
18	71960202	chr18:71914335-71962447	5	3232	0.3294	3.283e-73
18	71961316	chr18:71914335-71962447	5	3232	0.3294	3.283e-73
18	71961391	chr18:71914335-71962447	5	3232	0.3294	3.283e-73
18	71961727	chr18:71914335-71962447	5	3232	0.3294	3.283e-73
18	71961869	chr18:71914335-71962447	5	3232	0.3294	3.283e-73
18	71962035	chr18:71914335-71962447	5	3232	0.3294	3.283e-73
18	71962043	chr18:71914335-71962447	5	3232	0.3294	3.283e-73
18	71962074	chr18:71914335-71962447	5	3232	0.3294	3.283e-73
18	71962347	chr18:71914335-71962447	5	3232	0.3294	3.283e-73
12	125319461	chr12:125304897-125343384	4	2360	0.2881	2.743e-72
12	125320155	chr12:125304897-125343384	4	2360	0.2881	2.743e-72
12	125320563	chr12:125304897-125343384	4	2360	0.2881	2.743e-72
12	125320578	chr12:125304897-125343384	4	2360	0.2881	2.743e-72
12	125326153	chr12:125304897-125343384	4	2360	0.2881	2.743e-72
17	74684858	chr17:74680781-74686221	9	918	0.1523	6.043e-72
18	71943583	chr18:71914335-71962447	5	3286	0.3309	2.431e-71
18	71943751	chr18:71914335-71962447	5	3286	0.3309	2.431e-71
18	71943922	chr18:71914335-71962447	5	3286	0.3309	2.431e-71
18	71945186	chr18:71914335-71962447	5	3286	0.3309	2.431e-71
18	71945219	chr18:71914335-71962447	5	3286	0.3309	2.431e-71
9	139680592	chr9:139678533-139698434	6	2189	0.7171	3.172e-71
18	71938536	chr18:71914335-71962447	3	2056	0.2951	6.403e-71
18	71938618	chr18:71914335-71962447	3	2056	0.2951	6.403e-71
18	71939275	chr18:71914335-71962447	3	2056	0.2951	6.403e-71
18	71945861	chr18:71914335-71962447	3	2056	0.2951	6.403e-71
9	132248998	chr9:132230817-132271743	4	3526	0.3089	8.957e-71
12	125325521	chr12:125304897-125343384	2	2039	0.2722	1.366e-70
12	125326329	chr12:125304897-125343384	2	2039	0.2722	1.366e-70
12	125327279	chr12:125304897-125343384	2	2039	0.2722	1.366e-70
12	125327427	chr12:125304897-125343384	2	2039	0.2722	1.366e-70
13	23457836	chr13:23453054-23472800	7	1213	0.767	2.546e-70
18	71942770	chr18:71914335-71962447	6	3425	0.3352	1.824e-69
18	71942880	chr18:71914335-71962447	6	3425	0.3352	1.824e-69
18	71948921	chr18:71914335-71962447	6	3473	0.3383	3.423e-69
18	71952516	chr18:71914335-71962447	6	3473	0.3383	3.423e-69
18	71953205	chr18:71914335-71962447	6	3473	0.3383	3.423e-69
18	71954172	chr18:71914335-71962447	6	3473	0.3383	3.423e-69
9	19154572	chr9:19145351-19168872	5	1609	0.2448	4.946e-69
3	87840489	chr3:87839402-87858012	4	711	0.1457	1.022e-68
3	87841822	chr3:87839402-87858012	4	711	0.1457	1.022e-68
3	87842436	chr3:87839402-87858012	4	711	0.1457	1.022e-68
17	74683666	chr17:74680781-74686221	7	806	0.1427	8.659e-68
6	107196170	chr6:107195662-107203921	5	925	0.842	2.22e-65
6	107196789	chr6:107195662-107203921	5	925	0.842	2.22e-65
6	107197020	chr6:107195662-107203921	5	925	0.842	2.22e-65
6	107197330	chr6:107195662-107203921	5	925	0.842	2.22e-65
6	107197648	chr6:107195662-107203921	5	925	0.842	2.22e-65
6	107197774	chr6:107195662-107203921	5	925	0.842	2.22e-65
6	107198296	chr6:107195662-107203921	5	925	0.842	2.22e-65
6	107198479	chr6:107195662-107203921	5	925	0.842	2.22e-65
6	107198826	chr6:107195662-107203921	5	925	0.842	2.22e-65
6	107198954	chr6:107195662-107203921	5	925	0.842	2.22e-65
6	107199278	chr6:107195662-107203921	5	925	0.842	2.22e-65
6	107199830	chr6:107195662-107203921	5	925	0.842	2.22e-65
12	13529486	chr12:13527671-13532547	12	778	0.181	3.032e-64
12	13529594	chr12:13527671-13532547	12	778	0.181	3.032e-64
12	13529895	chr12:13527671-13532547	12	778	0.181	3.032e-64
12	13529989	chr12:13527671-13532547	12	778	0.181	3.032e-64
12	13530263	chr12:13527671-13532547	12	778	0.181	3.032e-64
12	13530493	chr12:13527671-13532547	12	778	0.181	3.032e-64
12	13530636	chr12:13527671-13532547	12	778	0.181	3.032e-64
12	13531286	chr12:13527671-13532547	12	778	0.181	3.032e-64
12	13531711	chr12:13527671-13532547	12	778	0.181	3.032e-64
12	13531712	chr12:13527671-13532547	12	778	0.181	3.032e-64
12	13531841	chr12:13527671-13532547	12	778	0.181	3.032e-64
12	13531883	chr12:13527671-13532547	12	778	0.181	3.032e-64
12	13532171	chr12:13527671-13532547	12	778	0.181	3.032e-64
12	13532331	chr12:13527671-13532547	12	778	0.181	3.032e-64
12	13532464	chr12:13527671-13532547	12	778	0.181	3.032e-64
18	71938709	chr18:71914335-71962447	8	4607	0.3646	2.26e-63
9	139690738	chr9:139678533-139698434	7	2275	0.7005	4.338e-63
9	139697061	chr9:139678533-139698434	7	2275	0.7005	4.338e-63
6	107169636	chr6:107169005-107195608	4	875	0.8451	9.253e-63
6	107188903	chr6:107169005-107195608	4	875	0.8451	9.253e-63
6	107189385	chr6:107169005-107195608	4	875	0.8451	9.253e-63
6	107190282	chr6:107169005-107195608	4	875	0.8451	9.253e-63
22	41046355	chr22:41045809-41066802	2	609	0.1289	3.57e-62
1	15486813	chr1:15471172-15490784	3	561	0.8619	1.31e-61
1	15491473	chr1:15490951-15536020	3	917	0.7796	1.422e-61
18	71931110	chr18:71914335-71962447	7	4339	0.3634	1.478e-61
18	71931189	chr18:71914335-71962447	7	4339	0.3634	1.478e-61
18	71940471	chr18:71914335-71962447	7	4339	0.3634	1.478e-61
18	71948275	chr18:71914335-71962447	7	4339	0.3634	1.478e-61
18	71948385	chr18:71914335-71962447	7	4339	0.3634	1.478e-61
3	87855980	chr3:87839402-87858012	4	687	0.1556	2.148e-61
6	32634795	chr6:32631228-32637767	8	1764	0.2544	2.359e-61
6	32635754	chr6:32631228-32637767	8	1764	0.2544	2.359e-61
6	32635809	chr6:32631228-32637767	8	1764	0.2544	2.359e-61
6	32636434	chr6:32631228-32637767	8	1764	0.2544	2.359e-61
18	71953940	chr18:71914335-71962447	4	2270	0.3192	1.729e-60
18	71956673	chr18:71914335-71962447	4	2270	0.3192	1.729e-60
18	71930758	chr18:71914335-71962447	8	4478	0.6339	2.43e-60
3	87854901	chr3:87839402-87858012	5	712	0.1661	6.216e-60
17	74682602	chr17:74680781-74686221	6	686	0.1499	1.361e-59
3	87842202	chr3:87839402-87858012	6	772	0.1816	2.534e-59
3	87842935	chr3:87839402-87858012	6	772	0.1816	2.534e-59
3	87843647	chr3:87839402-87858012	6	772	0.1816	2.534e-59
3	87844283	chr3:87839402-87858012	6	772	0.1816	2.534e-59
3	87844414	chr3:87839402-87858012	6	772	0.1816	2.534e-59
3	87844670	chr3:87839402-87858012	6	772	0.1816	2.534e-59
3	87845522	chr3:87839402-87858012	6	772	0.1816	2.534e-59
3	87845957	chr3:87839402-87858012	6	772	0.1816	2.534e-59
3	87847754	chr3:87839402-87858012	6	772	0.1816	2.534e-59
3	87847833	chr3:87839402-87858012	6	772	0.1816	2.534e-59
18	71928871	chr18:71914335-71962447	8	4580	0.369	6.034e-59
18	71947908	chr18:71914335-71962447	8	4580	0.369	6.034e-59
3	87842066	chr3:87839402-87858012	8	782	0.1851	7.576e-59
6	32636757	chr6:32631228-32637767	10	1963	0.2759	1.098e-58
6	32636866	chr6:32631228-32637767	10	1963	0.2759	1.098e-58
17	74684080	chr17:74680781-74686221	5	670	0.1486	3.02e-58
12	13528225	chr12:13527671-13532547	11	704	0.1893	2.543e-56
12	13528454	chr12:13527671-13532547	11	704	0.1893	2.543e-56
12	13528627	chr12:13527671-13532547	11	704	0.1893	2.543e-56
12	13528851	chr12:13527671-13532547	11	704	0.1893	2.543e-56
12	13529401	chr12:13527671-13532547	11	704	0.1893	2.543e-56
22	46999703	chr22:46970518-47001223	6	2751	0.3153	2.945e-56
18	11984782	chr18:11979337-12018466	1	537	0.8438	3.869e-55
9	19146343	chr9:19145351-19168872	4	1612	0.2668	6.738e-55
9	19149599	chr9:19145351-19168872	4	1612	0.2668	6.738e-55
9	19150049	chr9:19145351-19168872	4	1612	0.2668	6.738e-55
18	71931252	chr18:71914335-71962447	8	4607	0.6256	1.713e-54
18	71935124	chr18:71914335-71962447	8	4607	0.3744	1.713e-54
18	71940990	chr18:71914335-71962447	8	4607	0.3744	1.713e-54
18	71945298	chr18:71914335-71962447	8	4607	0.3744	1.713e-54
8	1919854	chr8:1917963-1925078	1	224	0.01011	4.647e-54
8	1920824	chr8:1917963-1925078	1	224	0.01011	4.647e-54
8	1921111	chr8:1917963-1925078	1	224	0.01011	4.647e-54
8	1921328	chr8:1917963-1925078	1	224	0.01011	4.647e-54
8	1921562	chr8:1917963-1925078	1	224	0.01011	4.647e-54
8	1921773	chr8:1917963-1925078	1	224	0.01011	4.647e-54
8	1922647	chr8:1917963-1925078	1	224	0.01011	4.647e-54
8	1923697	chr8:1917963-1925078	1	224	0.01011	4.647e-54
8	1924237	chr8:1917963-1925078	1	224	0.01011	4.647e-54
18	71927852	chr18:71914335-71962447	9	4666	0.3757	4.812e-54
18	71925113	chr18:71914335-71962447	9	4746	0.6232	1.819e-53
18	71926100	chr18:71914335-71962447	9	4746	0.3768	1.819e-53
18	71926776	chr18:71914335-71962447	9	4746	0.3768	1.819e-53
13	23457381	chr13:23453054-23472800	5	777	0.2127	2.036e-53
18	71943144	chr18:71914335-71962447	10	4805	0.378	4.871e-53
9	19166924	chr9:19145351-19168872	3	1184	0.2459	1.115e-52
18	71929265	chr18:71914335-71962447	9	4848	0.6206	2.834e-52
18	71930071	chr18:71914335-71962447	9	4848	0.6206	2.834e-52
18	71931235	chr18:71914335-71962447	9	4848	0.6206	2.834e-52
18	71933499	chr18:71914335-71962447	9	4848	0.6206	2.834e-52
9	132237944	chr9:132230817-132271743	7	6857	0.6241	7.921e-52
3	162427132	chr3:162425511-162449124	3	507	0.8504	8.469e-52
17	74684401	chr17:74680781-74686221	8	865	0.836	8.994e-52
17	74684452	chr17:74680781-74686221	8	865	0.836	8.994e-52
17	74684972	chr17:74680781-74686221	8	865	0.836	8.994e-52
18	71920071	chr18:71914335-71962447	10	4987	0.6184	2.506e-51
18	71921836	chr18:71914335-71962447	10	4987	0.6184	2.506e-51
18	71924501	chr18:71914335-71962447	10	4987	0.6184	2.506e-51
18	71925567	chr18:71914335-71962447	10	4987	0.3816	2.506e-51
18	71925869	chr18:71914335-71962447	10	4987	0.6184	2.506e-51
18	71928720	chr18:71914335-71962447	10	4987	0.6184	2.506e-51
18	71936464	chr18:71914335-71962447	10	4987	0.6184	2.506e-51
18	71945255	chr18:71914335-71962447	10	4987	0.6184	2.506e-51
18	71945370	chr18:71914335-71962447	10	4987	0.6184	2.506e-51
18	71947516	chr18:71914335-71962447	10	4987	0.6184	2.506e-51
18	71947698	chr18:71914335-71962447	10	4987	0.6184	2.506e-51
18	71917657	chr18:71914335-71962447	8	4492	0.6233	2.038e-50
18	71917850	chr18:71914335-71962447	8	4492	0.6233	2.038e-50
18	71918601	chr18:71914335-71962447	8	4492	0.3767	2.038e-50
18	71943195	chr18:71914335-71962447	12	5058	0.6158	7.972e-50
9	19109348	chr9:19109231-19132203	3	768	0.7999	1.311e-49
9	19109492	chr9:19109231-19132203	3	768	0.7999	1.311e-49
9	19110565	chr9:19109231-19132203	3	768	0.7999	1.311e-49
9	19115088	chr9:19109231-19132203	3	768	0.7999	1.311e-49
9	19115720	chr9:19109231-19132203	3	768	0.7999	1.311e-49
9	19129349	chr9:19109231-19132203	3	768	0.7999	1.311e-49
6	107195207	chr6:107169005-107195608	5	1153	0.7877	2.735e-49
9	19166692	chr9:19145351-19168872	8	1820	0.3059	5.554e-49
12	13532167	chr12:13527671-13532547	10	562	0.1808	5.938e-49
12	125327426	chr12:125304897-125343384	7	3418	0.648	7.529e-49
6	31088202	chr6:31087914-31095250	6	1179	0.2704	7.626e-49
6	31089037	chr6:31087914-31095250	6	1179	0.2704	7.626e-49
6	31089388	chr6:31087914-31095250	7	1179	0.2704	7.626e-49
6	31089389	chr6:31087914-31095250	7	1179	0.2704	7.626e-49
6	31090552	chr6:31087914-31095250	6	1179	0.2704	7.626e-49
6	31090599	chr6:31087914-31095250	6	1179	0.2704	7.626e-49
6	31090672	chr6:31087914-31095250	6	1179	0.2704	7.626e-49
6	31090843	chr6:31087914-31095250	6	1179	0.2704	7.626e-49
6	31091070	chr6:31087914-31095250	6	1179	0.2704	7.626e-49
6	31092669	chr6:31087914-31095250	6	1179	0.2704	7.626e-49
6	31093190	chr6:31087914-31095250	3	528	0.1772	1.384e-48
6	31093776	chr6:31087914-31095250	3	528	0.1772	1.384e-48
6	31094120	chr6:31087914-31095250	3	528	0.1772	1.384e-48
6	31095088	chr6:31087914-31095250	3	528	0.1772	1.384e-48
18	71914853	chr18:71914335-71962447	9	4733	0.6182	2.806e-48
18	71916055	chr18:71914335-71962447	9	4733	0.6182	2.806e-48
18	71917091	chr18:71914335-71962447	9	4733	0.6182	2.806e-48
17	74681539	chr17:74680781-74686221	7	798	0.8343	8.53e-48
17	74681753	chr17:74680781-74686221	7	798	0.8343	8.53e-48
18	71949629	chr18:71914335-71962447	10	5062	0.3876	1.177e-47
18	71953591	chr18:71914335-71962447	10	5062	0.3876	1.177e-47
18	71955979	chr18:71914335-71962447	10	5062	0.3876	1.177e-47
18	71956830	chr18:71914335-71962447	10	5062	0.3876	1.177e-47
18	71958568	chr18:71914335-71962447	10	5062	0.3876	1.177e-47
18	71961329	chr18:71914335-71962447	10	5062	0.3876	1.177e-47
18	71962239	chr18:71914335-71962447	10	5062	0.3876	1.177e-47
9	16659373	chr9:16616829-16660535	4	353	0.8963	1.163e-47
5	172334234	chr5:172321172-172344242	6	4458	0.3556	1.796e-47
5	172334548	chr5:172321172-172344242	6	4458	0.3556	1.796e-47
5	172334875	chr5:172321172-172344242	6	4458	0.3556	1.796e-47
5	172335204	chr5:172321172-172344242	6	4458	0.3556	1.796e-47
5	172335501	chr5:172321172-172344242	6	4458	0.3556	1.796e-47
5	172335745	chr5:172321172-172344242	6	4458	0.3556	1.796e-47
5	172335912	chr5:172321172-172344242	6	4458	0.3556	1.796e-47
5	172336130	chr5:172321172-172344242	6	4458	0.3556	1.796e-47
5	172336616	chr5:172321172-172344242	6	4458	0.3556	1.796e-47
5	172337314	chr5:172321172-172344242	6	4458	0.3556	1.796e-47
5	172337327	chr5:172321172-172344242	6	4458	0.3556	1.796e-47
5	172337339	chr5:172321172-172344242	6	4458	0.3556	1.796e-47
5	172338405	chr5:172321172-172344242	6	4458	0.3556	1.796e-47
5	172338616	chr5:172321172-172344242	6	4458	0.3556	1.796e-47
5	172340276	chr5:172321172-172344242	6	4458	0.3556	1.796e-47
3	4786040	chr3:4777908-4802379	4	614	0.1876	1.832e-47
3	4782841	chr3:4777908-4802379	5	696	0.2004	3.278e-47
3	4785230	chr3:4777908-4802379	5	696	0.2004	3.278e-47
19	35604873	chr19:35604844-35634636	3	1067	0.7455	9e-47
12	101470898	chr12:101467884-101474505	9	390	0.8737	1.629e-46
12	101473272	chr12:101467884-101474505	9	390	0.8737	1.629e-46
9	136146740	chr9:136146720-136151917	10	843	0.7777	1.785e-46
9	136150403	chr9:136146720-136151917	10	843	0.7777	1.785e-46
9	136151198	chr9:136146720-136151917	10	843	0.7777	1.785e-46
9	136151445	chr9:136146720-136151917	10	843	0.7777	1.785e-46
17	74681803	chr17:74680781-74686221	6	782	0.8352	2.011e-46
17	74682072	chr17:74680781-74686221	6	782	0.8352	2.011e-46
17	74682201	chr17:74680781-74686221	6	782	0.8352	2.011e-46
17	74684124	chr17:74680781-74686221	6	782	0.8352	2.011e-46
12	13530227	chr12:13527671-13532547	10	450	0.8447	2.311e-46
1	15482697	chr1:15471172-15490784	3	677	0.7889	5.219e-46
1	15482706	chr1:15471172-15490784	3	677	0.7889	5.219e-46
1	15482876	chr1:15471172-15490784	3	677	0.7889	5.219e-46
1	15483051	chr1:15471172-15490784	3	677	0.7889	5.219e-46
1	15483151	chr1:15471172-15490784	3	677	0.7889	5.219e-46
9	127041762	chr9:127018029-127075565	4	2363	0.698	1.005e-45
9	127046644	chr9:127018029-127075565	4	2363	0.698	1.005e-45
9	127073476	chr9:127018029-127075565	4	2363	0.698	1.005e-45
6	31090837	chr6:31087914-31095250	7	1206	0.2844	1.749e-45
6	31090858	chr6:31087914-31095250	7	1206	0.2844	1.749e-45
6	31090945	chr6:31087914-31095250	7	1206	0.2844	1.749e-45
6	31091074	chr6:31087914-31095250	7	1206	0.2844	1.749e-45
6	31091163	chr6:31087914-31095250	7	1206	0.2844	1.749e-45
6	31091197	chr6:31087914-31095250	7	1206	0.2844	1.749e-45
9	19154985	chr9:19145351-19168872	3	1514	0.2805	4.876e-45
9	19156258	chr9:19145351-19168872	3	1514	0.2805	4.876e-45
9	2622547	chr9:2620936-2625080	1	301	0.06669	6.412e-45
9	2624874	chr9:2620936-2625080	2	305	0.07011	7.554e-45
7	21583597	chr7:21581551-21584731	9	738	0.1856	9.29e-45
7	21583617	chr7:21581551-21584731	9	738	0.1856	9.29e-45
7	21583667	chr7:21581551-21584731	9	738	0.1856	9.29e-45
7	21584229	chr7:21581551-21584731	9	738	0.1856	9.29e-45
7	21584432	chr7:21581551-21584731	9	738	0.1856	9.29e-45
12	13528904	chr12:13527671-13532547	10	610	0.2046	5.296e-44
12	13529068	chr12:13527671-13532547	10	610	0.2046	5.296e-44
9	139698049	chr9:139678533-139698434	5	2423	0.319	6.283e-44
13	23455040	chr13:23453054-23472800	1	458	0.1674	6.42e-44
13	23457820	chr13:23453054-23472800	1	458	0.1674	6.42e-44
6	32633844	chr6:32631228-32637767	8	1176	0.2679	9.712e-44
6	32634024	chr6:32631228-32637767	8	1176	0.2679	9.712e-44
6	32634341	chr6:32631228-32637767	8	1176	0.2679	9.712e-44
6	32635990	chr6:32631228-32637767	8	1176	0.2679	9.712e-44
6	32636210	chr6:32631228-32637767	8	1176	0.2679	9.712e-44
6	32636211	chr6:32631228-32637767	8	1176	0.2679	9.712e-44
6	32635605	chr6:32631228-32637767	7	1098	0.2589	2.575e-43
6	32636376	chr6:32631228-32637767	7	1098	0.2589	2.575e-43
9	19127646	chr9:19109231-19132203	7	2002	0.6934	2.668e-43
9	19127665	chr9:19109231-19132203	7	2002	0.6934	2.668e-43
12	125318309	chr12:125304897-125343384	11	5833	0.6064	3.365e-43
12	125318448	chr12:125304897-125343384	11	5833	0.6064	3.365e-43
12	125318461	chr12:125304897-125343384	11	5833	0.6064	3.365e-43
12	125319139	chr12:125304897-125343384	11	5833	0.6064	3.365e-43
12	125319225	chr12:125304897-125343384	11	5833	0.6064	3.365e-43
12	125319240	chr12:125304897-125343384	11	5833	0.6064	3.365e-43
12	125319455	chr12:125304897-125343384	11	5833	0.6064	3.365e-43
12	125319771	chr12:125304897-125343384	11	5833	0.6064	3.365e-43
12	125319837	chr12:125304897-125343384	11	5833	0.6064	3.365e-43
12	125320715	chr12:125304897-125343384	11	5833	0.6064	3.365e-43
12	125320850	chr12:125304897-125343384	11	5833	0.6064	3.365e-43
10	119295929	chr10:119290705-119314232	2	809	0.2165	4.201e-43
9	139679091	chr9:139678533-139698434	9	3656	0.6372	4.433e-43
9	139679270	chr9:139678533-139698434	9	3656	0.6372	4.433e-43
9	139679295	chr9:139678533-139698434	9	3656	0.6372	4.433e-43
9	139679387	chr9:139678533-139698434	9	3656	0.6372	4.433e-43
9	139679511	chr9:139678533-139698434	9	3656	0.6372	4.433e-43
9	139679631	chr9:139678533-139698434	9	3656	0.6372	4.433e-43
9	139679786	chr9:139678533-139698434	9	3656	0.6372	4.433e-43
9	139679916	chr9:139678533-139698434	9	3656	0.6372	4.433e-43
9	139679934	chr9:139678533-139698434	9	3656	0.6372	4.433e-43
9	139680815	chr9:139678533-139698434	9	3656	0.6372	4.433e-43
9	139680822	chr9:139678533-139698434	9	3656	0.6372	4.433e-43
9	139680970	chr9:139678533-139698434	9	3656	0.6372	4.433e-43
9	139681026	chr9:139678533-139698434	9	3656	0.6372	4.433e-43
9	139681799	chr9:139678533-139698434	9	3656	0.6372	4.433e-43
9	139682900	chr9:139678533-139698434	9	3656	0.6372	4.433e-43
9	139683224	chr9:139678533-139698434	9	3656	0.6372	4.433e-43
9	139683592	chr9:139678533-139698434	9	3656	0.6372	4.433e-43
9	139684421	chr9:139678533-139698434	9	3656	0.6372	4.433e-43
9	139684981	chr9:139678533-139698434	9	3656	0.6372	4.433e-43
9	139685608	chr9:139678533-139698434	9	3656	0.6372	4.433e-43
9	139685672	chr9:139678533-139698434	9	3656	0.6372	4.433e-43
9	139686556	chr9:139678533-139698434	9	3656	0.6372	4.433e-43
9	139686949	chr9:139678533-139698434	9	3656	0.6372	4.433e-43
9	139688416	chr9:139678533-139698434	9	3656	0.6372	4.433e-43
9	139689359	chr9:139678533-139698434	9	3656	0.6372	4.433e-43
9	139689805	chr9:139678533-139698434	9	3656	0.6372	4.433e-43
9	139690541	chr9:139678533-139698434	9	3656	0.6372	4.433e-43
9	139690545	chr9:139678533-139698434	9	3656	0.6372	4.433e-43
9	139690591	chr9:139678533-139698434	9	3656	0.6372	4.433e-43
13	23461214	chr13:23453054-23472800	6	1058	0.2792	7.281e-43
6	31092541	chr6:31087914-31095250	8	1248	0.295	1.113e-42
6	31092547	chr6:31087914-31095250	8	1248	0.295	1.113e-42
6	31093066	chr6:31087914-31095250	8	1248	0.295	1.113e-42
6	31093132	chr6:31087914-31095250	8	1248	0.295	1.113e-42
6	31093327	chr6:31087914-31095250	8	1248	0.295	1.113e-42
6	31093356	chr6:31087914-31095250	8	1248	0.295	1.113e-42
6	31093482	chr6:31087914-31095250	8	1248	0.295	1.113e-42
6	169309749	chr6:169305687-169321473	9	820	0.7492	1.118e-42
6	107172979	chr6:107169005-107195608	2	372	0.106	2.81e-42
5	156465867	chr5:156446410-156488636	5	1918	0.3068	3.349e-42
5	156466620	chr5:156446410-156488636	5	1918	0.3068	3.349e-42
13	23454221	chr13:23453054-23472800	8	2400	0.6967	5.016e-42
6	32636733	chr6:32631228-32637767	10	1375	0.2918	7.726e-42
6	32636756	chr6:32631228-32637767	10	1375	0.2918	7.726e-42
5	172335624	chr5:172321172-172344242	6	4607	0.3546	8.159e-42
5	156449561	chr5:156446410-156488636	6	2287	0.3234	1.609e-41
5	156459856	chr5:156446410-156488636	6	2287	0.3234	1.609e-41
5	156468266	chr5:156446410-156488636	6	2287	0.3234	1.609e-41
4	57940372	chr4:57925243-57958897	5	2297	0.3499	1.778e-41
9	132234915	chr9:132230817-132271743	8	7632	0.6017	2.182e-41
9	132235522	chr9:132230817-132271743	8	7632	0.6017	2.182e-41
9	132236708	chr9:132230817-132271743	8	7632	0.6017	2.182e-41
9	132237177	chr9:132230817-132271743	8	7632	0.6017	2.182e-41
9	132239272	chr9:132230817-132271743	8	7632	0.6017	2.182e-41
9	132253919	chr9:132230817-132271743	8	7632	0.3983	2.182e-41
9	132257783	chr9:132230817-132271743	8	7632	0.3983	2.182e-41
9	19132051	chr9:19109231-19132203	7	1719	0.7	2.645e-41
9	132233346	chr9:132230817-132271743	9	7667	0.6008	6.422e-41
9	132233599	chr9:132230817-132271743	9	7667	0.6008	6.422e-41
9	132233713	chr9:132230817-132271743	9	7667	0.6008	6.422e-41
6	107200239	chr6:107195662-107203921	8	984	0.7417	6.448e-41
10	127584593	chr10:127583867-127585726	5	389	0.06442	8.436e-41
22	41050608	chr22:41045809-41066802	7	875	0.759	1.18e-40
19	20471323	chr19:20471051-20483369	1	230	0.07839	1.216e-40
19	20473261	chr19:20471051-20483369	5	706	0.2419	2.089e-40
19	20473361	chr19:20471051-20483369	5	706	0.2419	2.089e-40
19	20473950	chr19:20471051-20483369	5	706	0.2419	2.089e-40
19	20474234	chr19:20471051-20483369	5	706	0.2419	2.089e-40
19	20474446	chr19:20471051-20483369	5	706	0.2419	2.089e-40
19	20474655	chr19:20471051-20483369	5	706	0.2419	2.089e-40
19	20474910	chr19:20471051-20483369	5	706	0.2419	2.089e-40
19	20475058	chr19:20471051-20483369	5	706	0.2419	2.089e-40
9	19126476	chr9:19109231-19132203	6	1708	0.6976	2.523e-40
4	57944827	chr4:57925243-57958897	2	1901	0.6627	2.627e-40
4	57947022	chr4:57925243-57958897	2	1901	0.6627	2.627e-40
4	57952962	chr4:57925243-57958897	2	1901	0.3373	2.627e-40
4	57953211	chr4:57925243-57958897	2	1901	0.3373	2.627e-40
4	57953240	chr4:57925243-57958897	2	1901	0.3373	2.627e-40
4	57953532	chr4:57925243-57958897	2	1901	0.3373	2.627e-40
4	57953550	chr4:57925243-57958897	2	1901	0.3373	2.627e-40
4	57953687	chr4:57925243-57958897	2	1901	0.3373	2.627e-40
4	57953774	chr4:57925243-57958897	2	1901	0.3373	2.627e-40
1	15500332	chr1:15490951-15536020	2	586	0.7797	3.414e-40
1	15502652	chr1:15490951-15536020	2	586	0.7797	3.414e-40
22	46981234	chr22:46970518-47001223	5	2617	0.6536	3.015e-39
5	156464242	chr5:156446410-156488636	4	1567	0.3028	4.04e-39
12	125321294	chr12:125304897-125343384	10	4736	0.6106	5.968e-39
12	125321383	chr12:125304897-125343384	10	4736	0.6106	5.968e-39
12	125321461	chr12:125304897-125343384	10	4736	0.6106	5.968e-39
12	125321531	chr12:125304897-125343384	10	4736	0.6106	5.968e-39
12	125321620	chr12:125304897-125343384	10	4736	0.6106	5.968e-39
12	125321649	chr12:125304897-125343384	10	4736	0.6106	5.968e-39
4	57926791	chr4:57925243-57958897	3	2060	0.6528	9.809e-39
4	57928330	chr4:57925243-57958897	3	2060	0.3472	9.809e-39
4	57932174	chr4:57925243-57958897	3	2060	0.6528	9.809e-39
4	57932199	chr4:57925243-57958897	3	2060	0.6528	9.809e-39
4	57935521	chr4:57925243-57958897	3	2060	0.6528	9.809e-39
4	57939027	chr4:57925243-57958897	3	2060	0.6528	9.809e-39
4	57942537	chr4:57925243-57958897	3	2060	0.6528	9.809e-39
12	28300776	chr12:28294636-28304288	5	362	0.8439	1.061e-38
12	125312612	chr12:125304897-125343384	8	3866	0.6213	1.311e-38
12	125313073	chr12:125304897-125343384	8	3866	0.3787	1.311e-38
12	125313426	chr12:125304897-125343384	8	3866	0.3787	1.311e-38
12	125313872	chr12:125304897-125343384	8	3866	0.3787	1.311e-38
1	1590575	chr1:1589357-1591835	9	785	0.7852	1.764e-38
1	1590681	chr1:1589357-1591835	9	785	0.7852	1.764e-38
9	132260350	chr9:132230817-132271743	8	5784	0.3921	1.956e-38
9	708279	chr9:679895-710803	7	1630	0.6818	1.994e-38
5	156457857	chr5:156446410-156488636	5	1936	0.3218	2.575e-38
5	156461886	chr5:156446410-156488636	5	1936	0.3218	2.575e-38
9	127052586	chr9:127018029-127075565	7	7173	0.6032	3.505e-38
9	127057420	chr9:127018029-127075565	7	7173	0.6032	3.505e-38
9	25676809	chr9:25673335-25680266	9	2194	0.682	4.133e-38
9	25676895	chr9:25673335-25680266	9	2194	0.682	4.133e-38
7	21581561	chr7:21581551-21584731	11	849	0.2211	4.198e-38
7	21581607	chr7:21581551-21584731	11	849	0.2211	4.198e-38
7	21581723	chr7:21581551-21584731	11	849	0.2211	4.198e-38
9	2623037	chr9:2620936-2625080	8	1604	0.2873	5.798e-38
12	132688279	chr12:132687006-132701865	5	1002	0.2733	6.131e-38
12	132688842	chr12:132687006-132701865	5	1002	0.2733	6.131e-38
12	132692664	chr12:132687006-132701865	5	1002	0.2733	6.131e-38
6	32631252	chr6:32631228-32637767	8	1261	0.7028	2.292e-37
6	32631807	chr6:32631228-32637767	8	1261	0.7028	2.292e-37
6	32636392	chr6:32631228-32637767	8	1261	0.7028	2.292e-37
6	107183926	chr6:107169005-107195608	3	645	0.8132	2.282e-37
6	107185628	chr6:107169005-107195608	3	645	0.8132	2.282e-37
6	107189417	chr6:107169005-107195608	3	645	0.8132	2.282e-37
6	107189579	chr6:107169005-107195608	3	645	0.8132	2.282e-37
6	107192351	chr6:107169005-107195608	3	645	0.8132	2.282e-37
6	107192897	chr6:107169005-107195608	3	645	0.8132	2.282e-37
6	43729267	chr6:43729104-43763831	2	1366	0.7398	3.572e-37
12	125313059	chr12:125304897-125343384	7	3280	0.3706	4.285e-37
12	125313900	chr12:125304897-125343384	7	3280	0.3706	4.285e-37
12	125314414	chr12:125304897-125343384	7	3280	0.3706	4.285e-37
12	125314921	chr12:125304897-125343384	7	3280	0.3706	4.285e-37
12	125314983	chr12:125304897-125343384	7	3280	0.3706	4.285e-37
12	125315046	chr12:125304897-125343384	7	3280	0.3706	4.285e-37
12	125315316	chr12:125304897-125343384	7	3280	0.3706	4.285e-37
12	125315381	chr12:125304897-125343384	7	3280	0.3706	4.285e-37
12	125315454	chr12:125304897-125343384	7	3280	0.3706	4.285e-37
12	125315507	chr12:125304897-125343384	7	3280	0.3706	4.285e-37
12	125315989	chr12:125304897-125343384	7	3280	0.3706	4.285e-37
12	125316660	chr12:125304897-125343384	7	3280	0.6294	4.285e-37
13	23458915	chr13:23453054-23472800	6	2476	0.682	6.692e-37
9	127067767	chr9:127018029-127075565	7	6939	0.603	6.847e-37
6	32636780	chr6:32631228-32637767	7	1702	0.3027	7.522e-37
6	32636844	chr6:32631228-32637767	7	1702	0.3027	7.522e-37
6	32636930	chr6:32631228-32637767	7	1702	0.3027	7.522e-37
6	32637016	chr6:32631228-32637767	7	1702	0.3027	7.522e-37
6	32637095	chr6:32631228-32637767	7	1702	0.3027	7.522e-37
6	32637454	chr6:32631228-32637767	7	1702	0.3027	7.522e-37
6	32637469	chr6:32631228-32637767	7	1702	0.3027	7.522e-37
6	32637573	chr6:32631228-32637767	7	1702	0.3027	7.522e-37
6	32637593	chr6:32631228-32637767	7	1702	0.3027	7.522e-37
12	101469843	chr12:101467884-101474505	8	332	0.8624	8.037e-37
12	101470092	chr12:101467884-101474505	8	332	0.8624	8.037e-37
12	101471289	chr12:101467884-101474505	8	332	0.8624	8.037e-37
9	16656587	chr9:16616829-16660535	6	719	0.2547	1.184e-36
12	125309508	chr12:125304897-125343384	9	4078	0.3848	1.509e-36
4	57951253	chr4:57925243-57958897	4	2892	0.3741	1.974e-36
4	57951468	chr4:57925243-57958897	4	2892	0.3741	1.974e-36
4	57951527	chr4:57925243-57958897	4	2892	0.3741	1.974e-36
4	57951568	chr4:57925243-57958897	4	2892	0.3741	1.974e-36
4	57952002	chr4:57925243-57958897	4	2892	0.3741	1.974e-36
4	57952521	chr4:57925243-57958897	4	2892	0.3741	1.974e-36
6	169306254	chr6:169305687-169321473	13	918	0.7177	2.098e-36
6	169306296	chr6:169305687-169321473	13	918	0.7177	2.098e-36
6	169306728	chr6:169305687-169321473	13	918	0.7177	2.098e-36
6	169306942	chr6:169305687-169321473	13	918	0.7177	2.098e-36
6	169308516	chr6:169305687-169321473	13	918	0.7177	2.098e-36
6	169311429	chr6:169305687-169321473	13	918	0.7177	2.098e-36
5	172282241	chr5:172269972-172320772	5	3806	0.3583	3.062e-36
4	57934602	chr4:57925243-57958897	9	4158	0.6096	3.149e-36
4	57934822	chr4:57925243-57958897	9	4158	0.6096	3.149e-36
9	114836428	chr9:114793840-114841435	4	1906	0.3436	4.882e-36
9	114839134	chr9:114793840-114841435	4	1906	0.3436	4.882e-36
9	114839679	chr9:114793840-114841435	4	1906	0.3436	4.882e-36
9	114839743	chr9:114793840-114841435	4	1906	0.3436	4.882e-36
9	114840423	chr9:114793840-114841435	4	1906	0.3436	4.882e-36
9	114841154	chr9:114793840-114841435	4	1906	0.3436	4.882e-36
13	23460422	chr13:23453054-23472800	5	901	0.2809	6.226e-36
13	23461069	chr13:23453054-23472800	5	901	0.2809	6.226e-36
5	178207880	chr5:178200785-178218808	2	570	0.1995	7.949e-36
4	57941160	chr4:57925243-57958897	5	3051	0.3788	8.639e-36
4	57941700	chr4:57925243-57958897	5	3051	0.3788	8.639e-36
4	57941921	chr4:57925243-57958897	5	3051	0.3788	8.639e-36
4	57942167	chr4:57925243-57958897	5	3051	0.3788	8.639e-36
4	57942198	chr4:57925243-57958897	5	3051	0.3788	8.639e-36
12	125334375	chr12:125304897-125343384	9	3541	0.6218	9.417e-36
12	125334068	chr12:125304897-125343384	11	5488	0.5985	1.09e-35
7	55248488	chr7:55238997-55269101	9	3321	0.3623	1.116e-35
7	55248787	chr7:55238997-55269101	9	3321	0.3623	1.116e-35
7	55249063	chr7:55238997-55269101	9	3321	0.3623	1.116e-35
7	55250026	chr7:55238997-55269101	9	3321	0.3623	1.116e-35
7	55250130	chr7:55238997-55269101	9	3321	0.3623	1.116e-35
7	55250442	chr7:55238997-55269101	9	3321	0.3623	1.116e-35
7	55251103	chr7:55238997-55269101	9	3321	0.3623	1.116e-35
7	55251541	chr7:55238997-55269101	9	3321	0.3623	1.116e-35
7	55251648	chr7:55238997-55269101	9	3321	0.3623	1.116e-35
7	55251953	chr7:55238997-55269101	9	3321	0.3623	1.116e-35
7	55251962	chr7:55238997-55269101	9	3321	0.3623	1.116e-35
7	55252226	chr7:55238997-55269101	9	3321	0.3623	1.116e-35
7	55252542	chr7:55238997-55269101	9	3321	0.3623	1.116e-35
7	55253198	chr7:55238997-55269101	9	3321	0.3623	1.116e-35
7	55253305	chr7:55238997-55269101	9	3321	0.3623	1.116e-35
7	55253425	chr7:55238997-55269101	9	3321	0.3623	1.116e-35
7	55254036	chr7:55238997-55269101	9	3321	0.3623	1.116e-35
9	136146920	chr9:136146720-136151917	11	916	0.7344	1.182e-35
6	32633196	chr6:32631228-32637767	8	1176	0.29	1.217e-35
6	32633290	chr6:32631228-32637767	8	1176	0.29	1.217e-35
6	107195576	chr6:107169005-107195608	8	1032	0.7299	1.219e-35
12	125316280	chr12:125304897-125343384	8	3615	0.6225	1.509e-35
9	132232943	chr9:132230817-132271743	6	5057	0.6251	1.775e-35
9	132233814	chr9:132230817-132271743	6	5057	0.6251	1.775e-35
3	4779819	chr3:4777908-4802379	4	797	0.7751	2.022e-35
4	57954056	chr4:57925243-57958897	3	2006	0.3525	2.946e-35
4	57954409	chr4:57925243-57958897	3	2006	0.3525	2.946e-35
4	57954457	chr4:57925243-57958897	3	2006	0.3525	2.946e-35
9	109628051	chr9:109621896-109649215	1	345	0.1383	3.769e-35
9	109630064	chr9:109621896-109649215	1	345	0.1383	3.769e-35
9	109631420	chr9:109621896-109649215	1	345	0.1383	3.769e-35
7	55250794	chr7:55238997-55269101	10	3187	0.6424	5.122e-35
4	57949517	chr4:57925243-57958897	5	3097	0.3803	5.875e-35
7	21582963	chr7:21581551-21584731	8	673	0.2059	6.905e-35
7	21582964	chr7:21581551-21584731	8	673	0.2059	6.905e-35
7	21583329	chr7:21581551-21584731	8	673	0.2059	6.905e-35
7	21583519	chr7:21581551-21584731	8	673	0.2059	6.905e-35
7	21583921	chr7:21581551-21584731	8	673	0.2059	6.905e-35
7	21584088	chr7:21581551-21584731	8	673	0.2059	6.905e-35
6	107200357	chr6:107195662-107203921	9	1074	0.713	1.039e-34
6	107200382	chr6:107195662-107203921	9	1074	0.713	1.039e-34
6	107201055	chr6:107195662-107203921	9	1074	0.713	1.039e-34
6	107201501	chr6:107195662-107203921	9	1074	0.713	1.039e-34
6	107201626	chr6:107195662-107203921	9	1074	0.713	1.039e-34
6	107201694	chr6:107195662-107203921	9	1074	0.713	1.039e-34
6	107201724	chr6:107195662-107203921	9	1074	0.713	1.039e-34
6	107202194	chr6:107195662-107203921	9	1074	0.713	1.039e-34
6	107203085	chr6:107195662-107203921	9	1074	0.713	1.039e-34
17	3562040	chr17:3561174-3565582	9	655	0.7624	1.21e-34
17	3563339	chr17:3561174-3565582	9	655	0.7624	1.21e-34
12	125332955	chr12:125304897-125343384	10	4598	0.6057	1.472e-34
12	125335253	chr12:125304897-125343384	10	4598	0.6057	1.472e-34
12	125336956	chr12:125304897-125343384	10	4598	0.3943	1.472e-34
3	172322918	chr3:172307742-172328818	1	346	0.1231	1.587e-34
3	4800550	chr3:4777908-4802379	4	470	0.1824	2.791e-34
12	132694071	chr12:132687006-132701865	7	1538	0.3156	3.295e-34
12	132694312	chr12:132687006-132701865	7	1538	0.3156	3.295e-34
12	132694963	chr12:132687006-132701865	7	1538	0.3156	3.295e-34
12	132695048	chr12:132687006-132701865	7	1538	0.3156	3.295e-34
12	132695092	chr12:132687006-132701865	7	1538	0.3156	3.295e-34
12	132696134	chr12:132687006-132701865	7	1538	0.3156	3.295e-34
12	132696306	chr12:132687006-132701865	7	1538	0.3156	3.295e-34
12	132698601	chr12:132687006-132701865	7	1538	0.3156	3.295e-34
12	132698660	chr12:132687006-132701865	7	1538	0.3156	3.295e-34
12	132698762	chr12:132687006-132701865	7	1538	0.3156	3.295e-34
9	109621944	chr9:109621896-109649215	2	351	0.1466	3.327e-34
12	125336621	chr12:125304897-125343384	11	4071	0.6119	3.814e-34
9	136147012	chr9:136146720-136151917	12	1124	0.714	4.165e-34
9	136147295	chr9:136146720-136151917	12	1124	0.714	4.165e-34
4	57925533	chr4:57925243-57958897	4	2325	0.3659	4.472e-34
3	4800769	chr3:4777908-4802379	3	425	0.1707	6.304e-34
5	156469808	chr5:156446410-156488636	8	2887	0.3615	6.422e-34
22	46773396	chr22:46772283-46778119	1	145	0.01579	7.647e-34
22	46773592	chr22:46772283-46778119	1	145	0.01579	7.647e-34
22	46773659	chr22:46772283-46778119	1	145	0.01579	7.647e-34
22	46774317	chr22:46772283-46778119	1	145	0.01579	7.647e-34
22	46776037	chr22:46772283-46778119	1	145	0.01579	7.647e-34
22	46777413	chr22:46772283-46778119	1	145	0.01579	7.647e-34
4	57955473	chr4:57925243-57958897	8	4203	0.3971	1.025e-33
12	101469428	chr12:101467884-101474505	7	276	0.8714	1.384e-33
5	178207107	chr5:178200785-178218808	9	1306	0.6883	1.743e-33
22	41108102	chr22:41105287-41111568	7	251	0.126	3.39e-33
22	41110024	chr22:41105287-41111568	8	251	0.126	3.39e-33
9	114721737	chr9:114717494-114740189	2	669	0.7497	3.539e-33
9	114722969	chr9:114717494-114740189	2	669	0.7497	3.539e-33
9	114723017	chr9:114717494-114740189	2	669	0.7497	3.539e-33
9	114726661	chr9:114717494-114740189	2	669	0.7497	3.539e-33
9	114727861	chr9:114717494-114740189	2	669	0.7497	3.539e-33
9	114730754	chr9:114717494-114740189	2	669	0.7497	3.539e-33
9	114733300	chr9:114717494-114740189	2	669	0.7497	3.539e-33
5	156466548	chr5:156446410-156488636	7	2518	0.3545	3.625e-33
5	156469326	chr5:156446410-156488636	7	2518	0.3545	3.625e-33
9	19152990	chr9:19145351-19168872	4	1719	0.3256	3.919e-33
14	100039109	chr14:100026622-100043754	1	189	0.9168	4.288e-33
9	130974142	chr9:130965284-130981683	4	388	0.1813	4.55e-33
9	130977959	chr9:130965284-130981683	4	388	0.1813	4.55e-33
9	19164024	chr9:19145351-19168872	7	2173	0.3489	5.216e-33
9	132261992	chr9:132230817-132271743	9	7274	0.4063	5.357e-33
9	16728532	chr9:16698543-16730937	4	585	0.7583	5.382e-33
3	4795049	chr3:4777908-4802379	3	478	0.1999	5.96e-33
19	35610960	chr19:35604844-35634636	5	1478	0.3244	6.146e-33
4	57957327	chr4:57925243-57958897	7	4098	0.397	8.138e-33
4	57939654	chr4:57925243-57958897	6	3316	0.3893	8.926e-33
4	57942323	chr4:57925243-57958897	6	3316	0.3893	8.926e-33
6	41010276	chr6:41001666-41012003	4	232	0.8922	1.131e-32
9	134600009	chr9:134567488-134617372	7	3353	0.6174	2.034e-32
9	139690840	chr9:139678533-139698434	9	3457	0.378	2.185e-32
22	46991718	chr22:46970518-47001223	6	3176	0.375	2.448e-32
22	46993449	chr22:46970518-47001223	6	3176	0.375	2.448e-32
9	25677215	chr9:25673335-25680266	10	2682	0.6593	2.634e-32
12	101470052	chr12:101467884-101474505	9	360	0.8328	3.071e-32
16	4001898	chr16:3998888-4005694	12	1771	0.6677	3.481e-32
16	4003044	chr16:3998888-4005694	12	1771	0.6677	3.481e-32
16	4003054	chr16:3998888-4005694	12	1771	0.6677	3.481e-32
16	4003733	chr16:3998888-4005694	12	1771	0.6677	3.481e-32
16	4003763	chr16:3998888-4005694	12	1771	0.6677	3.481e-32
16	4003969	chr16:3998888-4005694	12	1771	0.6677	3.481e-32
16	4004515	chr16:3998888-4005694	12	1771	0.6677	3.481e-32
16	4004793	chr16:3998888-4005694	12	1771	0.6677	3.481e-32
16	4005324	chr16:3998888-4005694	12	1771	0.6677	3.481e-32
16	4005521	chr16:3998888-4005694	12	1771	0.6677	3.481e-32
6	169310262	chr6:169305687-169321473	6	601	0.7511	3.988e-32
5	156466179	chr5:156446410-156488636	8	4995	0.6163	4.541e-32
5	156468402	chr5:156446410-156488636	8	4995	0.6163	4.541e-32
5	156472930	chr5:156446410-156488636	8	4995	0.6163	4.541e-32
5	156475829	chr5:156446410-156488636	8	4995	0.6163	4.541e-32
4	57954901	chr4:57925243-57958897	6	3362	0.3907	5.076e-32
4	57954921	chr4:57925243-57958897	6	3362	0.3907	5.076e-32
4	57954955	chr4:57925243-57958897	6	3362	0.3907	5.076e-32
4	57955089	chr4:57925243-57958897	6	3362	0.3907	5.076e-32
9	137235598	chr9:137212313-137238080	1	613	0.7518	5.276e-32
19	35616087	chr19:35604844-35634636	6	2031	0.6482	5.486e-32
19	35619440	chr19:35604844-35634636	6	2031	0.6482	5.486e-32
8	1951766	chr8:1946171-1961287	1	160	0.05277	6.567e-32
8	1951854	chr8:1946171-1961287	1	160	0.05277	6.567e-32
8	1952175	chr8:1946171-1961287	1	160	0.05277	6.567e-32
8	1952490	chr8:1946171-1961287	1	160	0.05277	6.567e-32
8	1953042	chr8:1946171-1961287	1	160	0.05277	6.567e-32
8	1958865	chr8:1946171-1961287	1	160	0.05277	6.567e-32
9	16625061	chr9:16616829-16660535	7	771	0.2801	6.755e-32
9	130979716	chr9:130965284-130981683	5	412	0.1968	7.809e-32
9	706479	chr9:679895-710803	9	2068	0.6453	8.138e-32
9	16619529	chr9:16616829-16660535	6	734	0.2747	8.262e-32
9	707077	chr9:679895-710803	9	2281	0.6388	8.509e-32
6	169311794	chr6:169305687-169321473	4	340	0.8302	1.115e-31
9	132268125	chr9:132230817-132271743	9	7642	0.5924	1.355e-31
9	19120487	chr9:19109231-19132203	6	1961	0.6585	1.362e-31
5	1499109	chr5:1488553-1527144	4	2670	0.3582	1.722e-31
5	1499370	chr5:1488553-1527144	4	2670	0.3582	1.722e-31
5	1500160	chr5:1488553-1527144	4	2670	0.3582	1.722e-31
14	93014672	chr14:93014620-93017403	9	726	0.7303	1.783e-31
14	93014911	chr14:93014620-93017403	9	726	0.7303	1.783e-31
14	93015364	chr14:93014620-93017403	9	726	0.7303	1.783e-31
14	93015394	chr14:93014620-93017403	9	726	0.7303	1.783e-31
14	93015479	chr14:93014620-93017403	9	726	0.7303	1.783e-31
14	93015743	chr14:93014620-93017403	9	726	0.7303	1.783e-31
14	93015834	chr14:93014620-93017403	9	726	0.7303	1.783e-31
14	93015848	chr14:93014620-93017403	9	726	0.7303	1.783e-31
14	93016079	chr14:93014620-93017403	9	726	0.7303	1.783e-31
14	93016318	chr14:93014620-93017403	9	726	0.7303	1.783e-31
14	93016441	chr14:93014620-93017403	9	726	0.7303	1.783e-31
14	93016676	chr14:93014620-93017403	9	726	0.7303	1.783e-31
14	93016815	chr14:93014620-93017403	9	726	0.7303	1.783e-31
14	93017149	chr14:93014620-93017403	9	726	0.7303	1.783e-31
9	127039661	chr9:127018029-127075565	8	8274	0.5867	1.75e-31
9	127049237	chr9:127018029-127075565	8	8274	0.5867	1.75e-31
9	127060431	chr9:127018029-127075565	8	8274	0.5867	1.75e-31
9	16867042	chr9:16866074-16872645	1	266	0.08119	1.905e-31
9	16869811	chr9:16866074-16872645	1	266	0.08119	1.905e-31
9	16869905	chr9:16866074-16872645	1	266	0.08119	1.905e-31
9	16872434	chr9:16866074-16872645	1	266	0.08119	1.905e-31
12	28296572	chr12:28294636-28304288	8	561	0.7664	2.032e-31
14	93014929	chr14:93014620-93017403	10	611	0.749	2.391e-31
9	14345605	chr9:14339434-14354111	6	1441	0.6912	2.947e-31
4	57925402	chr4:57925243-57958897	7	3334	0.6103	3.576e-31
6	32631265	chr6:32631228-32637767	8	1780	0.3247	3.656e-31
12	40548078	chr12:40546789-40566353	5	1223	0.686	3.898e-31
12	40564945	chr12:40546789-40566353	5	1223	0.314	3.898e-31
4	57926682	chr4:57925243-57958897	7	3334	0.6102	4.149e-31
4	57927690	chr4:57925243-57958897	7	3334	0.6102	4.149e-31
4	57927876	chr4:57925243-57958897	7	3334	0.3898	4.149e-31
3	4788603	chr3:4777908-4802379	2	335	0.1761	6.154e-31
9	705528	chr9:679895-710803	8	1825	0.6525	6.898e-31
9	706185	chr9:679895-710803	8	1825	0.6525	6.898e-31
9	33024641	chr9:33022946-33030028	5	2266	0.6697	7.362e-31
9	33024932	chr9:33022946-33030028	5	2266	0.6697	7.362e-31
9	33025597	chr9:33022946-33030028	5	2266	0.6697	7.362e-31
9	33026042	chr9:33022946-33030028	5	2266	0.6697	7.362e-31
9	33027775	chr9:33022946-33030028	5	2266	0.6697	7.362e-31
9	33027855	chr9:33022946-33030028	5	2266	0.6697	7.362e-31
9	33028537	chr9:33022946-33030028	5	2266	0.6697	7.362e-31
9	33028977	chr9:33022946-33030028	5	2266	0.6697	7.362e-31
3	162427188	chr3:162425511-162449124	11	766	0.7199	7.887e-31
3	162430978	chr3:162425511-162449124	11	766	0.7199	7.887e-31
9	16625749	chr9:16616829-16660535	7	818	0.2896	8.631e-31
9	16629923	chr9:16616829-16660535	7	818	0.2896	8.631e-31
9	16631797	chr9:16616829-16660535	7	818	0.2896	8.631e-31
9	16634613	chr9:16616829-16660535	7	818	0.2896	8.631e-31
9	16635017	chr9:16616829-16660535	7	818	0.2896	8.631e-31
9	16637265	chr9:16616829-16660535	7	818	0.2896	8.631e-31
9	16647540	chr9:16616829-16660535	7	818	0.2896	8.631e-31
9	16651521	chr9:16616829-16660535	7	818	0.2896	8.631e-31
9	16706047	chr9:16698543-16730937	1	149	0.06021	9.704e-31
9	16708269	chr9:16698543-16730937	1	149	0.06021	9.704e-31
9	16709074	chr9:16698543-16730937	1	149	0.06021	9.704e-31
9	16727619	chr9:16698543-16730937	1	149	0.06021	9.704e-31
12	40557814	chr12:40546789-40566353	6	1227	0.6842	1.104e-30
1	17909501	chr1:17871037-17911374	3	586	0.2496	1.442e-30
6	31085824	chr6:31081623-31086819	7	1175	0.6906	1.466e-30
9	114834500	chr9:114793840-114841435	7	3252	0.389	1.614e-30
9	114835467	chr9:114793840-114841435	7	3252	0.389	1.614e-30
9	114835479	chr9:114793840-114841435	7	3252	0.389	1.614e-30
1	17909160	chr1:17871037-17911374	4	698	0.2697	1.844e-30
18	71915176	chr18:71914335-71962447	4	2647	0.6219	2.397e-30
6	31461667	chr6:31461368-31466895	7	2059	0.6696	2.635e-30
9	127062519	chr9:127018029-127075565	8	8040	0.586	2.978e-30
5	172272571	chr5:172269972-172320772	6	4827	0.3845	4.566e-30
5	172273814	chr5:172269972-172320772	6	4827	0.3845	4.566e-30
5	172274812	chr5:172269972-172320772	6	4827	0.3845	4.566e-30
5	172279064	chr5:172269972-172320772	6	4827	0.3845	4.566e-30
9	77699803	chr9:77697677-77705240	1	310	0.1326	6.204e-30
9	77700034	chr9:77697677-77705240	1	310	0.1326	6.204e-30
9	77701702	chr9:77697677-77705240	1	310	0.1326	6.204e-30
9	77702183	chr9:77697677-77705240	1	310	0.1326	6.204e-30
3	125709050	chr3:125708831-125710213	1	129	0.01782	8.245e-30
3	125709213	chr3:125708831-125710213	1	129	0.01782	8.245e-30
3	125709366	chr3:125708831-125710213	1	129	0.01782	8.245e-30
5	176802250	chr5:176788253-176811788	4	1215	0.2898	1.163e-29
5	1505936	chr5:1488553-1527144	5	2771	0.3662	1.306e-29
9	128173121	chr9:128172744-128173826	13	201	0.9024	1.439e-29
9	128173724	chr9:128172744-128173826	13	201	0.9024	1.439e-29
12	129279242	chr12:129278081-129284541	10	751	0.2717	1.587e-29
12	129279931	chr12:129278081-129284541	10	751	0.2717	1.587e-29
12	129279988	chr12:129278081-129284541	10	751	0.2717	1.587e-29
12	129280786	chr12:129278081-129284541	10	751	0.2717	1.587e-29
12	129281788	chr12:129278081-129284541	10	751	0.2717	1.587e-29
12	129282180	chr12:129278081-129284541	10	751	0.2717	1.587e-29
12	129283149	chr12:129278081-129284541	10	751	0.2717	1.587e-29
12	129283711	chr12:129278081-129284541	10	751	0.2717	1.587e-29
12	129284248	chr12:129278081-129284541	10	751	0.2717	1.587e-29
12	129284382	chr12:129278081-129284541	10	751	0.2717	1.587e-29
5	172274665	chr5:172269972-172320772	8	4933	0.6056	1.649e-29
5	172274806	chr5:172269972-172320772	8	4933	0.3944	1.649e-29
12	40553223	chr12:40546789-40566353	6	1297	0.3251	1.693e-29
12	125338777	chr12:125304897-125343384	10	4069	0.6046	1.884e-29
9	16627194	chr9:16616829-16660535	8	844	0.2978	2.146e-29
9	16640682	chr9:16616829-16660535	8	844	0.2978	2.146e-29
9	16640702	chr9:16616829-16660535	8	844	0.2978	2.146e-29
9	16643639	chr9:16616829-16660535	8	844	0.2978	2.146e-29
9	16643654	chr9:16616829-16660535	8	844	0.2978	2.146e-29
9	16645894	chr9:16616829-16660535	8	844	0.2978	2.146e-29
7	55247960	chr7:55238997-55269101	6	1815	0.6892	2.396e-29
7	3239622	chr7:3232013-3242345	9	1551	0.3396	2.452e-29
5	172270172	chr5:172269972-172320772	7	4440	0.3861	3.245e-29
5	172270255	chr5:172269972-172320772	7	4440	0.3861	3.245e-29
7	55251807	chr7:55238997-55269101	8	2941	0.6373	3.358e-29
7	55261342	chr7:55238997-55269101	8	2941	0.3627	3.358e-29
5	156463358	chr5:156446410-156488636	7	4644	0.6137	4.15e-29
5	156465663	chr5:156446410-156488636	7	4644	0.6137	4.15e-29
5	156478644	chr5:156446410-156488636	7	4644	0.6137	4.15e-29
7	55248231	chr7:55238997-55269101	10	3466	0.3794	4.191e-29
1	1590521	chr1:1589357-1591835	6	540	0.1998	4.335e-29
8	1923959	chr8:1917963-1925078	2	381	0.163	4.769e-29
6	31093587	chr6:31087914-31095250	7	837	0.2947	5.067e-29
6	31093699	chr6:31087914-31095250	7	837	0.2947	5.067e-29
6	31094154	chr6:31087914-31095250	7	837	0.2947	5.067e-29
6	31094482	chr6:31087914-31095250	7	837	0.2947	5.067e-29
6	31095051	chr6:31087914-31095250	7	837	0.2947	5.067e-29
6	31095066	chr6:31087914-31095250	7	837	0.2947	5.067e-29
9	14346131	chr9:14339434-14354111	7	1541	0.676	5.363e-29
9	14346394	chr9:14339434-14354111	7	1541	0.676	5.363e-29
14	94857570	chr14:94848791-94863609	1	347	0.1855	7.034e-29
9	15293620	chr9:15293455-15301219	9	2513	0.3729	7.954e-29
9	15294331	chr9:15293455-15301219	9	2513	0.3729	7.954e-29
9	15294667	chr9:15293455-15301219	9	2513	0.3729	7.954e-29
9	15295073	chr9:15293455-15301219	9	2513	0.3729	7.954e-29
9	15295482	chr9:15293455-15301219	9	2513	0.3729	7.954e-29
9	15296355	chr9:15293455-15301219	9	2513	0.3729	7.954e-29
9	15296450	chr9:15293455-15301219	9	2513	0.3729	7.954e-29
9	15296526	chr9:15293455-15301219	9	2513	0.3729	7.954e-29
9	15296674	chr9:15293455-15301219	9	2513	0.3729	7.954e-29
9	15296852	chr9:15293455-15301219	9	2513	0.3729	7.954e-29
5	172273064	chr5:172269972-172320772	8	5365	0.3964	8.144e-29
5	172273693	chr5:172269972-172320772	8	5365	0.3964	8.144e-29
5	172276328	chr5:172269972-172320772	8	5365	0.6036	8.144e-29
22	41105298	chr22:41105287-41111568	4	275	0.8358	8.492e-29
22	41105468	chr22:41105287-41111568	4	275	0.8358	8.492e-29
22	41105561	chr22:41105287-41111568	4	275	0.8358	8.492e-29
22	41107718	chr22:41105287-41111568	4	275	0.8358	8.492e-29
22	41108135	chr22:41105287-41111568	4	275	0.8358	8.492e-29
22	41108455	chr22:41105287-41111568	4	275	0.8358	8.492e-29
22	41108647	chr22:41105287-41111568	4	275	0.8358	8.492e-29
22	41108741	chr22:41105287-41111568	4	275	0.8358	8.492e-29
22	41109217	chr22:41105287-41111568	4	275	0.8358	8.492e-29
22	41109562	chr22:41105287-41111568	4	275	0.8358	8.492e-29
22	41109596	chr22:41105287-41111568	4	275	0.8358	8.492e-29
22	41109957	chr22:41105287-41111568	4	275	0.8358	8.492e-29
22	41110013	chr22:41105287-41111568	4	275	0.8358	8.492e-29
22	41110311	chr22:41105287-41111568	4	275	0.8358	8.492e-29
22	41110356	chr22:41105287-41111568	4	275	0.8358	8.492e-29
22	41110485	chr22:41105287-41111568	4	275	0.8358	8.492e-29
22	41110837	chr22:41105287-41111568	4	275	0.8358	8.492e-29
22	41072333	chr22:41072039-41080069	3	198	0.9082	8.863e-29
9	16619009	chr9:16616829-16660535	5	665	0.2746	9.133e-29
3	100427937	chr3:100427254-100430351	11	1890	0.6703	9.96e-29
6	107178504	chr6:107169005-107195608	8	1645	0.3298	1.016e-28
6	107178542	chr6:107169005-107195608	8	1645	0.3298	1.016e-28
5	1498783	chr5:1488553-1527144	3	2328	0.3575	1.096e-28
6	31275850	chr6:31275266-31277226	6	450	0.8109	1.152e-28
6	31275852	chr6:31275266-31277226	6	450	0.8109	1.152e-28
13	23461644	chr13:23453054-23472800	6	2333	0.336	1.279e-28
5	176792743	chr5:176788253-176811788	5	1322	0.3035	1.333e-28
5	176797343	chr5:176788253-176811788	5	1322	0.3035	1.333e-28
5	176798306	chr5:176788253-176811788	5	1322	0.3035	1.333e-28
5	176800361	chr5:176788253-176811788	5	1322	0.3035	1.333e-28
5	176801131	chr5:176788253-176811788	5	1322	0.6965	1.333e-28
5	176807197	chr5:176788253-176811788	5	1322	0.3035	1.333e-28
3	4800686	chr3:4777908-4802379	4	519	0.7902	1.512e-28
5	172271007	chr5:172269972-172320772	7	4872	0.3886	1.958e-28
5	172271842	chr5:172269972-172320772	7	4872	0.3886	1.958e-28
5	172271848	chr5:172269972-172320772	7	4872	0.3886	1.958e-28
6	32631643	chr6:32631228-32637767	8	1414	0.6661	2.226e-28
6	32632887	chr6:32631228-32637767	8	1414	0.6661	2.226e-28
6	32633558	chr6:32631228-32637767	8	1414	0.6661	2.226e-28
6	32634264	chr6:32631228-32637767	8	1414	0.6661	2.226e-28
6	32634313	chr6:32631228-32637767	8	1414	0.6661	2.226e-28
6	32634369	chr6:32631228-32637767	8	1414	0.6661	2.226e-28
6	32634426	chr6:32631228-32637767	8	1414	0.6661	2.226e-28
6	32635883	chr6:32631228-32637767	8	1414	0.6661	2.226e-28
9	25677933	chr9:25673335-25680266	8	2401	0.3447	2.441e-28
3	4801595	chr3:4777908-4802379	3	411	0.1855	2.528e-28
7	145613036	chr7:145610975-145614805	1	149	0.05972	3.334e-28
7	145613899	chr7:145610975-145614805	1	149	0.05972	3.334e-28
7	145613958	chr7:145610975-145614805	1	149	0.05972	3.334e-28
3	4802165	chr3:4777908-4802379	4	493	0.2065	4.132e-28
9	16659924	chr9:16616829-16660535	9	644	0.2737	5.47e-28
10	119312838	chr10:119290705-119314232	7	1808	0.3484	7.682e-28
10	119312878	chr10:119290705-119314232	7	1808	0.3484	7.682e-28
10	119313030	chr10:119290705-119314232	7	1808	0.3484	7.682e-28
10	119313196	chr10:119290705-119314232	7	1808	0.3484	7.682e-28
10	119313309	chr10:119290705-119314232	7	1808	0.3484	7.682e-28
10	102493412	chr10:102487714-102511433	3	869	0.7184	7.952e-28
10	102493458	chr10:102487714-102511433	3	869	0.7184	7.952e-28
10	102493521	chr10:102487714-102511433	3	869	0.7184	7.952e-28
10	102494240	chr10:102487714-102511433	3	869	0.7184	7.952e-28
10	102507706	chr10:102487714-102511433	3	869	0.7184	7.952e-28
12	125338529	chr12:125304897-125343384	11	4959	0.4094	7.935e-28
17	43662020	chr17:43660071-43664339	6	902	0.2207	8.398e-28
12	40552895	chr12:40546789-40566353	5	1290	0.6759	8.439e-28
12	40556601	chr12:40546789-40566353	5	1290	0.6759	8.439e-28
12	40558661	chr12:40546789-40566353	5	1290	0.3241	8.439e-28
12	40561013	chr12:40546789-40566353	5	1290	0.6759	8.439e-28
17	1974384	chr17:1956648-1981327	5	947	0.2756	8.663e-28
9	74377528	chr9:74371728-74385826	7	1196	0.6831	9.787e-28
9	126987143	chr9:126976492-126988535	7	1050	0.3163	1.144e-27
16	4002022	chr16:3998888-4005694	4	749	0.7224	1.204e-27
16	4002044	chr16:3998888-4005694	4	749	0.7224	1.204e-27
16	4002432	chr16:3998888-4005694	4	749	0.7224	1.204e-27
16	4003336	chr16:3998888-4005694	4	749	0.7224	1.204e-27
16	53786446	chr16:53786348-53823712	3	850	0.6902	1.224e-27
16	81599532	chr16:81545814-81600383	6	2009	0.6308	1.376e-27
16	81599604	chr16:81545814-81600383	6	2009	0.6308	1.376e-27
2	1237261	chr2:1236655-1242904	7	856	0.2956	1.615e-27
2	1237358	chr2:1236655-1242904	7	856	0.2956	1.615e-27
2	1237444	chr2:1236655-1242904	7	856	0.2956	1.615e-27
2	1237567	chr2:1236655-1242904	7	856	0.2956	1.615e-27
2	1237675	chr2:1236655-1242904	7	856	0.2956	1.615e-27
2	1237862	chr2:1236655-1242904	7	856	0.2956	1.615e-27
2	1238660	chr2:1236655-1242904	7	856	0.2956	1.615e-27
2	1238814	chr2:1236655-1242904	7	856	0.2956	1.615e-27
2	1238956	chr2:1236655-1242904	7	856	0.2956	1.615e-27
2	1240315	chr2:1236655-1242904	7	856	0.2956	1.615e-27
2	1240422	chr2:1236655-1242904	7	856	0.2956	1.615e-27
2	1240524	chr2:1236655-1242904	7	856	0.2956	1.615e-27
2	1241109	chr2:1236655-1242904	7	856	0.2956	1.615e-27
2	1241203	chr2:1236655-1242904	7	856	0.2956	1.615e-27
2	1241944	chr2:1236655-1242904	7	856	0.2956	1.615e-27
2	1242280	chr2:1236655-1242904	7	856	0.2956	1.615e-27
2	1242569	chr2:1236655-1242904	7	856	0.2956	1.615e-27
2	1242570	chr2:1236655-1242904	7	856	0.2956	1.615e-27
19	20473042	chr19:20471051-20483369	7	847	0.3063	2.311e-27
19	20473481	chr19:20471051-20483369	7	847	0.3063	2.311e-27
19	20473890	chr19:20471051-20483369	7	847	0.3063	2.311e-27
19	20474186	chr19:20471051-20483369	7	847	0.3063	2.311e-27
11	2197286	chr11:2196242-2197574	10	177	0.9009	2.946e-27
22	47013535	chr22:47005117-47025626	8	1526	0.3425	3.335e-27
6	107194535	chr6:107169005-107195608	4	923	0.7411	3.68e-27
9	33152369	chr9:33135007-33173888	5	779	0.2838	3.705e-27
9	33160611	chr9:33135007-33173888	5	779	0.2838	3.705e-27
9	33163059	chr9:33135007-33173888	5	779	0.2838	3.705e-27
9	33163523	chr9:33135007-33173888	5	779	0.2838	3.705e-27
19	20475185	chr19:20471051-20483369	8	848	0.3072	3.783e-27
1	15533050	chr1:15490951-15536020	2	1424	0.3419	4.035e-27
12	132694528	chr12:132687006-132701865	4	166	0.08905	4.613e-27
22	41079720	chr22:41072039-41080069	4	202	0.8934	4.786e-27
6	31086377	chr6:31081623-31086819	7	1153	0.6789	4.873e-27
12	129281838	chr12:129278081-129284541	12	715	0.2775	5.044e-27
7	3234141	chr7:3232013-3242345	7	1206	0.3263	5.578e-27
5	176799992	chr5:176788253-176811788	6	1364	0.3138	5.813e-27
5	176806636	chr5:176788253-176811788	6	1364	0.3138	5.813e-27
8	28234284	chr8:28193876-28248598	8	2347	0.645	5.975e-27
4	57942588	chr4:57925243-57958897	3	1710	0.3607	6.061e-27
4	57942687	chr4:57925243-57958897	3	1710	0.3607	6.061e-27
4	57943912	chr4:57925243-57958897	3	1710	0.3607	6.061e-27
16	81599271	chr16:81545814-81600383	5	1769	0.6357	6.129e-27
5	172340011	chr5:172321172-172344242	5	3168	0.362	6.187e-27
9	114836081	chr9:114793840-114841435	6	3067	0.3928	6.339e-27
9	114837337	chr9:114793840-114841435	6	3067	0.3928	6.339e-27
9	114839327	chr9:114793840-114841435	6	3067	0.3928	6.339e-27
9	114840008	chr9:114793840-114841435	6	3067	0.3928	6.339e-27
9	114840025	chr9:114793840-114841435	6	3067	0.3928	6.339e-27
9	114840642	chr9:114793840-114841435	6	3067	0.3928	6.339e-27
10	102502674	chr10:102487714-102511433	3	869	0.2846	8.633e-27
8	28193963	chr8:28193876-28248598	6	2866	0.3553	1.1e-26
8	28194030	chr8:28193876-28248598	6	2866	0.3553	1.1e-26
8	28194396	chr8:28193876-28248598	6	2866	0.3553	1.1e-26
8	28194604	chr8:28193876-28248598	6	2866	0.3553	1.1e-26
8	28195525	chr8:28193876-28248598	6	2866	0.3553	1.1e-26
8	28195610	chr8:28193876-28248598	6	2866	0.3553	1.1e-26
8	28195798	chr8:28193876-28248598	6	2866	0.3553	1.1e-26
9	33025251	chr9:33022946-33030028	12	4612	0.6186	1.176e-26
5	156449505	chr5:156446410-156488636	7	4456	0.6106	1.192e-26
5	156452744	chr5:156446410-156488636	7	4456	0.6106	1.192e-26
5	156458196	chr5:156446410-156488636	7	4456	0.6106	1.192e-26
9	128172963	chr9:128172744-128173826	8	171	0.9115	1.246e-26
12	40554097	chr12:40546789-40566353	3	1292	0.333	1.649e-26
12	40558785	chr12:40546789-40566353	3	1292	0.333	1.649e-26
12	40563537	chr12:40546789-40566353	3	1292	0.333	1.649e-26
12	40564878	chr12:40546789-40566353	3	1292	0.333	1.649e-26
5	176800054	chr5:176788253-176811788	6	1400	0.3157	1.661e-26
9	15299590	chr9:15293455-15301219	12	2688	0.6187	1.763e-26
6	169306641	chr6:169305687-169321473	9	787	0.7	2.153e-26
6	169308391	chr6:169305687-169321473	9	787	0.7	2.153e-26
6	169310760	chr6:169305687-169321473	9	787	0.7	2.153e-26
12	40565161	chr12:40546789-40566353	6	1364	0.3346	2.28e-26
4	57933375	chr4:57925243-57958897	4	1869	0.3689	2.412e-26
4	57935905	chr4:57925243-57958897	4	1869	0.3689	2.412e-26
4	57936735	chr4:57925243-57958897	4	1869	0.3689	2.412e-26
4	57937356	chr4:57925243-57958897	4	1869	0.3689	2.412e-26
4	57938199	chr4:57925243-57958897	4	1869	0.3689	2.412e-26
17	43663247	chr17:43660071-43664339	7	923	0.2339	2.54e-26
19	20476088	chr19:20471051-20483369	9	1541	0.6423	2.732e-26
19	20476238	chr19:20471051-20483369	9	1541	0.6423	2.732e-26
19	20476389	chr19:20471051-20483369	9	1541	0.6423	2.732e-26
19	20477548	chr19:20471051-20483369	9	1541	0.6423	2.732e-26
19	20477828	chr19:20471051-20483369	9	1541	0.6423	2.732e-26
19	20477862	chr19:20471051-20483369	9	1541	0.6423	2.732e-26
19	20477898	chr19:20471051-20483369	9	1541	0.6423	2.732e-26
19	20477995	chr19:20471051-20483369	9	1541	0.6423	2.732e-26
19	20478154	chr19:20471051-20483369	9	1541	0.6423	2.732e-26
19	20478236	chr19:20471051-20483369	9	1541	0.6423	2.732e-26
19	20478351	chr19:20471051-20483369	9	1541	0.6423	2.732e-26
19	20478451	chr19:20471051-20483369	9	1541	0.6423	2.732e-26
19	20478535	chr19:20471051-20483369	9	1541	0.6423	2.732e-26
19	20479054	chr19:20471051-20483369	9	1541	0.6423	2.732e-26
19	20479554	chr19:20471051-20483369	9	1541	0.6423	2.732e-26
19	20480826	chr19:20471051-20483369	9	1541	0.6423	2.732e-26
19	20481210	chr19:20471051-20483369	9	1541	0.6423	2.732e-26
19	20481380	chr19:20471051-20483369	9	1541	0.6423	2.732e-26
19	20481452	chr19:20471051-20483369	9	1541	0.6423	2.732e-26
9	134596993	chr9:134567488-134617372	8	3702	0.6003	3.135e-26
9	134610596	chr9:134567488-134617372	8	3702	0.6003	3.135e-26
9	134611544	chr9:134567488-134617372	8	3702	0.6003	3.135e-26
3	4799557	chr3:4777908-4802379	2	310	0.8434	3.235e-26
9	109638167	chr9:109621896-109649215	3	600	0.7345	3.441e-26
9	16654768	chr9:16616829-16660535	6	738	0.7044	3.71e-26
9	16656653	chr9:16616829-16660535	6	738	0.7044	3.71e-26
9	16657396	chr9:16616829-16660535	6	738	0.7044	3.71e-26
9	16657796	chr9:16616829-16660535	6	738	0.7044	3.71e-26
19	20472430	chr19:20471051-20483369	6	731	0.2966	5.504e-26
3	100428118	chr3:100427254-100430351	9	2100	0.3427	6.584e-26
3	100428460	chr3:100427254-100430351	9	2100	0.6573	6.584e-26
13	95925314	chr13:95901221-95957643	2	1547	0.6531	6.877e-26
13	95936335	chr13:95901221-95957643	2	1547	0.6531	6.877e-26
9	139678556	chr9:139678533-139698434	11	3589	0.6084	7.781e-26
9	139679552	chr9:139678533-139698434	11	3589	0.6084	7.781e-26
9	139685136	chr9:139678533-139698434	11	3589	0.6084	7.781e-26
9	139685722	chr9:139678533-139698434	11	3589	0.6084	7.781e-26
9	95891848	chr9:95887696-95898884	5	1815	0.3316	8.034e-26
9	14347811	chr9:14339434-14354111	6	1264	0.6865	8.589e-26
9	14351410	chr9:14339434-14354111	6	1264	0.6865	8.589e-26
9	25677588	chr9:25673335-25680266	10	2550	0.3594	1.025e-25
3	64650459	chr3:64648524-64656278	4	376	0.2151	1.293e-25
3	64650542	chr3:64648524-64656278	4	376	0.2151	1.293e-25
3	64651756	chr3:64648524-64656278	4	376	0.2151	1.293e-25
3	64653448	chr3:64648524-64656278	4	376	0.2151	1.293e-25
3	64654126	chr3:64648524-64656278	4	376	0.2151	1.293e-25
3	64654304	chr3:64648524-64656278	4	376	0.2151	1.293e-25
3	64654419	chr3:64648524-64656278	4	376	0.2151	1.293e-25
3	64654629	chr3:64648524-64656278	4	376	0.2151	1.293e-25
3	64655357	chr3:64648524-64656278	4	376	0.2151	1.293e-25
3	64655759	chr3:64648524-64656278	4	376	0.2151	1.293e-25
5	156475430	chr5:156446410-156488636	4	1519	0.3359	1.304e-25
5	156476770	chr5:156446410-156488636	4	1519	0.3359	1.304e-25
9	19161145	chr9:19145351-19168872	6	1724	0.3562	1.308e-25
9	19161403	chr9:19145351-19168872	6	1724	0.3562	1.308e-25
3	4798091	chr3:4777908-4802379	4	656	0.7472	1.443e-25
3	4798192	chr3:4777908-4802379	4	656	0.7472	1.443e-25
5	172313211	chr5:172269972-172320772	10	7181	0.5853	1.803e-25
3	126244850	chr3:126241300-126250683	5	663	0.2646	2.022e-25
3	126245956	chr3:126241300-126250683	5	663	0.2646	2.022e-25
3	126246527	chr3:126241300-126250683	5	663	0.2646	2.022e-25
19	20477053	chr19:20471051-20483369	10	1560	0.6387	2.425e-25
9	127070221	chr9:127018029-127075565	9	8509	0.5757	2.431e-25
9	127075021	chr9:127018029-127075565	9	8509	0.5757	2.431e-25
5	172272207	chr5:172269972-172320772	7	4259	0.6086	2.442e-25
13	23463130	chr13:23453054-23472800	7	1245	0.3377	2.791e-25
13	23463213	chr13:23453054-23472800	7	1245	0.3377	2.791e-25
13	23463766	chr13:23453054-23472800	7	1245	0.3377	2.791e-25
13	23463769	chr13:23453054-23472800	7	1245	0.3377	2.791e-25
13	23464948	chr13:23453054-23472800	7	1245	0.3377	2.791e-25
13	23465109	chr13:23453054-23472800	7	1245	0.3377	2.791e-25
13	23465358	chr13:23453054-23472800	7	1245	0.3377	2.791e-25
13	23465368	chr13:23453054-23472800	7	1245	0.3377	2.791e-25
13	23465544	chr13:23453054-23472800	7	1245	0.3377	2.791e-25
13	23465675	chr13:23453054-23472800	7	1245	0.3377	2.791e-25
13	23466122	chr13:23453054-23472800	7	1245	0.3377	2.791e-25
13	23466323	chr13:23453054-23472800	7	1245	0.3377	2.791e-25
13	23466555	chr13:23453054-23472800	7	1245	0.3377	2.791e-25
13	23466606	chr13:23453054-23472800	7	1245	0.3377	2.791e-25
13	23466718	chr13:23453054-23472800	7	1245	0.3377	2.791e-25
13	23466928	chr13:23453054-23472800	7	1245	0.3377	2.791e-25
13	23467097	chr13:23453054-23472800	7	1245	0.3377	2.791e-25
13	23467116	chr13:23453054-23472800	7	1245	0.3377	2.791e-25
13	23467370	chr13:23453054-23472800	7	1245	0.3377	2.791e-25
13	23467513	chr13:23453054-23472800	7	1245	0.3377	2.791e-25
13	23467552	chr13:23453054-23472800	7	1245	0.3377	2.791e-25
13	23467557	chr13:23453054-23472800	7	1245	0.3377	2.791e-25
13	23468089	chr13:23453054-23472800	7	1245	0.3377	2.791e-25
13	23468111	chr13:23453054-23472800	7	1245	0.3377	2.791e-25
13	23468148	chr13:23453054-23472800	7	1245	0.3377	2.791e-25
13	23468287	chr13:23453054-23472800	7	1245	0.3377	2.791e-25
13	23468422	chr13:23453054-23472800	7	1245	0.3377	2.791e-25
13	23468718	chr13:23453054-23472800	7	1245	0.3377	2.791e-25
13	23469375	chr13:23453054-23472800	7	1245	0.3377	2.791e-25
13	23469806	chr13:23453054-23472800	7	1245	0.3377	2.791e-25
13	23469816	chr13:23453054-23472800	7	1245	0.3377	2.791e-25
17	75827198	chr17:75825616-75831422	10	1088	0.3168	3.327e-25
17	75827863	chr17:75825616-75831422	10	1088	0.3168	3.327e-25
6	79932957	chr6:79930138-79944950	2	239	0.1554	3.721e-25
6	79934569	chr6:79930138-79944950	2	239	0.1554	3.721e-25
6	79934880	chr6:79930138-79944950	2	239	0.1554	3.721e-25
6	79935485	chr6:79930138-79944950	2	239	0.1554	3.721e-25
6	79936091	chr6:79930138-79944950	2	239	0.1554	3.721e-25
6	79936370	chr6:79930138-79944950	2	239	0.1554	3.721e-25
6	79936607	chr6:79930138-79944950	2	239	0.1554	3.721e-25
6	79936634	chr6:79930138-79944950	2	239	0.1554	3.721e-25
6	79939422	chr6:79930138-79944950	2	239	0.1554	3.721e-25
6	79941867	chr6:79930138-79944950	2	239	0.1554	3.721e-25
6	79942361	chr6:79930138-79944950	2	239	0.1554	3.721e-25
12	125339095	chr12:125304897-125343384	5	2587	0.3798	3.906e-25
12	125339990	chr12:125304897-125343384	5	2587	0.3798	3.906e-25
12	125340122	chr12:125304897-125343384	5	2587	0.3798	3.906e-25
9	14346208	chr9:14339434-14354111	8	1781	0.6534	4.025e-25
9	139686357	chr9:139678533-139698434	12	3607	0.6063	4.807e-25
8	28244724	chr8:28193876-28248598	14	5713	0.5935	4.832e-25
5	34465689	chr5:34465537-34468000	10	899	0.3143	5.215e-25
5	34465712	chr5:34465537-34468000	10	899	0.6857	5.215e-25
5	34465795	chr5:34465537-34468000	10	899	0.3143	5.215e-25
5	34465939	chr5:34465537-34468000	10	899	0.6857	5.215e-25
5	34466372	chr5:34465537-34468000	10	899	0.6857	5.215e-25
5	34466613	chr5:34465537-34468000	10	899	0.6857	5.215e-25
5	34466988	chr5:34465537-34468000	10	899	0.6857	5.215e-25
5	34467056	chr5:34465537-34468000	10	899	0.3143	5.215e-25
5	34467251	chr5:34465537-34468000	10	899	0.6857	5.215e-25
5	34467354	chr5:34465537-34468000	10	899	0.6857	5.215e-25
5	34467420	chr5:34465537-34468000	10	899	0.6857	5.215e-25
5	34467559	chr5:34465537-34468000	10	899	0.6857	5.215e-25
5	34467674	chr5:34465537-34468000	10	899	0.3143	5.215e-25
2	160759168	chr2:160758938-160761773	8	719	0.2648	5.654e-25
2	160759491	chr2:160758938-160761773	8	719	0.2648	5.654e-25
2	160760427	chr2:160758938-160761773	8	719	0.2648	5.654e-25
2	160760799	chr2:160758938-160761773	8	719	0.2648	5.654e-25
2	160761082	chr2:160758938-160761773	8	719	0.2648	5.654e-25
5	34467701	chr5:34465537-34468000	11	901	0.6852	6.055e-25
6	169312824	chr6:169305687-169321473	7	508	0.742	6.877e-25
6	169314019	chr6:169305687-169321473	7	508	0.742	6.877e-25
1	15493910	chr1:15490951-15536020	5	3518	0.5945	6.922e-25
7	55254714	chr7:55238997-55269101	8	3174	0.3826	7.749e-25
7	55255528	chr7:55238997-55269101	8	3174	0.3826	7.749e-25
7	55255963	chr7:55238997-55269101	8	3174	0.3826	7.749e-25
7	145611283	chr7:145610975-145614805	2	189	0.8759	7.74e-25
7	145611586	chr7:145610975-145614805	2	189	0.8759	7.74e-25
7	145612048	chr7:145610975-145614805	2	189	0.8759	7.74e-25
7	145612359	chr7:145610975-145614805	2	189	0.8759	7.74e-25
7	145612420	chr7:145610975-145614805	2	189	0.8759	7.74e-25
7	145612571	chr7:145610975-145614805	2	189	0.8759	7.74e-25
7	145612573	chr7:145610975-145614805	2	189	0.8759	7.74e-25
7	145612671	chr7:145610975-145614805	2	189	0.8759	7.74e-25
7	145612699	chr7:145610975-145614805	2	189	0.8759	7.74e-25
7	145612724	chr7:145610975-145614805	2	189	0.8759	7.74e-25
7	145612777	chr7:145610975-145614805	2	189	0.8759	7.74e-25
7	145613055	chr7:145610975-145614805	2	189	0.8759	7.74e-25
7	145613082	chr7:145610975-145614805	2	189	0.8759	7.74e-25
7	145613234	chr7:145610975-145614805	2	189	0.8759	7.74e-25
7	145613273	chr7:145610975-145614805	2	189	0.8759	7.74e-25
7	145613310	chr7:145610975-145614805	2	189	0.8759	7.74e-25
7	145613332	chr7:145610975-145614805	2	189	0.8759	7.74e-25
7	145613943	chr7:145610975-145614805	2	189	0.8759	7.74e-25
7	145613992	chr7:145610975-145614805	2	189	0.8759	7.74e-25
7	145614072	chr7:145610975-145614805	2	189	0.8759	7.74e-25
7	145614355	chr7:145610975-145614805	2	189	0.8759	7.74e-25
7	145614648	chr7:145610975-145614805	2	189	0.8759	7.74e-25
9	16626559	chr9:16616829-16660535	7	764	0.3046	7.689e-25
9	16628401	chr9:16616829-16660535	7	764	0.3046	7.689e-25
9	16638460	chr9:16616829-16660535	7	764	0.3046	7.689e-25
9	16645242	chr9:16616829-16660535	7	764	0.3046	7.689e-25
9	16650641	chr9:16616829-16660535	7	764	0.3046	7.689e-25
9	16650880	chr9:16616829-16660535	7	764	0.3046	7.689e-25
6	31275931	chr6:31275266-31277226	4	430	0.7982	8.408e-25
6	31276200	chr6:31275266-31277226	4	430	0.7982	8.408e-25
6	31276610	chr6:31275266-31277226	4	430	0.7982	8.408e-25
6	31276751	chr6:31275266-31277226	4	430	0.7982	8.408e-25
6	31276911	chr6:31275266-31277226	4	430	0.7982	8.408e-25
6	31277170	chr6:31275266-31277226	4	430	0.7982	8.408e-25
16	79803894	chr16:79797782-79805587	1	239	0.8454	8.856e-25
6	29854506	chr6:29852695-29859189	1	321	0.8329	8.915e-25
6	29854585	chr6:29852695-29859189	1	321	0.8329	8.915e-25
6	29855902	chr6:29852695-29859189	1	321	0.8329	8.915e-25
6	29858903	chr6:29852695-29859189	1	321	0.8329	8.915e-25
9	132241740	chr9:132230817-132271743	6	6226	0.5929	9.4e-25
9	132242279	chr9:132230817-132271743	6	6226	0.5929	9.4e-25
9	132245487	chr9:132230817-132271743	6	6226	0.5929	9.4e-25
9	132246859	chr9:132230817-132271743	6	6226	0.5929	9.4e-25
9	132256067	chr9:132230817-132271743	6	6226	0.5929	9.4e-25
9	132257264	chr9:132230817-132271743	6	6226	0.5929	9.4e-25
16	53792464	chr16:53786348-53823712	5	1145	0.3381	1.031e-24
9	109647221	chr9:109621896-109649215	5	906	0.308	1.043e-24
9	109647919	chr9:109621896-109649215	5	906	0.308	1.043e-24
13	23471169	chr13:23453054-23472800	8	1261	0.3409	1.136e-24
9	126982601	chr9:126976492-126988535	3	545	0.2642	1.295e-24
9	126982944	chr9:126976492-126988535	3	545	0.2642	1.295e-24
9	126983647	chr9:126976492-126988535	3	545	0.2642	1.295e-24
9	126983984	chr9:126976492-126988535	3	545	0.2642	1.295e-24
9	126984182	chr9:126976492-126988535	3	545	0.2642	1.295e-24
9	126985504	chr9:126976492-126988535	3	545	0.2642	1.295e-24
14	51605358	chr14:51604994-51606647	11	219	0.1603	1.376e-24
14	51606001	chr14:51604994-51606647	11	219	0.1603	1.376e-24
3	64543258	chr3:64535949-64555745	4	199	0.864	1.388e-24
3	64543615	chr3:64535949-64555745	4	199	0.864	1.388e-24
8	32404629	chr8:32403940-32414069	9	2859	0.6433	1.427e-24
8	32404896	chr8:32403940-32414069	9	2859	0.6433	1.427e-24
8	32405517	chr8:32403940-32414069	9	2859	0.6433	1.427e-24
8	32406148	chr8:32403940-32414069	9	2859	0.6433	1.427e-24
8	32406382	chr8:32403940-32414069	9	2859	0.6433	1.427e-24
8	32406602	chr8:32403940-32414069	9	2859	0.6433	1.427e-24
12	28294967	chr12:28294636-28304288	9	615	0.7307	1.481e-24
12	28296436	chr12:28294636-28304288	9	615	0.7307	1.481e-24
12	28297447	chr12:28294636-28304288	9	615	0.7307	1.481e-24
12	28299119	chr12:28294636-28304288	9	615	0.7307	1.481e-24
17	44179095	chr17:44176676-44180612	13	573	0.7415	1.496e-24
7	145614765	chr7:145610975-145614805	2	166	0.1028	1.497e-24
8	28231286	chr8:28193876-28248598	13	4885	0.5953	1.531e-24
9	134599978	chr9:134567488-134617372	8	4840	0.5828	1.577e-24
4	57937117	chr4:57925243-57958897	6	2179	0.6176	1.6e-24
4	57937134	chr4:57925243-57958897	6	2179	0.6176	1.6e-24
9	137214106	chr9:137212313-137238080	5	1704	0.6372	1.74e-24
9	137218841	chr9:137212313-137238080	5	1704	0.6372	1.74e-24
9	137220027	chr9:137212313-137238080	5	1704	0.6372	1.74e-24
9	137221581	chr9:137212313-137238080	5	1704	0.6372	1.74e-24
9	137223698	chr9:137212313-137238080	5	1704	0.6372	1.74e-24
9	137224968	chr9:137212313-137238080	5	1704	0.6372	1.74e-24
9	137229577	chr9:137212313-137238080	5	1704	0.6372	1.74e-24
9	137230176	chr9:137212313-137238080	5	1704	0.6372	1.74e-24
9	137231256	chr9:137212313-137238080	5	1704	0.6372	1.74e-24
9	137231960	chr9:137212313-137238080	5	1704	0.6372	1.74e-24
9	137232358	chr9:137212313-137238080	5	1704	0.6372	1.74e-24
9	137233008	chr9:137212313-137238080	5	1704	0.6372	1.74e-24
6	169318334	chr6:169305687-169321473	9	511	0.2607	1.781e-24
9	33026572	chr9:33022946-33030028	8	3310	0.6302	1.914e-24
5	172314091	chr5:172269972-172320772	10	7181	0.5833	2.277e-24
9	14352431	chr9:14339434-14354111	8	1277	0.6791	3.04e-24
9	130973497	chr9:130965284-130981683	3	317	0.1922	3.182e-24
8	28222586	chr8:28193876-28248598	13	5698	0.592	3.328e-24
8	28231998	chr8:28193876-28248598	13	5698	0.592	3.328e-24
8	28235553	chr8:28193876-28248598	13	5698	0.592	3.328e-24
9	126985438	chr9:126976492-126988535	7	1182	0.338	3.93e-24
6	31240060	chr6:31237067-31241619	10	3901	0.3931	4.191e-24
12	125340447	chr12:125304897-125343384	7	3369	0.3957	4.315e-24
12	129278864	chr12:129278081-129284541	9	674	0.7156	4.446e-24
12	129280066	chr12:129278081-129284541	9	674	0.2844	4.446e-24
12	129280117	chr12:129278081-129284541	9	674	0.2844	4.446e-24
12	129280164	chr12:129278081-129284541	9	674	0.2844	4.446e-24
9	29876369	chr9:29872600-29877650	10	129	0.9208	4.519e-24
8	28227281	chr8:28193876-28248598	14	5875	0.5907	4.559e-24
5	156482669	chr5:156446410-156488636	8	4933	0.5995	4.706e-24
5	176789719	chr5:176788253-176811788	6	813	0.7281	4.788e-24
3	111530452	chr3:111525074-111533340	3	172	0.8701	4.983e-24
16	4004415	chr16:3998888-4005694	4	679	0.2811	6.366e-24
6	79930252	chr6:79930138-79944950	3	246	0.1658	6.5e-24
10	119307378	chr10:119290705-119314232	8	2201	0.6265	7.866e-24
9	2621030	chr9:2620936-2625080	8	1377	0.3274	8.205e-24
9	136131783	chr9:136131647-136134699	10	405	0.2413	8.354e-24
9	136131785	chr9:136131647-136134699	10	405	0.2413	8.354e-24
9	136132079	chr9:136131647-136134699	10	405	0.2413	8.354e-24
9	136132303	chr9:136131647-136134699	10	405	0.2413	8.354e-24
9	136132707	chr9:136131647-136134699	10	405	0.2413	8.354e-24
9	136132957	chr9:136131647-136134699	10	405	0.2413	8.354e-24
9	136133034	chr9:136131647-136134699	10	405	0.2413	8.354e-24
13	25592750	chr13:25591785-25593188	9	376	0.2256	8.907e-24
13	25592777	chr13:25591785-25593188	9	376	0.2256	8.907e-24
5	156460095	chr5:156446410-156488636	6	4105	0.6074	9.236e-24
20	15967294	chr20:15956615-15969398	1	718	0.7219	9.399e-24
5	95153956	chr5:95132062-95164608	2	1791	0.3153	9.703e-24
13	95942492	chr13:95901221-95957643	3	1879	0.633	1.067e-23
13	95943108	chr13:95901221-95957643	3	1879	0.633	1.067e-23
13	95943731	chr13:95901221-95957643	3	1879	0.633	1.067e-23
13	95943885	chr13:95901221-95957643	3	1879	0.633	1.067e-23
9	16659863	chr9:16616829-16660535	7	517	0.2656	1.073e-23
6	169305810	chr6:169305687-169321473	5	412	0.7618	1.084e-23
6	169310389	chr6:169305687-169321473	5	412	0.7618	1.084e-23
6	169311244	chr6:169305687-169321473	5	412	0.7618	1.084e-23
6	169318307	chr6:169305687-169321473	5	412	0.7618	1.084e-23
6	169318333	chr6:169305687-169321473	5	412	0.7618	1.084e-23
6	169318367	chr6:169305687-169321473	5	412	0.7618	1.084e-23
6	169319747	chr6:169305687-169321473	5	412	0.7618	1.084e-23
4	57939863	chr4:57925243-57958897	5	2074	0.3814	1.198e-23
6	32631295	chr6:32631228-32637767	8	1322	0.3287	1.25e-23
9	14350469	chr9:14339434-14354111	6	1291	0.6773	1.564e-23
9	114719378	chr9:114717494-114740189	5	735	0.3021	2.054e-23
3	5027714	chr3:5016517-5040101	3	690	0.7874	2.206e-23
12	129296893	chr12:129290953-129309855	5	3829	0.613	2.233e-23
3	4797073	chr3:4777908-4802379	4	721	0.2738	2.358e-23
10	119293438	chr10:119290705-119314232	7	1860	0.3605	2.492e-23
7	26385004	chr7:26376960-26391710	9	3603	0.4016	3.179e-23
7	26386122	chr7:26376960-26391710	9	3603	0.4016	3.179e-23
7	26386506	chr7:26376960-26391710	9	3603	0.4016	3.179e-23
7	26386558	chr7:26376960-26391710	9	3603	0.4016	3.179e-23
7	26386616	chr7:26376960-26391710	9	3603	0.4016	3.179e-23
7	26386812	chr7:26376960-26391710	9	3603	0.4016	3.179e-23
7	26387046	chr7:26376960-26391710	9	3603	0.4016	3.179e-23
7	26387334	chr7:26376960-26391710	9	3603	0.4016	3.179e-23
7	26387456	chr7:26376960-26391710	9	3603	0.4016	3.179e-23
7	26387525	chr7:26376960-26391710	9	3603	0.4016	3.179e-23
7	26387639	chr7:26376960-26391710	9	3603	0.4016	3.179e-23
7	26387731	chr7:26376960-26391710	9	3603	0.4016	3.179e-23
7	26387805	chr7:26376960-26391710	9	3603	0.4016	3.179e-23
7	26387903	chr7:26376960-26391710	9	3603	0.4016	3.179e-23
7	26387973	chr7:26376960-26391710	9	3603	0.4016	3.179e-23
7	26388265	chr7:26376960-26391710	9	3603	0.4016	3.179e-23
7	26388422	chr7:26376960-26391710	9	3603	0.4016	3.179e-23
7	26388552	chr7:26376960-26391710	9	3603	0.4016	3.179e-23
7	26388624	chr7:26376960-26391710	9	3603	0.4016	3.179e-23
7	26390496	chr7:26376960-26391710	9	3603	0.4016	3.179e-23
9	114729727	chr9:114717494-114740189	3	877	0.6815	3.447e-23
9	114732385	chr9:114717494-114740189	3	877	0.6815	3.447e-23
9	114732748	chr9:114717494-114740189	3	877	0.6815	3.447e-23
9	114733798	chr9:114717494-114740189	3	877	0.6815	3.447e-23
9	134595806	chr9:134567488-134617372	9	5085	0.5782	3.446e-23
9	134598383	chr9:134567488-134617372	9	5085	0.5782	3.446e-23
9	134598883	chr9:134567488-134617372	9	5085	0.5782	3.446e-23
9	134600907	chr9:134567488-134617372	9	5085	0.5782	3.446e-23
9	134602929	chr9:134567488-134617372	9	5085	0.5782	3.446e-23
9	134605734	chr9:134567488-134617372	9	5085	0.5782	3.446e-23
9	134606911	chr9:134567488-134617372	9	5085	0.5782	3.446e-23
9	134607777	chr9:134567488-134617372	9	5085	0.5782	3.446e-23
9	134608104	chr9:134567488-134617372	9	5085	0.5782	3.446e-23
9	134608519	chr9:134567488-134617372	9	5085	0.5782	3.446e-23
9	134610239	chr9:134567488-134617372	9	5085	0.5782	3.446e-23
9	134611835	chr9:134567488-134617372	9	5085	0.5782	3.446e-23
9	134612153	chr9:134567488-134617372	9	5085	0.5782	3.446e-23
9	134612965	chr9:134567488-134617372	9	5085	0.5782	3.446e-23
9	134613902	chr9:134567488-134617372	9	5085	0.5782	3.446e-23
9	134616888	chr9:134567488-134617372	9	5085	0.5782	3.446e-23
9	133327439	chr9:133324830-133329842	1	117	0.9539	3.696e-23
9	133328337	chr9:133324830-133329842	1	117	0.9539	3.696e-23
9	133328402	chr9:133324830-133329842	1	117	0.9539	3.696e-23
9	14316570	chr9:14291893-14325707	6	738	0.2763	3.991e-23
17	74703484	chr17:74703429-74708067	12	1371	0.6743	4.344e-23
5	156485370	chr5:156446410-156488636	10	5329	0.5943	4.8e-23
6	32633287	chr6:32631228-32637767	7	1529	0.337	4.907e-23
8	1923905	chr8:1917963-1925078	4	553	0.7697	5.199e-23
12	125328375	chr12:125304897-125343384	10	4629	0.5855	5.311e-23
6	3024583	chr6:3021337-3029330	6	1380	0.3435	5.515e-23
6	3024586	chr6:3021337-3029330	6	1380	0.3435	5.515e-23
6	3025144	chr6:3021337-3029330	6	1380	0.3435	5.515e-23
6	3025533	chr6:3021337-3029330	6	1380	0.3435	5.515e-23
6	3025581	chr6:3021337-3029330	6	1380	0.3435	5.515e-23
6	3026250	chr6:3021337-3029330	6	1380	0.3435	5.515e-23
6	3026296	chr6:3021337-3029330	6	1380	0.3435	5.515e-23
6	3026480	chr6:3021337-3029330	6	1380	0.3435	5.515e-23
9	29875050	chr9:29872600-29877650	10	140	0.8989	5.739e-23
2	177042527	chr2:177038946-177044360	1	287	0.1693	5.844e-23
7	26386154	chr7:26376960-26391710	10	3608	0.4023	5.959e-23
6	31240712	chr6:31237067-31241619	15	5780	0.4133	6.519e-23
6	31240721	chr6:31237067-31241619	15	5780	0.4133	6.519e-23
4	69917016	chr4:69909208-69927495	6	919	0.3186	6.56e-23
9	114719913	chr9:114717494-114740189	5	954	0.6718	8.008e-23
5	156478780	chr5:156446410-156488636	4	1537	0.3518	9.81e-23
5	156479426	chr5:156446410-156488636	4	1537	0.3518	9.81e-23
5	156481013	chr5:156446410-156488636	4	1537	0.3518	9.81e-23
3	100428847	chr3:100427254-100430351	10	2135	0.6453	9.925e-23
5	178218204	chr5:178200785-178218808	9	1370	0.3491	1.009e-22
5	148826809	chr5:148821461-148838823	4	1023	0.6786	1.04e-22
5	148828478	chr5:148821461-148838823	4	1023	0.6786	1.04e-22
6	43792018	chr6:43787328-43797089	3	140	0.07172	1.04e-22
3	156878565	chr3:156874763-156882084	7	1762	0.6708	1.042e-22
10	102508756	chr10:102487714-102511433	7	1206	0.3341	1.278e-22
12	125309654	chr12:125304897-125343384	8	4337	0.5874	1.361e-22
6	3027658	chr6:3021337-3029330	5	1268	0.3376	1.492e-22
6	3027674	chr6:3021337-3029330	5	1268	0.3376	1.492e-22
21	46974927	chr21:46968879-46977244	9	624	0.2852	1.629e-22
21	46974932	chr21:46968879-46977244	9	624	0.2852	1.629e-22
21	46976828	chr21:46968879-46977244	9	624	0.2852	1.629e-22
21	46976834	chr21:46968879-46977244	9	624	0.2852	1.629e-22
9	14347235	chr9:14339434-14354111	7	1501	0.6567	1.738e-22
19	35608060	chr19:35604844-35634636	6	2319	0.3835	1.794e-22
19	35608092	chr19:35604844-35634636	5	1933	0.3737	1.965e-22
7	52342834	chr7:52340857-52342875	5	157	0.9211	1.979e-22
6	26305407	chr6:26304136-26306599	11	767	0.7154	2.127e-22
8	1921428	chr8:1917963-1925078	8	802	0.7165	2.219e-22
2	160760338	chr2:160758938-160761773	15	808	0.7076	2.237e-22
7	26389545	chr7:26376960-26391710	2	816	0.7146	2.308e-22
5	156449913	chr5:156446410-156488636	3	1168	0.3355	2.322e-22
2	215673440	chr2:215671897-215675757	9	2422	0.6272	2.372e-22
2	215673739	chr2:215671897-215675757	9	2422	0.6272	2.372e-22
2	215673937	chr2:215671897-215675757	9	2422	0.6272	2.372e-22
2	215674090	chr2:215671897-215675757	9	2422	0.6272	2.372e-22
2	215674323	chr2:215671897-215675757	9	2422	0.6272	2.372e-22
2	215674341	chr2:215671897-215675757	9	2422	0.6272	2.372e-22
11	2196910	chr11:2196242-2197574	16	184	0.8599	2.395e-22
11	2197148	chr11:2196242-2197574	16	184	0.8599	2.395e-22
9	134572218	chr9:134567488-134617372	8	4720	0.5796	2.417e-22
9	134572638	chr9:134567488-134617372	8	4720	0.5796	2.417e-22
9	134575351	chr9:134567488-134617372	8	4720	0.5796	2.417e-22
9	134585785	chr9:134567488-134617372	8	4720	0.5796	2.417e-22
9	134587070	chr9:134567488-134617372	8	4720	0.5796	2.417e-22
9	134587901	chr9:134567488-134617372	8	4720	0.5796	2.417e-22
9	134601458	chr9:134567488-134617372	8	4720	0.5796	2.417e-22
3	59593494	chr3:59591809-59598279	4	158	0.1009	2.448e-22
3	59594892	chr3:59591809-59598279	4	158	0.1009	2.448e-22
3	59594958	chr3:59591809-59598279	4	158	0.1009	2.448e-22
3	59596061	chr3:59591809-59598279	4	158	0.1009	2.448e-22
9	27541983	chr9:27526027-27544025	4	737	0.7014	2.475e-22
9	27543531	chr9:27526027-27544025	4	737	0.7014	2.475e-22
19	55569577	chr19:55569091-55575177	3	339	0.2099	2.548e-22
19	55570044	chr19:55569091-55575177	3	339	0.2099	2.548e-22
19	55571722	chr19:55569091-55575177	3	339	0.2099	2.548e-22
19	55572133	chr19:55569091-55575177	3	339	0.2099	2.548e-22
19	55573440	chr19:55569091-55575177	3	339	0.2099	2.548e-22
19	55573977	chr19:55569091-55575177	3	339	0.2099	2.548e-22
19	55574823	chr19:55569091-55575177	3	339	0.2099	2.548e-22
13	25592111	chr13:25591785-25593188	11	394	0.2397	2.62e-22
9	27372924	chr9:27359794-27388193	7	376	0.76	2.728e-22
9	27376360	chr9:27359794-27388193	7	376	0.76	2.728e-22
9	27382085	chr9:27359794-27388193	7	376	0.76	2.728e-22
3	4780991	chr3:4777908-4802379	7	1217	0.674	2.864e-22
3	4781349	chr3:4777908-4802379	7	1217	0.326	2.864e-22
3	4781815	chr3:4777908-4802379	7	1217	0.674	2.864e-22
5	1519079	chr5:1488553-1527144	3	2570	0.6136	3.406e-22
9	27372053	chr9:27359794-27388193	9	408	0.7484	3.526e-22
9	27374092	chr9:27359794-27388193	9	408	0.7484	3.526e-22
7	55266417	chr7:55238997-55269101	7	2139	0.357	3.691e-22
10	124106025	chr10:124094938-124113924	1	108	0.9348	3.762e-22
12	13518251	chr12:13518110-13523281	12	287	0.1966	3.858e-22
12	13518626	chr12:13518110-13523281	12	287	0.1966	3.858e-22
12	13518661	chr12:13518110-13523281	12	287	0.1966	3.858e-22
12	13519733	chr12:13518110-13523281	12	287	0.1966	3.858e-22
12	13520273	chr12:13518110-13523281	12	287	0.1966	3.858e-22
12	13520309	chr12:13518110-13523281	12	287	0.1966	3.858e-22
12	13521024	chr12:13518110-13523281	12	287	0.1966	3.858e-22
12	13522749	chr12:13518110-13523281	12	287	0.8034	3.858e-22
9	33024958	chr9:33022946-33030028	12	4847	0.6066	4.028e-22
9	33026638	chr9:33022946-33030028	12	4847	0.6066	4.028e-22
9	109682501	chr9:109677338-109685880	1	118	0.05258	4.21e-22
9	109682871	chr9:109677338-109685880	1	118	0.05258	4.21e-22
9	109683216	chr9:109677338-109685880	1	118	0.05258	4.21e-22
9	109685081	chr9:109677338-109685880	1	118	0.05258	4.21e-22
9	109685461	chr9:109677338-109685880	1	118	0.05258	4.21e-22
8	28194488	chr8:28193876-28248598	9	4395	0.4004	4.512e-22
5	1490019	chr5:1488553-1527144	4	2405	0.3783	4.529e-22
5	1492456	chr5:1488553-1527144	4	2405	0.3783	4.529e-22
9	19158495	chr9:19145351-19168872	7	2216	0.3795	4.54e-22
9	19160057	chr9:19145351-19168872	7	2216	0.3795	4.54e-22
9	19160904	chr9:19145351-19168872	7	2216	0.3795	4.54e-22
9	19161100	chr9:19145351-19168872	7	2216	0.3795	4.54e-22
9	19161312	chr9:19145351-19168872	7	2216	0.3795	4.54e-22
9	19162483	chr9:19145351-19168872	7	2216	0.3795	4.54e-22
12	101472745	chr12:101467884-101474505	9	432	0.757	4.676e-22
12	101472746	chr12:101467884-101474505	9	432	0.757	4.676e-22
12	101473627	chr12:101467884-101474505	9	432	0.757	4.676e-22
9	134602930	chr9:134567488-134617372	4	2377	0.6095	4.927e-22
9	134606292	chr9:134567488-134617372	4	2377	0.6095	4.927e-22
9	134607747	chr9:134567488-134617372	4	2377	0.6095	4.927e-22
9	134611627	chr9:134567488-134617372	4	2377	0.6095	4.927e-22
9	134613973	chr9:134567488-134617372	4	2377	0.6095	4.927e-22
22	46984306	chr22:46970518-47001223	7	3316	0.6019	4.968e-22
16	81594574	chr16:81545814-81600383	7	2698	0.6003	5.896e-22
16	81595126	chr16:81545814-81600383	7	2698	0.6003	5.896e-22
16	81595405	chr16:81545814-81600383	7	2698	0.6003	5.896e-22
16	81596370	chr16:81545814-81600383	7	2698	0.6003	5.896e-22
16	81596444	chr16:81545814-81600383	7	2698	0.6003	5.896e-22
16	81598673	chr16:81545814-81600383	7	2698	0.6003	5.896e-22
9	134593583	chr9:134567488-134617372	12	6026	0.5696	5.975e-22
9	134604548	chr9:134567488-134617372	12	6026	0.5696	5.975e-22
7	145611531	chr7:145610975-145614805	3	206	0.8411	6.079e-22
5	34466153	chr5:34465537-34468000	9	855	0.3219	6.353e-22
5	34466507	chr5:34465537-34468000	9	855	0.3219	6.353e-22
5	34466769	chr5:34465537-34468000	9	855	0.3219	6.353e-22
5	34466865	chr5:34465537-34468000	9	855	0.3219	6.353e-22
5	34467157	chr5:34465537-34468000	9	855	0.3219	6.353e-22
13	25591842	chr13:25591785-25593188	15	428	0.2521	6.58e-22
13	25591849	chr13:25591785-25593188	15	428	0.2521	6.58e-22
15	93460255	chr15:93441657-93469585	1	276	0.8164	6.627e-22
15	93463272	chr15:93441657-93469585	1	276	0.8164	6.627e-22
9	109677417	chr9:109677338-109685880	3	126	0.06676	6.699e-22
4	69947677	chr4:69946668-69960121	6	232	0.1907	7.892e-22
16	53795636	chr16:53786348-53823712	5	2245	0.6087	8.068e-22
12	13521155	chr12:13518110-13523281	12	282	0.1965	1.023e-21
12	13521176	chr12:13518110-13523281	12	282	0.8035	1.023e-21
12	129278310	chr12:129278081-129284541	6	477	0.7421	1.025e-21
12	129279099	chr12:129278081-129284541	6	477	0.7421	1.025e-21
13	95926437	chr13:95901221-95957643	3	1916	0.629	1.057e-21
11	2197436	chr11:2196242-2197574	7	131	0.08809	1.094e-21
6	31464439	chr6:31461368-31466895	5	1216	0.674	1.173e-21
6	31465030	chr6:31461368-31466895	5	1216	0.674	1.173e-21
20	48311574	chr20:48282172-48332278	2	883	0.6722	1.213e-21
20	48331440	chr20:48282172-48332278	2	883	0.6722	1.213e-21
9	14349242	chr9:14339434-14354111	7	1699	0.6464	1.346e-21
1	203120769	chr1:203115593-203124934	6	434	0.254	1.521e-21
1	203120775	chr1:203115593-203124934	6	434	0.254	1.521e-21
1	203123116	chr1:203115593-203124934	6	434	0.254	1.521e-21
9	33818741	chr9:33813271-33820055	1	414	0.1751	1.552e-21
6	39187700	chr6:39163409-39198128	1	531	0.265	1.726e-21
12	101471930	chr12:101467884-101474505	10	445	0.7493	1.75e-21
21	46975540	chr21:46968879-46977244	7	531	0.2751	1.798e-21
21	46975848	chr21:46968879-46977244	7	531	0.2751	1.798e-21
21	46976111	chr21:46968879-46977244	7	531	0.2751	1.798e-21
21	46976236	chr21:46968879-46977244	7	531	0.2751	1.798e-21
21	46976407	chr21:46968879-46977244	7	531	0.2751	1.798e-21
6	43756863	chr6:43729104-43763831	8	3986	0.6073	1.826e-21
6	43759789	chr6:43729104-43763831	8	3986	0.6073	1.826e-21
6	32636701	chr6:32631228-32637767	7	1114	0.3315	2.026e-21
16	84759234	chr16:84758930-84775776	11	1727	0.3721	2.184e-21
16	84759758	chr16:84758930-84775776	11	1727	0.3721	2.184e-21
16	84759873	chr16:84758930-84775776	11	1727	0.6279	2.184e-21
16	84760061	chr16:84758930-84775776	11	1727	0.3721	2.184e-21
16	84760244	chr16:84758930-84775776	11	1727	0.3721	2.184e-21
16	84770961	chr16:84758930-84775776	11	1727	0.3721	2.184e-21
16	84771765	chr16:84758930-84775776	11	1727	0.6279	2.184e-21
16	84773625	chr16:84758930-84775776	11	1727	0.6279	2.184e-21
16	84774120	chr16:84758930-84775776	11	1727	0.6279	2.184e-21
2	235218996	chr2:235213610-235219508	6	465	0.733	2.205e-21
15	85454365	chr15:85445010-85469200	2	3327	0.3953	2.207e-21
6	167525142	chr6:167523328-167533173	7	816	0.3018	2.244e-21
18	46466484	chr18:46446661-46484814	5	3451	0.4	2.26e-21
6	31237124	chr6:31237067-31241619	12	4845	0.411	2.661e-21
6	31237162	chr6:31237067-31241619	12	4845	0.411	2.661e-21
6	31237230	chr6:31237067-31241619	12	4845	0.411	2.661e-21
6	31237323	chr6:31237067-31241619	12	4845	0.411	2.661e-21
6	31237405	chr6:31237067-31241619	12	4845	0.411	2.661e-21
6	31237563	chr6:31237067-31241619	12	4845	0.411	2.661e-21
6	31237660	chr6:31237067-31241619	12	4845	0.411	2.661e-21
6	31237664	chr6:31237067-31241619	12	4845	0.411	2.661e-21
6	31237767	chr6:31237067-31241619	12	4845	0.411	2.661e-21
6	31237773	chr6:31237067-31241619	12	4845	0.411	2.661e-21
6	31238318	chr6:31237067-31241619	12	4845	0.411	2.661e-21
6	31238490	chr6:31237067-31241619	12	4845	0.411	2.661e-21
6	31238524	chr6:31237067-31241619	12	4845	0.411	2.661e-21
6	31238613	chr6:31237067-31241619	12	4845	0.411	2.661e-21
6	31239205	chr6:31237067-31241619	12	4845	0.411	2.661e-21
6	31239227	chr6:31237067-31241619	12	4845	0.411	2.661e-21
6	31239855	chr6:31237067-31241619	12	4845	0.411	2.661e-21
6	31240180	chr6:31237067-31241619	12	4845	0.411	2.661e-21
6	31240216	chr6:31237067-31241619	12	4845	0.411	2.661e-21
6	31240293	chr6:31237067-31241619	12	4845	0.411	2.661e-21
2	10520058	chr2:10517191-10535094	4	1357	0.351	2.722e-21
2	10520628	chr2:10517191-10535094	4	1357	0.351	2.722e-21
2	10520787	chr2:10517191-10535094	4	1357	0.351	2.722e-21
2	10520993	chr2:10517191-10535094	4	1357	0.351	2.722e-21
2	10521067	chr2:10517191-10535094	4	1357	0.351	2.722e-21
2	10521719	chr2:10517191-10535094	4	1357	0.351	2.722e-21
2	10522103	chr2:10517191-10535094	4	1357	0.351	2.722e-21
2	10522458	chr2:10517191-10535094	4	1357	0.351	2.722e-21
2	10522889	chr2:10517191-10535094	4	1357	0.351	2.722e-21
13	95954698	chr13:95901221-95957643	8	4487	0.4052	2.972e-21
13	95955619	chr13:95901221-95957643	8	4487	0.4052	2.972e-21
13	95956533	chr13:95901221-95957643	8	4487	0.4052	2.972e-21
13	95957608	chr13:95901221-95957643	8	4487	0.4052	2.972e-21
9	109644311	chr9:109621896-109649215	5	898	0.677	3.058e-21
19	35608148	chr19:35604844-35634636	5	1920	0.3773	3.076e-21
8	17466464	chr8:17462009-17478014	8	2059	0.6138	3.076e-21
8	17469387	chr8:17462009-17478014	8	2059	0.3862	3.076e-21
5	178243014	chr5:178241338-178245590	4	104	0.03913	3.28e-21
5	178244306	chr5:178241338-178245590	4	104	0.03913	3.28e-21
18	46465665	chr18:46446661-46484814	6	3988	0.409	3.619e-21
9	136147553	chr9:136146720-136151917	9	854	0.6892	3.644e-21
9	136147702	chr9:136146720-136151917	9	854	0.6892	3.644e-21
9	136147823	chr9:136146720-136151917	9	854	0.6892	3.644e-21
9	133326213	chr9:133324830-133329842	5	157	0.8862	3.8e-21
6	43731809	chr6:43729104-43763831	5	2440	0.618	3.968e-21
6	43738977	chr6:43729104-43763831	5	2440	0.618	3.968e-21
12	13519013	chr12:13518110-13523281	11	273	0.1954	4.127e-21
11	9588853	chr11:9585906-9601570	3	582	0.254	4.168e-21
10	119290746	chr10:119290705-119314232	7	1292	0.3419	4.469e-21
10	119291397	chr10:119290705-119314232	7	1292	0.3419	4.469e-21
10	119291424	chr10:119290705-119314232	7	1292	0.3419	4.469e-21
9	126978958	chr9:126976492-126988535	9	1378	0.3607	4.673e-21
9	126980692	chr9:126976492-126988535	9	1378	0.3607	4.673e-21
9	126980900	chr9:126976492-126988535	9	1378	0.3607	4.673e-21
9	126981215	chr9:126976492-126988535	9	1378	0.3607	4.673e-21
9	126982809	chr9:126976492-126988535	9	1378	0.3607	4.673e-21
9	126983091	chr9:126976492-126988535	9	1378	0.3607	4.673e-21
20	15959743	chr20:15956615-15969398	3	784	0.6959	4.884e-21
20	15959943	chr20:15956615-15969398	3	784	0.6959	4.884e-21
20	15960400	chr20:15956615-15969398	3	784	0.6959	4.884e-21
20	15960525	chr20:15956615-15969398	3	784	0.6959	4.884e-21
20	15962198	chr20:15956615-15969398	3	784	0.6959	4.884e-21
20	15964291	chr20:15956615-15969398	3	784	0.6959	4.884e-21
20	15965422	chr20:15956615-15969398	3	784	0.6959	4.884e-21
5	1513888	chr5:1488553-1527144	6	3906	0.5874	5.034e-21
3	186731749	chr3:186727306-186739431	1	318	0.7926	5.093e-21
9	15300849	chr9:15293455-15301219	8	2305	0.3874	5.214e-21
9	15300968	chr9:15293455-15301219	8	2305	0.3874	5.214e-21
1	15491445	chr1:15490951-15536020	3	2353	0.3944	5.377e-21
1	15494148	chr1:15490951-15536020	3	2353	0.3944	5.377e-21
1	15497832	chr1:15490951-15536020	3	2353	0.3944	5.377e-21
1	15498725	chr1:15490951-15536020	3	2353	0.3944	5.377e-21
1	15499234	chr1:15490951-15536020	3	2353	0.3944	5.377e-21
1	15500215	chr1:15490951-15536020	3	2353	0.3944	5.377e-21
1	15501383	chr1:15490951-15536020	3	2353	0.3944	5.377e-21
1	15502502	chr1:15490951-15536020	3	2353	0.3944	5.377e-21
1	15504073	chr1:15490951-15536020	3	2353	0.3944	5.377e-21
1	15504785	chr1:15490951-15536020	3	2353	0.3944	5.377e-21
1	15505382	chr1:15490951-15536020	3	2353	0.3944	5.377e-21
1	15507669	chr1:15490951-15536020	3	2353	0.3944	5.377e-21
1	15510459	chr1:15490951-15536020	3	2353	0.3944	5.377e-21
1	15513798	chr1:15490951-15536020	3	2353	0.3944	5.377e-21
1	15514661	chr1:15490951-15536020	3	2353	0.3944	5.377e-21
1	15514712	chr1:15490951-15536020	3	2353	0.3944	5.377e-21
1	15514846	chr1:15490951-15536020	3	2353	0.3944	5.377e-21
1	15514888	chr1:15490951-15536020	3	2353	0.3944	5.377e-21
1	15515049	chr1:15490951-15536020	3	2353	0.3944	5.377e-21
1	15515095	chr1:15490951-15536020	3	2353	0.3944	5.377e-21
1	15515660	chr1:15490951-15536020	3	2353	0.3944	5.377e-21
1	15515829	chr1:15490951-15536020	3	2353	0.3944	5.377e-21
1	15515831	chr1:15490951-15536020	3	2353	0.3944	5.377e-21
1	15517802	chr1:15490951-15536020	3	2353	0.3944	5.377e-21
1	15518618	chr1:15490951-15536020	3	2353	0.3944	5.377e-21
1	15518682	chr1:15490951-15536020	3	2353	0.3944	5.377e-21
1	15518792	chr1:15490951-15536020	3	2353	0.3944	5.377e-21
1	15519183	chr1:15490951-15536020	3	2353	0.3944	5.377e-21
1	15521883	chr1:15490951-15536020	3	2353	0.3944	5.377e-21
1	15522111	chr1:15490951-15536020	3	2353	0.3944	5.377e-21
1	15523746	chr1:15490951-15536020	3	2353	0.3944	5.377e-21
1	15526007	chr1:15490951-15536020	3	2353	0.3944	5.377e-21
1	15528667	chr1:15490951-15536020	3	2353	0.3944	5.377e-21
1	15528985	chr1:15490951-15536020	3	2353	0.3944	5.377e-21
1	15530825	chr1:15490951-15536020	3	2353	0.3944	5.377e-21
1	15531447	chr1:15490951-15536020	3	2353	0.3944	5.377e-21
1	15531843	chr1:15490951-15536020	3	2353	0.3944	5.377e-21
4	57914919	chr4:57903410-57925082	5	1278	0.3584	5.286e-21
16	81590845	chr16:81545814-81600383	6	2291	0.6058	5.442e-21
9	79520224	chr9:79499765-79522617	3	213	0.1628	5.663e-21
16	83988424	chr16:83984698-83991269	5	1379	0.6616	5.737e-21
10	95213219	chr10:95212710-95243474	7	2904	0.4029	5.892e-21
10	95215335	chr10:95212710-95243474	7	2904	0.4029	5.892e-21
10	95215450	chr10:95212710-95243474	7	2904	0.4029	5.892e-21
10	95217064	chr10:95212710-95243474	7	2904	0.4029	5.892e-21
10	119295188	chr10:119290705-119314232	9	2188	0.3811	6.063e-21
7	52341553	chr7:52340857-52342875	4	151	0.917	6.621e-21
7	52342191	chr7:52340857-52342875	4	151	0.917	6.621e-21
7	52342286	chr7:52340857-52342875	4	151	0.917	6.621e-21
7	52342517	chr7:52340857-52342875	4	151	0.917	6.621e-21
7	52342689	chr7:52340857-52342875	4	151	0.917	6.621e-21
6	31239407	chr6:31237067-31241619	11	4492	0.4052	6.654e-21
6	31239417	chr6:31237067-31241619	11	4492	0.4052	6.654e-21
1	60395495	chr1:60365883-60396381	10	441	0.7394	6.777e-21
13	95939136	chr13:95901221-95957643	3	1648	0.3664	7.486e-21
13	95939931	chr13:95901221-95957643	3	1648	0.3664	7.486e-21
3	123152942	chr3:123121725-123154010	7	225	0.1696	7.576e-21
3	123153585	chr3:123121725-123154010	7	225	0.1696	7.576e-21
9	35921694	chr9:35921641-35925975	6	239	0.8128	7.592e-21
9	35922113	chr9:35921641-35925975	6	239	0.8128	7.592e-21
9	35923384	chr9:35921641-35925975	6	239	0.8128	7.592e-21
9	35924396	chr9:35921641-35925975	6	239	0.8128	7.592e-21
9	35924550	chr9:35921641-35925975	6	239	0.8128	7.592e-21
6	32632469	chr6:32631228-32637767	4	898	0.2927	7.728e-21
16	81549741	chr16:81545814-81600383	3	1194	0.6579	7.743e-21
16	81550448	chr16:81545814-81600383	3	1194	0.6579	7.743e-21
2	10517278	chr2:10517191-10535094	2	1036	0.3402	7.887e-21
2	10517308	chr2:10517191-10535094	2	1036	0.3402	7.887e-21
2	10517508	chr2:10517191-10535094	2	1036	0.3402	7.887e-21
5	1491009	chr5:1488553-1527144	8	3781	0.4086	8.179e-21
5	1492971	chr5:1488553-1527144	8	3781	0.4086	8.179e-21
5	1493081	chr5:1488553-1527144	8	3781	0.4086	8.179e-21
22	46881378	chr22:46872295-46885488	4	470	0.7487	8.321e-21
22	46882819	chr22:46872295-46885488	4	470	0.7487	8.321e-21
5	178245221	chr5:178241338-178245590	5	112	0.9463	8.597e-21
5	1504712	chr5:1488553-1527144	14	6160	0.43	1.014e-20
9	114739339	chr9:114717494-114740189	6	1386	0.6468	1.06e-20
9	114739859	chr9:114717494-114740189	6	1386	0.6468	1.06e-20
20	2282665	chr20:2277456-2285281	7	527	0.7161	1.071e-20
20	2283457	chr20:2277456-2285281	7	527	0.7161	1.071e-20
20	2283661	chr20:2277456-2285281	7	527	0.2839	1.071e-20
20	2283667	chr20:2277456-2285281	7	527	0.7161	1.071e-20
20	2283684	chr20:2277456-2285281	7	527	0.7161	1.071e-20
10	119297479	chr10:119290705-119314232	8	2183	0.3816	1.086e-20
10	119297636	chr10:119290705-119314232	8	2183	0.3816	1.086e-20
10	119303518	chr10:119290705-119314232	8	2183	0.3816	1.086e-20
10	119303519	chr10:119290705-119314232	8	2183	0.3816	1.086e-20
10	119304056	chr10:119290705-119314232	8	2183	0.3816	1.086e-20
10	119304315	chr10:119290705-119314232	8	2183	0.3816	1.086e-20
10	119307524	chr10:119290705-119314232	8	2183	0.3816	1.086e-20
10	119312103	chr10:119290705-119314232	8	2183	0.3816	1.086e-20
10	119313346	chr10:119290705-119314232	8	2183	0.3816	1.086e-20
8	17474391	chr8:17462009-17478014	13	2535	0.3984	1.083e-20
8	17474915	chr8:17462009-17478014	13	2535	0.3984	1.083e-20
8	17475902	chr8:17462009-17478014	13	2535	0.3984	1.083e-20
16	83986252	chr16:83984698-83991269	4	1362	0.6617	1.107e-20
2	127840867	chr2:127834074-127867977	6	1821	0.6195	1.157e-20
2	127841769	chr2:127834074-127867977	6	1821	0.6195	1.157e-20
8	26469740	chr8:26464500-26478152	1	201	0.8377	1.169e-20
13	95947784	chr13:95901221-95957643	3	1862	0.6237	1.264e-20
14	35872094	chr14:35865803-35876261	1	255	0.1795	1.321e-20
14	35872307	chr14:35865803-35876261	1	255	0.1795	1.321e-20
7	3235502	chr7:3232013-3242345	7	1236	0.3509	1.322e-20
6	43756169	chr6:43729104-43763831	5	2785	0.3718	1.343e-20
5	124017661	chr5:123974657-124026933	4	2494	0.6123	1.359e-20
5	124018279	chr5:123974657-124026933	4	2494	0.6123	1.359e-20
5	124018741	chr5:123974657-124026933	4	2494	0.6123	1.359e-20
20	2277892	chr20:2277456-2285281	8	580	0.7049	1.399e-20
20	2278028	chr20:2277456-2285281	8	580	0.7049	1.399e-20
20	2278541	chr20:2277456-2285281	8	580	0.2951	1.399e-20
20	2278992	chr20:2277456-2285281	8	580	0.7049	1.399e-20
20	2279081	chr20:2277456-2285281	8	580	0.7049	1.399e-20
20	2279435	chr20:2277456-2285281	8	580	0.7049	1.399e-20
20	2279894	chr20:2277456-2285281	8	580	0.7049	1.399e-20
20	2279909	chr20:2277456-2285281	8	580	0.7049	1.399e-20
20	2279955	chr20:2277456-2285281	8	580	0.2951	1.399e-20
20	2280300	chr20:2277456-2285281	8	580	0.7049	1.399e-20
20	2280355	chr20:2277456-2285281	8	580	0.7049	1.399e-20
20	2280391	chr20:2277456-2285281	8	580	0.7049	1.399e-20
20	2280561	chr20:2277456-2285281	8	580	0.2951	1.399e-20
20	2280615	chr20:2277456-2285281	8	580	0.7049	1.399e-20
20	2281284	chr20:2277456-2285281	8	580	0.7049	1.399e-20
20	2281970	chr20:2277456-2285281	8	580	0.7049	1.399e-20
20	2282049	chr20:2277456-2285281	8	580	0.7049	1.399e-20
8	28204264	chr8:28193876-28248598	10	4683	0.4076	1.429e-20
3	64550958	chr3:64535949-64555745	3	177	0.8482	1.458e-20
6	167527097	chr6:167523328-167533173	9	1090	0.3304	1.544e-20
14	93015215	chr14:93014620-93017403	11	689	0.311	1.562e-20
14	93016136	chr14:93014620-93017403	11	689	0.311	1.562e-20
14	93016158	chr14:93014620-93017403	11	689	0.311	1.562e-20
7	3232216	chr7:3232013-3242345	8	1269	0.3534	1.58e-20
7	3232807	chr7:3232013-3242345	8	1269	0.3534	1.58e-20
7	3234248	chr7:3232013-3242345	8	1269	0.3534	1.58e-20
7	3234616	chr7:3232013-3242345	8	1269	0.3534	1.58e-20
7	3236076	chr7:3232013-3242345	8	1269	0.3534	1.58e-20
7	3237066	chr7:3232013-3242345	8	1269	0.3534	1.58e-20
7	3239261	chr7:3232013-3242345	8	1269	0.3534	1.58e-20
7	3241177	chr7:3232013-3242345	8	1269	0.3534	1.58e-20
12	53267892	chr12:53259987-53272103	7	2507	0.3877	1.676e-20
12	53267964	chr12:53259987-53272103	7	2507	0.3877	1.676e-20
12	53268010	chr12:53259987-53272103	7	2507	0.3877	1.676e-20
12	53268216	chr12:53259987-53272103	7	2507	0.3877	1.676e-20
12	53268217	chr12:53259987-53272103	7	2507	0.3877	1.676e-20
12	53268489	chr12:53259987-53272103	7	2507	0.3877	1.676e-20
12	53268577	chr12:53259987-53272103	7	2507	0.3877	1.676e-20
12	53268678	chr12:53259987-53272103	7	2507	0.3877	1.676e-20
12	53268734	chr12:53259987-53272103	7	2507	0.3877	1.676e-20
12	53268736	chr12:53259987-53272103	7	2507	0.3877	1.676e-20
12	53268803	chr12:53259987-53272103	7	2507	0.3877	1.676e-20
12	53268943	chr12:53259987-53272103	7	2507	0.3877	1.676e-20
12	53269029	chr12:53259987-53272103	7	2507	0.3877	1.676e-20
12	53269137	chr12:53259987-53272103	7	2507	0.3877	1.676e-20
12	53269472	chr12:53259987-53272103	7	2507	0.3877	1.676e-20
12	53269692	chr12:53259987-53272103	7	2507	0.3877	1.676e-20
12	53269710	chr12:53259987-53272103	7	2507	0.3877	1.676e-20
12	53269797	chr12:53259987-53272103	7	2507	0.3877	1.676e-20
12	53269867	chr12:53259987-53272103	7	2507	0.3877	1.676e-20
12	53269882	chr12:53259987-53272103	7	2507	0.3877	1.676e-20
12	53270131	chr12:53259987-53272103	7	2507	0.3877	1.676e-20
12	53270407	chr12:53259987-53272103	7	2507	0.3877	1.676e-20
12	53270845	chr12:53259987-53272103	7	2507	0.3877	1.676e-20
12	53271430	chr12:53259987-53272103	7	2507	0.3877	1.676e-20
9	114735756	chr9:114717494-114740189	5	1314	0.3487	1.67e-20
9	114736235	chr9:114717494-114740189	5	1314	0.3487	1.67e-20
17	29926633	chr17:29919604-29927954	8	680	0.7014	1.7e-20
17	29926762	chr17:29919604-29927954	8	680	0.7014	1.7e-20
17	29926925	chr17:29919604-29927954	8	680	0.7014	1.7e-20
17	29926990	chr17:29919604-29927954	8	680	0.7014	1.7e-20
17	29927779	chr17:29919604-29927954	8	680	0.7014	1.7e-20
8	17477104	chr8:17462009-17478014	12	2493	0.3981	1.699e-20
8	17477910	chr8:17462009-17478014	12	2493	0.3981	1.699e-20
8	17470693	chr8:17462009-17478014	10	2137	0.39	1.741e-20
22	47010548	chr22:47005117-47025626	5	1870	0.3743	1.755e-20
6	32637158	chr6:32631228-32637767	8	1235	0.3447	1.777e-20
9	27384409	chr9:27359794-27388193	8	509	0.2816	1.821e-20
9	27386677	chr9:27359794-27388193	8	509	0.2816	1.821e-20
8	17477678	chr8:17462009-17478014	10	1972	0.6149	1.825e-20
7	134882592	chr7:134876705-134897641	9	1796	0.3684	1.872e-20
13	95943099	chr13:95901221-95957643	10	4612	0.409	1.886e-20
10	45072541	chr10:45071157-45072838	8	155	0.8707	1.904e-20
8	28206275	chr8:28193876-28248598	11	4365	0.591	1.924e-20
8	28227171	chr8:28193876-28248598	11	4365	0.591	1.924e-20
13	95953289	chr13:95901221-95957643	9	4832	0.4114	2.013e-20
13	95953292	chr13:95901221-95957643	9	4832	0.4114	2.013e-20
13	95953405	chr13:95901221-95957643	9	4832	0.4114	2.013e-20
13	95954210	chr13:95901221-95957643	9	4832	0.4114	2.013e-20
22	50973113	chr22:50962453-50988404	4	2477	0.6131	2.165e-20
22	50976073	chr22:50962453-50988404	4	2477	0.6131	2.165e-20
5	1494532	chr5:1488553-1527144	5	2668	0.3894	2.275e-20
5	1494764	chr5:1488553-1527144	5	2668	0.3894	2.275e-20
11	8252441	chr11:8248681-8257073	2	141	0.1062	2.39e-20
2	215674371	chr2:215671897-215675757	10	2481	0.6194	2.394e-20
9	29873865	chr9:29872600-29877650	10	112	0.9111	2.406e-20
1	17563015	chr1:17552570-17565761	4	510	0.2875	2.46e-20
14	64331295	chr14:64328733-64346864	1	240	0.8065	2.512e-20
9	27386505	chr9:27359794-27388193	6	477	0.2744	2.537e-20
17	29926124	chr17:29919604-29927954	7	661	0.7041	2.555e-20
6	32631500	chr6:32631228-32637767	6	1036	0.3281	2.666e-20
6	32631513	chr6:32631228-32637767	6	1036	0.3281	2.666e-20
6	32632543	chr6:32631228-32637767	6	1036	0.3281	2.666e-20
6	32632820	chr6:32631228-32637767	6	1036	0.3281	2.666e-20
6	32632995	chr6:32631228-32637767	6	1036	0.3281	2.666e-20
6	32634183	chr6:32631228-32637767	6	1036	0.3281	2.666e-20
6	32634229	chr6:32631228-32637767	6	1036	0.3281	2.666e-20
6	32634765	chr6:32631228-32637767	6	1036	0.3281	2.666e-20
6	32637121	chr6:32631228-32637767	6	1036	0.3281	2.666e-20
6	32637138	chr6:32631228-32637767	6	1036	0.3281	2.666e-20
5	172331057	chr5:172321172-172344242	6	4032	0.3976	2.721e-20
20	15959530	chr20:15956615-15969398	3	764	0.3031	2.85e-20
20	15960626	chr20:15956615-15969398	3	764	0.3031	2.85e-20
3	4794871	chr3:4777908-4802379	1	251	0.8469	3.13e-20
3	4794911	chr3:4777908-4802379	1	251	0.1531	3.13e-20
3	4799460	chr3:4777908-4802379	1	251	0.8469	3.13e-20
3	4801653	chr3:4777908-4802379	1	251	0.1531	3.13e-20
6	3027532	chr6:3021337-3029330	6	1507	0.3594	3.191e-20
6	167525303	chr6:167523328-167533173	8	1085	0.3313	3.191e-20
6	167526096	chr6:167523328-167533173	8	1085	0.3313	3.191e-20
6	167526198	chr6:167523328-167533173	8	1085	0.3313	3.191e-20
6	167526940	chr6:167523328-167533173	8	1085	0.3313	3.191e-20
6	167527200	chr6:167523328-167533173	8	1085	0.3313	3.191e-20
6	167527296	chr6:167523328-167533173	8	1085	0.3313	3.191e-20
6	167527644	chr6:167523328-167533173	8	1085	0.3313	3.191e-20
6	167527818	chr6:167523328-167533173	8	1085	0.3313	3.191e-20
6	167528032	chr6:167523328-167533173	8	1085	0.3313	3.191e-20
6	167529509	chr6:167523328-167533173	8	1085	0.3313	3.191e-20
6	167529611	chr6:167523328-167533173	8	1085	0.3313	3.191e-20
6	167529766	chr6:167523328-167533173	8	1085	0.3313	3.191e-20
6	167529936	chr6:167523328-167533173	8	1085	0.3313	3.191e-20
6	167530735	chr6:167523328-167533173	8	1085	0.3313	3.191e-20
6	167532690	chr6:167523328-167533173	8	1085	0.3313	3.191e-20
6	167532731	chr6:167523328-167533173	8	1085	0.3313	3.191e-20
6	167532755	chr6:167523328-167533173	8	1085	0.3313	3.191e-20
6	167532793	chr6:167523328-167533173	8	1085	0.3313	3.191e-20
6	167533062	chr6:167523328-167533173	8	1085	0.3313	3.191e-20
9	27383066	chr9:27359794-27388193	7	497	0.2801	3.296e-20
9	27383587	chr9:27359794-27388193	7	497	0.2801	3.296e-20
9	27385002	chr9:27359794-27388193	7	497	0.2801	3.296e-20
9	15293560	chr9:15293455-15301219	9	2463	0.6081	3.417e-20
9	15293579	chr9:15293455-15301219	9	2463	0.6081	3.417e-20
9	15293946	chr9:15293455-15301219	9	2463	0.6081	3.417e-20
9	15294205	chr9:15293455-15301219	9	2463	0.6081	3.417e-20
9	15295505	chr9:15293455-15301219	9	2463	0.6081	3.417e-20
5	176788570	chr5:176788253-176811788	6	1147	0.3237	3.582e-20
5	176788622	chr5:176788253-176811788	6	1147	0.3237	3.582e-20
5	176790162	chr5:176788253-176811788	6	1147	0.3237	3.582e-20
5	176792491	chr5:176788253-176811788	6	1147	0.3237	3.582e-20
5	176792557	chr5:176788253-176811788	6	1147	0.3237	3.582e-20
16	81590971	chr16:81545814-81600383	7	3478	0.4143	3.764e-20
16	81591136	chr16:81545814-81600383	7	3478	0.4143	3.764e-20
16	81591265	chr16:81545814-81600383	7	3478	0.4143	3.764e-20
16	81591496	chr16:81545814-81600383	7	3478	0.5857	3.764e-20
7	55250091	chr7:55238997-55269101	8	1983	0.3833	3.896e-20
6	169306867	chr6:169305687-169321473	1	78	0.02661	4.06e-20
6	169307554	chr6:169305687-169321473	1	78	0.02661	4.06e-20
6	169308894	chr6:169305687-169321473	1	78	0.02661	4.06e-20
6	169309254	chr6:169305687-169321473	1	78	0.02661	4.06e-20
6	169309300	chr6:169305687-169321473	1	78	0.02661	4.06e-20
6	169309503	chr6:169305687-169321473	1	78	0.02661	4.06e-20
6	169310300	chr6:169305687-169321473	1	78	0.02661	4.06e-20
6	169310312	chr6:169305687-169321473	1	78	0.02661	4.06e-20
6	169312077	chr6:169305687-169321473	1	78	0.02661	4.06e-20
6	169312593	chr6:169305687-169321473	1	78	0.02661	4.06e-20
6	169313157	chr6:169305687-169321473	1	78	0.02661	4.06e-20
6	169315472	chr6:169305687-169321473	1	78	0.02661	4.06e-20
6	169315541	chr6:169305687-169321473	1	78	0.02661	4.06e-20
6	169316191	chr6:169305687-169321473	1	78	0.02661	4.06e-20
6	169318217	chr6:169305687-169321473	1	78	0.02661	4.06e-20
6	169318732	chr6:169305687-169321473	1	78	0.9734	4.06e-20
6	169320145	chr6:169305687-169321473	1	78	0.02661	4.06e-20
6	169321235	chr6:169305687-169321473	1	78	0.02661	4.06e-20
5	124025450	chr5:123974657-124026933	6	2648	0.3926	4.491e-20
15	67371569	chr15:67347030-67387095	3	1035	0.3386	4.514e-20
15	67374222	chr15:67347030-67387095	3	1035	0.3386	4.514e-20
15	67374268	chr15:67347030-67387095	3	1035	0.3386	4.514e-20
22	18407740	chr22:18398694-18408717	2	148	0.1005	4.739e-20
18	46458921	chr18:46446661-46484814	2	815	0.3257	4.947e-20
9	19110467	chr9:19109231-19132203	6	1389	0.6518	5.079e-20
12	40550831	chr12:40546789-40566353	6	2157	0.3843	5.124e-20
12	40551044	chr12:40546789-40566353	6	2157	0.3843	5.124e-20
12	40552700	chr12:40546789-40566353	6	2157	0.3843	5.124e-20
12	40552893	chr12:40546789-40566353	6	2157	0.3843	5.124e-20
12	40557682	chr12:40546789-40566353	6	2157	0.3843	5.124e-20
12	40560741	chr12:40546789-40566353	6	2157	0.3843	5.124e-20
12	40561348	chr12:40546789-40566353	6	2157	0.3843	5.124e-20
12	40562742	chr12:40546789-40566353	6	2157	0.3843	5.124e-20
9	116938911	chr9:116929875-116942133	10	1596	0.3725	5.229e-20
9	116941266	chr9:116929875-116942133	10	1596	0.3725	5.229e-20
5	156471069	chr5:156446410-156488636	10	3573	0.4052	5.264e-20
5	156472149	chr5:156446410-156488636	10	3573	0.4052	5.264e-20
5	156473063	chr5:156446410-156488636	10	3573	0.4052	5.264e-20
16	83984776	chr16:83984698-83991269	6	1373	0.6579	5.32e-20
8	8946163	chr8:8927056-8948364	6	1684	0.6458	5.83e-20
5	124010261	chr5:123974657-124026933	5	2444	0.6125	5.959e-20
18	46448805	chr18:46446661-46484814	7	3953	0.4121	6.009e-20
18	46449111	chr18:46446661-46484814	7	3953	0.5879	6.009e-20
18	46449565	chr18:46446661-46484814	7	3953	0.5879	6.009e-20
18	46451073	chr18:46446661-46484814	7	3953	0.5879	6.009e-20
18	46451873	chr18:46446661-46484814	7	3953	0.4121	6.009e-20
18	46452327	chr18:46446661-46484814	7	3953	0.4121	6.009e-20
18	46453156	chr18:46446661-46484814	7	3953	0.4121	6.009e-20
18	46453929	chr18:46446661-46484814	7	3953	0.5879	6.009e-20
18	46454048	chr18:46446661-46484814	7	3953	0.4121	6.009e-20
6	39196144	chr6:39163409-39198128	3	882	0.3277	5.988e-20
9	136132561	chr9:136131647-136134699	9	348	0.2501	6.351e-20
9	136132570	chr9:136131647-136134699	9	348	0.2501	6.351e-20
9	136132608	chr9:136131647-136134699	9	348	0.2501	6.351e-20
9	136133178	chr9:136131647-136134699	9	348	0.2501	6.351e-20
10	119311371	chr10:119290705-119314232	9	2210	0.3849	6.928e-20
3	16417555	chr3:16410343-16422139	4	512	0.7181	7.214e-20
14	51606336	chr14:51604994-51606647	11	225	0.8048	7.507e-20
16	83985307	chr16:83984698-83991269	5	1548	0.6468	8.099e-20
16	83985825	chr16:83984698-83991269	5	1548	0.6468	8.099e-20
16	83986481	chr16:83984698-83991269	5	1548	0.6468	8.099e-20
16	83986484	chr16:83984698-83991269	5	1548	0.6468	8.099e-20
16	83986520	chr16:83984698-83991269	5	1548	0.6468	8.099e-20
16	83986575	chr16:83984698-83991269	5	1548	0.6468	8.099e-20
16	83986636	chr16:83984698-83991269	5	1548	0.6468	8.099e-20
16	83986885	chr16:83984698-83991269	5	1548	0.6468	8.099e-20
16	83986888	chr16:83984698-83991269	5	1548	0.6468	8.099e-20
16	83987133	chr16:83984698-83991269	5	1548	0.6468	8.099e-20
16	83987237	chr16:83984698-83991269	5	1548	0.6468	8.099e-20
16	83987252	chr16:83984698-83991269	5	1548	0.6468	8.099e-20
16	83987446	chr16:83984698-83991269	5	1548	0.6468	8.099e-20
16	83987606	chr16:83984698-83991269	5	1548	0.6468	8.099e-20
16	83987668	chr16:83984698-83991269	5	1548	0.6468	8.099e-20
16	83987718	chr16:83984698-83991269	5	1548	0.6468	8.099e-20
16	83987856	chr16:83984698-83991269	5	1548	0.6468	8.099e-20
16	83987998	chr16:83984698-83991269	5	1548	0.6468	8.099e-20
16	83988306	chr16:83984698-83991269	5	1548	0.6468	8.099e-20
16	83988314	chr16:83984698-83991269	5	1548	0.6468	8.099e-20
2	73301687	chr2:73295006-73324218	1	922	0.318	8.036e-20
2	73304298	chr2:73295006-73324218	1	922	0.318	8.036e-20
2	73307570	chr2:73295006-73324218	1	922	0.318	8.036e-20
2	73308302	chr2:73295006-73324218	1	922	0.318	8.036e-20
2	73310099	chr2:73295006-73324218	1	922	0.318	8.036e-20
2	73312005	chr2:73295006-73324218	1	922	0.318	8.036e-20
2	73313963	chr2:73295006-73324218	1	922	0.318	8.036e-20
2	73314309	chr2:73295006-73324218	1	922	0.318	8.036e-20
2	73316540	chr2:73295006-73324218	1	922	0.318	8.036e-20
2	73319112	chr2:73295006-73324218	1	922	0.318	8.036e-20
2	73319237	chr2:73295006-73324218	1	922	0.318	8.036e-20
2	73320264	chr2:73295006-73324218	1	922	0.318	8.036e-20
2	73320304	chr2:73295006-73324218	1	922	0.318	8.036e-20
2	73320617	chr2:73295006-73324218	1	922	0.318	8.036e-20
2	73320840	chr2:73295006-73324218	1	922	0.318	8.036e-20
2	73321893	chr2:73295006-73324218	1	922	0.318	8.036e-20
2	73321971	chr2:73295006-73324218	1	922	0.318	8.036e-20
20	15965919	chr20:15956615-15969398	4	775	0.3074	8.777e-20
20	15966870	chr20:15956615-15969398	4	775	0.3074	8.777e-20
20	15966905	chr20:15956615-15969398	4	775	0.3074	8.777e-20
11	9775178	chr11:9773660-9782880	1	270	0.144	8.842e-20
11	9775372	chr11:9773660-9782880	1	270	0.144	8.842e-20
11	9776627	chr11:9773660-9782880	1	270	0.144	8.842e-20
11	9780106	chr11:9773660-9782880	1	270	0.144	8.842e-20
11	9780956	chr11:9773660-9782880	1	270	0.144	8.842e-20
5	124026859	chr5:123974657-124026933	3	2494	0.6092	8.921e-20
10	79630136	chr10:79626849-79636264	7	660	0.3092	9.023e-20
10	79632727	chr10:79626849-79636264	7	660	0.3092	9.023e-20
10	79633373	chr10:79626849-79636264	7	660	0.3092	9.023e-20
6	43733573	chr6:43729104-43763831	6	2971	0.6084	9.211e-20
9	137229327	chr9:137212313-137238080	7	3307	0.5883	9.581e-20
9	137235046	chr9:137212313-137238080	7	3307	0.5883	9.581e-20
1	15483191	chr1:15471172-15490784	2	439	0.7309	9.997e-20
1	15484465	chr1:15471172-15490784	2	439	0.7309	9.997e-20
1	15484674	chr1:15471172-15490784	2	439	0.7309	9.997e-20
1	15487909	chr1:15471172-15490784	2	439	0.7309	9.997e-20
21	47716547	chr21:47714497-47718754	11	672	0.6857	1.044e-19
21	47716552	chr21:47714497-47718754	11	672	0.6857	1.044e-19
17	45330802	chr17:45328956-45362405	4	2377	0.6125	1.05e-19
17	45331502	chr17:45328956-45362405	4	2377	0.6125	1.05e-19
17	45333537	chr17:45328956-45362405	4	2377	0.6125	1.05e-19
17	45335831	chr17:45328956-45362405	4	2377	0.6125	1.05e-19
17	45335975	chr17:45328956-45362405	4	2377	0.6125	1.05e-19
17	45336093	chr17:45328956-45362405	4	2377	0.6125	1.05e-19
17	45336152	chr17:45328956-45362405	4	2377	0.6125	1.05e-19
17	45339500	chr17:45328956-45362405	4	2377	0.6125	1.05e-19
17	45352935	chr17:45328956-45362405	4	2377	0.6125	1.05e-19
17	45359511	chr17:45328956-45362405	4	2377	0.6125	1.05e-19
17	45360730	chr17:45328956-45362405	4	2377	0.6125	1.05e-19
6	154109546	chr6:154107450-154112556	2	88	0.03236	1.062e-19
22	46883959	chr22:46872295-46885488	5	490	0.7351	1.155e-19
12	132699970	chr12:132687006-132701865	6	1386	0.3533	1.18e-19
12	132700072	chr12:132687006-132701865	6	1386	0.3533	1.18e-19
9	137234498	chr9:137212313-137238080	6	3179	0.5899	1.214e-19
3	142315114	chr3:142313631-142317797	4	216	0.1346	1.223e-19
3	142315446	chr3:142313631-142317797	4	216	0.1346	1.223e-19
1	15497844	chr1:15490951-15536020	5	2056	0.3918	1.263e-19
1	15497954	chr1:15490951-15536020	5	2056	0.3918	1.263e-19
1	15501501	chr1:15490951-15536020	5	2056	0.3918	1.263e-19
1	15501917	chr1:15490951-15536020	5	2056	0.3918	1.263e-19
1	15502337	chr1:15490951-15536020	5	2056	0.3918	1.263e-19
1	15502481	chr1:15490951-15536020	5	2056	0.3918	1.263e-19
1	15502539	chr1:15490951-15536020	5	2056	0.3918	1.263e-19
1	15503651	chr1:15490951-15536020	5	2056	0.3918	1.263e-19
8	8933944	chr8:8927056-8948364	6	2028	0.6178	1.263e-19
2	10524511	chr2:10517191-10535094	3	1118	0.3515	1.29e-19
2	10526604	chr2:10517191-10535094	3	1118	0.3515	1.29e-19
6	7260776	chr6:7258493-7263118	8	905	0.6798	1.338e-19
10	95220699	chr10:95212710-95243474	6	2715	0.5967	1.378e-19
12	53266499	chr12:53259987-53272103	9	2739	0.3956	1.418e-19
12	53266520	chr12:53259987-53272103	9	2739	0.3956	1.418e-19
12	53266810	chr12:53259987-53272103	9	2739	0.3956	1.418e-19
12	53267565	chr12:53259987-53272103	9	2739	0.3956	1.418e-19
12	53267572	chr12:53259987-53272103	9	2739	0.3956	1.418e-19
12	53267620	chr12:53259987-53272103	9	2739	0.3956	1.418e-19
12	53267650	chr12:53259987-53272103	9	2739	0.3956	1.418e-19
12	53267819	chr12:53259987-53272103	9	2739	0.3956	1.418e-19
12	53270853	chr12:53259987-53272103	9	2739	0.3956	1.418e-19
12	53272051	chr12:53259987-53272103	9	2739	0.3956	1.418e-19
3	4801967	chr3:4777908-4802379	2	333	0.1935	1.434e-19
8	8943430	chr8:8927056-8948364	5	1511	0.6486	1.46e-19
8	8947722	chr8:8927056-8948364	5	1511	0.6486	1.46e-19
13	95955623	chr13:95901221-95957643	9	4710	0.4129	1.528e-19
5	178208819	chr5:178200785-178218808	7	991	0.3329	1.54e-19
13	95944156	chr13:95901221-95957643	4	2194	0.6108	1.608e-19
13	95944496	chr13:95901221-95957643	4	2194	0.6108	1.608e-19
13	95944509	chr13:95901221-95957643	4	2194	0.6108	1.608e-19
13	95944520	chr13:95901221-95957643	4	2194	0.6108	1.608e-19
13	95945118	chr13:95901221-95957643	4	2194	0.6108	1.608e-19
13	95945641	chr13:95901221-95957643	4	2194	0.6108	1.608e-19
13	95946446	chr13:95901221-95957643	4	2194	0.6108	1.608e-19
13	95946475	chr13:95901221-95957643	4	2194	0.6108	1.608e-19
5	178245362	chr5:178241338-178245590	7	116	0.07327	1.614e-19
2	215673069	chr2:215671897-215675757	9	2043	0.6318	1.638e-19
2	215674224	chr2:215671897-215675757	9	2043	0.6318	1.638e-19
6	43245374	chr6:43240917-43248184	6	845	0.6753	1.657e-19
6	43245500	chr6:43240917-43248184	6	845	0.6753	1.657e-19
6	43245610	chr6:43240917-43248184	6	845	0.6753	1.657e-19
6	43245688	chr6:43240917-43248184	6	845	0.6753	1.657e-19
6	43245782	chr6:43240917-43248184	6	845	0.6753	1.657e-19
6	43245861	chr6:43240917-43248184	6	845	0.6753	1.657e-19
6	43246384	chr6:43240917-43248184	6	845	0.6753	1.657e-19
6	43246408	chr6:43240917-43248184	6	845	0.6753	1.657e-19
6	43246419	chr6:43240917-43248184	6	845	0.6753	1.657e-19
9	133325472	chr9:133324830-133329842	4	160	0.8701	1.67e-19
[truncated: 64,351 more rows]
