# Supplementary material for: Epigenomic charting and functional annotation of risk loci in renal cell carcinoma
Source: Nat Commun. 2023 Jan 21;14:346. doi: 10.1038/s41467-023-35833-5 (PMC9867739; doi:10.1038/s41467-023-35833-5)
Supplement: Supplementary file 24 — Supplementary Data 21 [file 41467_2023_35833_MOESM24_ESM.xlsx]

## Sheet: Supplementary Data 21
Supplementary Data 21: List of 30 GWAS risk SNPs
Chromosome	Position	Risk SNP		CI
11	69233516	rs74516317	0.6921	(0.6433-0.7446)
11	69234390	rs7939454	0.697	(0.6482-0.7495)
11	69234494	rs4980785	0.8698	(0.8391-0.9017)
11	69234620	rs7948643	0.7018	(0.6528-0.7545)
11	69234655	rs7939721	0.7219	(0.6730-0.7743)
11	69234733	rs7939830	0.6979	(0.6490-0.7504)
11	69238599	rs11263655	0.6904	(0.6420-0.7425)
12	26468964	rs4963979	1.177	(1.1308-1.2250)
12	26469016	rs10842705	1.1842	(1.1366-1.2338)
12	26470850	rs1027087	1.1817	(1.1358-1.2295)
12	26471364	rs10842707	1.1841	(1.1366-1.2335)
12	26472562	rs7132434	0.8452	(0.8124-0.8794)
12	26473350	rs2137564	1.1775	(1.1313-1.2255)
12	125318309	rs10846748	1.1457	(1.1032-1.1898)
12	125318448	rs10846749	1.1417	(1.0997-1.1853)
12	125318461	rs10846750	1.1424	(1.1004-1.1859)
12	125319455	rs77151276	1.1408	(1.0991-1.1841)
12	125319771	rs10846751	1.1407	(1.0990-1.1839)
12	125319837	rs10846752	1.1407	(1.0991-1.1839)
12	125320715	rs4765621	1.1403	(1.0989-1.1832)
12	125320828	rs4765622	1.1082	(1.0687-1.1492)
12	125320850	rs4765623	1.1408	(1.0994-1.1838)
2	46541176	rs11689011	0.8681	(0.8373-0.9001)
2	46552601	rs4953345	1.1671	(1.1256-1.2101)
3	172311712	rs234051	0.8958	(0.8612-0.9319)
3	172313367	rs234043	0.8953	(0.8606-0.9314)
8	128880610	rs2114353	1.1194	(1.0751-1.1656)
8	128880699	rs2114354	1.1195	(1.0751-1.1657)
8	128898169	rs4733579	1.1086	(1.0687-1.1500)
8	128898303	rs7828463	1.11	(1.0699-1.1516)
