# Supplementary material for: Epigenomic charting and functional annotation of risk loci in renal cell carcinoma
Source: Nat Commun. 2023 Jan 21;14:346. doi: 10.1038/s41467-023-35833-5 (PMC9867739; doi:10.1038/s41467-023-35833-5)
Supplement: Supplementary file 25 — Supplementary Data 22 [file 41467_2023_35833_MOESM25_ESM.xlsx]

## Sheet: Supplementary Data 22
Supplementary Data 22: Allele-specific expression of genes in the TCGA KIRC cohort
Genes_tested	padj<0.01
5S_rRNA	No
7SK	Yes
A1BG	Yes
A1BG-AS1	Yes
A2M	Yes
A2M-AS1	Yes
A4GALT	Yes
A4GNT	Yes
AAAS	No
AACS	No
AACSP1	No
AADAT	No
AAED1	No
AAGAB	No
AAK1	Yes
AAMDC	Yes
AAMP	No
AAR2	No
AARD	No
AARS	No
AARS2	Yes
AARSD1	No
AASDH	Yes
AASS	No
AATF	No
AATK	No
AB000466	No
AB062083	No
AB075489	Yes
AB209061	No
AB209185	No
AB209315	No
AB488780	No
ABAT	Yes
ABCA1	Yes
ABCA10	No
ABCA11P	Yes
ABCA12	No
ABCA17P	No
ABCA2	No
ABCA3	No
ABCA4	No
ABCA5	No
ABCA6	Yes
ABCA7	Yes
ABCA8	Yes
ABCA9	No
ABCB1	Yes
ABCB10	Yes
ABCB4	Yes
ABCB6	No
ABCB8	No
ABCC1	Yes
ABCC2	Yes
ABCC3	Yes
ABCC5	Yes
ABCC6	Yes
ABCD2	No
ABCD3	Yes
ABCD4	No
ABCE1	No
ABCF2	Yes
ABCF3	No
ABCG1	No
ABCG2	No
ABHD1	Yes
ABHD10	Yes
ABHD11	No
ABHD12	Yes
ABHD13	No
ABHD17A	No
ABHD17B	No
ABHD17C	Yes
ABHD2	No
ABHD4	No
ABHD5	No
ABHD6	Yes
ABHD8	No
ABI1	No
ABI2	No
ABI3	Yes
ABI3BP	Yes
ABL1	No
ABL2	Yes
ABLIM1	No
ABLIM2	No
ABLIM3	Yes
ABO	Yes
ABP1	Yes
abParts	Yes
ABR	No
ABT1	No
ABTB1	Yes
ABTB2	No
AC002553.1	No
AC004381.6	No
AC005003.1	No
AC005082.1	Yes
AC006547.14	No
AC007390.5	Yes
AC007461.1	Yes
AC008060.7	No
AC009403.2	No
AC010642.1	No
AC011997.1	No
AC016757.3	Yes
AC021218.2	Yes
AC021860.1	Yes
AC027763.2	Yes
AC079602.1	No
AC104667.3	Yes
AC105020.1	Yes
AC107021.1	No
AC110084.1	No
AC110771.1	No
AC137056.1	No
AC139100.2	Yes
AC2	No
ACAA1	Yes
ACAA2	Yes
ACACA	No
ACACB	No
ACAD10	No
ACAD11	No
ACAD8	Yes
ACAD9	No
ACADM	Yes
ACADS	No
ACADSB	No
ACADVL	Yes
ACAN	Yes
ACAP1	No
ACAP2	No
ACAT2	Yes
ACBD3	Yes
ACBD4	No
ACBD5	No
ACBD6	No
ACCS	Yes
ACD	No
ACE	Yes
ACER2	No
ACER3	Yes
ACHE	Yes
ACIN1	No
ACKR2	No
ACKR3	No
ACLY	No
ACMSD	No
ACN9	No
ACO1	Yes
ACO2	No
ACOT1	No
ACOT11	Yes
ACOT2	No
ACOT4	No
ACOT6	Yes
ACOT8	Yes
ACOX1	Yes
ACOX2	No
ACOX3	Yes
ACP1	No
ACP2	Yes
ACP5	Yes
ACP6	Yes
ACPL2	No
ACPP	No
ACSBG1	Yes
ACSF2	No
ACSF3	Yes
ACSL1	Yes
ACSL3	Yes
ACSL5	No
ACSM1	Yes
ACSM2A	Yes
ACSM2B	Yes
ACSM3	No
ACSM5	Yes
ACSS1	No
ACSS2	No
ACSS3	Yes
ACTA2	Yes
ACTG1	Yes
ACTG2	Yes
ACTL6A	No
ACTN1	Yes
ACTN2	No
ACTN4	No
ACTR10	No
ACTR1A	No
ACTR1B	No
ACTR2	Yes
ACTR3	Yes
ACTR3C	Yes
ACTR5	Yes
ACTR6	No
ACTR8	Yes
ACVR1	No
ACVR1B	No
ACVR2A	No
ACVR2B	No
ACVR2B-AS1	No
ACVRL1	Yes
ACY3	Yes
ACYP1	No
ACYP2	Yes
ADA	Yes
ADAL	Yes
ADAM10	No
ADAM11	No
ADAM12	No
ADAM17	Yes
ADAM18	No
ADAM19	No
ADAM1A	Yes
ADAM22	No
ADAM23	Yes
ADAM28	Yes
ADAM33	No
ADAM7	No
ADAM8	No
ADAM9	No
ADAMDEC1	Yes
ADAMTS12	No
ADAMTS13	Yes
ADAMTS14	Yes
ADAMTS16	No
ADAMTS17	No
ADAMTS18	No
ADAMTS2	No
ADAMTS3	No
ADAMTS4	Yes
ADAMTS5	Yes
ADAMTS7	No
ADAMTS8	No
ADAMTS9	Yes
ADAMTS9-AS2	Yes
ADAMTSL1	Yes
ADAMTSL2	No
ADAMTSL3	Yes
ADAP1	Yes
ADAR	Yes
ADARB1	No
ADARB2	Yes
ADAT1	Yes
ADAT2	Yes
ADAT3	No
ADCK1	Yes
ADCK2	Yes
ADCK3	No
ADCK4	Yes
ADCY1	Yes
ADCY10P1	No
ADCY2	Yes
ADCY3	Yes
ADCY4	Yes
ADCY5	No
ADCY7	No
ADCY8	No
ADCY9	No
ADD1	Yes
ADD2	No
ADH1B	Yes
ADH1C	No
ADH5	Yes
ADH6	No
ADHFE1	Yes
ADI1	Yes
ADIPOQ	No
ADIPOR1	No
ADIPOR2	Yes
ADIRF	Yes
ADK	No
ADNP	No
ADNP2	No
ADORA1	Yes
ADORA2A	Yes
ADORA2A-AS1	Yes
ADORA3	Yes
ADPGK	No
ADPGK-AS1	No
ADPRH	Yes
ADPRHL2	No
ADPRM	Yes
ADRA1A	No
ADRA1B	No
ADRA2A	No
ADRA2B	Yes
ADRB2	No
ADRBK1	No
ADRBK2	No
ADRM1	Yes
ADSL	No
ADSS	No
ADSSL1	Yes
ADTRP	No
AEBP1	Yes
AEBP2	No
AEN	No
AF035281	No
AF055024	Yes
AF075036	No
AF085995	Yes
AF086125	No
AF086132	No
AF086165	Yes
AF086184	No
AF086203	No
AF086285	Yes
AF086288	No
AF086346	No
AF086351	No
AF088041	No
AF090102	No
AF116693	No
AF188711	No
AF198444	No
AF258560	No
AF268386	No
AF279780	No
AF289551	Yes
AF339817	Yes
AF520419	Yes
AF532840	Yes
AFAP1	Yes
AFAP1-AS1	Yes
AFAP1L2	No
AFF1	Yes
AFF3	No
AFF4	Yes
AFG3L1P	No
AFG3L2	Yes
AFM	No
AFMID	No
AFTPH	Yes
AGA	Yes
AGAP1	No
AGAP11	Yes
AGAP2	No
AGAP2-AS1	No
AGAP3	No
AGAP5	No
AGBL3	Yes
AGBL4	No
AGBL5	No
AGFG1	No
AGGF1	No
AGK	No
AGL	Yes
AGMAT	Yes
AGMO	Yes
AGO1	No
AGO3	No
AGO4	No
AGPAT3	Yes
AGPAT4	Yes
AGPAT5	No
AGPAT6	No
AGPAT9	Yes
AGPS	Yes
AGR2	No
AGRN	Yes
AGT	Yes
AGTPBP1	No
AGTR1	No
AGTRAP	Yes
AGXT	Yes
AGXT2	Yes
AGXT2L1	No
AGXT2L2	No
AHCTF1	Yes
AHCY	No
AHCYL1	No
AHCYL2	Yes
AHI1	No
AHNAK	No
AHNAK2	Yes
AHR	Yes
AHRR	Yes
AHSA1	Yes
AHSA2	Yes
AHSG	No
AIDA	No
AIF1L	Yes
AIFM2	No
AIG1	No
AIM1	No
AIM1L	No
AIM2	Yes
AIMP1	Yes
AIMP2	Yes
AIP	No
AJ011981	No
AJ420422	No
AJ420489	No
AJ515158	No
AJ606316	No
AJ606331	No
AJAP1	Yes
AJUBA	No
AK000953	Yes
AK001057	No
AK001394	No
AK001533	No
AK001558	Yes
AK002090	No
AK021537	No
AK021563	No
AK021570	No
AK021739	No
AK021888	No
AK022030	No
AK022915	Yes
AK022993	No
AK023040	No
AK023159	No
AK023178	Yes
AK023304	No
AK023457	Yes
AK023515	Yes
AK023566	No
AK023627	No
AK024092	Yes
AK024242	No
AK024243	No
AK024248	Yes
AK024535	No
AK024736	Yes
AK025117	Yes
AK025140	No
AK025511	No
AK025664	No
AK025726	No
AK026379	No
AK026392	Yes
AK026502	Yes
AK026736	Yes
AK026777	No
AK027190	No
AK027252	Yes
AK027332	Yes
AK027541	No
AK027840	No
AK054623	No
AK054635	No
AK054710	Yes
AK054837	Yes
AK054970	No
AK054972	Yes
AK055017	Yes
AK055197	Yes
AK055323	No
AK055368	No
AK055384	No
AK055386	No
AK055601	Yes
AK055631	No
AK055712	Yes
AK055785	No
AK055811	No
AK055849	Yes
AK055856	No
AK055910	No
AK055981	No
AK056182	No
AK056351	No
AK056368	Yes
AK056431	Yes
AK056432	Yes
AK056485	No
AK056623	Yes
AK056657	Yes
AK056817	Yes
AK056973	No
AK057177	No
AK057188	No
AK057321	No
AK057332	No
AK057596	No
AK057719	No
AK057873	No
AK057887	Yes
AK057897	Yes
AK074476	No
AK090593	Yes
AK090674	No
AK090688	No
AK090700	Yes
AK090736	No
AK090904	No
AK091624	No
AK091729	No
AK091866	No
AK091996	No
AK092048	Yes
AK092080	Yes
AK092150	Yes
AK092331	No
AK092380	No
AK092541	Yes
AK093026	No
AK093203	Yes
AK093416	Yes
AK093519	Yes
AK093551	No
AK093552	Yes
AK093898	Yes
AK094117	Yes
AK094188	Yes
AK094342	Yes
AK094343	Yes
AK094413	Yes
AK094561	No
AK094577	No
AK094611	No
AK094621	Yes
AK094786	No
AK094818	No
AK094916	No
AK094934	Yes
AK094945	Yes
AK094963	Yes
AK094985	Yes
AK095045	No
AK095057	No
AK095112	No
AK095151	No
AK095179	No
AK095210	Yes
AK095221	Yes
AK095267	No
AK095335	No
AK095366	No
AK095498	No
AK095621	Yes
AK095700	Yes
AK095721	Yes
AK096233	No
AK096249	No
AK096291	No
AK096314	No
AK096335	No
AK096475	Yes
AK096592	No
AK096718	No
AK096766	Yes
AK096932	No
AK096976	No
AK097119	No
AK097143	No
AK097161	Yes
AK097288	Yes
AK097289	No
AK097351	Yes
AK097370	Yes
AK097472	No
AK097500	Yes
AK097658	No
AK097701	Yes
AK097706	No
AK097759	Yes
AK097791	Yes
AK097794	Yes
AK097878	No
AK097934	No
AK097957	No
AK098095	No
AK098198	No
AK098263	No
AK098303	Yes
AK098491	Yes
AK098769	No
AK123141	No
AK123181	No
AK123263	No
AK123292	No
AK123314	No
AK123332	No
AK123393	Yes
AK123416	Yes
AK123459	Yes
AK123543	No
AK123584	No
AK123617	No
AK123771	Yes
AK123872	Yes
AK123947	No
AK123998	Yes
AK124197	No
AK124233	No
AK124272	Yes
AK124326	No
AK124327	Yes
AK124465	No
AK124484	No
AK124578	Yes
AK124680	No
AK124806	No
AK124820	Yes
AK124930	No
AK124939	Yes
AK124973	No
AK125128	No
AK125397	Yes
AK125412	No
AK125463	Yes
AK125500	No
AK125516	No
AK125532	Yes
AK125594	Yes
AK125676	No
AK125686	No
AK125699	Yes
AK125726	No
AK125727	No
AK125759	Yes
AK125821	No
AK125858	Yes
AK125860	No
AK125871	Yes
AK126042	No
AK126180	Yes
AK126213	No
AK126225	No
AK126253	No
AK126266	No
AK126278	No
AK126286	Yes
AK126318	No
AK126334	No
AK126351	Yes
AK126635	No
AK127087	No
AK127179	No
AK127224	No
AK127378	No
AK127400	No
AK127443	No
AK127555	No
AK127609	No
AK128216	No
AK128252	No
AK128361	Yes
AK128400	Yes
AK128439	No
AK128563	No
AK128569	No
AK128593	Yes
AK128619	No
AK128656	No
AK128708	No
AK128777	Yes
AK129567	Yes
AK129672	No
AK129879	No
AK130759	Yes
AK130765	No
AK130824	No
AK130904	No
AK131020	Yes
AK2	Yes
AK289390	No
AK291611	Yes
AK294743	No
AK295617	No
AK296065	No
AK296146	Yes
AK296947	Yes
AK297919	No
AK298596	No
AK299452	No
AK299501	No
AK3	Yes
AK300656	Yes
AK301093	No
AK302545	Yes
AK307192	Yes
AK307207	No
AK307275	No
AK308944	No
AK308965	No
AK309215	No
AK309441	No
AK309744	Yes
AK310146	No
AK310226	No
AK310228	No
AK310237	Yes
AK310239	No
AK310472	No
AK310794	No
AK311113	No
AK311131	No
AK311257	No
AK311383	No
AK311445	No
AK311497	Yes
AK313893	Yes
AK4	No
AK5	No
AK7	No
AK8	No
AK9	Yes
AKAP1	No
AKAP10	No
AKAP11	No
AKAP12	Yes
AKAP13	Yes
AKAP2	No
AKAP3	No
AKAP5	No
AKAP6	No
AKAP7	No
AKAP8	No
AKAP8L	No
AKAP9	No
AKIP1	Yes
AKIRIN1	No
AKIRIN2	No
AKNA	No
AKNAD1	Yes
AKR1A1	No
AKR1B1	Yes
AKR1B10	No
AKR1C1	Yes
AKR1C2	Yes
AKR1C3	Yes
AKR1CL1	No
AKR1E2	Yes
AKR7A2	No
AKR7A3	Yes
AKR7L	Yes
AKT1	No
AKT1S1	No
AKT2	No
AKT3	No
AKTIP	Yes
AL031320.1	No
AL031663.1	No
AL049415	No
AL049935	No
AL049948	No
AL050000	No
AL109718	No
AL110171	No
AL110181	No
AL117485	No
AL137445	Yes
AL137535	Yes
AL137752	No
AL157440	Yes
AL161450.1	No
AL162431.1	No
AL355711	Yes
AL357213	No
AL357673.1	No
AL591025.1	No
AL831948	Yes
AL832007	Yes
AL832184	No
AL832212	No
AL832252	No
AL832439	No
AL832593	No
AL832797	No
AL832909	No
AL832937	No
AL833139	Yes
AL833150	Yes
AL833346	No
AL833455	No
AL833634	No
ALAD	No
ALAS1	No
ALB	Yes
ALCAM	Yes
ALDH18A1	No
ALDH1A1	No
ALDH1A2	Yes
ALDH1A3	Yes
ALDH1B1	Yes
ALDH1L1	Yes
ALDH1L1-AS1	No
ALDH1L1-AS2	No
ALDH1L2	Yes
ALDH2	No
ALDH3A1	No
ALDH3A2	Yes
ALDH3B1	Yes
ALDH4A1	No
ALDH5A1	Yes
ALDH6A1	No
ALDH7A1	Yes
ALDH8A1	Yes
ALDH9A1	No
ALDOA	No
ALDOB	Yes
ALG1	No
ALG10	No
ALG10B	No
ALG12	No
ALG14	No
ALG1L	Yes
ALG1L9P	Yes
ALG2	No
ALG3	No
ALG5	No
ALG6	Yes
ALG8	Yes
ALG9	No
ALK	No
ALKBH1	No
ALKBH2	No
ALKBH3	Yes
ALKBH5	Yes
ALMS1	No
ALMS1P	No
ALOX12	Yes
ALOX15B	No
ALOX5	Yes
ALPI	Yes
ALPK1	Yes
ALPK2	Yes
ALPK3	Yes
ALPL	Yes
ALS2	Yes
ALS2CL	Yes
ALS2CR11	No
ALS2CR8	No
ALX3	No
AMACR	Yes
AMD1	Yes
AMDHD1	No
AMFR	Yes
AMICA1	Yes
AMIGO1	Yes
AMMECR1L	No
AMN	No
AMN1	No
AMOTL1	Yes
AMOTL2	No
AMPD2	No
AMT	No
AMY2B	No
AMZ1	Yes
AMZ2	No
ANAPC15	No
ANAPC16	Yes
ANAPC2	No
ANAPC4	No
ANAPC5	No
ANAPC7	Yes
ANG	No
ANGEL1	No
ANGEL2	No
ANGPT1	No
ANGPT2	Yes
ANGPT4	No
ANGPTL1	No
ANGPTL2	Yes
ANGPTL4	Yes
ANGPTL5	No
ANK1	Yes
ANK2	No
ANKAR	No
ANKDD1A	No
ANKDD1B	Yes
ANKEF1	Yes
ANKFY1	No
ANKH	Yes
ANKHD1	No
ANKHD1-EIF4EBP3	No
ANKIB1	Yes
ANKLE2	Yes
ANKMY1	No
ANKMY2	No
ANKRA2	No
ANKRD1	No
ANKRD10	No
ANKRD11	Yes
ANKRD12	No
ANKRD13A	Yes
ANKRD13D	No
ANKRD16	Yes
ANKRD17	No
ANKRD19P	Yes
ANKRD2	No
ANKRD20A19P	No
ANKRD22	Yes
ANKRD23	No
ANKRD26	No
ANKRD27	Yes
ANKRD28	Yes
ANKRD29	Yes
ANKRD32	No
ANKRD33B	No
ANKRD35	No
ANKRD36BP1	Yes
ANKRD36BP2	No
ANKRD37	Yes
ANKRD40	No
ANKRD42	No
ANKRD44	No
ANKRD46	No
ANKRD49	No
ANKRD50	Yes
ANKRD52	No
ANKRD53	No
ANKRD6	Yes
ANKRD9	Yes
ANKS1B	No
ANKS3	No
ANKS4B	No
ANKS6	Yes
ANKUB1	Yes
ANKZF1	No
ANLN	Yes
ANO1	Yes
ANO10	No
ANO2	No
ANO4	Yes
ANO6	Yes
ANO7	No
ANO8	No
ANO9	Yes
ANP32E	No
ANPEP	No
ANTXR2	Yes
ANXA1	No
ANXA2	No
ANXA2P2	Yes
ANXA2R	No
ANXA3	Yes
ANXA4	Yes
ANXA5	Yes
ANXA6	No
ANXA7	No
ANXA9	Yes
AOAH	Yes
AOC1	Yes
AOX1	Yes
AP000322.53	No
AP000350.4	No
AP000688.1	No
AP000695.1	No
AP000769.1	Yes
AP001468.1	No
AP003041.2	No
AP006621.5	Yes
AP1AR	No
AP1B1	No
AP1G1	No
AP1M1	No
AP1M2	No
AP1S1	Yes
AP1S3	Yes
AP2A1	No
AP2A2	No
AP2B1	No
AP2M1	Yes
AP3B1	No
AP3B2	No
AP3D1	Yes
AP3M1	No
AP3M2	Yes
AP3S2	Yes
AP4B1	Yes
AP4B1-AS1	No
AP4E1	No
AP4M1	Yes
AP4S1	No
AP5B1	Yes
AP5M1	No
AP5S1	No
AP5Z1	Yes
APAF1	No
APBA1	No
APBA2	No
APBA3	Yes
APBB1	No
APBB1IP	Yes
APBB2	No
APBB3	No
APC	Yes
APCDD1	Yes
APCDD1L	Yes
APCDD1L-AS1	Yes
APEH	Yes
APEX1	No
APH1A	Yes
APH1B	No
API5	No
APITD1	No
APITD1-CORT	No
APLF	No
APLNR	Yes
APLP2	No
APMAP	Yes
APOA1BP	Yes
APOB	Yes
APOBEC3D	No
APOBEC3F	Yes
APOBEC3G	Yes
APOBEC3H	Yes
APOBR	No
APOC3	Yes
APOE	Yes
APOH	Yes
APOL1	Yes
APOL2	No
APOL3	Yes
APOL4	Yes
APOL6	No
APOLD1	No
APOPT1	No
APP	No
APPL1	No
APPL2	No
APTX	No
AQP1	No
AQP11	No
AQP2	Yes
AQP3	Yes
AQP4	Yes
AQP4-AS1	Yes
AQP6	No
AQP7	Yes
AQP9	No
AQR	No
ARAP1	Yes
ARAP2	No
ARAP3	No
ARC	Yes
ARCN1	No
AREL1	No
ARF1	No
ARF3	No
ARF4	Yes
ARF6	No
ARFGAP1	No
ARFGAP2	No
ARFGAP3	Yes
ARFGEF1	No
ARFGEF2	Yes
ARFIP1	No
ARFIP2	No
ARFRP1	No
ARG2	Yes
ARGLU1	No
ARHGAP1	No
ARHGAP10	No
ARHGAP11B	No
ARHGAP12	Yes
ARHGAP15	Yes
ARHGAP17	No
ARHGAP18	No
ARHGAP19	No
ARHGAP19-SLIT1	No
ARHGAP20	No
ARHGAP21	No
ARHGAP22	No
ARHGAP23	No
ARHGAP24	No
ARHGAP25	No
ARHGAP26	No
ARHGAP27	No
ARHGAP28	Yes
ARHGAP29	Yes
ARHGAP30	No
ARHGAP31	No
ARHGAP32	No
ARHGAP33	No
ARHGAP35	Yes
ARHGAP42	Yes
ARHGAP44	Yes
ARHGAP8	Yes
ARHGAP9	Yes
ARHGDIA	No
ARHGDIB	No
ARHGEF1	No
ARHGEF10	No
ARHGEF10L	No
ARHGEF11	No
ARHGEF12	Yes
ARHGEF15	Yes
ARHGEF17	No
ARHGEF18	No
ARHGEF19	Yes
ARHGEF2	No
ARHGEF26	No
ARHGEF28	Yes
ARHGEF3	No
ARHGEF33	No
ARHGEF37	No
ARHGEF38	Yes
ARHGEF39	Yes
ARHGEF4	No
ARHGEF40	No
ARHGEF5	No
ARHGEF7	No
ARID1A	No
ARID1B	No
ARID3A	No
ARID3B	Yes
ARID4A	No
ARID4B	No
ARID5A	No
ARIH1	No
ARL1	No
ARL10	No
ARL11	No
ARL13B	No
ARL14EP	Yes
ARL14EPL	Yes
ARL16	Yes
ARL17	Yes
ARL17A	Yes
ARL17B	Yes
ARL2BP	No
ARL2-SNX15	No
ARL3	No
ARL4A	No
ARL4C	No
ARL4D	No
ARL5A	Yes
ARL5B	Yes
ARL6	No
ARL6IP1	No
ARL6IP4	No
ARL6IP5	Yes
ARL6IP6	No
ARMC1	Yes
ARMC10	Yes
ARMC2	Yes
ARMC3	No
ARMC5	No
ARMC6	No
ARMC7	No
ARMC9	No
ARNT	No
ARNT2	Yes
ARNTL2	No
ARPC1A	No
ARPC1B	No
ARPC2	Yes
ARPC3	No
ARPC4	No
ARPC4-TTLL3	Yes
ARPC5	Yes
ARPC5L	No
ARPP19	Yes
ARRB1	Yes
ARRB2	No
ARRDC1	No
ARRDC2	Yes
ARRDC3	No
ARRDC4	Yes
ARSA	Yes
ARSB	Yes
ARSG	Yes
ARSK	No
ART3	No
ART4	No
ARTN	No
ARV1	No
ARVCF	Yes
AS3MT	Yes
ASAH1	Yes
ASAP1	No
ASAP2	No
ASB1	No
ASB13	Yes
ASB14	No
ASB16	Yes
ASB16-AS1	Yes
ASB2	No
ASB3	Yes
ASB4	No
ASB6	Yes
ASB7	No
ASB8	No
ASCC1	No
ASCC2	No
ASCC3	No
ASF1A	No
ASGR2	No
ASH1L	No
ASH2L	No
ASIC2	No
ASIP	No
ASL	No
ASNS	No
ASNSD1	No
ASPA	Yes
ASPDH	Yes
ASPG	Yes
ASPH	Yes
ASPHD1	No
ASPHD2	No
ASPM	No
ASPN	Yes
ASPRV1	No
ASPSCR1	No
ASRGL1	Yes
ASS1	No
ASTE1	No
ASTN2	Yes
ASUN	No
ASXL1	No
ASXL2	No
ASXL3	No
ATAD1	No
ATAD2	No
ATAD2B	No
ATAD5	No
ATE1	No
ATF1	Yes
ATF2	No
ATF3	No
ATF4	No
ATF5	Yes
ATF6	Yes
ATF7	No
ATF7IP	No
ATF7IP2	Yes
ATG10	Yes
ATG12	No
ATG13	No
ATG14	Yes
ATG16L1	Yes
ATG16L2	No
ATG2A	No
ATG2B	Yes
ATG3	No
ATG4B	Yes
ATG4D	No
ATG7	No
ATG9A	No
ATHL1	Yes
ATIC	Yes
ATL1	No
ATL2	Yes
ATL3	No
ATMIN	No
ATOH8	Yes
ATP10A	No
ATP10D	No
ATP11A	Yes
ATP11B	Yes
ATP13A1	No
ATP13A2	No
ATP13A3	Yes
ATP13A4	No
ATP1A1	No
ATP1A1OS	No
ATP1A2	No
ATP1A3	No
ATP1B1	No
ATP1B2	No
ATP1B3	Yes
ATP2A1	No
ATP2A2	No
ATP2A3	Yes
ATP2B1	No
ATP2B2	No
ATP2B4	Yes
ATP2C1	No
ATP2C2	No
ATP5A1	Yes
ATP5B	No
ATP5C1	No
ATP5F1	No
ATP5G1	Yes
ATP5G2	No
ATP5G3	Yes
ATP5H	No
ATP5I	No
ATP5J	Yes
ATP5J2	No
ATP5J2-PTCD1	No
ATP5L	No
ATP5O	No
ATP5S	Yes
ATP5SL	No
ATP6AP1L	No
ATP6V0A1	No
ATP6V0A2	Yes
ATP6V0A4	No
ATP6V0B	No
ATP6V0D1	Yes
ATP6V0D2	No
ATP6V0E2	Yes
ATP6V0E2-AS1	No
ATP6V1A	No
ATP6V1B1	Yes
ATP6V1B2	No
ATP6V1C1	No
ATP6V1C2	Yes
ATP6V1D	No
ATP6V1E1	No
ATP6V1E2	Yes
ATP6V1G1	Yes
ATP6V1H	No
ATP7B	Yes
ATP8A1	Yes
ATP8A2	No
ATP8B1	No
ATP8B2	No
ATP8B3	Yes
ATP8B4	No
ATP9A	Yes
ATP9B	No
ATPAF1	Yes
ATPAF2	No
ATPIF1	Yes
ATR	No
ATRAID	No
ATRIP	No
ATRN	No
ATRNL1	No
ATXN1	No
ATXN10	No
ATXN1L	Yes
ATXN2	No
ATXN2L	Yes
ATXN3	No
ATXN7	No
ATXN7L1	Yes
ATXN7L2	No
ATXN7L3	No
ATXN7L3B	Yes
AUH	No
AUP1	No
AURKA	No
AURKB	No
AV1S4A1N1T	Yes
AV25S1	Yes
AV2S1A1	Yes
AV4S1	No
AVEN	No
AVIL	No
AVL9	Yes
AVPI1	No
AVPR1A	No
AX721199	No
AX746478	No
AX746590	No
AX746605	No
AX746653	No
AX746671	No
AX746683	No
AX746719	No
AX746750	No
AX746755	Yes
AX746775	No
AX746885	Yes
AX746920	No
AX746944	No
AX746967	No
AX746968	No
AX747003	Yes
AX747021	No
AX747062	Yes
AX747067	Yes
AX747081	No
AX747088	Yes
AX747090	No
AX747103	No
AX747104	No
AX747114	No
AX747123	Yes
AX747125	No
AX747137	No
AX747167	No
AX747174	Yes
AX747179	Yes
AX747192	No
AX747227	No
AX747264	No
AX747269	No
AX747287	No
AX747325	Yes
AX747368	No
AX747372	No
AX747376	No
AX747383	Yes
AX747415	Yes
AX747440	No
AX747480	No
AX747516	No
AX747530	No
AX747537	No
AX747547	No
AX747565	No
AX747599	Yes
AX747619	Yes
AX747649	Yes
AX747658	No
AX747684	No
AX747730	Yes
AX747737	No
AX747741	Yes
AX747742	Yes
AX747750	Yes
AX747758	No
AX747775	Yes
AX747798	No
AX747817	No
AX747819	No
AX747832	No
AX747833	No
AX747838	No
AX747844	Yes
AX747846	No
AX747853	No
AX747935	Yes
AX747952	No
AX747977	No
AX748058	No
AX748062	No
AX748080	No
AX748165	No
AX748172	No
AX748200	No
AX748230	No
AX748283	No
AX748312	No
AX748330	Yes
AX748339	No
AX748395	No
AX748417	No
AX748440	No
AX795351	No
AXDND1	Yes
AXIN1	Yes
AXL	No
AY769439	No
AY927499	No
AY927512	No
AZGP1	No
AZGP1P1	No
AZI1	No
AZI2	No
AZIN1	Yes
B2M	No
B3GALNT1	No
B3GALNT2	Yes
B3GALT4	No
B3GALT5	No
B3GALTL	Yes
B3GAT1	No
B3GNT1	No
B3GNT2	No
B3GNT3	No
B3GNT4	Yes
B3GNT7	No
B3GNT8	No
B3GNT9	No
B3GNTL1	No
B4GALNT1	Yes
B4GALNT3	No
B4GALNT4	No
B4GALT1	Yes
B4GALT2	No
B4GALT3	Yes
B4GALT4	No
B4GALT5	Yes
B4GALT6	No
B4GALT7	No
B9D1	No
BAALC	No
BAAT	No
BABAM1	Yes
BACE1	No
BACE1-AS	No
BACE2	Yes
BACH1	No
BAD	No
BAG1	Yes
BAG3	No
BAG4	No
BAG5	No
BAI2	No
BAIAP2	Yes
BAIAP2L1	Yes
BAIAP2L2	No
BAIAP3	No
BAK1	Yes
BAMBI	No
BANF1	Yes
BANK1	No
BANP	Yes
BARD1	No
BARX1	No
BARX2	Yes
BASP1P1	Yes
BATF2	No
BATF3	Yes
BAX	Yes
BAZ1A	No
BAZ1B	No
BAZ2A	No
BAZ2B	Yes
BBOX1	No
BBS1	Yes
BBS10	No
BBS12	No
BBS2	Yes
BBS4	No
BBS5	No
BBS7	No
BBS9	No
BBX	No
BC005905	No
BC007880	No
BC008049	Yes
BC009735	Yes
BC009838	No
BC010030	No
BC011243	Yes
BC012193	Yes
BC013599	Yes
BC013821	Yes
BC014138	No
BC014180	Yes
BC014606	Yes
BC015774	No
BC016015	Yes
BC016143	Yes
BC016361	No
BC016751	Yes
BC017255	Yes
BC017578	Yes
BC017818	No
BC017971	No
BC019846	No
BC019904	Yes
BC020644	No
BC021024	No
BC021061	No
BC021234	No
BC021693	No
BC022047	Yes
BC022313	No
BC024173	No
BC024732	Yes
BC028022	No
BC028224	Yes
BC029255	No
BC030525	Yes
BC030750	No
BC030768	No
BC031243	No
BC031318	Yes
BC031657	No
BC031864	Yes
BC031876	No
BC032020	No
BC032716	No
BC033061	No
BC033260	Yes
BC033281	No
BC033456	Yes
BC033837	Yes
BC033949	Yes
BC034020	Yes
BC034424	No
BC034623	Yes
BC034684	Yes
BC034827	Yes
BC035080	No
BC035094	No
BC035106	No
BC035247	No
BC035340	No
BC035392	No
BC035400	No
BC035889	No
BC036055	No
BC036195	Yes
BC036308	Yes
BC036382	No
BC036442	No
BC036921	No
BC037321	Yes
BC037540	No
BC037783	Yes
BC037861	No
BC038204	Yes
BC038205	No
BC038210	No
BC038211	No
BC038245	No
BC038442	No
BC038464	No
BC038541	No
BC038574	No
BC038731	Yes
BC038792	Yes
BC039000	No
BC039168	No
BC039353	Yes
BC039377	No
BC039382	No
BC039389	No
BC039424	Yes
BC039455	No
BC039500	Yes
BC039504	No
BC039524	Yes
BC039668	No
BC039675	No
BC039678	Yes
BC039685	No
BC039686	No
BC040208	No
BC040327	No
BC040358	Yes
BC040563	Yes
BC040577	No
BC040684	No
BC040833	Yes
BC040861	Yes
BC040865	Yes
BC040901	No
BC040914	No
BC041327	No
BC041347	Yes
BC041441	Yes
BC041455	Yes
BC041459	No
BC041623	No
BC041964	Yes
BC042032	No
BC042033	No
BC042140	No
BC042374	No
BC042855	No
BC042893	Yes
BC042913	Yes
BC042955	No
BC043173	No
BC043188	No
BC043257	No
BC043356	No
BC043400	Yes
BC043511	No
BC043570	No
BC043601	Yes
BC043620	Yes
BC043649	No
BC044305	Yes
BC045668	No
BC045725	No
BC045731	Yes
BC045757	No
BC045807	No
BC046476	No
BC046497	No
BC047307	No
BC047513	Yes
BC047600	No
BC047605	No
BC048192	No
BC048201	No
BC048278	Yes
BC048424	No
BC048998	No
BC049386	No
BC049825	No
BC050301	No
BC050399	Yes
BC050599	No
BC051708	No
BC051759	Yes
BC053669	Yes
BC053935	Yes
BC055085	No
BC056407	No
BC062758	No
BC062762	No
BC063600	Yes
BC063675	Yes
BC064137	No
BC064339	Yes
BC064596	No
BC064974	No
BC065735	No
BC066991	No
BC067230	No
BC067244	Yes
BC068543	No
BC068609	Yes
BC069004	No
BC069212	No
BC069739	No
BC069776	No
BC069815	No
BC070228	No
BC070391	No
BC071789	Yes
BC071802	No
BC071809	Yes
BC073780	Yes
BC073817	No
BC075797	Yes
BC078172	Yes
BC080653	Yes
BC089451	No
BC094873	No
BC095475	No
BC104003	No
BC104435	Yes
BC112004	No
BC112270	Yes
BC112312	No
BC114455	No
BC121815	No
BC125159	No
BC126153	No
BC127858	No
BC127952	Yes
BC128043	No
BC128410	No
BC128459	No
BC128546	No
BC132841	Yes
BC132949	No
BC133670	No
BC148262	No
BC150495	No
BC150585	No
BC160930	No
BCAM	No
BCAP29	No
BCAR1	Yes
BCAR3	Yes
BCAS1	Yes
BCAS3	No
BCAS4	Yes
BCAT1	Yes
BCCIP	Yes
BCDIN3D	No
BCDIN3D-AS1	No
BCHE	No
BCKDHA	Yes
BCKDK	No
BCL10	Yes
BCL2	No
BCL2A1	Yes
BCL2L1	No
BCL2L10	No
BCL2L11	Yes
BCL2L12	No
BCL2L13	Yes
BCL2L14	Yes
BCL2L15	No
BCL2L2	No
BCL2L2-PABPN1	No
BCL3	No
BCL6	No
BCL6B	No
BCL7A	Yes
BCL7B	No
BCL7C	No
BCL9	No
BCL9L	No
BCMO1	No
BCR	Yes
BCS1L	No
BD495725	No
BDH1	No
BDH2	No
BDKRB1	No
BDKRB2	Yes
BDNF	No
BDNF-AS	No
BDP1	Yes
BEAN1	No
BEND3	No
BEND5	No
BEND7	Yes
BEST1	Yes
BEST3	No
BEST4	No
BET1	No
BFSP1	No
BGLAP	No
BHLHE40	Yes
BHLHE40-AS1	No
BHLHE41	No
BHMT	Yes
BHMT2	Yes
BICD1	Yes
BICD2	No
BIN1	Yes
BIN2	No
BIN3	Yes
BIRC2	No
BIRC3	No
BIRC5	No
BIRC6	No
BIRC7	Yes
BIVM	Yes
BIVM-ERCC5	Yes
bK250D10.C22.8	Yes
BLCAP	No
BLK	No
BLM	No
BLMH	No
BLNK	No
BLOC1S1-RDH5	No
BLOC1S2	Yes
BLOC1S3	No
BLOC1S5-TXNDC5	Yes
BLOC1S6	No
BLVRA	Yes
BLZF1	No
BMP1	No
BMP2K	No
BMP4	Yes
BMP6	No
BMP7	Yes
BMP8A	Yes
BMP8B	Yes
BMPER	No
BMPR1A	No
BMPR2	No
BMS1	No
BMS1P4	No
BNC2	No
BNIP2	Yes
BNIP3	Yes
BNIP3L	Yes
BOC	Yes
BOD1	No
BOD1L1	No
BOK	No
BOLA1	No
BOLA2	Yes
BOLA3-AS1	Yes
BORA	No
BPGM	No
BPI	No
bpl 41-16	Yes
BPNT1	No
BPTF	No
BRAF	No
BRAT1	Yes
BRCA1	Yes
BRCA2	No
BRD1	No
BRD2	No
BRD3	Yes
BRD4	No
BRD7	No
BRD8	No
BRD9	No
BRE	Yes
BRE-AS1	Yes
BRF1	Yes
BRI3	Yes
BRI3BP	Yes
BRICD5	No
BRINP1	Yes
BRINP2	No
BRIP1	No
BRIX1	No
BRK1	Yes
BRMS1	No
BROX	No
BRSK1	No
BRWD1	No
BRWD1-IT2	No
BSCL2	Yes
BSG	Yes
BSPRY	No
BST1	Yes
BST2	No
BTAF1	No
BTBD1	No
BTBD11	Yes
BTBD16	No
BTBD19	Yes
BTBD2	No
BTBD6	Yes
BTBD7	No
BTBD9	Yes
BTC	Yes
BTD	No
BTF3	No
BTF3L4	Yes
BTG1	Yes
BTG2	No
BTG3	No
BTN2A1	No
BTN2A2	Yes
BTN2A3P	Yes
BTN3A1	Yes
BTN3A2	Yes
BTN3A3	Yes
BTNL9	Yes
BTRC	No
BUB1B	No
BUB3	No
BUD13	No
BUD31	No
BV03S1J2.2	No
BV13S1J2.7	Yes
BV13S6J2.1	Yes
BV5-8	Yes
BX537481	Yes
BX537634	No
BX537742	No
BX537921	No
BX538249	No
BX538254	No
BX641110	No
BX641154	No
BX647249	No
BX647356	No
BX647608	No
BX647900	Yes
BX648073	No
BX648270	Yes
BX648455	Yes
BX648496	No
BX648763	No
BX649158	No
BYSL	No
BZRAP1	No
BZRAP1-AS1	Yes
BZW1	Yes
BZW2	No
C10orf10	Yes
C10orf11	No
C10orf112	No
C10orf114	No
C10orf118	No
C10orf128	No
C10orf137	No
C10orf2	No
C10orf25	No
C10orf32	Yes
C10orf32-AS3MT	Yes
C10orf35	Yes
C10orf54	Yes
C10orf55	Yes
C10orf67	No
C10orf76	Yes
C10orf88	Yes
C10orf95	No
C11orf1	Yes
C11orf24	Yes
C11orf30	No
C11orf31	No
C11orf35	Yes
C11orf45	No
C11orf48	No
C11orf49	No
C11orf54	Yes
C11orf57	No
C11orf58	No
C11orf63	No
C11orf68	No
C11orf71	No
C11orf73	No
C11orf80	No
C11orf83	Yes
C11orf92	Yes
C11orf93	Yes
C11orf95	No
C11orf96	Yes
C12orf23	No
C12orf28	Yes
C12orf29	No
C12orf36	Yes
C12orf39	Yes
C12orf4	No
C12orf40	No
C12orf43	Yes
C12orf44	Yes
C12orf45	Yes
C12orf49	No
C12orf5	Yes
C12orf52	Yes
C12orf56	No
C12orf60	Yes
C12orf65	No
C12orf66	No
C12orf68	No
C12orf73	Yes
C12orf75	Yes
C12orf76	No
C13orf35	No
C14orf105	Yes
C14orf119	No
C14orf132	Yes
[truncated: 12,280 more rows]
