# Supplementary material for: Epigenomic charting and functional annotation of risk loci in renal cell carcinoma
Source: Nat Commun. 2023 Jan 21;14:346. doi: 10.1038/s41467-023-35833-5 (PMC9867739; doi:10.1038/s41467-023-35833-5)
Supplement: Supplementary file 26 — Supplementary Data 23 [file 41467_2023_35833_MOESM26_ESM.xlsx]

## Sheet: Supplementary Data 23
Supplementary Data 23: ccRCC_AI_sig_50plusReads - SNP loci with chromatin allelic imbalance in the ccRCC DFCI cohort and the status of allele-specific expression of genes within 50Kb of respective SNP loci in TCGA KIRC cohort.
chr	pos	AI_pval	Gene_within_50kb	ASE_pval<0.01
chr19	58912384	0.007174	A1BG	Yes
chr19	58912737	0.007174	A1BG	Yes
chr19	58912788	0.007174	A1BG	Yes
chr19	58912906	0.007174	A1BG	Yes
chr19	58913368	0.007174	A1BG	Yes
chr19	58913507	0.007174	A1BG	Yes
chr19	58912384	0.007174	A1BG-AS1	Yes
chr19	58912737	0.007174	A1BG-AS1	Yes
chr19	58912788	0.007174	A1BG-AS1	Yes
chr19	58912906	0.007174	A1BG-AS1	Yes
chr19	58913368	0.007174	A1BG-AS1	Yes
chr19	58913507	0.007174	A1BG-AS1	Yes
chr12	9178240	0.001405	A2M	Yes
chr12	9178432	0.001405	A2M	Yes
chr12	9178552	0.001405	A2M	Yes
chr12	9178678	0.001405	A2M	Yes
chr12	9178240	0.001405	A2M-AS1	Yes
chr12	9178432	0.001405	A2M-AS1	Yes
chr12	9178552	0.001405	A2M-AS1	Yes
chr12	9178678	0.001405	A2M-AS1	Yes
chr22	43070593	0.007149	A4GALT	Yes
chr22	43070623	0.007149	A4GALT	Yes
chr22	43070655	0.002122	A4GALT	Yes
chr22	43071608	0.007149	A4GALT	Yes
chr22	43074378	0.005347	A4GALT	Yes
chr22	43075422	0.005347	A4GALT	Yes
chr22	43075948	0.005347	A4GALT	Yes
chr22	43076341	0.007149	A4GALT	Yes
chr22	43077709	0.007149	A4GALT	Yes
chr22	43079037	2.3e-05	A4GALT	Yes
chr22	43079072	2.3e-05	A4GALT	Yes
chr22	43079214	2.3e-05	A4GALT	Yes
chr22	43079607	2.38e-07	A4GALT	Yes
chr22	43079754	2.38e-07	A4GALT	Yes
chr22	43079783	1.59e-11	A4GALT	Yes
chr22	43079847	2.3e-05	A4GALT	Yes
chr22	43080028	2.3e-05	A4GALT	Yes
chr22	43080792	2.3e-05	A4GALT	Yes
chr22	43080880	2.3e-05	A4GALT	Yes
chr22	43081044	2.3e-05	A4GALT	Yes
chr22	43081101	2.3e-05	A4GALT	Yes
chr22	43081442	0.007149	A4GALT	Yes
chr22	43081553	2.3e-05	A4GALT	Yes
chr22	43081726	2.3e-05	A4GALT	Yes
chr22	43081796	2.3e-05	A4GALT	Yes
chr22	43082040	2.3e-05	A4GALT	Yes
chr22	43082052	2.3e-05	A4GALT	Yes
chr22	43082898	2.38e-07	A4GALT	Yes
chr22	43083465	2.38e-07	A4GALT	Yes
chr22	43083611	2.38e-07	A4GALT	Yes
chr22	43084104	0.007149	A4GALT	Yes
chr22	43084123	0.002122	A4GALT	Yes
chr22	43084125	0.002122	A4GALT	Yes
chr22	43084512	2.38e-07	A4GALT	Yes
chr22	43084613	2.38e-07	A4GALT	Yes
chr22	43084680	2.38e-07	A4GALT	Yes
chr22	43084693	0.002122	A4GALT	Yes
chr22	43085425	0.007149	A4GALT	Yes
chr22	43085647	0.007149	A4GALT	Yes
chr22	43085854	0.002122	A4GALT	Yes
chr22	43085943	0.002122	A4GALT	Yes
chr22	43087644	0.007149	A4GALT	Yes
chr22	43087781	0.007149	A4GALT	Yes
chr22	43088010	0.002122	A4GALT	Yes
chr22	43088463	2.38e-07	A4GALT	Yes
chr22	43092004	4.92e-06	A4GALT	Yes
chr22	43092556	0.0002503	A4GALT	Yes
chr22	43092912	4.92e-06	A4GALT	Yes
chr22	43093168	4.92e-06	A4GALT	Yes
chr22	43093189	4.92e-06	A4GALT	Yes
chr22	43093296	4.92e-06	A4GALT	Yes
chr22	43093698	4.92e-06	A4GALT	Yes
chr22	43094085	4.92e-06	A4GALT	Yes
chr22	43094736	4.92e-06	A4GALT	Yes
chr22	43094932	4.92e-06	A4GALT	Yes
chr22	43095129	4.92e-06	A4GALT	Yes
chr22	43095255	4.92e-06	A4GALT	Yes
chr22	43095600	0.002989	A4GALT	Yes
chr22	43097514	0.004326	A4GALT	Yes
chr22	43098123	1.08e-15	A4GALT	Yes
chr22	43100579	7.47e-08	A4GALT	Yes
chr22	43100856	0.005209	A4GALT	Yes
chr22	43100944	0.001902	A4GALT	Yes
chr22	43106582	2.81e-07	A4GALT	Yes
chr22	43106765	2.81e-07	A4GALT	Yes
chr22	43107046	4.56e-06	A4GALT	Yes
chr22	43107689	4.56e-06	A4GALT	Yes
chr22	43107837	4.56e-06	A4GALT	Yes
chr22	43107993	0.001472	A4GALT	Yes
chr22	43108395	4.56e-06	A4GALT	Yes
chr22	43108663	2.81e-07	A4GALT	Yes
chr22	43109743	0.00353	A4GALT	Yes
chr22	43109773	2.81e-07	A4GALT	Yes
chr22	43110115	2.81e-07	A4GALT	Yes
chr22	43110497	4.56e-06	A4GALT	Yes
chr22	43110736	0.00353	A4GALT	Yes
chr22	43110919	4.56e-06	A4GALT	Yes
chr22	43111436	0.001472	A4GALT	Yes
chr22	43111670	4.34e-09	A4GALT	Yes
chr22	43111733	4.56e-06	A4GALT	Yes
chr22	43111772	4.56e-06	A4GALT	Yes
chr22	43112475	0.00353	A4GALT	Yes
chr22	43112611	4.34e-09	A4GALT	Yes
chr22	43112674	0.001472	A4GALT	Yes
chr22	43112818	0.00353	A4GALT	Yes
chr22	43112961	0.00353	A4GALT	Yes
chr22	43113004	0.001472	A4GALT	Yes
chr22	43113407	4.34e-09	A4GALT	Yes
chr22	43113434	2.81e-07	A4GALT	Yes
chr22	43113435	4.34e-09	A4GALT	Yes
chr22	43113793	3.54e-07	A4GALT	Yes
chr22	43114020	3.54e-07	A4GALT	Yes
chr22	43114040	2.81e-07	A4GALT	Yes
chr22	43140720	0.0007701	A4GALT	Yes
chr22	43141391	0.005135	A4GALT	Yes
chr22	43141848	0.0007701	A4GALT	Yes
chr22	43165739	0.00157	A4GALT	Yes
chr22	43165866	4.23e-06	A4GALT	Yes
chr22	43165948	4.23e-06	A4GALT	Yes
chr22	43166388	7.04e-18	A4GALT	Yes
chr22	43166449	2.38e-15	A4GALT	Yes
chr22	43166822	1.24e-31	A4GALT	Yes
chr22	43166958	1.24e-31	A4GALT	Yes
chr22	43167050	1.24e-31	A4GALT	Yes
chr3	137800656	4.82e-05	A4GNT	Yes
chr3	137801213	4.82e-05	A4GNT	Yes
chr3	137801779	4.82e-05	A4GNT	Yes
chr19	1111895	1.91e-05	ABCA7	Yes
chr19	1112579	1.91e-05	ABCA7	Yes
chr19	1113701	1.91e-05	ABCA7	Yes
chr19	1113976	1.91e-05	ABCA7	Yes
chr19	1114119	1.91e-05	ABCA7	Yes
chr3	183720313	6.36e-05	ABCC5	Yes
chr21	43647450	9.16e-39	ABCG1	No
chr21	43647748	9.16e-39	ABCG1	No
chr21	43648366	0.0001133	ABCG1	No
chr21	43648423	1.72e-05	ABCG1	No
chr21	43648430	1.72e-05	ABCG1	No
chr21	43648935	1.72e-05	ABCG1	No
chr21	43650387	4.81e-07	ABCG1	No
chr21	43650779	0.0002069	ABCG1	No
chr21	43651556	4.81e-07	ABCG1	No
chr21	43651705	4.81e-07	ABCG1	No
chr21	43651957	4.81e-07	ABCG1	No
chr21	43652314	4.81e-07	ABCG1	No
chr21	43652410	1.93e-07	ABCG1	No
chr21	43652782	6.34e-06	ABCG1	No
chr21	43653053	6.34e-06	ABCG1	No
chr21	43653200	6.34e-06	ABCG1	No
chr21	43654061	0.008305	ABCG1	No
chr21	43655267	1.29e-07	ABCG1	No
chr21	43657248	1.29e-07	ABCG1	No
chr21	43658206	0.003021	ABCG1	No
chr21	43658226	4.81e-07	ABCG1	No
chr21	43658444	4.81e-07	ABCG1	No
chr21	43658508	4.81e-07	ABCG1	No
chr21	43658979	4.81e-07	ABCG1	No
chr21	43659830	6.34e-06	ABCG1	No
chr21	43660591	1.93e-07	ABCG1	No
chr21	43661486	1.93e-07	ABCG1	No
chr21	43721037	0.007235	ABCG1	No
chr21	43721210	0.007235	ABCG1	No
chr7	73118196	0.005175	ABHD11	No
chr19	1873261	5.5e-06	ABHD17A	No
chr19	1874017	5.5e-06	ABHD17A	No
chr19	1876009	5.5e-06	ABHD17A	No
chr19	1876566	5.5e-06	ABHD17A	No
chr19	1876654	5.5e-06	ABHD17A	No
chr19	1896093	1.92e-08	ABHD17A	No
chr19	1896825	1.92e-08	ABHD17A	No
chr19	1897418	1.64e-09	ABHD17A	No
chr19	1897582	1.64e-09	ABHD17A	No
chr19	1897922	1.64e-09	ABHD17A	No
chr15	89595883	0.0008952	ABHD2	No
chr15	89596355	0.0008952	ABHD2	No
chr15	89644938	0.0003759	ABHD2	No
chr15	89645942	0.0003759	ABHD2	No
chr15	89649704	0.0003759	ABHD2	No
chr15	89650795	0.0003759	ABHD2	No
chr15	89652572	0.0003759	ABHD2	No
chr14	23017896	0.001754	ABHD4	No
chr14	23017901	0.001754	ABHD4	No
chr14	23018014	0.00181	ABHD4	No
chr14	23019932	0.003196	ABHD4	No
chr14	23020706	0.006062	ABHD4	No
chr14	23021855	0.002242	ABHD4	No
chr14	23022276	0.002242	ABHD4	No
chr14	23022443	0.002242	ABHD4	No
chr14	23022546	3.38e-05	ABHD4	No
chr14	23023017	0.003196	ABHD4	No
chr14	23023476	0.003196	ABHD4	No
chr14	23025946	0.001879	ABHD4	No
chr14	23026298	0.006062	ABHD4	No
chr14	23027352	0.006062	ABHD4	No
chr14	23028699	0.0001111	ABHD4	No
chr14	23028835	0.0002246	ABHD4	No
chr14	23029279	0.006062	ABHD4	No
chr14	23029342	0.006062	ABHD4	No
chr14	23029525	0.001879	ABHD4	No
chr14	23029862	0.001879	ABHD4	No
chr14	23030065	0.001879	ABHD4	No
chr14	23032088	0.001879	ABHD4	No
chr14	23032984	0.006062	ABHD4	No
chr14	23033425	0.006062	ABHD4	No
chr14	23033838	0.001879	ABHD4	No
chr14	23035587	0.001879	ABHD4	No
chr14	23035703	0.001879	ABHD4	No
chr14	23038231	0.001879	ABHD4	No
chr14	23038834	0.006062	ABHD4	No
chr14	23038847	3.38e-05	ABHD4	No
chr3	43810452	0.001847	ABHD5	No
chr3	43812111	0.001847	ABHD5	No
chr3	58228439	5.15e-12	ABHD6	Yes
chr3	58228628	5.15e-12	ABHD6	Yes
chr3	58229550	5.15e-12	ABHD6	Yes
chr3	58229653	5.15e-12	ABHD6	Yes
chr3	58230436	3.99e-11	ABHD6	Yes
chr3	58231112	3.99e-11	ABHD6	Yes
chr3	58231426	3.99e-11	ABHD6	Yes
chr3	58232146	5.15e-12	ABHD6	Yes
chr3	58232485	5.15e-12	ABHD6	Yes
chr19	17403033	0.0003263	ABHD8	No
chr19	17422649	1.45e-07	ABHD8	No
chr19	17423373	1.45e-07	ABHD8	No
chr19	17451098	0.0001108	ABHD8	No
chr19	17451369	0.0001108	ABHD8	No
chr19	17451599	0.0001108	ABHD8	No
chr10	26992235	8.4e-06	ABI1	No
chr10	26992715	0.0002249	ABI1	No
chr10	26992990	8.4e-06	ABI1	No
chr10	26993156	8.4e-06	ABI1	No
chr10	26993191	0.0002249	ABI1	No
chr10	26993390	8.4e-06	ABI1	No
chr3	100478315	3.2e-05	ABI3BP	Yes
chr3	100479357	1.93e-07	ABI3BP	Yes
chr3	100479384	3.94e-05	ABI3BP	Yes
chr3	100479427	3.94e-05	ABI3BP	Yes
chr3	100480196	3.2e-05	ABI3BP	Yes
chr3	100480599	3.2e-05	ABI3BP	Yes
chr1	179098475	1.53e-10	ABL2	Yes
chr1	179098770	1.53e-10	ABL2	Yes
chr1	179099021	1.53e-10	ABL2	Yes
chr1	179100045	1.53e-10	ABL2	Yes
chr1	179100121	1.53e-10	ABL2	Yes
chr1	179100291	1.94e-11	ABL2	Yes
chr4	7973142	0.001246	ABLIM2	No
chr4	8099851	0.004506	ABLIM2	No
chr4	8100158	0.004506	ABLIM2	No
chr4	8101209	0.004506	ABLIM2	No
chr4	8101428	0.004506	ABLIM2	No
chr4	8102281	0.004506	ABLIM2	No
chr5	148644292	0.0001233	ABLIM3	Yes
chr5	148645744	3.14e-05	ABLIM3	Yes
chr5	148646282	3.14e-05	ABLIM3	Yes
chr5	148646778	0.0001233	ABLIM3	Yes
chr5	148663788	0.001185	ABLIM3	Yes
chr17	1099580	1.5e-20	ABR	No
chr17	1100065	1.5e-20	ABR	No
chr17	1100469	1.5e-20	ABR	No
chr17	1100999	1.5e-20	ABR	No
chr17	1101582	7.43e-20	ABR	No
chr17	1102367	5.67e-21	ABR	No
chr3	127415047	1.15e-05	ABTB1	Yes
chr3	127416142	1.15e-05	ABTB1	Yes
chr3	127416813	1.15e-05	ABTB1	Yes
chr3	127417048	1.15e-05	ABTB1	Yes
chr3	127417202	1.15e-05	ABTB1	Yes
chr3	127417973	1.15e-05	ABTB1	Yes
chr3	127419225	1.15e-05	ABTB1	Yes
chr3	127420287	1.15e-05	ABTB1	Yes
chr3	127420854	1.15e-05	ABTB1	Yes
chr3	127421486	1.15e-05	ABTB1	Yes
chr3	127440083	0.001813	ABTB1	Yes
chr11	34336647	2.28e-05	ABTB2	No
chr11	34337173	2.28e-05	ABTB2	No
chr11	34337400	2.28e-05	ABTB2	No
chr11	34337564	2.28e-05	ABTB2	No
chr11	34339718	0.006186	ABTB2	No
chr11	34339834	0.006186	ABTB2	No
chr11	34366667	0.001016	ABTB2	No
chr11	34366783	0.001016	ABTB2	No
chr11	34367033	0.001016	ABTB2	No
chr11	34367176	0.001016	ABTB2	No
chr11	34367362	0.001016	ABTB2	No
chr11	34367363	0.001016	ABTB2	No
chr11	34367522	0.001016	ABTB2	No
chr11	34367661	0.001016	ABTB2	No
chr11	34368417	0.001016	ABTB2	No
chr11	34368750	0.001016	ABTB2	No
chr11	34369938	0.001016	ABTB2	No
chr11	34370607	0.001016	ABTB2	No
chr11	34371557	0.001016	ABTB2	No
chr11	34371779	0.001016	ABTB2	No
chr11	34372094	0.001016	ABTB2	No
chr18	47384388	2.26e-06	ACAA2	Yes
chr18	47384541	2.26e-06	ACAA2	Yes
chr18	47384960	2.26e-06	ACAA2	Yes
chr18	47385014	5.66e-06	ACAA2	Yes
chr18	47386544	5.66e-06	ACAA2	Yes
chr12	109551233	1.82e-23	ACACB	No
chr12	109551508	9.65e-09	ACACB	No
chr12	109551621	1.82e-23	ACACB	No
chr12	109552295	1.82e-23	ACACB	No
chr12	109552475	1.82e-23	ACACB	No
chr12	109552849	1.82e-23	ACACB	No
chr12	109554531	1.82e-23	ACACB	No
chr12	109555267	9.65e-09	ACACB	No
chr12	109555524	9.65e-09	ACACB	No
chr12	109555652	9.65e-09	ACACB	No
chr12	109557010	9.65e-09	ACACB	No
chr12	109558590	1.82e-23	ACACB	No
chr12	109558638	1.82e-23	ACACB	No
chr12	109559479	1.82e-23	ACACB	No
chr12	109559779	4.98e-20	ACACB	No
chr12	121155511	0.001279	ACADS	No
chr12	121156041	0.0001886	ACADS	No
chr12	121156290	0.0001886	ACADS	No
chr12	121157535	0.0001886	ACADS	No
chr12	121157536	0.0001886	ACADS	No
chr12	121157851	0.0001886	ACADS	No
chr12	121159380	0.001279	ACADS	No
chr17	43247930	0.0003789	ACBD4	No
chr17	43247957	0.0001103	ACBD4	No
chr17	43249246	2.18e-09	ACBD4	No
chr17	43249444	0.0001103	ACBD4	No
chr17	43250653	1.89e-07	ACBD4	No
chr17	43254231	2.18e-09	ACBD4	No
chr17	43254421	2.18e-09	ACBD4	No
chr10	27522278	0.00693	ACBD5	No
chr10	27522287	0.00693	ACBD5	No
chr10	27522472	0.00693	ACBD5	No
chr10	27522764	0.00693	ACBD5	No
chr10	27522843	0.00693	ACBD5	No
chr10	27523257	0.00693	ACBD5	No
chr10	27523319	0.00693	ACBD5	No
chr10	27523561	0.00693	ACBD5	No
chr10	27523721	0.00693	ACBD5	No
chr10	27523967	0.00693	ACBD5	No
chr9	19376144	0.003622	ACER2	No
chr9	19376255	0.003622	ACER2	No
chr9	19376258	0.003622	ACER2	No
chr11	76631298	0.00111	ACER3	Yes
chr11	76631879	0.00111	ACER3	Yes
chr14	23514235	0.002339	ACIN1	No
chr14	23515087	0.002377	ACIN1	No
chr14	23515375	0.002339	ACIN1	No
chr14	23515757	0.002339	ACIN1	No
chr14	23515986	0.002377	ACIN1	No
chr14	23516092	0.002339	ACIN1	No
chr14	23516435	0.002377	ACIN1	No
chr3	42922177	0.0005914	ACKR2	No
chr19	11733701	0.003366	ACP5	Yes
chr19	11733711	0.003366	ACP5	Yes
chr19	11733737	0.003366	ACP5	Yes
chr19	11733787	0.003366	ACP5	Yes
chr19	11734300	0.003366	ACP5	Yes
chr19	11735513	0.003366	ACP5	Yes
chr4	185662203	0.0001006	ACSL1	Yes
chr4	185662611	0.0001006	ACSL1	Yes
chr4	185663038	0.0001006	ACSL1	Yes
chr4	185665055	0.0001006	ACSL1	Yes
chr4	185665076	9.97e-10	ACSL1	Yes
chr4	185665118	0.0001006	ACSL1	Yes
chr4	185666477	0.0001006	ACSL1	Yes
chr4	185667404	0.0001006	ACSL1	Yes
chr4	185668346	1.13e-05	ACSL1	Yes
chr4	185668375	1.13e-05	ACSL1	Yes
chr4	185669832	0.0001006	ACSL1	Yes
chr4	185669843	0.0001006	ACSL1	Yes
chr4	185670526	0.0001006	ACSL1	Yes
chr4	185672745	0.0001006	ACSL1	Yes
chr4	185672945	8.01e-08	ACSL1	Yes
chr4	185775699	0.0001116	ACSL1	Yes
chr4	185775920	0.0001116	ACSL1	Yes
chr4	185776312	6.74e-05	ACSL1	Yes
chr4	185776359	0.0001116	ACSL1	Yes
chr4	185776459	0.0001116	ACSL1	Yes
chr4	185776649	6.74e-05	ACSL1	Yes
chr4	185776650	0.0001116	ACSL1	Yes
chr4	185776767	4.87e-05	ACSL1	Yes
chr4	185776850	0.0001116	ACSL1	Yes
chr4	185777183	0.0001116	ACSL1	Yes
chr4	185777891	6.74e-05	ACSL1	Yes
chr4	185777928	0.0001116	ACSL1	Yes
chr4	185777935	0.0001116	ACSL1	Yes
chr4	185778136	6.74e-05	ACSL1	Yes
chr4	185778265	6.74e-05	ACSL1	Yes
chr4	185778729	0.0001116	ACSL1	Yes
chr4	185779230	0.0001116	ACSL1	Yes
chr4	185779232	0.0001116	ACSL1	Yes
chr4	185779346	0.0001116	ACSL1	Yes
chr20	24940521	2.67e-05	ACSS1	No
chr20	24940821	0.001024	ACSS1	No
chr20	24941354	0.001024	ACSS1	No
chr20	24941472	0.001024	ACSS1	No
chr20	24966619	0.002184	ACSS1	No
chr20	24968017	0.002184	ACSS1	No
chr17	79454756	3.68e-15	ACTG1	Yes
chr17	79454968	3.68e-15	ACTG1	Yes
chr17	79455035	3.68e-15	ACTG1	Yes
chr17	79455342	5.79e-10	ACTG1	Yes
chr17	79455609	5.79e-10	ACTG1	Yes
chr14	69352230	3.59e-05	ACTN1	Yes
chr14	69357373	3.59e-05	ACTN1	Yes
chr14	69357899	0.0001271	ACTN1	Yes
chr14	69358094	0.0001271	ACTN1	Yes
chr14	69358174	2.38e-05	ACTN1	Yes
chr14	69360631	2.38e-05	ACTN1	Yes
chr14	69362095	2.38e-05	ACTN1	Yes
chr14	69407295	2.59e-07	ACTN1	Yes
chr14	69407354	2.59e-07	ACTN1	Yes
chr14	69407706	2.59e-07	ACTN1	Yes
chr14	69408021	2.59e-07	ACTN1	Yes
chr14	69410255	2.59e-07	ACTN1	Yes
chr14	69411739	2.59e-07	ACTN1	Yes
chr14	69414034	2.59e-07	ACTN1	Yes
chr14	69418425	0.00547	ACTN1	Yes
chr14	69419042	0.001767	ACTN1	Yes
chr14	69434083	3.7e-07	ACTN1	Yes
chr14	69434387	3.7e-07	ACTN1	Yes
chr19	39164464	4.74e-31	ACTN4	No
chr19	39164715	5.52e-08	ACTN4	No
chr19	39165062	5.52e-08	ACTN4	No
chr19	39165407	5.52e-08	ACTN4	No
chr19	39167360	1.14e-05	ACTN4	No
chr19	39167760	4.74e-31	ACTN4	No
chr19	39170473	4.74e-31	ACTN4	No
chr19	39170908	4.74e-31	ACTN4	No
chr19	39171104	5.52e-08	ACTN4	No
chr19	39172220	5.52e-08	ACTN4	No
chr19	39173486	4.74e-31	ACTN4	No
chr19	39173645	5.52e-08	ACTN4	No
chr19	39174332	4.74e-31	ACTN4	No
chr19	39175617	5.52e-08	ACTN4	No
chr19	39178481	5.52e-08	ACTN4	No
chr19	39178653	5.52e-08	ACTN4	No
chr19	39179092	5.52e-08	ACTN4	No
chr19	39179142	5.52e-08	ACTN4	No
chr19	39179271	4.74e-31	ACTN4	No
chr19	39179279	5.52e-08	ACTN4	No
chr19	39179839	5.52e-08	ACTN4	No
chr19	39179934	1.14e-05	ACTN4	No
chr19	39180458	4.74e-31	ACTN4	No
chr19	39181245	5.52e-08	ACTN4	No
chr19	39181314	5.52e-08	ACTN4	No
chr19	39181369	5.52e-08	ACTN4	No
chr19	39181691	5.52e-08	ACTN4	No
chr19	39181778	9.93e-21	ACTN4	No
chr19	39181912	1.8e-14	ACTN4	No
chr19	39181972	5.52e-08	ACTN4	No
chr19	39182565	4.74e-31	ACTN4	No
chr19	39182692	5.52e-08	ACTN4	No
chr19	39182899	5.52e-08	ACTN4	No
chr19	39183584	5.52e-08	ACTN4	No
chr19	39183779	9.93e-21	ACTN4	No
chr19	39184166	4.74e-31	ACTN4	No
chr19	39184170	5.52e-08	ACTN4	No
chr19	39184360	5.52e-08	ACTN4	No
chr19	39184669	5.52e-08	ACTN4	No
chr19	39184811	4.74e-31	ACTN4	No
chr19	39184822	1.8e-14	ACTN4	No
chr19	39185557	1.8e-14	ACTN4	No
chr19	39186229	1.8e-14	ACTN4	No
chr19	39186613	4.74e-31	ACTN4	No
chr19	39186950	1.14e-05	ACTN4	No
chr19	39187004	5.52e-08	ACTN4	No
chr19	39187375	5.52e-08	ACTN4	No
chr19	39187385	1.8e-14	ACTN4	No
chr19	39187479	5.52e-08	ACTN4	No
chr19	39188064	1.8e-14	ACTN4	No
chr19	39188112	4.74e-31	ACTN4	No
chr19	39188149	9.93e-21	ACTN4	No
chr19	39188236	5.52e-08	ACTN4	No
chr19	39188301	5.52e-08	ACTN4	No
chr19	39188316	5.52e-08	ACTN4	No
chr19	39188731	5.52e-08	ACTN4	No
chr19	39189746	1.14e-05	ACTN4	No
chr19	39189961	5.52e-08	ACTN4	No
chr19	39190267	5.52e-08	ACTN4	No
chr19	39190431	5.52e-08	ACTN4	No
chr19	39190463	5.52e-08	ACTN4	No
chr19	39190588	9.93e-21	ACTN4	No
chr19	39191383	1.8e-14	ACTN4	No
chr19	39191544	9.93e-21	ACTN4	No
chr19	39196085	1.51e-11	ACTN4	No
chr19	39196207	1.51e-11	ACTN4	No
chr19	39196224	1.51e-11	ACTN4	No
chr19	39196531	0.002942	ACTN4	No
chr19	39196736	0.002942	ACTN4	No
chr19	39196745	2.47e-07	ACTN4	No
chr19	39197102	1.51e-11	ACTN4	No
chr19	39197310	1.51e-11	ACTN4	No
chr19	39197502	1.51e-11	ACTN4	No
chr19	39197527	1.51e-11	ACTN4	No
chr19	39197552	1.51e-11	ACTN4	No
chr19	39197585	0.004312	ACTN4	No
chr19	39197729	1.51e-11	ACTN4	No
chr19	39197773	1.51e-11	ACTN4	No
chr19	39197954	1.51e-11	ACTN4	No
chr19	39198320	1.51e-11	ACTN4	No
chr19	39199387	1.51e-11	ACTN4	No
chr19	39199621	0.004312	ACTN4	No
chr19	39200843	1.51e-11	ACTN4	No
chr19	39201274	0.002942	ACTN4	No
chr19	39201488	2.47e-07	ACTN4	No
chr19	39201781	2.47e-07	ACTN4	No
chr19	39201816	1.51e-11	ACTN4	No
chr19	39202056	0.002942	ACTN4	No
chr19	39202071	1.51e-11	ACTN4	No
chr19	39202184	1.51e-11	ACTN4	No
chr19	39202341	0.002942	ACTN4	No
chr19	39202617	1.51e-11	ACTN4	No
chr19	39202888	2.47e-07	ACTN4	No
chr19	39202897	2.47e-07	ACTN4	No
chr19	39204845	1.51e-11	ACTN4	No
chr19	39204846	2.47e-07	ACTN4	No
chr19	39204961	0.002942	ACTN4	No
chr19	39205607	1.51e-11	ACTN4	No
chr19	39205613	2.47e-07	ACTN4	No
chr19	39206288	2.47e-07	ACTN4	No
chr19	39207234	0.002942	ACTN4	No
chr19	39207329	2.47e-07	ACTN4	No
chr19	39209286	4.99e-11	ACTN4	No
chr19	39209888	1.73e-07	ACTN4	No
chr19	39210013	4.99e-11	ACTN4	No
chr19	39210593	0.004782	ACTN4	No
chr19	39210733	4.99e-11	ACTN4	No
chr19	39210961	1.73e-07	ACTN4	No
chr19	39212392	4.99e-11	ACTN4	No
chr19	39221295	1.41e-05	ACTN4	No
chr19	39221947	5.81e-14	ACTN4	No
chr19	39222469	0.005162	ACTN4	No
chr19	39222627	0.005162	ACTN4	No
chr19	39222696	0.005162	ACTN4	No
chr19	39223717	0.005162	ACTN4	No
chr19	39224028	0.005162	ACTN4	No
chr19	39224413	1.41e-05	ACTN4	No
chr19	39224902	0.005162	ACTN4	No
chr19	39224934	0.005162	ACTN4	No
chr19	39225046	0.005162	ACTN4	No
chr19	39225858	5.81e-14	ACTN4	No
chr7	150058968	2.32e-17	ACTR3C	Yes
chr7	150059255	2.32e-17	ACTR3C	Yes
chr7	150059414	2.32e-17	ACTR3C	Yes
chr7	150059529	2.32e-17	ACTR3C	Yes
chr7	150059602	2.32e-17	ACTR3C	Yes
chr7	150059987	2.32e-17	ACTR3C	Yes
chr2	158694818	0.003292	ACVR1	No
chr3	38500647	6.78e-07	ACVR2B	No
chr3	38500647	6.78e-07	ACVR2B-AS1	No
chr15	58836308	0.005909	ADAM10	No
chr15	58839272	0.005378	ADAM10	No
chr10	127748839	0.005446	ADAM12	No
chr5	156891353	0.005342	ADAM19	No
chr8	38813845	0.00696	ADAM9	No
chr8	38815694	0.00192	ADAM9	No
chr8	38815855	0.00192	ADAM9	No
chr8	38816054	0.005689	ADAM9	No
chr8	38816403	0.001011	ADAM9	No
chr8	38816499	0.00192	ADAM9	No
chr5	33585754	0.002736	ADAMTS12	No
chr5	33586031	0.002736	ADAMTS12	No
chr5	33602461	4.2e-05	ADAMTS12	No
chr5	33602605	4.2e-05	ADAMTS12	No
chr5	33602714	4.2e-05	ADAMTS12	No
chr5	33602793	4.2e-05	ADAMTS12	No
chr5	33602891	1.72e-05	ADAMTS12	No
chr5	33603075	4.2e-05	ADAMTS12	No
chr5	33603129	4.2e-05	ADAMTS12	No
chr5	33603231	4.2e-05	ADAMTS12	No
chr5	33603410	4.2e-05	ADAMTS12	No
chr5	33603684	4.2e-05	ADAMTS12	No
chr5	33603759	4.2e-05	ADAMTS12	No
chr5	33603795	4.2e-05	ADAMTS12	No
chr5	33603939	4.2e-05	ADAMTS12	No
chr15	100582974	0.0008851	ADAMTS17	No
chr15	100583583	0.007034	ADAMTS17	No
chr15	100583717	0.0008851	ADAMTS17	No
chr15	100583942	0.0008851	ADAMTS17	No
chr15	100584162	0.0008851	ADAMTS17	No
chr15	79012311	1.19e-05	ADAMTS7	No
chr15	79012418	1.19e-05	ADAMTS7	No
chr15	79012476	1.19e-05	ADAMTS7	No
chr15	79052755	1.84e-06	ADAMTS7	No
chr15	79053014	1.84e-06	ADAMTS7	No
chr15	79054900	1.84e-06	ADAMTS7	No
chr9	18786953	0.0005259	ADAMTSL1	Yes
chr9	18787416	0.0004582	ADAMTSL1	Yes
chr9	18787638	0.0004582	ADAMTSL1	Yes
chr9	18787794	0.0004582	ADAMTSL1	Yes
chr9	18787839	0.0004582	ADAMTSL1	Yes
chr9	18788114	0.0001307	ADAMTSL1	Yes
chr7	940962	0.003125	ADAP1	Yes
chr7	961887	0.005031	ADAP1	Yes
chr7	962361	0.002579	ADAP1	Yes
chr7	963427	0.005031	ADAP1	Yes
chr7	963652	0.002579	ADAP1	Yes
chr7	964392	7.71e-05	ADAP1	Yes
chr7	968469	0.005031	ADAP1	Yes
chr7	968554	3.9e-09	ADAP1	Yes
chr19	1873261	5.5e-06	ADAT3	No
chr19	1874017	5.5e-06	ADAT3	No
chr19	1876009	5.5e-06	ADAT3	No
chr19	1876566	5.5e-06	ADAT3	No
chr19	1876654	5.5e-06	ADAT3	No
chr19	1896093	1.92e-08	ADAT3	No
chr19	1896825	1.92e-08	ADAT3	No
chr19	1897418	1.64e-09	ADAT3	No
chr19	1897582	1.64e-09	ADAT3	No
chr19	1897922	1.64e-09	ADAT3	No
chr5	7422768	0.002421	ADCY2	Yes
chr5	7423717	0.002421	ADCY2	Yes
chr5	7425448	0.007849	ADCY2	Yes
chr5	7425788	0.007849	ADCY2	Yes
chr5	7425981	0.007849	ADCY2	Yes
chr5	7836048	0.0001011	ADCY2	Yes
chr5	7836784	0.0004645	ADCY2	Yes
chr5	7837843	0.0001011	ADCY2	Yes
chr5	7837861	0.0001011	ADCY2	Yes
chr5	7876611	0.002053	ADCY2	Yes
chr5	7876751	0.002053	ADCY2	Yes
chr5	7877178	0.002053	ADCY2	Yes
chr5	7878192	0.002053	ADCY2	Yes
chr5	7878603	0.002053	ADCY2	Yes
chr3	123102353	3.43e-07	ADCY5	No
chr3	123102376	3.43e-07	ADCY5	No
chr3	123102862	3.43e-07	ADCY5	No
chr3	123102924	3.43e-07	ADCY5	No
chr3	123102950	3.43e-07	ADCY5	No
chr3	123103037	3.43e-07	ADCY5	No
chr3	123112292	0.0002159	ADCY5	No
chr3	123113593	0.0002159	ADCY5	No
chr3	123117165	0.0002159	ADCY5	No
chr3	123117488	0.0002159	ADCY5	No
chr16	50299938	6.19e-10	ADCY7	No
chr16	50300743	3.45e-10	ADCY7	No
chr16	50302653	1.8e-11	ADCY7	No
chr16	50317077	0.001762	ADCY7	No
chr16	4000222	0.00343	ADCY9	No
chr16	4001898	0.0005811	ADCY9	No
chr16	4002320	0.0005811	ADCY9	No
chr16	4002422	0.0005811	ADCY9	No
chr16	4003044	0.0005811	ADCY9	No
chr16	4003054	0.0005811	ADCY9	No
chr16	4068396	2.33e-07	ADCY9	No
chr16	4068691	2.33e-07	ADCY9	No
chr16	4068813	2.33e-07	ADCY9	No
chr16	4069844	0.003666	ADCY9	No
chr16	4071658	2.33e-07	ADCY9	No
chr16	4139672	0.00519	ADCY9	No
chr16	4140038	0.00519	ADCY9	No
chr16	4141233	0.00519	ADCY9	No
chr16	4141277	0.00519	ADCY9	No
chr16	4141728	0.00519	ADCY9	No
chr16	4144811	0.0005208	ADCY9	No
chr16	4146695	0.0005208	ADCY9	No
chr4	2838473	3.03e-05	ADD1	Yes
chr4	2852462	0.0008877	ADD1	Yes
chr4	2854191	0.0006	ADD1	Yes
chr4	2854613	0.0008877	ADD1	Yes
chr4	2861430	0.005102	ADD1	Yes
chr4	2862026	0.005102	ADD1	Yes
chr4	2862190	2.75e-06	ADD1	Yes
chr4	2862543	2.75e-06	ADD1	Yes
chr4	2863714	3.48e-14	ADD1	Yes
chr4	2865107	2.75e-06	ADD1	Yes
chr4	2868067	2.75e-06	ADD1	Yes
chr4	2868514	2.75e-06	ADD1	Yes
chr4	2869127	2.75e-06	ADD1	Yes
chr4	2869815	2.75e-06	ADD1	Yes
chr4	2870745	2.75e-06	ADD1	Yes
chr4	2873835	2.75e-06	ADD1	Yes
chr4	100322445	0.007753	ADH1C	No
chr4	100322497	0.007753	ADH1C	No
chr4	100322498	0.007753	ADH1C	No
chr4	100323833	0.003361	ADH1C	No
chr4	100323878	0.003361	ADH1C	No
chr12	1905091	0.003651	ADIPOR2	Yes
chr3	119304499	0.0007034	ADPRH	Yes
chr3	119354257	1.1e-06	ADPRH	Yes
chr3	119354550	1.1e-06	ADPRH	Yes
chr3	119355411	1.1e-06	ADPRH	Yes
chr3	119356147	1.1e-06	ADPRH	Yes
chr3	119356440	3.52e-05	ADPRH	Yes
chr3	119357226	1.1e-06	ADPRH	Yes
chr3	119357311	3.52e-05	ADPRH	Yes
chr3	119358208	1.1e-06	ADPRH	Yes
chr3	119358319	1.1e-06	ADPRH	Yes
chr3	119358541	3.52e-05	ADPRH	Yes
chr5	159361428	0.006397	ADRA1B	No
chr5	159361794	0.006397	ADRA1B	No
chr5	148213506	0.001443	ADRB2	No
chr20	60914192	0.0002156	ADRM1	Yes
chr20	60914930	0.0002156	ADRM1	Yes
chr20	60915672	0.0002156	ADRM1	Yes
chr15	89173556	0.0005422	AEN	No
chr15	89173938	0.0005422	AEN	No
chr15	89174509	0.0005422	AEN	No
chr4	7818464	0.0005072	AFAP1	Yes
chr4	7821682	0.000286	AFAP1	Yes
chr4	7822682	0.0005072	AFAP1	Yes
chr4	7823171	0.00128	AFAP1	Yes
chr4	7823656	0.0005072	AFAP1	Yes
chr4	7825173	0.0005072	AFAP1	Yes
chr4	7826824	0.001405	AFAP1	Yes
chr4	7828249	0.001562	AFAP1	Yes
chr4	7828499	0.0005072	AFAP1	Yes
chr4	7829982	0.00128	AFAP1	Yes
chr4	7830791	0.0005072	AFAP1	Yes
chr4	7831463	0.0002667	AFAP1	Yes
chr4	7834351	4.24e-05	AFAP1	Yes
chr4	7844321	0.001108	AFAP1	Yes
chr4	7862841	0.002984	AFAP1	Yes
chr4	7863338	0.002984	AFAP1	Yes
chr4	7863508	0.002984	AFAP1	Yes
chr4	7863618	0.002984	AFAP1	Yes
chr4	7892425	0.00713	AFAP1	Yes
chr4	7892822	0.003414	AFAP1	Yes
chr4	7895209	0.00713	AFAP1	Yes
chr4	7973142	0.001246	AFAP1	Yes
chr4	7818464	0.0005072	AFAP1-AS1	Yes
chr4	7821682	0.000286	AFAP1-AS1	Yes
chr4	7822682	0.0005072	AFAP1-AS1	Yes
chr4	7823171	0.00128	AFAP1-AS1	Yes
chr4	7823656	0.0005072	AFAP1-AS1	Yes
chr4	7825173	0.0005072	AFAP1-AS1	Yes
chr4	7826824	0.001405	AFAP1-AS1	Yes
chr4	7828249	0.001562	AFAP1-AS1	Yes
chr4	7828499	0.0005072	AFAP1-AS1	Yes
chr4	7829982	0.00128	AFAP1-AS1	Yes
chr7	134839311	0.002848	AGBL3	Yes
chr7	134839353	0.002848	AGBL3	Yes
chr7	134839624	0.002848	AGBL3	Yes
chr1	100266424	5.43e-09	AGL	Yes
chr1	15898940	2.04e-07	AGMAT	Yes
chr1	15900517	2.04e-07	AGMAT	Yes
chr1	15900537	2.04e-07	AGMAT	Yes
chr1	15901121	2.04e-07	AGMAT	Yes
chr21	45337152	0.004725	AGPAT3	Yes
chr21	45337445	0.004725	AGPAT3	Yes
chr1	11844454	0.001082	AGTRAP	Yes
chr1	11847436	0.001082	AGTRAP	Yes
chr1	11851185	3.39e-06	AGTRAP	Yes
chr1	11855897	3.39e-06	AGTRAP	Yes
chr1	11856847	3.39e-06	AGTRAP	Yes
chr1	11857711	3.39e-06	AGTRAP	Yes
chr7	128923817	0.001136	AHCYL2	Yes
chr7	128923907	0.001136	AHCYL2	Yes
chr7	128925217	0.001136	AHCYL2	Yes
chr11	62194796	1.88e-08	AHNAK	No
chr11	62207685	0.005637	AHNAK	No
chr11	62267457	1.15e-06	AHNAK	No
chr11	62269115	1.15e-06	AHNAK	No
chr5	344218	1.53e-05	AHRR	Yes
chr5	344330	5.29e-06	AHRR	Yes
chr5	456386	0.0001332	AHRR	Yes
chr5	456457	0.0001332	AHRR	Yes
chr5	459772	0.0001332	AHRR	Yes
chr5	459793	0.0001332	AHRR	Yes
chr9	4762416	2.35e-05	AK3	Yes
chr9	4762606	1.58e-06	AK3	Yes
chr9	4762737	1.58e-06	AK3	Yes
chr9	4763176	0.0002921	AK3	Yes
chr9	4763368	0.006335	AK3	Yes
chr9	4763526	2.84e-06	AK3	Yes
chr1	65618724	5.33e-06	AK4	No
chr1	65619728	5.33e-06	AK4	No
chr1	65619880	5.33e-06	AK4	No
chr1	65620243	5.33e-06	AK4	No
chr1	77998764	7.98e-37	AK5	No
chr1	77999471	7.2e-42	AK5	No
chr1	77999946	7.2e-42	AK5	No
chr1	78000058	7.98e-37	AK5	No
chr1	78001287	7.2e-42	AK5	No
chr1	78001947	7.2e-42	AK5	No
chr1	78003085	7.2e-42	AK5	No
chr1	78003584	7.2e-42	AK5	No
chr1	78003764	7.98e-37	AK5	No
chr1	78005179	7.98e-37	AK5	No
chr1	78006340	7.98e-37	AK5	No
chr1	78006490	2.1e-40	AK5	No
chr1	78006631	3.1e-46	AK5	No
chr15	86036648	0.001171	AKAP13	Yes
chr15	86037030	0.001171	AKAP13	Yes
chr15	86037864	0.006809	AKAP13	Yes
chr15	86037993	0.001171	AKAP13	Yes
chr15	86038008	0.006809	AKAP13	Yes
chr15	86038193	0.001171	AKAP13	Yes
chr15	86039471	0.001171	AKAP13	Yes
chr15	86039564	0.001171	AKAP13	Yes
chr15	86040137	0.001171	AKAP13	Yes
chr15	86040394	0.001171	AKAP13	Yes
chr15	86040820	0.001171	AKAP13	Yes
chr15	86041017	0.001171	AKAP13	Yes
chr15	86121307	2.22e-09	AKAP13	Yes
chr15	86121406	2.22e-09	AKAP13	Yes
chr15	86121453	2.56e-08	AKAP13	Yes
chr15	86121615	2.22e-09	AKAP13	Yes
chr15	86121672	2.22e-09	AKAP13	Yes
chr15	86121678	2.22e-09	AKAP13	Yes
chr15	86121892	2.22e-09	AKAP13	Yes
chr15	86121935	2.22e-09	AKAP13	Yes
chr15	86122654	2.22e-09	AKAP13	Yes
chr15	86122779	2.22e-09	AKAP13	Yes
chr15	86122916	2.22e-09	AKAP13	Yes
chr15	86123019	2.22e-09	AKAP13	Yes
chr15	86123364	4.31e-18	AKAP13	Yes
chr15	86123924	2.22e-09	AKAP13	Yes
chr15	86123988	2.22e-09	AKAP13	Yes
chr15	86124419	2.22e-09	AKAP13	Yes
chr15	86124483	2.22e-09	AKAP13	Yes
chr15	86124555	2.22e-09	AKAP13	Yes
chr15	86124946	2.22e-09	AKAP13	Yes
chr15	86124968	2.22e-09	AKAP13	Yes
chr15	86125031	2.22e-09	AKAP13	Yes
chr15	86125304	4.07e-18	AKAP13	Yes
chr15	86125728	4.31e-18	AKAP13	Yes
chr15	86126275	2.22e-09	AKAP13	Yes
chr15	86127408	2.22e-09	AKAP13	Yes
chr15	86127561	2.22e-09	AKAP13	Yes
chr15	86128641	4.31e-18	AKAP13	Yes
chr15	86128717	1.33e-22	AKAP13	Yes
chr15	86129201	2.22e-09	AKAP13	Yes
chr15	86129639	2.22e-09	AKAP13	Yes
chr15	86130356	2.22e-09	AKAP13	Yes
chr15	86191980	0.002203	AKAP13	Yes
chr15	86192412	0.002203	AKAP13	Yes
chr15	86192416	0.0009971	AKAP13	Yes
chr15	86192850	0.002203	AKAP13	Yes
chr15	86193194	0.002203	AKAP13	Yes
chr15	86233009	0.007212	AKAP13	Yes
chr15	86235235	0.007212	AKAP13	Yes
chr15	86235507	0.007212	AKAP13	Yes
chr15	86236066	0.007212	AKAP13	Yes
chr15	86292114	1.43e-05	AKAP13	Yes
chr15	86292324	2.11e-06	AKAP13	Yes
chr15	86293097	0.006997	AKAP13	Yes
chr15	86293503	1.43e-05	AKAP13	Yes
chr15	86294109	4.23e-07	AKAP13	Yes
chr15	86294211	4.23e-07	AKAP13	Yes
chr15	86294392	0.006969	AKAP13	Yes
chr15	86295056	1.06e-07	AKAP13	Yes
chr15	86295286	2.11e-06	AKAP13	Yes
chr15	86295787	2.11e-06	AKAP13	Yes
chr12	4675126	6.07e-09	AKAP3	No
chr12	4675218	0.0006718	AKAP3	No
chr12	4675458	6.07e-09	AKAP3	No
chr12	4675548	1.39e-05	AKAP3	No
chr12	4675661	4.09e-13	AKAP3	No
chr14	64904464	0.001401	AKAP5	No
chr14	64904634	0.001401	AKAP5	No
chr14	64904649	0.001401	AKAP5	No
chr14	64906591	0.001401	AKAP5	No
chr14	64907583	1.3e-09	AKAP5	No
chr14	64907892	1.3e-09	AKAP5	No
chr14	64907994	1.3e-09	AKAP5	No
chr14	33173384	0.008364	AKAP6	No
chr10	4980124	6.88e-09	AKR1C1	Yes
chr10	4980313	6.88e-09	AKR1C1	Yes
chr10	4981696	0.007721	AKR1C1	Yes
chr10	4981746	0.007721	AKR1C1	Yes
chr10	4982478	4.82e-12	AKR1C1	Yes
chr10	4983773	5.85e-07	AKR1C1	Yes
chr10	4984364	0.007721	AKR1C1	Yes
chr10	4985548	2.88e-36	AKR1C1	Yes
chr10	4985810	1.05e-13	AKR1C1	Yes
chr10	4986044	1.05e-13	AKR1C1	Yes
chr10	4986953	0.007721	AKR1C1	Yes
chr10	4987140	5.85e-07	AKR1C1	Yes
chr10	4987239	0.007721	AKR1C1	Yes
chr10	4987702	0.007721	AKR1C1	Yes
chr10	4988618	0.007721	AKR1C1	Yes
chr10	4988818	0.007721	AKR1C1	Yes
chr10	4988981	0.007721	AKR1C1	Yes
chr10	4989290	0.007721	AKR1C1	Yes
chr10	4989992	0.007721	AKR1C1	Yes
chr10	4990299	0.007721	AKR1C1	Yes
chr10	4990993	0.007721	AKR1C1	Yes
chr10	4992242	1.13e-06	AKR1C1	Yes
chr10	5023583	6.28e-07	AKR1C1	Yes
chr10	5024234	1.56e-05	AKR1C1	Yes
chr10	5024394	0.0001071	AKR1C1	Yes
chr10	5025054	3.75e-07	AKR1C1	Yes
chr10	5025124	3.75e-07	AKR1C1	Yes
chr10	5025483	0.004467	AKR1C1	Yes
chr10	5025486	0.004467	AKR1C1	Yes
chr10	5025639	0.004467	AKR1C1	Yes
chr10	5026017	0.004467	AKR1C1	Yes
chr10	5026096	0.004467	AKR1C1	Yes
chr10	5026364	0.004467	AKR1C1	Yes
chr10	5026504	2.11e-05	AKR1C1	Yes
chr10	5026680	0.00776	AKR1C1	Yes
chr10	5026769	0.004085	AKR1C1	Yes
chr10	5026823	0.004467	AKR1C1	Yes
chr10	5027085	0.004085	AKR1C1	Yes
chr10	4980124	6.88e-09	AKR1C2	Yes
chr10	4980313	6.88e-09	AKR1C2	Yes
chr10	4981696	0.007721	AKR1C2	Yes
chr10	4981746	0.007721	AKR1C2	Yes
chr10	4982478	4.82e-12	AKR1C2	Yes
chr10	4983773	5.85e-07	AKR1C2	Yes
chr10	4984364	0.007721	AKR1C2	Yes
chr10	4985548	2.88e-36	AKR1C2	Yes
chr10	4985810	1.05e-13	AKR1C2	Yes
chr10	4986044	1.05e-13	AKR1C2	Yes
chr10	4986953	0.007721	AKR1C2	Yes
chr10	4987140	5.85e-07	AKR1C2	Yes
chr10	4987239	0.007721	AKR1C2	Yes
chr10	4987702	0.007721	AKR1C2	Yes
chr10	4988618	0.007721	AKR1C2	Yes
chr10	4988818	0.007721	AKR1C2	Yes
chr10	4988981	0.007721	AKR1C2	Yes
chr10	4989290	0.007721	AKR1C2	Yes
chr10	4989992	0.007721	AKR1C2	Yes
chr10	4990299	0.007721	AKR1C2	Yes
chr10	4990993	0.007721	AKR1C2	Yes
chr10	4992242	1.13e-06	AKR1C2	Yes
chr10	5023583	6.28e-07	AKR1C2	Yes
chr10	5024234	1.56e-05	AKR1C2	Yes
chr10	5024394	0.0001071	AKR1C2	Yes
chr10	5025054	3.75e-07	AKR1C2	Yes
chr10	5025124	3.75e-07	AKR1C2	Yes
chr10	5025483	0.004467	AKR1C2	Yes
chr10	5025486	0.004467	AKR1C2	Yes
chr10	5025639	0.004467	AKR1C2	Yes
chr10	5026017	0.004467	AKR1C2	Yes
chr10	5026096	0.004467	AKR1C2	Yes
chr10	5026364	0.004467	AKR1C2	Yes
chr10	5026504	2.11e-05	AKR1C2	Yes
chr10	5026680	0.00776	AKR1C2	Yes
chr10	5026769	0.004085	AKR1C2	Yes
chr10	5026823	0.004467	AKR1C2	Yes
chr10	5027085	0.004085	AKR1C2	Yes
chr14	105280853	0.002314	AKT1	No
chr14	105283021	5.71e-05	AKT1	No
chr14	105283159	0.002314	AKT1	No
chr14	105283166	0.002314	AKT1	No
chr14	105283406	0.002314	AKT1	No
chr19	40770982	0.0001516	AKT2	No
chr19	40772464	1.06e-06	AKT2	No
chr19	40772581	0.0001516	AKT2	No
chr19	40773310	0.0001516	AKT2	No
chr3	52287293	0.0005544	ALAS1	No
chr15	101389671	0.00634	ALDH1A3	Yes
chr15	101390587	0.003807	ALDH1A3	Yes
chr15	101495420	1.34e-09	ALDH1A3	Yes
chr15	101497332	2.41e-05	ALDH1A3	Yes
chr15	101497496	2.41e-05	ALDH1A3	Yes
chr15	101498040	1.34e-09	ALDH1A3	Yes
chr15	101498179	1.34e-09	ALDH1A3	Yes
chr15	101499236	2.41e-05	ALDH1A3	Yes
chr15	101499261	2.41e-05	ALDH1A3	Yes
chr15	101499281	2.41e-05	ALDH1A3	Yes
chr15	101499421	2.41e-05	ALDH1A3	Yes
chr15	101499483	2.41e-05	ALDH1A3	Yes
chr15	101499873	2.41e-05	ALDH1A3	Yes
chr15	101499909	2.41e-05	ALDH1A3	Yes
chr15	101499930	2.41e-05	ALDH1A3	Yes
chr15	101500175	2.41e-05	ALDH1A3	Yes
chr15	101500244	1.34e-09	ALDH1A3	Yes
chr15	101500347	2.41e-05	ALDH1A3	Yes
chr15	101501137	2.41e-05	ALDH1A3	Yes
chr15	101501336	2.41e-05	ALDH1A3	Yes
chr15	101501365	2.41e-05	ALDH1A3	Yes
chr15	101501385	2.41e-05	ALDH1A3	Yes
chr3	125902417	0.002733	ALDH1L1	Yes
chr3	125904165	0.0004658	ALDH1L1	Yes
chr3	125904263	0.0004658	ALDH1L1	Yes
chr3	125915600	9.47e-05	ALDH1L1	Yes
chr3	125915679	8.05e-05	ALDH1L1	Yes
chr3	125915743	9.47e-05	ALDH1L1	Yes
chr3	125915913	9.47e-05	ALDH1L1	Yes
chr3	125916110	9.47e-05	ALDH1L1	Yes
chr3	125916270	9.47e-05	ALDH1L1	Yes
chr3	125916381	9.47e-05	ALDH1L1	Yes
chr3	125916858	9.47e-05	ALDH1L1	Yes
chr3	125917317	9.47e-05	ALDH1L1	Yes
chr3	125917628	8.05e-05	ALDH1L1	Yes
chr3	125917727	8.05e-05	ALDH1L1	Yes
chr3	125927576	0.0061	ALDH1L1	Yes
chr3	125927761	0.0061	ALDH1L1	Yes
chr3	125928056	0.0061	ALDH1L1	Yes
chr3	125931603	3.9e-05	ALDH1L1	Yes
chr3	125931750	0.0001837	ALDH1L1	Yes
chr3	125931964	0.0001837	ALDH1L1	Yes
chr3	125931981	0.0001837	ALDH1L1	Yes
chr3	125932261	7.95e-06	ALDH1L1	Yes
chr3	125932357	0.0001837	ALDH1L1	Yes
chr3	125932454	0.0001837	ALDH1L1	Yes
chr3	125902417	0.002733	ALDH1L1-AS2	No
chr3	125904165	0.0004658	ALDH1L1-AS2	No
chr3	125904263	0.0004658	ALDH1L1-AS2	No
chr3	125915600	9.47e-05	ALDH1L1-AS2	No
chr3	125915679	8.05e-05	ALDH1L1-AS2	No
chr3	125915743	9.47e-05	ALDH1L1-AS2	No
chr3	125915913	9.47e-05	ALDH1L1-AS2	No
chr3	125916110	9.47e-05	ALDH1L1-AS2	No
chr3	125916270	9.47e-05	ALDH1L1-AS2	No
chr3	125916381	9.47e-05	ALDH1L1-AS2	No
chr3	125916858	9.47e-05	ALDH1L1-AS2	No
chr3	125917317	9.47e-05	ALDH1L1-AS2	No
chr3	125917628	8.05e-05	ALDH1L1-AS2	No
chr3	125917727	8.05e-05	ALDH1L1-AS2	No
chr3	125927576	0.0061	ALDH1L1-AS2	No
chr3	125927761	0.0061	ALDH1L1-AS2	No
chr3	125928056	0.0061	ALDH1L1-AS2	No
chr3	125931603	3.9e-05	ALDH1L1-AS2	No
chr3	125931750	0.0001837	ALDH1L1-AS2	No
chr3	125931964	0.0001837	ALDH1L1-AS2	No
chr3	125931981	0.0001837	ALDH1L1-AS2	No
chr3	125932261	7.95e-06	ALDH1L1-AS2	No
chr3	125932357	0.0001837	ALDH1L1-AS2	No
chr3	125932454	0.0001837	ALDH1L1-AS2	No
chr11	67784975	0.004459	ALDH3B1	Yes
chr11	67785468	0.004459	ALDH3B1	Yes
chr1	19251743	0.004849	ALDH4A1	No
chr5	125879549	8.73e-05	ALDH7A1	Yes
chr5	125879839	8.73e-05	ALDH7A1	Yes
chr5	125879850	8.73e-05	ALDH7A1	Yes
chr5	125879931	8.73e-05	ALDH7A1	Yes
chr22	50322670	0.0001923	ALG12	No
chr22	50323752	9.56e-12	ALG12	No
chr22	50323790	0.0001923	ALG12	No
chr22	50323861	9.56e-12	ALG12	No
chr22	50324037	0.0001923	ALG12	No
chr22	50324118	0.0001923	ALG12	No
chr22	50324154	9.56e-12	ALG12	No
chr22	50324403	9.56e-12	ALG12	No
chr22	50325556	0.0001923	ALG12	No
chr22	50325770	0.0001923	ALG12	No
chr22	50325891	0.0001923	ALG12	No
chr22	50326814	0.0001923	ALG12	No
chr22	50326871	0.0001923	ALG12	No
chr22	50326882	0.0001923	ALG12	No
chr22	50327170	0.0001923	ALG12	No
chr22	50327190	0.0001923	ALG12	No
chr22	50327482	0.0001923	ALG12	No
chr22	50327975	0.0001923	ALG12	No
chr22	50328231	0.0001923	ALG12	No
chr22	50329688	0.0001923	ALG12	No
chr22	50329830	0.0001923	ALG12	No
chr22	50330546	9.56e-12	ALG12	No
chr22	50332005	9.56e-12	ALG12	No
chr22	50333415	0.0001923	ALG12	No
chr3	125648080	6.49e-06	ALG1L	Yes
chr3	125648165	6.49e-06	ALG1L	Yes
chr3	125648209	6.49e-06	ALG1L	Yes
chr3	125648283	6.49e-06	ALG1L	Yes
chr3	125648343	6.49e-06	ALG1L	Yes
chr3	125648659	6.49e-06	ALG1L	Yes
chr3	125649192	6.49e-06	ALG1L	Yes
chr3	125649243	6.49e-06	ALG1L	Yes
chr3	125649288	6.49e-06	ALG1L	Yes
chr3	125649294	2.17e-06	ALG1L	Yes
chr3	125649354	6.49e-06	ALG1L	Yes
chr3	125649403	6.49e-06	ALG1L	Yes
chr3	125649499	6.49e-06	ALG1L	Yes
chr3	125649573	6.49e-06	ALG1L	Yes
chr3	125649621	2.17e-06	ALG1L	Yes
chr3	125649676	6.49e-06	ALG1L	Yes
chr3	125649817	6.49e-06	ALG1L	Yes
chr3	125649876	6.49e-06	ALG1L	Yes
chr3	125650045	6.49e-06	ALG1L	Yes
chr3	125650064	6.49e-06	ALG1L	Yes
chr3	125650439	6.49e-06	ALG1L	Yes
chr3	125709074	0.001054	ALG1L	Yes
chr11	71524938	1.25e-05	ALG1L9P	Yes
chr11	111605215	0.002957	ALG9	No
chr11	111607051	0.002957	ALG9	No
chr14	78122749	0.0003531	ALKBH1	No
chr14	78130479	0.00253	ALKBH1	No
chr14	78130569	0.002224	ALKBH1	No
chr14	78134402	0.004356	ALKBH1	No
chr12	109551233	1.82e-23	ALKBH2	No
chr12	109551508	9.65e-09	ALKBH2	No
chr12	109551621	1.82e-23	ALKBH2	No
chr12	109552295	1.82e-23	ALKBH2	No
chr12	109552475	1.82e-23	ALKBH2	No
chr12	109552849	1.82e-23	ALKBH2	No
chr12	109554531	1.82e-23	ALKBH2	No
chr12	109555267	9.65e-09	ALKBH2	No
chr12	109555524	9.65e-09	ALKBH2	No
chr12	109555652	9.65e-09	ALKBH2	No
chr12	109557010	9.65e-09	ALKBH2	No
chr12	109558590	1.82e-23	ALKBH2	No
chr12	109558638	1.82e-23	ALKBH2	No
chr12	109559479	1.82e-23	ALKBH2	No
chr12	109559779	4.98e-20	ALKBH2	No
chr18	56106159	0.001632	ALPK2	Yes
chr18	56142944	0.004263	ALPK2	Yes
chr18	56143021	0.004263	ALPK2	Yes
chr18	56143174	0.004263	ALPK2	Yes
chr18	56143846	0.004263	ALPK2	Yes
chr18	56144655	0.004263	ALPK2	Yes
chr18	56232074	0.0002193	ALPK2	Yes
chr18	56232875	0.0002193	ALPK2	Yes
chr18	56235791	0.0002193	ALPK2	Yes
chr18	56236211	0.0002193	ALPK2	Yes
chr18	56237287	0.0002193	ALPK2	Yes
chr18	56239140	0.0002193	ALPK2	Yes
chr15	85445432	4.8e-05	ALPK3	Yes
chr15	85445634	1.41e-20	ALPK3	Yes
chr15	85445814	1.59e-08	ALPK3	Yes
chr15	85446353	2.69e-15	ALPK3	Yes
chr15	85447220	1.18e-06	ALPK3	Yes
chr15	85448502	1.18e-06	ALPK3	Yes
chr15	85449397	1.18e-06	ALPK3	Yes
chr15	85450181	1.18e-06	ALPK3	Yes
chr15	85450587	0.0005792	ALPK3	Yes
chr15	85454160	2.05e-12	ALPK3	Yes
chr15	85454365	1.84e-15	ALPK3	Yes
chr15	85454407	2.05e-12	ALPK3	Yes
chr15	85454657	4.16e-07	ALPK3	Yes
chr15	85454959	4.16e-07	ALPK3	Yes
chr15	85455272	2.05e-12	ALPK3	Yes
chr15	85455988	2.05e-12	ALPK3	Yes
chr15	85456078	1.84e-15	ALPK3	Yes
chr15	85456346	6.73e-06	ALPK3	Yes
chr15	85457396	2.69e-15	ALPK3	Yes
chr15	85457841	0.0005792	ALPK3	Yes
chr15	85457975	9.01e-32	ALPK3	Yes
chr15	85458581	2.69e-15	ALPK3	Yes
chr15	85459848	4.09e-18	ALPK3	Yes
chr15	85460798	2.69e-15	ALPK3	Yes
chr15	85461106	2.69e-15	ALPK3	Yes
chr15	85461851	7.35e-06	ALPK3	Yes
chr15	85464498	3.8e-07	ALPK3	Yes
chr15	85466192	7.81e-16	ALPK3	Yes
chr15	85466220	7.35e-06	ALPK3	Yes
chr15	85466286	1.73e-10	ALPK3	Yes
chr15	85466324	3.64e-30	ALPK3	Yes
chr1	21941310	4.71e-12	ALPL	Yes
chr1	21941644	4.71e-12	ALPL	Yes
chr1	21942173	4.71e-12	ALPL	Yes
chr1	21942379	6.1e-28	ALPL	Yes
chr1	21942683	4.71e-12	ALPL	Yes
chr1	21942971	7.4e-34	ALPL	Yes
chr1	21943136	1.01e-43	ALPL	Yes
chr1	21943504	4.71e-12	ALPL	Yes
chr1	21943820	1.82e-09	ALPL	Yes
chr1	21944352	2.08e-33	ALPL	Yes
chr1	21945389	4.99e-27	ALPL	Yes
chr1	21945869	0.0001102	ALPL	Yes
chr1	21946007	0.0002897	ALPL	Yes
chr1	21946396	4.99e-27	ALPL	Yes
chr1	21946415	0.0002897	ALPL	Yes
chr1	21947150	0.0002897	ALPL	Yes
chr1	21947218	4.71e-12	ALPL	Yes
chr1	21947851	0.0002897	ALPL	Yes
chr1	21951550	4.99e-27	ALPL	Yes
chr1	21951631	0.0001102	ALPL	Yes
chr12	31904258	0.005178	AMN1	No
chr12	31904510	0.005178	AMN1	No
chr12	31904556	0.005178	AMN1	No
chr12	31904695	0.005178	AMN1	No
chr12	31904794	0.005178	AMN1	No
chr12	31905053	0.005178	AMN1	No
chr3	134044730	0.0004102	AMOTL2	No
chr17	66197885	2.08e-06	AMZ2	No
chr17	66222583	1.87e-10	AMZ2	No
chr17	66222710	3.44e-11	AMZ2	No
chr17	66223060	8.09e-12	AMZ2	No
chr17	66223352	8.09e-12	AMZ2	No
chr17	66223487	8.09e-12	AMZ2	No
chr17	66223693	4.62e-12	AMZ2	No
chr17	66223721	8.09e-12	AMZ2	No
chr17	66223822	8.09e-12	AMZ2	No
chr17	66224204	3.44e-11	AMZ2	No
chr17	66224598	3.44e-11	AMZ2	No
chr17	66224617	7.11e-10	AMZ2	No
chr17	66224672	1.87e-10	AMZ2	No
chr17	66226086	3.44e-11	AMZ2	No
chr17	66226460	1.87e-10	AMZ2	No
chr17	66226502	1.87e-10	AMZ2	No
chr17	66234456	0.0003758	AMZ2	No
chr17	66235306	0.0003758	AMZ2	No
chr11	71781285	1.63e-05	ANAPC15	No
chr14	21181735	0.0002569	ANG	No
chr14	21182359	0.0002569	ANG	No
chr14	21182718	2.64e-06	ANG	No
chr14	21183707	2.64e-06	ANG	No
chr14	21184023	0.0004282	ANG	No
chr14	21184676	0.0001812	ANG	No
chr14	77237074	0.0003856	ANGEL1	No
chr8	6396603	9.42e-05	ANGPT2	Yes
chr8	6396870	3.33e-11	ANGPT2	Yes
chr8	6396905	3.33e-11	ANGPT2	Yes
chr8	6396986	3.33e-11	ANGPT2	Yes
chr8	6396998	3.33e-11	ANGPT2	Yes
chr8	6397105	3.33e-11	ANGPT2	Yes
chr8	6397147	3.33e-11	ANGPT2	Yes
chr8	6397219	3.33e-11	ANGPT2	Yes
chr8	6397308	3.33e-11	ANGPT2	Yes
chr8	6397430	3.33e-11	ANGPT2	Yes
chr8	6398327	9.9e-19	ANGPT2	Yes
chr8	6398938	9.9e-19	ANGPT2	Yes
chr8	6399866	7.07e-08	ANGPT2	Yes
chr8	6400005	1.35e-05	ANGPT2	Yes
chr8	6400081	9.9e-19	ANGPT2	Yes
chr8	6400448	9.9e-19	ANGPT2	Yes
chr19	8399628	0.005717	ANGPTL4	Yes
chr19	8399709	0.007031	ANGPTL4	Yes
chr19	8399799	0.007031	ANGPTL4	Yes
chr19	8399849	0.007031	ANGPTL4	Yes
chr19	8400749	0.007031	ANGPTL4	Yes
chr19	8401151	0.005717	ANGPTL4	Yes
chr8	41569739	0.006708	ANK1	Yes
chr8	41571826	0.006708	ANK1	Yes
chr8	41571963	0.006708	ANK1	Yes
chr8	41685166	6.45e-05	ANK1	Yes
chr8	41686363	0.001194	ANK1	Yes
chr8	41686527	0.001194	ANK1	Yes
chr8	41687700	0.001194	ANK1	Yes
chr4	114067139	4.05e-10	ANK2	No
chr4	114067145	1.94e-07	ANK2	No
chr4	114067407	4.05e-10	ANK2	No
chr4	114068831	1.94e-07	ANK2	No
chr4	114069106	6.79e-05	ANK2	No
chr4	114069237	6.79e-05	ANK2	No
chr15	65184492	0.005074	ANKDD1A	No
chr15	65184866	0.005074	ANKDD1A	No
chr15	65185507	0.005074	ANKDD1A	No
chr15	65187220	0.005074	ANKDD1A	No
chr15	65187857	0.005074	ANKDD1A	No
chr15	65191396	0.005074	ANKDD1A	No
chr5	74906951	4.83e-13	ANKDD1B	Yes
chr5	74907260	5.22e-09	ANKDD1B	Yes
chr5	74907503	4.83e-13	ANKDD1B	Yes
chr5	74908446	2.73e-09	ANKDD1B	Yes
chr5	74972877	0.0009842	ANKDD1B	Yes
chr5	74973042	0.0009842	ANKDD1B	Yes
chr5	74973405	0.0009842	ANKDD1B	Yes
chr5	74973879	0.0009842	ANKDD1B	Yes
chr5	74973949	0.0009842	ANKDD1B	Yes
chr5	74974331	0.0009842	ANKDD1B	Yes
chr5	74974508	0.0009842	ANKDD1B	Yes
chr5	74974540	0.0009842	ANKDD1B	Yes
chr5	74975268	2.17e-09	ANKDD1B	Yes
chr5	74975344	0.0009842	ANKDD1B	Yes
chr5	74975429	6.33e-13	ANKDD1B	Yes
chr5	74975912	2.17e-09	ANKDD1B	Yes
chr5	74977149	2.17e-09	ANKDD1B	Yes
chr5	74977661	0.002508	ANKDD1B	Yes
chr5	74977845	0.002508	ANKDD1B	Yes
chr5	74977854	0.002508	ANKDD1B	Yes
chr5	74977950	0.002508	ANKDD1B	Yes
chr5	74978857	0.002508	ANKDD1B	Yes
chr5	74979631	0.002508	ANKDD1B	Yes
chr5	74979866	0.002508	ANKDD1B	Yes
chr5	139948616	1.6e-11	ANKHD1	No
chr5	139949409	1.6e-11	ANKHD1	No
chr5	139948616	1.6e-11	ANKHD1-EIF4EBP3	No
chr5	139949409	1.6e-11	ANKHD1-EIF4EBP3	No
chr5	139973696	1.56e-05	ANKHD1-EIF4EBP3	No
chr5	139973781	0.001548	ANKHD1-EIF4EBP3	No
chr5	139974473	1.56e-05	ANKHD1-EIF4EBP3	No
chr5	139975053	0.001548	ANKHD1-EIF4EBP3	No
chr5	139975067	0.001548	ANKHD1-EIF4EBP3	No
chr5	139975466	1.56e-05	ANKHD1-EIF4EBP3	No
chr5	139975626	0.001548	ANKHD1-EIF4EBP3	No
chr5	139975636	0.001548	ANKHD1-EIF4EBP3	No
chr5	139975672	0.001548	ANKHD1-EIF4EBP3	No
chr5	139975887	0.001548	ANKHD1-EIF4EBP3	No
chr5	139976241	0.001548	ANKHD1-EIF4EBP3	No
chr5	139976956	0.001548	ANKHD1-EIF4EBP3	No
chr5	139976959	0.0001596	ANKHD1-EIF4EBP3	No
chr5	139977351	0.001548	ANKHD1-EIF4EBP3	No
chr5	139977818	0.001548	ANKHD1-EIF4EBP3	No
chr7	91922541	0.004285	ANKIB1	Yes
chr7	91925367	0.003177	ANKIB1	Yes
chr7	91926214	0.004285	ANKIB1	Yes
chr12	133343554	1.77e-05	ANKLE2	Yes
chr12	133343594	1.26e-05	ANKLE2	Yes
chr12	133344509	0.002334	ANKLE2	Yes
chr12	133345809	9.76e-07	ANKLE2	Yes
chr12	133347219	9.76e-07	ANKLE2	Yes
chr12	133347522	9.76e-07	ANKLE2	Yes
chr12	133348499	9.76e-07	ANKLE2	Yes
chr16	89313451	5.98e-07	ANKRD11	Yes
chr16	89313537	5.98e-07	ANKRD11	Yes
chr16	89313672	7.8e-05	ANKRD11	Yes
chr16	89313966	3.03e-05	ANKRD11	Yes
chr16	89314349	3.03e-05	ANKRD11	Yes
chr16	89314701	3.03e-05	ANKRD11	Yes
chr16	89314706	3.03e-05	ANKRD11	Yes
chr18	9108774	0.0005166	ANKRD12	No
chr18	9109484	0.0005166	ANKRD12	No
chr18	9110316	0.0005166	ANKRD12	No
chr18	9111137	0.002092	ANKRD12	No
chr3	15944618	0.0012	ANKRD28	Yes
chr3	15945218	0.0012	ANKRD28	Yes
chr3	15947025	0.0012	ANKRD28	Yes
chr3	15947065	0.0012	ANKRD28	Yes
chr5	10550571	0.007752	ANKRD33B	No
chr5	10552709	0.006668	ANKRD33B	No
chr5	10557768	0.007752	ANKRD33B	No
chr5	10557802	0.007752	ANKRD33B	No
chr5	10582788	2.28e-09	ANKRD33B	No
chr5	10583492	2.28e-09	ANKRD33B	No
chr5	10584709	2.28e-09	ANKRD33B	No
chr5	10584880	2.28e-09	ANKRD33B	No
chr5	10586335	2.28e-09	ANKRD33B	No
chr5	10593708	1.17e-16	ANKRD33B	No
chr5	10593755	0.000957	ANKRD33B	No
chr5	10594061	4.28e-07	ANKRD33B	No
chr5	10595278	0.007506	ANKRD33B	No
chr5	10596269	1.5e-08	ANKRD33B	No
chr5	10596479	4.28e-07	ANKRD33B	No
chr5	10597225	1.17e-16	ANKRD33B	No
chr5	10597695	4.28e-07	ANKRD33B	No
chr5	10597859	4.28e-07	ANKRD33B	No
chr5	10597986	0.000957	ANKRD33B	No
chr5	10598570	0.000957	ANKRD33B	No
chr5	10598654	0.000957	ANKRD33B	No
chr5	10599979	0.007506	ANKRD33B	No
chr5	10602050	0.000297	ANKRD33B	No
chr5	10602171	0.006678	ANKRD33B	No
chr8	101514577	0.0001337	ANKRD46	No
chr8	101515033	4.8e-06	ANKRD46	No
chr8	101515512	0.003199	ANKRD46	No
chr8	101515714	0.0001337	ANKRD46	No
chr16	4725450	2.46e-12	ANKS3	No
chr16	4725863	2.46e-12	ANKS3	No
chr16	4726008	2.46e-12	ANKS3	No
chr16	4726451	2.46e-12	ANKS3	No
chr16	4728527	2.46e-12	ANKS3	No
chr16	4731155	5.44e-13	ANKS3	No
chr16	4733542	4.03e-15	ANKS3	No
chr16	4734513	5.44e-13	ANKS3	No
chr16	4735528	2.46e-12	ANKS3	No
chr16	4735631	2.46e-12	ANKS3	No
chr11	69794751	5.37e-05	ANO1	Yes
chr11	69794910	1.71e-05	ANO1	Yes
chr11	69795419	1.71e-05	ANO1	Yes
chr11	69796063	1.71e-05	ANO1	Yes
chr11	69950915	0.003352	ANO1	Yes
chr11	69956174	1.86e-11	ANO1	Yes
chr11	69957008	1.86e-11	ANO1	Yes
chr11	69957548	1.86e-11	ANO1	Yes
chr11	69957917	5.16e-12	ANO1	Yes
chr11	69958066	1.86e-11	ANO1	Yes
chr11	69959063	1.86e-11	ANO1	Yes
chr11	69959661	1.86e-11	ANO1	Yes
chr11	69960115	1.86e-11	ANO1	Yes
chr11	69960339	1.86e-11	ANO1	Yes
chr11	69974423	0.006053	ANO1	Yes
chr11	69974480	0.006053	ANO1	Yes
chr11	69974621	0.006053	ANO1	Yes
chr11	69974731	0.006053	ANO1	Yes
chr3	43428589	0.0002119	ANO10	No
chr3	43432024	0.0002119	ANO10	No
chr3	43432429	0.0002119	ANO10	No
chr3	43455184	1.1e-05	ANO10	No
chr3	43458926	1.1e-05	ANO10	No
chr3	43459624	1.1e-05	ANO10	No
chr3	43460323	1.1e-05	ANO10	No
chr3	43463613	1.1e-05	ANO10	No
chr12	101446046	0.0001843	ANO4	Yes
chr12	101446085	0.0001843	ANO4	Yes
chr12	101446278	0.0001843	ANO4	Yes
chr12	101469843	2.06e-09	ANO4	Yes
chr12	101470052	2.06e-09	ANO4	Yes
chr12	101470092	2.06e-09	ANO4	Yes
chr12	101470898	2.06e-09	ANO4	Yes
chr12	101471289	2.06e-09	ANO4	Yes
chr12	101471930	3.63e-05	ANO4	Yes
chr12	101472745	3.69e-06	ANO4	Yes
chr12	101472746	3.69e-06	ANO4	Yes
chr19	17403033	0.0003263	ANO8	No
chr19	17422649	1.45e-07	ANO8	No
chr19	17423373	1.45e-07	ANO8	No
chr19	17451098	0.0001108	ANO8	No
chr19	17451369	0.0001108	ANO8	No
chr19	17451599	0.0001108	ANO8	No
chr19	17464713	0.007946	ANO8	No
chr15	90338029	0.002524	ANPEP	No
chr15	90338062	0.002524	ANPEP	No
chr15	90338093	0.002524	ANPEP	No
chr15	90338193	0.002524	ANPEP	No
chr15	90338246	0.002524	ANPEP	No
chr15	90338609	0.002524	ANPEP	No
chr15	90338756	0.002524	ANPEP	No
chr15	90339015	0.002524	ANPEP	No
chr15	90346861	0.008012	ANPEP	No
chr5	43006166	5.46e-15	ANXA2R	No
chr5	43006491	5.46e-15	ANXA2R	No
chr5	43007818	3.92e-06	ANXA2R	No
chr5	43009135	5.46e-15	ANXA2R	No
chr5	43009529	3.92e-06	ANXA2R	No
chr4	79545069	0.005435	ANXA3	Yes
chr4	79545453	0.005435	ANXA3	Yes
chr4	79546144	5.01e-05	ANXA3	Yes
chr4	79549303	0.005435	ANXA3	Yes
chr4	79550425	5.01e-05	ANXA3	Yes
chr4	79550803	0.005435	ANXA3	Yes
chr4	79551592	5.01e-05	ANXA3	Yes
chr4	79552176	5.01e-05	ANXA3	Yes
chr4	79552353	5.01e-05	ANXA3	Yes
chr4	79579045	0.007099	ANXA3	Yes
chr4	122610496	0.0006287	ANXA5	Yes
chr4	122611285	0.0001148	ANXA5	Yes
chr4	122612423	0.0003428	ANXA5	Yes
chr4	122612891	0.0003428	ANXA5	Yes
chr4	122613342	0.0003428	ANXA5	Yes
chr4	122613459	0.0001148	ANXA5	Yes
chr4	122613810	0.0003428	ANXA5	Yes
chr4	122614282	2.34e-06	ANXA5	Yes
chr4	122614389	2.34e-06	ANXA5	Yes
chr4	122614515	2.34e-06	ANXA5	Yes
chr4	122614755	2.34e-06	ANXA5	Yes
chr5	150529118	2.4e-15	ANXA6	No
chr5	150529126	5.41e-13	ANXA6	No
chr5	150529992	5.41e-13	ANXA6	No
chr5	150530679	1.47e-06	ANXA6	No
chr5	150531247	1.47e-06	ANXA6	No
chr5	150532453	5.41e-13	ANXA6	No
chr5	150533581	5.41e-13	ANXA6	No
chr22	29810922	8.5e-09	AP1B1	No
chr16	71801092	0.002123	AP1G1	No
chr19	16392976	1.73e-07	AP1M1	No
chr19	16395596	1.73e-07	AP1M1	No
chr19	16395826	1.73e-07	AP1M1	No
chr19	16396712	1.73e-07	AP1M1	No
chr19	16404521	4.34e-09	AP1M1	No
chr19	16404722	4.34e-09	AP1M1	No
chr19	16404854	4.34e-09	AP1M1	No
chr19	16405117	4.34e-09	AP1M1	No
chr7	100752698	0.0002194	AP1S1	Yes
chr7	100753142	0.0002194	AP1S1	Yes
chr7	100759727	8.45e-05	AP1S1	Yes
chr7	100759964	8.45e-05	AP1S1	Yes
chr7	100760364	8.45e-05	AP1S1	Yes
chr7	100761516	8.45e-05	AP1S1	Yes
chr19	50312653	2.73e-06	AP2A1	No
chr11	932079	0.0004632	AP2A2	No
chr11	932898	0.0004632	AP2A2	No
chr11	933224	0.0004632	AP2A2	No
chr11	933813	0.0004632	AP2A2	No
chr11	934594	0.0004632	AP2A2	No
chr15	83419244	0.005669	AP3B2	No
chr19	2174643	4.04e-08	AP3D1	Yes
chr19	2175891	4.04e-08	AP3D1	Yes
chr19	2176403	4.04e-08	AP3D1	Yes
chr19	2176586	4.04e-08	AP3D1	Yes
chr19	2177193	4.04e-08	AP3D1	Yes
chr15	90338029	0.002524	AP3S2	Yes
chr15	90338062	0.002524	AP3S2	Yes
chr15	90338093	0.002524	AP3S2	Yes
chr15	90338193	0.002524	AP3S2	Yes
chr15	90338246	0.002524	AP3S2	Yes
chr15	90338609	0.002524	AP3S2	Yes
chr15	90338756	0.002524	AP3S2	Yes
chr15	90339015	0.002524	AP3S2	Yes
chr15	90346861	0.008012	AP3S2	Yes
chr20	3785034	1.27e-30	AP5S1	No
chr20	3786637	7.24e-36	AP5S1	No
chr20	3787310	7.24e-36	AP5S1	No
chr20	3788141	7.24e-36	AP5S1	No
chr20	3788194	7.24e-36	AP5S1	No
chr20	3788212	7.24e-36	AP5S1	No
chr20	3788334	7.24e-36	AP5S1	No
chr20	3788479	7.24e-36	AP5S1	No
chr20	3788902	7.24e-36	AP5S1	No
chr20	3791494	7.24e-36	AP5S1	No
chr20	3791516	7.24e-36	AP5S1	No
chr20	3792226	7.24e-36	AP5S1	No
chr20	3792537	7.24e-36	AP5S1	No
chr20	3792888	7.24e-36	AP5S1	No
chr20	3794464	8.85e-32	AP5S1	No
chr20	3794670	8.85e-32	AP5S1	No
chr7	4766676	0.004367	AP5Z1	Yes
chr7	4767043	0.004367	AP5Z1	Yes
chr7	4767112	0.004367	AP5Z1	Yes
chr7	4786872	3.62e-05	AP5Z1	Yes
chr4	40992701	0.0008032	APBB2	No
chr4	40994063	0.0008032	APBB2	No
chr4	40994698	0.0008032	APBB2	No
chr4	40994767	0.0009181	APBB2	No
chr4	40995771	0.0008032	APBB2	No
chr4	40995879	0.0008032	APBB2	No
chr5	139948616	1.6e-11	APBB3	No
chr5	139949409	1.6e-11	APBB3	No
chr5	139973696	1.56e-05	APBB3	No
chr5	139973781	0.001548	APBB3	No
chr5	139974473	1.56e-05	APBB3	No
chr5	139975053	0.001548	APBB3	No
chr5	139975067	0.001548	APBB3	No
chr5	139975466	1.56e-05	APBB3	No
chr5	139975626	0.001548	APBB3	No
chr5	139975636	0.001548	APBB3	No
chr5	139975672	0.001548	APBB3	No
chr5	139975887	0.001548	APBB3	No
chr5	139976241	0.001548	APBB3	No
chr5	139976956	0.001548	APBB3	No
chr5	139976959	0.0001596	APBB3	No
chr5	139977351	0.001548	APBB3	No
chr5	139977818	0.001548	APBB3	No
chr20	24940521	2.67e-05	APMAP	Yes
chr20	24940821	0.001024	APMAP	Yes
chr20	24941354	0.001024	APMAP	Yes
chr20	24941472	0.001024	APMAP	Yes
chr20	24966619	0.002184	APMAP	Yes
chr20	24968017	0.002184	APMAP	Yes
chr22	36595244	0.002579	APOL2	No
chr22	36597877	0.001132	APOL2	No
chr22	36598049	0.001132	APOL2	No
chr22	36598058	0.001132	APOL2	No
chr22	36598187	0.001132	APOL2	No
chr22	36598364	0.001132	APOL2	No
chr22	36595244	0.002579	APOL3	Yes
chr22	36597877	0.001132	APOL3	Yes
chr22	36598049	0.001132	APOL3	Yes
chr22	36598058	0.001132	APOL3	Yes
chr22	36598187	0.001132	APOL3	Yes
chr22	36598364	0.001132	APOL3	Yes
chr22	36595244	0.002579	APOL4	Yes
chr22	36597877	0.001132	APOL4	Yes
chr22	36598049	0.001132	APOL4	Yes
chr22	36598058	0.001132	APOL4	Yes
chr22	36598187	0.001132	APOL4	Yes
chr22	36598364	0.001132	APOL4	Yes
chr12	105614408	0.006727	APPL2	No
chr9	33394146	1.58e-13	AQP3	Yes
chr9	33425202	0.0064	AQP3	Yes
chr9	33351258	0.004236	AQP7	Yes
chr9	33394146	1.58e-13	AQP7	Yes
chr9	33425202	0.0064	AQP7	Yes
chr15	58500757	0.005024	AQP9	No
chr15	58500779	0.0006396	AQP9	No
chr15	58500956	0.0006396	AQP9	No
chr15	58501146	0.0006396	AQP9	No
chr15	58501282	0.0006396	AQP9	No
chr15	58501481	0.0006396	AQP9	No
chr15	58502135	0.001246	AQP9	No
chr14	50410998	0.0001371	ARF6	No
chr14	50411975	0.0001371	ARF6	No
chr14	50413234	0.0001371	ARF6	No
chr14	50413317	0.0001157	ARF6	No
chr22	43165739	0.00157	ARFGAP3	Yes
chr22	43165866	4.23e-06	ARFGAP3	Yes
chr22	43165948	4.23e-06	ARFGAP3	Yes
chr22	43166388	7.04e-18	ARFGAP3	Yes
chr22	43166449	2.38e-15	ARFGAP3	Yes
chr22	43166822	1.24e-31	ARFGAP3	Yes
chr22	43166958	1.24e-31	ARFGAP3	Yes
chr22	43167050	1.24e-31	ARFGAP3	Yes
chr22	43167775	0.00157	ARFGAP3	Yes
chr22	43167966	0.001456	ARFGAP3	Yes
chr22	43168036	1.24e-31	ARFGAP3	Yes
chr22	43168776	1.24e-31	ARFGAP3	Yes
chr22	43168852	1.24e-31	ARFGAP3	Yes
chr22	43168976	1.24e-31	ARFGAP3	Yes
chr22	43169224	1.24e-31	ARFGAP3	Yes
chr22	43169539	1.24e-31	ARFGAP3	Yes
chr22	43169648	1.24e-31	ARFGAP3	Yes
chr22	43256165	0.0008656	ARFGAP3	Yes
chr22	43275250	1.14e-09	ARFGAP3	Yes
chr22	43275968	8.23e-15	ARFGAP3	Yes
chr22	43275972	1.92e-19	ARFGAP3	Yes
chr22	43276030	1.14e-09	ARFGAP3	Yes
chr22	43277147	1.14e-09	ARFGAP3	Yes
chr22	43277922	8.23e-15	ARFGAP3	Yes
chr22	43278162	1.14e-09	ARFGAP3	Yes
chr22	43278220	1.14e-09	ARFGAP3	Yes
chr22	43279282	1.14e-09	ARFGAP3	Yes
chr22	43279807	8.23e-15	ARFGAP3	Yes
chr22	43279862	1.92e-19	ARFGAP3	Yes
chr22	43280059	1.92e-19	ARFGAP3	Yes
chr22	43280650	1.14e-09	ARFGAP3	Yes
chr22	43281581	1.14e-09	ARFGAP3	Yes
chr22	43281879	1.14e-09	ARFGAP3	Yes
chr22	43282801	1.14e-09	ARFGAP3	Yes
chr22	43283255	1.14e-09	ARFGAP3	Yes
chr22	43283262	8.23e-15	ARFGAP3	Yes
chr22	43283989	1.14e-09	ARFGAP3	Yes
chr22	43284334	1.14e-09	ARFGAP3	Yes
chr22	43285309	1.14e-09	ARFGAP3	Yes
chr22	43285922	1.14e-09	ARFGAP3	Yes
chr22	43286876	1.14e-09	ARFGAP3	Yes
chr22	43287290	8.23e-15	ARFGAP3	Yes
chr22	43289473	8.23e-15	ARFGAP3	Yes
chr22	43290583	1.14e-09	ARFGAP3	Yes
chr22	43291095	1.14e-09	ARFGAP3	Yes
chr22	43291529	1.14e-09	ARFGAP3	Yes
chr22	43292114	1.14e-09	ARFGAP3	Yes
chr22	43299710	2.05e-06	ARFGAP3	Yes
chr22	43299878	0.0002008	ARFGAP3	Yes
chr22	43301309	0.0002008	ARFGAP3	Yes
chr22	43301900	2.05e-06	ARFGAP3	Yes
chr22	43303017	0.0002008	ARFGAP3	Yes
chr22	43303172	0.0002008	ARFGAP3	Yes
chr20	47624600	0.004254	ARFGEF2	Yes
chr20	47625905	0.004254	ARFGEF2	Yes
chr20	47626485	0.004254	ARFGEF2	Yes
chr20	47626601	0.004254	ARFGEF2	Yes
chr20	47626736	0.004254	ARFGEF2	Yes
chr20	47626847	0.004254	ARFGEF2	Yes
chr20	47627095	0.004254	ARFGEF2	Yes
chr20	47627572	0.004254	ARFGEF2	Yes
chr20	47627605	0.004254	ARFGEF2	Yes
chr20	47627845	0.004254	ARFGEF2	Yes
chr20	47628170	0.004254	ARFGEF2	Yes
chr20	62295701	0.008238	ARFRP1	No
chr20	62295943	0.008238	ARFRP1	No
chr20	62296214	0.008238	ARFRP1	No
chr20	62318220	0.002528	ARFRP1	No
chr20	62320242	0.002528	ARFRP1	No
chr14	68113293	0.005273	ARG2	Yes
chr16	25059252	4.25e-05	ARHGAP17	No
chr16	25059762	3.74e-06	ARHGAP17	No
chr16	25059971	3.74e-06	ARHGAP17	No
chr16	25060116	3.74e-06	ARHGAP17	No
chr16	25061541	4.25e-05	ARHGAP17	No
chr16	25063293	3.74e-06	ARHGAP17	No
chr16	25072117	4.36e-05	ARHGAP17	No
chr16	25072291	4.36e-05	ARHGAP17	No
chr6	129998506	0.0001097	ARHGAP18	No
chr6	129999545	0.0001079	ARHGAP18	No
chr6	130004984	0.001617	ARHGAP18	No
chr6	130005667	0.001465	ARHGAP18	No
chr6	130006237	0.0006469	ARHGAP18	No
chr6	130007597	0.0001079	ARHGAP18	No
chr6	130008445	0.0001079	ARHGAP18	No
chr4	86819984	0.0005513	ARHGAP24	No
chr4	86821168	0.0005513	ARHGAP24	No
chr4	86821324	0.0005513	ARHGAP24	No
chr4	86826529	4.62e-08	ARHGAP24	No
chr4	86827276	4.62e-08	ARHGAP24	No
chr4	86828811	4.62e-08	ARHGAP24	No
chr4	86828873	4.62e-08	ARHGAP24	No
chr4	86829529	4.62e-08	ARHGAP24	No
chr4	86829569	4.62e-08	ARHGAP24	No
chr4	86830058	4.62e-08	ARHGAP24	No
chr4	86831004	4.62e-08	ARHGAP24	No
chr4	86831291	4.62e-08	ARHGAP24	No
chr4	86831705	4.62e-08	ARHGAP24	No
chr4	86832296	4.62e-08	ARHGAP24	No
chr4	86859894	0.0002477	ARHGAP24	No
chr4	86863032	0.0002477	ARHGAP24	No
chr4	86863467	0.0002477	ARHGAP24	No
chr2	68949048	3.29e-06	ARHGAP25	No
chr2	68949571	2.95e-05	ARHGAP25	No
chr2	68949738	2.95e-05	ARHGAP25	No
chr2	68950040	2.95e-05	ARHGAP25	No
chr2	68950089	2.95e-05	ARHGAP25	No
chr2	68950416	2.95e-05	ARHGAP25	No
chr2	68950430	2.95e-05	ARHGAP25	No
chr2	68950454	2.95e-05	ARHGAP25	No
chr5	142279529	0.007037	ARHGAP26	No
chr5	142279531	0.007037	ARHGAP26	No
chr5	142281859	0.007037	ARHGAP26	No
chr5	142288318	0.0008908	ARHGAP26	No
chr5	142288527	0.002627	ARHGAP26	No
chr5	142288784	0.002627	ARHGAP26	No
chr5	142288873	0.0008908	ARHGAP26	No
chr5	142289541	0.001574	ARHGAP26	No
chr5	142381084	9.34e-05	ARHGAP26	No
chr5	142383109	9.34e-05	ARHGAP26	No
chr5	142383211	9.34e-05	ARHGAP26	No
chr5	142383701	9.34e-05	ARHGAP26	No
chr5	142384160	0.0001959	ARHGAP26	No
chr5	142384171	0.0001959	ARHGAP26	No
chr5	142384370	9.34e-05	ARHGAP26	No
chr5	142386071	0.001413	ARHGAP26	No
chr5	142386578	0.0001329	ARHGAP26	No
chr5	142387899	0.005659	ARHGAP26	No
chr5	142387961	0.0003763	ARHGAP26	No
chr5	142388195	0.005659	ARHGAP26	No
chr5	142388225	0.005659	ARHGAP26	No
chr5	142532995	7.89e-05	ARHGAP26	No
chr5	142534419	7.89e-05	ARHGAP26	No
chr5	142535139	7.89e-05	ARHGAP26	No
chr5	142535203	7.89e-05	ARHGAP26	No
chr5	142600294	0.002666	ARHGAP26	No
chr17	43449181	0.001568	ARHGAP27	No
chr3	119070365	0.000709	ARHGAP31	No
chr3	119070787	0.000709	ARHGAP31	No
chr3	119071099	0.000709	ARHGAP31	No
chr11	129011753	0.003054	ARHGAP32	No
chr19	47316396	2.63e-05	ARHGAP35	Yes
chr19	47316976	2.63e-05	ARHGAP35	Yes
chr19	47317972	0.0004527	ARHGAP35	Yes
chr19	47318134	0.0004527	ARHGAP35	Yes
chr19	47357875	0.000148	ARHGAP35	Yes
chr19	47488891	0.0002406	ARHGAP35	Yes
chr11	100585376	1.18e-07	ARHGAP42	Yes
chr11	100585425	3.16e-09	ARHGAP42	Yes
chr11	100585536	3.16e-09	ARHGAP42	Yes
chr11	100585889	3.16e-09	ARHGAP42	Yes
chr11	100587092	3.16e-09	ARHGAP42	Yes
chr11	100588029	1.18e-07	ARHGAP42	Yes
chr11	100588324	3.16e-09	ARHGAP42	Yes
chr11	100588748	1.18e-07	ARHGAP42	Yes
chr11	100590270	3.16e-09	ARHGAP42	Yes
chr11	100590448	1.18e-07	ARHGAP42	Yes
chr11	100590449	1.18e-07	ARHGAP42	Yes
chr11	100590682	7.74e-07	ARHGAP42	Yes
chr11	100590685	7.74e-07	ARHGAP42	Yes
chr11	100591065	3.16e-09	ARHGAP42	Yes
chr11	100591714	1.18e-07	ARHGAP42	Yes
chr11	100592086	1.18e-07	ARHGAP42	Yes
chr11	100592308	1.18e-07	ARHGAP42	Yes
chr11	100592639	3.16e-09	ARHGAP42	Yes
chr11	100592712	3.16e-09	ARHGAP42	Yes
chr11	100592900	1.18e-07	ARHGAP42	Yes
chr11	100592948	3.16e-09	ARHGAP42	Yes
chr11	100644569	4.32e-05	ARHGAP42	Yes
chr11	100645464	0.003844	ARHGAP42	Yes
chr11	100648073	0.005732	ARHGAP42	Yes
chr11	100701208	0.001379	ARHGAP42	Yes
chr11	100701493	0.001379	ARHGAP42	Yes
chr11	100702085	0.007173	ARHGAP42	Yes
chr11	100705780	0.007173	ARHGAP42	Yes
chr22	45115022	0.001534	ARHGAP8	Yes
chr22	45115757	0.001534	ARHGAP8	Yes
chr22	45115904	0.001534	ARHGAP8	Yes
chr8	1723749	0.007261	ARHGEF10	No
chr8	1723896	0.007261	ARHGEF10	No
chr8	1724052	0.007261	ARHGEF10	No
chr8	1724307	0.007261	ARHGEF10	No
chr8	1725004	0.007261	ARHGEF10	No
chr8	1726374	0.000304	ARHGEF10	No
chr8	1726809	0.001585	ARHGEF10	No
chr8	1728292	0.001585	ARHGEF10	No
chr8	1730228	0.001585	ARHGEF10	No
chr8	1730694	0.001585	ARHGEF10	No
chr8	1731502	0.001585	ARHGEF10	No
chr8	1732125	0.001585	ARHGEF10	No
chr8	1732224	0.001585	ARHGEF10	No
chr8	1732407	0.001585	ARHGEF10	No
chr8	1733055	0.001585	ARHGEF10	No
chr8	1733124	0.001585	ARHGEF10	No
chr8	1734452	0.001585	ARHGEF10	No
chr8	1734759	0.001585	ARHGEF10	No
chr8	1735200	0.001585	ARHGEF10	No
chr8	1910938	0.003791	ARHGEF10	No
chr8	1911063	0.003791	ARHGEF10	No
chr8	1911393	0.003791	ARHGEF10	No
chr1	17846723	2.84e-10	ARHGEF10L	No
chr1	17846922	2.84e-10	ARHGEF10L	No
chr1	17848213	2.84e-10	ARHGEF10L	No
chr1	17848606	2.84e-10	ARHGEF10L	No
chr1	17848984	2.84e-10	ARHGEF10L	No
chr1	17849283	2.84e-10	ARHGEF10L	No
chr1	17849760	2.84e-10	ARHGEF10L	No
chr1	17850002	2.84e-10	ARHGEF10L	No
chr1	17850480	2.84e-10	ARHGEF10L	No
chr1	17851060	2.84e-10	ARHGEF10L	No
chr11	120300327	0.006468	ARHGEF12	Yes
chr11	120302729	0.007648	ARHGEF12	Yes
chr11	120303939	0.004815	ARHGEF12	Yes
chr11	73124826	2.03e-07	ARHGEF17	No
chr11	73124928	2.03e-07	ARHGEF17	No
chr11	73127168	2.03e-07	ARHGEF17	No
chr19	7479566	4.26e-35	ARHGEF18	No
chr19	7479620	4.26e-35	ARHGEF18	No
chr19	7479881	4.26e-35	ARHGEF18	No
chr19	7480077	4.26e-35	ARHGEF18	No
chr19	7480101	4.26e-35	ARHGEF18	No
chr19	7480195	4.26e-35	ARHGEF18	No
chr19	7480289	4.26e-35	ARHGEF18	No
chr19	7480364	1.47e-35	ARHGEF18	No
chr19	7480686	4.26e-35	ARHGEF18	No
chr19	7480701	4.26e-35	ARHGEF18	No
chr19	7480906	1.47e-35	ARHGEF18	No
chr19	7481527	4.26e-35	ARHGEF18	No
chr19	7481545	4.26e-35	ARHGEF18	No
chr19	7481590	4.26e-35	ARHGEF18	No
chr19	7481994	1.47e-35	ARHGEF18	No
chr19	7482637	1.37e-28	ARHGEF18	No
chr19	7482810	1.37e-28	ARHGEF18	No
chr19	7482890	1.37e-28	ARHGEF18	No
chr19	7482895	1.37e-28	ARHGEF18	No
chr19	7483264	1.37e-28	ARHGEF18	No
chr19	7483404	1.06e-40	ARHGEF18	No
chr19	7483457	1.37e-28	ARHGEF18	No
chr19	7483632	1.47e-35	ARHGEF18	No
chr19	7483658	1.37e-28	ARHGEF18	No
chr19	7484051	1.37e-28	ARHGEF18	No
chr19	7484247	1.37e-28	ARHGEF18	No
chr19	7484305	1.37e-28	ARHGEF18	No
chr19	7484589	1.37e-28	ARHGEF18	No
chr19	7484625	1.37e-28	ARHGEF18	No
chr1	16499308	5.92e-06	ARHGEF19	Yes
chr1	16499605	5.92e-06	ARHGEF19	Yes
chr1	16499885	5.92e-06	ARHGEF19	Yes
chr1	16500523	5.92e-06	ARHGEF19	Yes
chr1	16500985	5.92e-06	ARHGEF19	Yes
chr1	16501350	5.92e-06	ARHGEF19	Yes
chr1	16501436	5.92e-06	ARHGEF19	Yes
chr1	16501649	5.92e-06	ARHGEF19	Yes
chr1	16501753	5.92e-06	ARHGEF19	Yes
chr1	16505304	5.63e-10	ARHGEF19	Yes
chr5	72957088	9.97e-06	ARHGEF28	Yes
chr5	72957362	2.79e-05	ARHGEF28	Yes
chr5	72958766	2.79e-05	ARHGEF28	Yes
chr5	72959456	9.97e-06	ARHGEF28	Yes
chr5	72961588	9.97e-06	ARHGEF28	Yes
chr5	72963948	2.79e-05	ARHGEF28	Yes
chr5	72964226	2.79e-05	ARHGEF28	Yes
chr5	72965751	2.79e-05	ARHGEF28	Yes
chr5	72989399	0.002047	ARHGEF28	Yes
chr5	72991374	0.002047	ARHGEF28	Yes
chr5	73092415	0.003935	ARHGEF28	Yes
chr5	73093352	0.003935	ARHGEF28	Yes
chr5	73093692	0.003935	ARHGEF28	Yes
chr5	73105275	0.001469	ARHGEF28	Yes
chr5	73125061	9.25e-05	ARHGEF28	Yes
chr5	73125146	9.25e-05	ARHGEF28	Yes
chr3	56957545	8.02e-10	ARHGEF3	No
chr3	56958358	8.02e-10	ARHGEF3	No
chr3	56958677	8.02e-10	ARHGEF3	No
chr3	57051720	0.002329	ARHGEF3	No
chr3	57099204	1.1e-07	ARHGEF3	No
chr3	57099775	1.1e-07	ARHGEF3	No
chr3	57101376	1.52e-10	ARHGEF3	No
chr3	57101896	4.98e-11	ARHGEF3	No
chr3	57102847	1.1e-07	ARHGEF3	No
chr3	57103163	4.98e-11	ARHGEF3	No
chr3	57103712	1.1e-07	ARHGEF3	No
chr3	57103765	4.98e-11	ARHGEF3	No
chr3	57103869	1.1e-07	ARHGEF3	No
chr3	57104428	1.1e-07	ARHGEF3	No
chr5	149019622	1.91e-07	ARHGEF37	No
chr5	149019717	1.91e-07	ARHGEF37	No
chr5	149020000	2.51e-05	ARHGEF37	No
chr5	149020020	1.91e-07	ARHGEF37	No
chr5	149020166	2.51e-05	ARHGEF37	No
chr5	149020560	5.71e-05	ARHGEF37	No
chr5	149020605	2.51e-05	ARHGEF37	No
chr5	149021505	2.51e-05	ARHGEF37	No
chr4	106503069	0.004715	ARHGEF38	Yes
chr4	106513617	0.0005302	ARHGEF38	Yes
chr4	106514711	4.26e-08	ARHGEF38	Yes
chr4	106514797	9.51e-05	ARHGEF38	Yes
chr4	106515239	9.51e-05	ARHGEF38	Yes
chr4	106515813	9.51e-05	ARHGEF38	Yes
chr4	106516028	9.51e-05	ARHGEF38	Yes
chr4	106516686	9.51e-05	ARHGEF38	Yes
chr4	106516724	9.51e-05	ARHGEF38	Yes
chr4	106517449	5.62e-08	ARHGEF38	Yes
chr4	106517999	4.26e-08	ARHGEF38	Yes
chr4	106523977	4.26e-08	ARHGEF38	Yes
chr4	106524455	4.26e-08	ARHGEF38	Yes
chr4	106527896	4.26e-08	ARHGEF38	Yes
chr4	106528633	4.26e-08	ARHGEF38	Yes
chr9	35638449	1.62e-09	ARHGEF39	Yes
chr9	35638450	3.67e-05	ARHGEF39	Yes
chr9	35638955	1.62e-09	ARHGEF39	Yes
chr9	35639595	3.67e-05	ARHGEF39	Yes
chr9	35639629	3.67e-05	ARHGEF39	Yes
chr9	35639934	1.62e-09	ARHGEF39	Yes
chr9	35640250	1.62e-09	ARHGEF39	Yes
chr9	35644094	2.48e-13	ARHGEF39	Yes
chr9	35645120	6.21e-09	ARHGEF39	Yes
chr9	35645779	1.62e-12	ARHGEF39	Yes
chr9	35647047	6.21e-09	ARHGEF39	Yes
chr9	35648008	6.21e-09	ARHGEF39	Yes
chr6	157297182	0.0005291	ARID1B	No
chr6	157298783	0.0005291	ARID1B	No
chr6	157299107	0.0005291	ARID1B	No
chr6	157299524	0.0005291	ARID1B	No
chr6	157300792	0.0005291	ARID1B	No
chr6	157300795	0.0005291	ARID1B	No
chr6	157302035	4.49e-06	ARID1B	No
chr19	907821	4.24e-05	ARID3A	No
chr19	908274	4.24e-05	ARID3A	No
chr19	908482	4.2e-06	ARID3A	No
chr19	908648	4.24e-05	ARID3A	No
chr19	908929	4.24e-05	ARID3A	No
chr19	933015	2.16e-14	ARID3A	No
chr19	933196	1.49e-18	ARID3A	No
chr19	933487	6.46e-17	ARID3A	No
chr19	933525	6.46e-17	ARID3A	No
chr15	74890981	1.2e-05	ARID3B	Yes
chr2	97197195	1.94e-05	ARID5A	No
chr2	97199251	2.04e-08	ARID5A	No
chr2	97199694	0.008383	ARID5A	No
chr17	43660654	0.004236	ARL17A	Yes
chr17	43662020	0.00013	ARL17A	Yes
chr17	43663247	0.00013	ARL17A	Yes
chr16	57334331	0.000673	ARL2BP	No
chr16	57334360	0.000673	ARL2BP	No
chr16	57334521	0.000673	ARL2BP	No
chr16	57334553	0.000673	ARL2BP	No
chr7	12758493	0.005128	ARL4A	No
chr7	12759713	0.005128	ARL4A	No
chr17	41437249	1.69e-16	ARL4D	No
chr17	41437398	1.69e-16	ARL4D	No
chr17	41437547	1.69e-16	ARL4D	No
chr17	41438504	6.79e-13	ARL4D	No
chr17	41438584	7.95e-08	ARL4D	No
chr17	41439802	7.95e-08	ARL4D	No
chr17	41444436	0.007028	ARL4D	No
chr17	41444646	0.007028	ARL4D	No
chr17	41444995	0.007028	ARL4D	No
chr17	41445145	0.0006509	ARL4D	No
chr17	41445325	1.61e-05	ARL4D	No
chr17	41445410	0.0006509	ARL4D	No
chr17	41447253	6.74e-06	ARL4D	No
chr10	18899231	2.51e-14	ARL5B	Yes
chr10	18899868	7.66e-16	ARL5B	Yes
chr10	18900147	2.51e-14	ARL5B	Yes
chr10	18900169	2.51e-14	ARL5B	Yes
chr3	9821914	0.002387	ARPC4	No
chr3	9822375	0.002387	ARPC4	No
chr3	9823302	0.001569	ARPC4	No
chr3	9824308	0.002387	ARPC4	No
chr3	9821914	0.002387	ARPC4-TTLL3	Yes
chr3	9822375	0.002387	ARPC4-TTLL3	Yes
chr3	9823302	0.001569	ARPC4-TTLL3	Yes
chr3	9824308	0.002387	ARPC4-TTLL3	Yes
chr1	183545665	6.12e-08	ARPC5	Yes
chr1	183546061	6.12e-08	ARPC5	Yes
chr1	183549757	7.17e-08	ARPC5	Yes
chr1	183550475	7.17e-08	ARPC5	Yes
chr11	75021501	0.005676	ARRB1	Yes
chr11	75022058	2.92e-08	ARRB1	Yes
chr11	75022481	2.92e-08	ARRB1	Yes
chr11	75022521	2.92e-08	ARRB1	Yes
chr11	75022559	1.16e-06	ARRB1	Yes
chr11	75022695	1.16e-06	ARRB1	Yes
chr11	75023093	0.005676	ARRB1	Yes
chr11	75023441	2.37e-09	ARRB1	Yes
chr11	75023968	0.005676	ARRB1	Yes
chr11	75024816	0.005676	ARRB1	Yes
chr19	18128388	1.64e-14	ARRDC2	Yes
chr19	18129295	2.83e-15	ARRDC2	Yes
chr19	18129307	2.83e-15	ARRDC2	Yes
chr19	18130213	2.83e-15	ARRDC2	Yes
chr19	18130500	2.83e-15	ARRDC2	Yes
chr19	18131313	2.83e-15	ARRDC2	Yes
chr19	18132104	1.42e-17	ARRDC2	Yes
chr19	18134596	1.42e-17	ARRDC2	Yes
chr19	18154576	0.003378	ARRDC2	Yes
chr19	18154689	2.98e-08	ARRDC2	Yes
chr19	18155413	0.003378	ARRDC2	Yes
chr19	18156090	2.98e-08	ARRDC2	Yes
chr19	18156315	0.003378	ARRDC2	Yes
chr19	18156613	2.98e-08	ARRDC2	Yes
chr19	18156887	6e-08	ARRDC2	Yes
chr19	18156993	2.98e-08	ARRDC2	Yes
chr19	18157498	2.98e-08	ARRDC2	Yes
chr19	18157551	2.98e-08	ARRDC2	Yes
chr19	18157799	0.003378	ARRDC2	Yes
chr19	18157894	2.98e-08	ARRDC2	Yes
chr19	18157925	2.98e-08	ARRDC2	Yes
chr19	18158423	2.98e-08	ARRDC2	Yes
chr19	18158851	2.98e-08	ARRDC2	Yes
chr19	18159127	2.98e-08	ARRDC2	Yes
chr19	18159516	2.98e-08	ARRDC2	Yes
chr19	18160358	0.0001344	ARRDC2	Yes
chr19	18160423	2.71e-05	ARRDC2	Yes
chr19	18160464	6e-08	ARRDC2	Yes
chr19	18161144	2.98e-08	ARRDC2	Yes
chr19	18161705	2.98e-08	ARRDC2	Yes
chr19	18162197	2.71e-05	ARRDC2	Yes
chr19	18163361	0.0001344	ARRDC2	Yes
chr19	18163569	0.0001344	ARRDC2	Yes
chr19	18163923	6e-08	ARRDC2	Yes
chr19	18164199	6e-08	ARRDC2	Yes
chr19	18164546	6e-08	ARRDC2	Yes
chr19	18164643	6e-08	ARRDC2	Yes
chr19	18164896	6e-08	ARRDC2	Yes
chr19	18165151	6e-08	ARRDC2	Yes
chr17	66222583	1.87e-10	ARSG	Yes
chr17	66222710	3.44e-11	ARSG	Yes
chr17	66223060	8.09e-12	ARSG	Yes
chr17	66223352	8.09e-12	ARSG	Yes
chr17	66223487	8.09e-12	ARSG	Yes
chr17	66223693	4.62e-12	ARSG	Yes
chr17	66223721	8.09e-12	ARSG	Yes
chr17	66223822	8.09e-12	ARSG	Yes
chr17	66224204	3.44e-11	ARSG	Yes
chr17	66224598	3.44e-11	ARSG	Yes
chr17	66224617	7.11e-10	ARSG	Yes
chr17	66224672	1.87e-10	ARSG	Yes
chr17	66226086	3.44e-11	ARSG	Yes
chr17	66226460	1.87e-10	ARSG	Yes
chr17	66226502	1.87e-10	ARSG	Yes
chr17	66234456	0.0003758	ARSG	Yes
chr17	66235306	0.0003758	ARSG	Yes
chr4	76985178	0.001821	ART3	No
chr4	76985331	0.001821	ART3	No
chr4	76985890	0.001821	ART3	No
chr4	76986019	0.001821	ART3	No
chr4	76986040	0.001821	ART3	No
chr4	76986215	0.001821	ART3	No
chr4	76986342	0.001821	ART3	No
chr4	76986499	0.001821	ART3	No
chr22	20049340	0.003221	ARVCF	Yes
chr22	20049454	0.003221	ARVCF	Yes
chr22	20049935	0.003221	ARVCF	Yes
chr22	20050401	0.003221	ARVCF	Yes
chr8	131055408	7.55e-06	ASAP1	No
chr2	9397003	1.45e-58	ASAP2	No
chr2	9397384	1.45e-58	ASAP2	No
chr2	9397852	1.45e-58	ASAP2	No
[truncated: 24,970 more rows]
