# Supplementary material for: Epigenomic charting and functional annotation of risk loci in renal cell carcinoma
Source: Nat Commun. 2023 Jan 21;14:346. doi: 10.1038/s41467-023-35833-5 (PMC9867739; doi:10.1038/s41467-023-35833-5)
Supplement: Supplementary file 27 — Supplementary Data 24 [file 41467_2023_35833_MOESM27_ESM.xlsx]

## Sheet: Supplementary Data 24
Supplementary Data 24: Chromatin allelically balanced SNP loci in the ccRCC DFCI cohort and the status of allele-specific expression of genes within 50Kb of respective SNP loci in TCGA KIRC cohort.
chr	pos	gene_within_50kb	ASE_pval<0.01
chr8	224666	ZNF596	No
chr11	267778	NLRP6	No
chr20	291789	SOX12	No
chr11	323837	NLRP6	No
chr11	324163	NLRP6	No
chr11	324630	NLRP6	No
chr11	324635	NLRP6	No
chr11	325418	NLRP6	No
chr11	325948	NLRP6	No
chr11	326317	NLRP6	No
chr11	326384	NLRP6	No
chr11	326718	NLRP6	No
chr11	327143	NLRP6	No
chr11	327334	NLRP6	No
chr11	327873	NLRP6	No
chr11	327916	NLRP6	No
chr12	341198	SOX12	No
chr13	341200	SOX12	No
chr14	341266	SOX12	No
chr15	342695	SOX12	No
chr16	342696	SOX12	No
chr17	343647	SOX12	No
chr18	344079	SOX12	No
chr19	344631	SOX12	No
chr20	354338	SOX12	No
chr21	354393	SOX12	No
chr22	396156	RBCK1	No
chr23	398151	MRPL28	No
chr24	398278	RBCK1	No
chr25	399054	MRPL28	No
chr26	399302	RBCK1	No
chr27	401205	RBCK1	No
chr28	402921	RBCK1	No
chr29	439550	MRPL28	No
chr30	512598	PIGG	No
chr31	512751	PIGG	No
chr32	512828	PIGG	No
chr33	513237	PIGG	No
chr34	513414	PIGG	No
chr35	514041	PIGG	No
chr36	514180	PIGG	No
chr37	514602	PIGG	No
chr38	514629	PIGG	No
chr39	515489	PIGG	No
chr40	515844	PIGG	No
chr41	516398	PIGG	No
chr42	516586	PIGG	No
chr43	516896	PIGG	No
chr44	516963	PIGG	No
chr45	517198	PIGG	No
chr46	517461	PIGG	No
chr47	586696	MIR210HG	No
chr48	587425	MIR210HG	No
chr49	606749	MIR210HG	No
chr50	607175	MIR210HG	No
chr51	626081	SRXN1	No
chr52	719615	FSTL3	No
chr53	728476	FSTL3	No
chr54	728626	FSTL3	No
chr55	728628	FSTL3	No
chr56	728799	FSTL3	No
chr57	753487	SLC52A3	No
chr58	753917	SLC52A3	No
chr59	755253	SLC52A3	No
chr60	779394	LOC100129917	No
chr61	779610	LOC100129917	No
chr62	780707	LOC100129917	No
chr63	780717	LOC100129917	No
chr64	781001	LOC100129917	No
chr65	781035	LOC100129917	No
chr66	781098	LOC100129917	No
chr67	781556	LOC100129917	No
chr68	888428	WNK1	No
chr69	888848	WNK1	No
chr70	889833	WNK1	No
chr71	892172	WNK1	No
chr72	933783	CHID1	No
chr73	933865	CHID1	No
chr74	934094	CHID1	No
chr75	934924	CHID1	No
chr76	938808	CHID1	No
chr77	938892	CHID1	No
chr78	939476	CHID1	No
chr79	939498	CHID1	No
chr80	939500	CHID1	No
chr81	939863	CHID1	No
chr82	941300	CHID1	No
chr83	941933	CHID1	No
chr84	941941	CHID1	No
chr85	941966	CHID1	No
chr86	942088	CHID1	No
chr87	942344	CHID1	No
chr88	943341	CHID1	No
chr89	943518	CHID1	No
chr90	943545	CHID1	No
chr91	944466	CHID1	No
chr92	944479	CHID1	No
chr93	944801	CHID1	No
chr94	944810	CHID1	No
chr95	946070	CHID1	No
chr96	946484	CHID1	No
chr97	946985	CHID1	No
chr98	947065	CHID1	No
chr99	951558	CHID1	No
chr100	953210	CHID1	No
chr101	953308	CHID1	No
chr102	953674	CHID1	No
chr103	953686	CHID1	No
chr104	953953	CHID1	No
chr105	954025	CHID1	No
chr106	954111	CHID1	No
chr107	955638	CHID1	No
chr108	959686	CHID1	No
chr109	959776	CHID1	No
chr110	995635	AP2A2	No
chr111	998348	ABR	No
chr112	998870	ABR	No
chr113	998925	ABR	No
chr114	999627	ABR	No
chr115	1067778	CYP2W1	No
chr116	1119411	SLC12A7	No
chr117	1120023	SLC12A7	No
chr118	1120220	SLC12A7	No
chr119	1416592	ERC1	No
chr120	1416671	ERC1	No
chr121	1427872	ERC1	No
chr122	1428353	ERC1	No
chr123	1458783	ERC1	No
chr124	1458885	ERC1	No
chr125	1459745	ERC1	No
chr126	1591112	TELO2	No
chr127	1591592	TELO2	No
chr128	1592087	TELO2	No
chr129	1592266	TELO2	No
chr130	1592524	TELO2	No
chr131	1593004	TELO2	No
chr132	1593171	TELO2	No
chr133	1593645	TELO2	No
chr134	1639197	LINC00942	No
chr135	1728120	FAM53A	No
chr136	1729660	FAM53A	No
chr137	1729988	FAM53A	No
chr138	1731150	FAM53A	No
chr139	1731279	FAM53A	No
chr140	1731362	FAM53A	No
chr141	1731427	FAM53A	No
chr142	1731653	FAM53A	No
chr143	1731666	FAM53A	No
chr144	1803095	CTSD	No
chr145	1803642	CTSD	No
chr146	2034884	BTBD2	No
chr147	2301484	NUDT1	No
chr148	2301578	NUDT1	No
chr149	2349608	SNX8	No
chr150	2350184	SNX8	No
chr151	2350368	SNX8	No
chr152	2350433	SNX8	No
chr153	2350451	SNX8	No
chr154	2351981	SNX8	No
chr155	2494926	CACNA1C	No
chr156	2496057	KCNQ1	No
chr157	2537613	FAM193A	No
chr158	2540177	FAM193A	No
chr159	2549392	GNG7	No
chr160	2549615	GNG7	No
chr161	2550096	GNG7	No
chr162	2551098	GNG7	No
chr163	2573903	MMEL1	No
chr164	2575186	GNG7	No
chr165	2649036	CACNA1C	No
chr166	2649074	CACNA1C	No
chr167	2649516	CACNA1C	No
chr168	2649634	CACNA1C	No
chr169	2651290	CACNA1C	No
chr170	2715758	FAM193A	No
chr171	2716147	FAM193A	No
chr172	2746898	FAM193A	No
chr173	2747475	FAM193A	No
chr174	2747862	FAM193A	No
chr175	2749069	FAM193A	No
chr176	2749838	FAM193A	No
chr177	2750118	FAM193A	No
chr178	2750321	FAM193A	No
chr179	2756832	GNA12	No
chr180	2757420	GNA12	No
chr181	2757867	GNA12	No
chr182	2757938	GNA12	No
chr183	2758158	GNA12	No
chr184	2758309	GNA12	No
chr185	2758341	GNA12	No
chr186	2765703	FAM193A	No
chr187	2766089	FAM193A	No
chr188	2766181	FAM193A	No
chr189	2766281	FAM193A	No
chr190	2772261	GNA12	No
chr191	2772790	GNA12	No
chr192	2773605	GNA12	No
chr193	2774789	GNA12	No
chr194	2798844	KCNQ1	No
chr195	2799679	KCNQ1	No
chr196	2799687	KCNQ1	No
chr197	2799911	GNA12	No
chr198	2800126	GNA12	No
chr199	2802173	GNA12	No
chr200	2835655	GNA12	No
chr201	2836019	GNA12	No
chr202	2836355	GNA12	No
chr203	2902902	GNA12	No
chr204	2913079	GNA12	No
chr205	2916931	NOP14	No
chr206	2917476	NOP14	No
chr207	2949951	ZNF77	No
chr208	2950832	ZNF77	No
chr209	2953087	ZNF77	No
chr210	3012935	FOXM1	No
chr211	3013018	FOXM1	No
chr212	3013138	FOXM1	No
chr213	3013194	FOXM1	No
chr214	3014630	FOXM1	No
chr215	3014808	FOXM1	No
chr216	3015288	FOXM1	No
chr217	3057622	PAQR4	No
chr218	3057884	PAQR4	No
chr219	3059206	PAQR4	No
chr220	3077867	PKMYT1	No
chr221	3078544	PKMYT1	No
chr222	3079685	PKMYT1	No
chr223	3142381	OSBPL5	No
chr224	3146840	OSBPL5	No
chr225	3147589	OSBPL5	No
chr226	3147917	OSBPL5	No
chr227	3148037	OSBPL5	No
chr228	3156244	MYOM1	No
chr229	3168755	OSBPL5	No
chr230	3168879	OSBPL5	No
chr231	3174319	ZNF205	No
chr232	3174930	ZNF205	No
chr233	3175371	OSBPL5	No
chr234	3177135	OSBPL5	No
chr235	3177735	OSBPL5	No
chr236	3177896	OSBPL5	No
chr237	3177939	OSBPL5	No
chr238	3178064	OSBPL5	No
chr239	3178111	OSBPL5	No
chr240	3178199	OSBPL5	No
chr241	3178235	OSBPL5	No
chr242	3178275	OSBPL5	No
chr243	3178402	OSBPL5	No
chr244	3178448	OSBPL5	No
chr245	3178560	OSBPL5	No
chr246	3178703	OSBPL5	No
chr247	3179253	OSBPL5	No
chr248	3179460	OSBPL5	No
chr249	3200881	ZNF205	No
chr250	3201419	ZNF205	No
chr251	3201929	ZNF205	No
chr252	3203035	ZNF205	No
chr253	3203064	ZNF205	No
chr254	3207824	ZNF205	No
chr255	3208839	ZNF205	No
chr256	3208896	ZNF205	No
chr257	3208911	ZNF205	No
chr258	3208914	ZNF205	No
chr259	3209668	ZNF205	No
chr260	3210021	ZNF205	No
chr261	3257799	SLC4A11	No
chr262	3258990	MYL12A	No
chr263	3259322	MYL12A	No
chr264	3334232	NFIC	No
chr265	3336804	NFIC	No
chr266	3336818	NFIC	No
chr267	3337511	NFIC	No
chr268	3338774	NFIC	No
chr269	3346718	NFIC	No
chr270	3348269	NFIC	No
chr271	3387275	NFIC	No
chr272	3387276	NFIC	No
chr273	3387444	NFIC	No
chr274	3388972	NFIC	No
chr275	3390416	NFIC	No
chr276	3391068	NFIC	No
chr277	3397616	NFIC	No
chr278	3399548	NFIC	No
chr279	3399730	NFIC	No
chr280	3401322	NFIC	No
chr281	3401414	NFIC	No
chr282	3403231	NFIC	No
chr283	3403533	NFIC	No
chr284	3405596	NFIC	No
chr285	3406277	NFIC	No
chr286	3406445	NFIC	No
chr287	3408665	NFIC	No
chr288	3408820	NFIC	No
chr289	3409056	NFIC	No
chr290	3410102	NFIC	No
chr291	3410135	NFIC	No
chr292	3410852	NFIC	No
chr293	3411108	NFIC	No
chr294	3411646	NFIC	No
chr295	3411947	NFIC	No
chr296	3412057	NFIC	No
chr297	3412254	NFIC	No
chr298	3412867	NFIC	No
chr299	3413206	NFIC	No
chr300	3664989	DLGAP1	No
chr301	3666581	DLGAP1	No
chr302	3669617	DLGAP1	No
chr303	3669902	DLGAP1	No
chr304	3670433	DLGAP1	No
chr305	3670649	DLGAP1	No
chr306	3670957	DLGAP1	No
chr307	3671005	DLGAP1	No
chr308	3671069	DLGAP1	No
chr309	3671464	DLGAP1	No
chr310	3671579	DLGAP1	No
chr311	3671652	DLGAP1	No
chr312	3672059	DLGAP1	No
chr313	3672293	DLGAP1	No
chr314	3672303	DLGAP1	No
chr315	3672387	DLGAP1	No
chr316	3672407	DLGAP1	No
chr317	3672489	DLGAP1	No
chr318	3672637	DLGAP1	No
chr319	3672777	DLGAP1	No
chr320	3672992	DLGAP1	No
chr321	3672999	DLGAP1	No
chr322	3673310	DLGAP1	No
chr323	3673814	DLGAP1	No
chr324	3675604	DLGAP1	No
chr325	3675643	DLGAP1	No
chr326	3675933	DLGAP1	No
chr327	3676019	DLGAP1	No
chr328	3676261	DLGAP1	No
chr329	3676644	DLGAP1	No
chr330	3696943	DNASE1	No
chr331	3697221	DNASE1	No
chr332	3699969	DLGAP1	No
chr333	3700215	DLGAP1	No
chr334	3700458	DLGAP1	No
chr335	3708941	DLGAP1	No
chr336	3710355	DLGAP1	No
chr337	3711753	DLGAP1	No
chr338	3712187	DLGAP1	No
chr339	3713074	DLGAP1	No
chr340	3724602	DLGAP1	No
chr341	3725189	DLGAP1	No
chr342	3725465	DLGAP1	No
chr343	3725553	DLGAP1	No
chr344	3726127	DLGAP1	No
chr345	3773106	DLGAP1	No
chr346	3774232	DLGAP1	No
chr347	3963814	STIM1	No
chr348	3964724	STIM1	No
chr349	4064567	GLIS3	No
chr350	4065717	GLIS3	No
chr351	4066751	GLIS3	No
chr352	4066859	GLIS3	No
chr353	4068298	GLIS3	No
chr354	4068946	GLIS3	No
chr355	4070333	ADCY9	No
chr356	4070433	ADCY9	No
chr357	4083665	GLIS3	No
chr358	4085060	GLIS3	No
chr359	4085066	GLIS3	No
chr360	4085418	GLIS3	No
chr361	4085730	GLIS3	No
chr362	4086370	GLIS3	No
chr363	4086944	GLIS3	No
chr364	4087281	GLIS3	No
chr365	4103871	ADCY9	No
chr366	4104299	ADCY9	No
chr367	4104389	ADCY9	No
chr368	4104512	ADCY9	No
chr369	4115789	GLIS3	No
chr370	4117602	GLIS3	No
chr371	4144209	SIRT6	No
chr372	4144280	SIRT6	No
chr373	4144428	SIRT6	No
chr374	4144502	SIRT6	No
chr375	4144539	SIRT6	No
chr376	4145008	SIRT6	No
chr377	4145134	SIRT6	No
chr378	4145640	SIRT6	No
chr379	4145771	SIRT6	No
chr380	4146436	SIRT6	No
chr381	4146654	SIRT6	No
chr382	4146958	SIRT6	No
chr383	4147134	SIRT6	No
chr384	4147445	SIRT6	No
chr385	4149566	SIRT6	No
chr386	4149860	SIRT6	No
chr387	4162185	ADCY9	No
chr388	4162760	ADCY9	No
chr389	4175400	GLIS3	No
chr390	4175945	GLIS3	No
chr391	4206462	GLIS3	No
chr392	4207009	GLIS3	No
chr393	4207526	GLIS3	No
chr394	4207680	GLIS3	No
chr395	4207747	GLIS3	No
chr396	4207974	GLIS3	No
chr397	4208052	GLIS3	No
chr398	4208429	GLIS3	No
chr399	4208530	GLIS3	No
chr400	4228550	GLIS3	No
chr401	4230611	GLIS3	No
chr402	4233901	SRL	No
chr403	4234180	SRL	No
chr404	4277839	GLIS3	No
chr405	4380160	SH3GL1	No
chr406	4434198	VASN	No
chr407	4434374	VASN	No
chr408	4439131	VASN	No
chr409	4440593	VASN	No
chr410	4441617	VASN	No
chr411	4443250	VASN	No
chr412	4507275	SLC1A1	No
chr413	4508597	SLC1A1	No
chr414	4509590	SLC1A1	No
chr415	4511378	SLC1A1	No
chr416	4536165	DNAJA3	No
chr417	4536621	DNAJA3	No
chr418	4536934	DNAJA3	No
chr419	4537104	DNAJA3	No
chr420	4537670	DNAJA3	No
chr421	4537693	DNAJA3	No
chr422	4537893	DNAJA3	No
chr423	4538114	DNAJA3	No
chr424	4539030	DNAJA3	No
chr425	4547288	SLC1A1	No
chr426	4547884	SLC1A1	No
chr427	4548122	SLC1A1	No
chr428	4550731	SLC1A1	No
chr429	4550752	SLC1A1	No
chr430	4575281	PLIN5	No
chr431	4575373	PLIN5	No
chr432	4575704	PLIN5	No
chr433	4575809	PLIN5	No
chr434	4676252	C12orf4	No
chr435	4708523	UBALD1	No
chr436	4709459	UBALD1	No
chr437	4709636	UBALD1	No
chr438	4710898	UBALD1	No
chr439	4711326	UBALD1	No
chr440	4711737	UBALD1	No
chr441	4711791	UBALD1	No
chr442	4712148	UBALD1	No
chr443	4714365	UBALD1	No
chr444	4763473	RCL1	No
chr445	4763484	RCL1	No
chr446	4763914	FOXK1	No
chr447	4763960	FOXK1	No
chr448	4766383	FOXK1	No
chr449	4909097	BHLHE40-AS1	No
chr450	4936172	JAK2	No
chr451	4984588	UHRF1	No
chr452	4987958	JAK2	No
chr453	4988683	JAK2	No
chr454	4989767	UHRF1	No
chr455	5002301	UHRF1	No
chr456	5009466	UHRF1	No
chr457	5009545	UHRF1	No
chr458	5010720	UHRF1	No
chr459	5060183	TMEM230	No
chr460	5132544	PPP1R3G	No
chr461	5133240	PPP1R3G	No
chr462	5149713	PCNA	No
chr463	5149867	PCNA	No
chr464	5150051	PCNA	No
chr465	5185603	KCNA5	No
chr466	5186829	KCNA5	No
chr467	5186956	KCNA5	No
chr468	5187520	KCNA5	No
chr469	5189723	KCNA5	No
chr470	5455632	CD274	No
chr471	5629582	EPB41L3	No
chr472	5630689	EPB41L3	No
chr473	5632075	EPB41L3	No
chr474	5632242	EPB41L3	No
chr475	6058982	LOC100128568	No
chr476	6060641	LOC100128568	No
chr477	6092346	IL2RA	No
chr478	6095410	IL2RA	No
chr479	6095577	IL2RA	No
chr480	6097165	IL2RA	No
chr481	6263819	CD9	No
chr482	6263980	CD9	No
chr483	6266533	CD9	No
chr484	6267238	CD9	No
chr485	6268288	CD9	No
chr486	6270982	CD9	No
chr487	6275390	CD9	No
chr488	6275669	CD9	No
chr489	6275803	CD9	No
chr490	6275828	CD9	No
chr491	6276958	CD9	No
chr492	6277311	CD9	No
chr493	6277360	CD9	No
chr494	6278660	CD9	No
chr495	6279033	CD9	No
chr496	6279629	CD9	No
chr497	6279890	CD9	No
chr498	6280584	CD9	No
chr499	6280732	CD9	No
chr500	6281039	CD9	No
chr501	6287204	CD9	No
chr502	6288322	CD9	No
chr503	6288834	CD9	No
chr504	6289067	CD9	No
chr505	6289108	CD9	No
chr506	6289219	CD9	No
chr507	6289762	CD9	No
chr508	6289938	CD9	No
chr509	6291093	CD9	No
chr510	6291307	CD9	No
chr511	6292072	CD9	No
chr512	6292461	CD9	No
chr513	6292691	CD9	No
chr514	6292975	CD9	No
chr515	6293155	CD9	No
chr516	6293163	CD9	No
chr517	6293322	CD9	No
chr518	6293373	CD9	No
chr519	6293479	CD9	No
chr520	6293579	CD9	No
chr521	6293825	CD9	No
chr522	6293919	CD9	No
chr523	6380978	CD9	No
chr524	6382546	CD9	No
chr525	6383525	CD9	No
chr526	6383775	CD9	No
chr527	6385889	CD9	No
chr528	6385969	CD9	No
chr529	6387996	CD9	No
chr530	6388101	CD9	No
chr531	6388393	CD9	No
chr532	6389976	CD9	No
chr533	6390413	CD9	No
chr534	6390615	CD9	No
chr535	6390622	CD9	No
chr536	6403990	TNFRSF1A	No
chr537	6405578	TNFRSF1A	No
chr538	6421538	FAM220A	No
chr539	6422556	FAM220A	No
chr540	6423724	FAM220A	No
chr541	6424289	FAM220A	No
chr542	6424547	FAM220A	No
chr543	6426318	FAM220A	No
chr544	6426941	FAM220A	No
chr545	6426954	FAM220A	No
chr546	6427741	FAM220A	No
chr547	6431404	FAM220A	No
chr548	6431690	FAM220A	No
chr549	6432217	FAM220A	No
chr550	6434691	FAM220A	No
chr551	6435220	FAM220A	No
chr552	6435901	FAM220A	No
chr553	6542900	KDELR2	No
chr554	6543841	KDELR2	No
chr555	6544691	KDELR2	No
chr556	6544886	KDELR2	No
chr557	6676870	ZNF853	No
chr558	6678421	ZNF853	No
chr559	6697590	LOC93622	No
chr560	6715306	MRPL17	No
chr561	6715730	KDM4C	No
chr562	6717195	MRPL17	No
chr563	6717608	MRPL17	No
chr564	6802581	SH2D3A	No
chr565	6893308	KIAA0232	No
chr566	6893496	KIAA0232	No
chr567	6893681	KIAA0232	No
chr568	6894305	KIAA0232	No
chr569	7042631	RPL13P5	No
chr570	7047143	LRRC23	No
chr571	7592614	MIOS	No
chr572	7592633	MIOS	No
chr573	7592679	MIOS	No
chr574	7660022	CYB5R2	No
chr575	7662732	CYB5R2	No
chr576	7677651	CYB5R2	No
chr577	7678585	CYB5R2	No
chr578	7678614	CYB5R2	No
chr579	7678868	CYB5R2	No
chr580	7679169	CYB5R2	No
chr581	8098513	ABLIM2	No
chr582	8099668	ABLIM2	No
chr583	8099821	ABLIM2	No
chr584	8103323	ABLIM2	No
chr585	8104036	ABLIM2	No
chr586	8118961	SLC2A3	No
chr587	8123306	SLC2A3	No
chr588	8124284	SLC2A3	No
chr589	8125672	SLC2A3	No
chr590	8254503	LMO1	No
chr591	8256125	LMO1	No
chr592	8418608	NDUFA7	No
chr593	8419271	NDUFA7	No
chr594	8419505	NDUFA7	No
chr595	8420054	NDUFA7	No
chr596	8420062	NDUFA7	No
chr597	8420068	NDUFA7	No
chr598	8421007	NDUFA7	No
chr599	8570756	PRAM1	No
chr600	8571189	PRAM1	No
chr601	8571530	PRAM1	No
chr602	8592043	PRAM1	No
chr603	8624151	RAB12	No
chr604	8626594	RAB12	No
chr605	8627160	RAB12	No
chr606	8839377	MFAP5	No
chr607	8841077	MFAP5	No
chr608	8841741	MFAP5	No
chr609	8841834	MFAP5	No
chr610	8842752	MFAP5	No
chr611	8844774	MFAP5	No
chr612	8845493	MFAP5	No
chr613	8846076	MFAP5	No
chr614	8847177	MFAP5	No
chr615	9066096	PLCB4	No
chr616	9066157	PLCB4	No
chr617	9067119	PLCB4	No
chr618	9067207	PLCB4	No
chr619	9116080	NDUFV2	No
chr620	9119035	NDUFV2	No
chr621	9119156	NDUFV2	No
chr622	9120265	NDUFV2	No
chr623	9130012	PLCB4	No
chr624	9218384	C16orf72	No
chr625	9219670	C16orf72	No
chr626	9273918	TMEM41B	No
chr627	9274097	TMEM41B	No
chr628	9275036	TMEM41B	No
chr629	9385669	TMEM41B	No
chr630	9385703	TMEM41B	No
chr631	9386469	IPO7	No
chr632	9386936	IPO7	No
chr633	9446348	ASAP2	No
chr634	9446752	ASAP2	No
chr635	9447075	ASAP2	No
chr636	9447235	ASAP2	No
chr637	9449195	ASAP2	No
chr638	9452908	ASAP2	No
chr639	9453246	ASAP2	No
chr640	9586121	ZNF143	No
chr641	9587187	ZNF143	No
chr642	9587478	ZNF143	No
chr643	9588579	ZNF143	No
chr644	9588893	ZNF143	No
chr645	9591153	ZNF143	No
chr646	9591249	ZNF143	No
chr647	9591443	ZNF143	No
chr648	9591898	ZNF143	No
chr649	10130550	GRIN2A	No
chr650	10130871	GRIN2A	No
chr651	10130987	GRIN2A	No
chr652	10131049	GRIN2A	No
chr653	10131215	GRIN2A	No
chr654	10131374	GRIN2A	No
chr655	10132311	GRIN2A	No
chr656	10132349	GRIN2A	No
chr657	10132423	GRIN2A	No
chr658	10132931	GRIN2A	No
chr659	10132963	GRIN2A	No
chr660	10133035	GRIN2A	No
chr661	10133390	GRIN2A	No
chr662	10133439	GRIN2A	No
chr663	10133580	GRIN2A	No
chr664	10214268	GRIN2A	No
chr665	10215239	GRIN2A	No
chr666	10215641	GRIN2A	No
chr667	10216386	GRIN2A	No
chr668	10216547	GRIN2A	No
chr669	10230327	VHL	No
chr670	10230608	VHL	No
chr671	10233524	VHL	No
chr672	10234168	VHL	No
chr673	10241223	VHL	No
chr674	10244542	VHL	No
chr675	10313075	CLEC7A	No
chr676	10313134	CLEC7A	No
chr677	10313265	CLEC7A	No
chr678	10313358	CLEC7A	No
chr679	10313722	CLEC7A	No
chr680	10318348	CLEC7A	No
chr681	10578303	ANKRD33B	No
chr682	10579323	ANKRD33B	No
chr683	10584782	ANKRD33B	No
chr684	10585156	ANKRD33B	No
chr685	10585287	ANKRD33B	No
chr686	10585643	ANKRD33B	No
chr687	10585863	ANKRD33B	No
chr688	10603381	ANKRD33B	No
chr689	10604975	ANKRD33B	No
chr690	10605571	ANKRD33B	No
chr691	10606565	ANKRD33B	No
chr692	10607762	ANKRD33B	No
chr693	10607797	ANKRD33B	No
chr694	10632503	DAP	No
chr695	10632605	DAP	No
chr696	10632928	DAP	No
chr697	10712199	DAP	No
chr698	10713395	DAP	No
chr699	10714364	DAP	No
chr700	10742092	DAP	No
chr701	10742401	DAP	No
chr702	10757054	CASZ1	No
chr703	10843085	NUBP1	No
chr704	10845281	NUBP1	No
chr705	10845877	NUBP1	No
chr706	10845991	NUBP1	No
chr707	10846969	NUBP1	No
chr708	10961519	CIITA	No
chr709	11011579	DEXI	No
chr710	11011709	DEXI	No
chr711	11011728	DEXI	No
chr712	11012550	DEXI	No
chr713	11012695	DEXI	No
chr714	11017058	DEXI	No
chr715	11316315	SPC24	No
chr716	11316317	SPC24	No
chr717	11366231	THSD7A	No
chr718	11367841	THSD7A	No
chr719	11473858	HS3ST1	No
chr720	11509668	ATG7	No
chr721	11580903	THSD7A	No
chr722	11581134	THSD7A	No
chr723	11581381	THSD7A	No
chr724	11581535	THSD7A	No
chr725	11581893	THSD7A	No
chr726	11581916	THSD7A	No
chr727	11582890	THSD7A	No
chr728	11583225	THSD7A	No
chr729	11597087	VGLL4	No
chr730	11602131	VGLL4	No
chr731	11604119	VGLL4	No
chr732	11629420	VGLL4	No
chr733	11629477	VGLL4	No
chr734	11639162	VGLL4	No
chr735	11747510	THSD7A	No
chr736	11747696	THSD7A	No
chr737	11749027	THSD7A	No
chr738	11749051	THSD7A	No
chr739	11749647	THSD7A	No
chr740	11750306	THSD7A	No
chr741	11750386	THSD7A	No
chr742	11752129	THSD7A	No
chr743	11756123	THSD7A	No
chr744	11756574	THSD7A	No
chr745	11756687	THSD7A	No
chr746	11756776	THSD7A	No
chr747	11757415	THSD7A	No
chr748	11757441	THSD7A	No
chr749	11841539	ZC3H7A	No
chr750	11842917	ZC3H7A	No
chr751	11843992	ZC3H7A	No
chr752	11844195	ZC3H7A	No
chr753	11852555	ZC3H7A	No
chr754	11853690	ZC3H7A	No
chr755	11853735	ZC3H7A	No
chr756	11870768	ETV6	No
chr757	11871313	ETV6	No
chr758	11908138	ETV6	No
chr759	11908529	ETV6	No
chr760	11910016	ETV6	No
chr761	11910604	ETV6	No
chr762	11912367	ETV6	No
chr763	11912391	ETV6	No
chr764	11912896	ETV6	No
chr765	11919407	ETV6	No
chr766	11919822	ETV6	No
chr767	11920398	ETV6	No
chr768	11945622	MPPE1	No
chr769	11945732	MPPE1	No
chr770	11946224	MPPE1	No
chr771	11946249	MPPE1	No
chr772	11947184	MPPE1	No
chr773	11947651	MPPE1	No
chr774	11947700	MPPE1	No
chr775	11948554	MPPE1	No
chr776	11980828	ETV6	No
chr777	11981298	ETV6	No
chr778	11982519	ETV6	No
chr779	11982551	ETV6	No
chr780	11986346	ETV6	No
chr781	11987759	ETV6	No
chr782	12007893	ETV6	No
chr783	12008864	ETV6	No
chr784	12009874	ETV6	No
chr785	12010544	ETV6	No
chr786	12013985	ETV6	No
chr787	12015401	ETV6	No
chr788	12016183	ETV6	No
chr789	12034979	ETV6	No
chr790	12099650	ZNF433	No
chr791	12549738	SPIRE1	No
chr792	12550908	SPIRE1	No
chr793	12551818	SPIRE1	No
chr794	12554125	SPIRE1	No
chr795	12555127	SPIRE1	No
chr796	12593282	DUSP16	No
chr797	12596074	SPIRE1	No
chr798	12596266	SPIRE1	No
chr799	12597391	SPIRE1	No
chr800	12598562	SPIRE1	No
chr801	12600714	SPIRE1	No
chr802	12606463	SPIRE1	No
chr803	12627410	DUSP16	No
chr804	12627658	DUSP16	No
chr805	12628219	DUSP16	No
chr806	12636234	DUSP16	No
chr807	12658282	DUSP16	No
chr808	12658341	DUSP16	No
chr809	12659267	DUSP16	No
chr810	12740902	CPPED1	No
chr811	12752586	CREBL2	No
chr812	12753105	CREBL2	No
chr813	12753274	CREBL2	No
chr814	12753649	CREBL2	No
chr815	12753678	CREBL2	No
chr816	12753950	CREBL2	No
chr817	12757789	ARL4A	No
chr818	12758152	ARL4A	No
chr819	12758408	ARL4A	No
chr820	12758624	ARL4A	No
chr821	12758646	ARL4A	No
chr822	12759352	ARL4A	No
chr823	12760658	CREBL2	No
chr824	12760943	ARL4A	No
chr825	12760972	CREBL2	No
chr826	12761659	CREBL2	No
chr827	12761731	ARL4A	No
chr828	12762235	ARL4A	No
chr829	12777607	PTPN2	No
chr830	12777948	PTPN2	No
chr831	12778032	PTPN2	No
chr832	12816001	LURAP1L	No
chr833	12816938	LURAP1L	No
chr834	12817549	LURAP1L	No
chr835	12818409	LURAP1L	No
chr836	12818455	LURAP1L	No
chr837	12818471	LURAP1L	No
chr838	12819031	LURAP1L	No
chr839	12819680	LURAP1L	No
chr840	12887072	CDKN1B	No
chr841	12887402	CDKN1B	No
chr842	12887569	CDKN1B	No
chr843	12902011	CDKN1B	No
chr844	12902896	CDKN1B	No
chr845	12902975	CDKN1B	No
chr846	12973420	APOLD1	No
chr847	12995709	IQSEC1	No
chr848	12998180	IQSEC1	No
chr849	12998357	IQSEC1	No
chr850	12998502	IQSEC1	No
chr851	12999160	IQSEC1	No
chr852	13052644	IQSEC1	No
chr853	13052774	IQSEC1	No
chr854	13057173	IQSEC1	No
chr855	13057984	IQSEC1	No
chr856	13369148	LDLRAD4	No
chr857	13539693	LDLRAD4	No
chr858	13695180	DNAH5	No
chr859	13695434	DNAH5	No
chr860	13695597	DNAH5	No
chr861	13695675	DNAH5	No
chr862	13695831	DNAH5	No
chr863	13695962	DNAH5	No
chr864	13909698	DNAH5	No
chr865	13910597	DNAH5	No
chr866	13910600	DNAH5	No
chr867	13910711	DNAH5	No
chr868	13910739	DNAH5	No
chr869	13911051	DNAH5	No
chr870	13911405	DNAH5	No
chr871	13911832	DNAH5	No
chr872	13911991	DNAH5	No
chr873	13912168	DNAH5	No
chr874	13912237	DNAH5	No
chr875	13912678	DNAH5	No
chr876	13912680	DNAH5	No
chr877	13912751	DNAH5	No
chr878	13912798	DNAH5	No
chr879	13912992	DNAH5	No
chr880	13913265	DNAH5	No
chr881	13913367	DNAH5	No
chr882	13913885	DNAH5	No
chr883	13914193	DNAH5	No
chr884	13914556	DNAH5	No
chr885	13914775	DNAH5	No
chr886	13914819	DNAH5	No
chr887	13914985	DNAH5	No
chr888	13915280	DNAH5	No
chr889	13915441	DNAH5	No
chr890	13915670	DNAH5	No
chr891	13915806	DNAH5	No
chr892	13916302	DNAH5	No
chr893	13916913	DNAH5	No
chr894	13917017	DNAH5	No
chr895	13917111	DNAH5	No
chr896	13918291	DNAH5	No
chr897	13960321	ETV1	No
chr898	13960580	ETV1	No
chr899	13960973	ETV1	No
chr900	13961044	ETV1	No
chr901	13961306	ETV1	No
chr902	13961362	ETV1	No
chr903	14021121	ETV1	No
chr904	14021334	ETV1	No
chr905	14050006	ERCC4	No
chr906	14050892	ERCC4	No
chr907	14051776	ERCC4	No
chr908	14097618	NFIB	No
chr909	14098420	NFIB	No
chr910	14100065	NFIB	No
chr911	14199422	NFIB	No
chr912	14199908	NFIB	No
chr913	14199909	NFIB	No
chr914	14200058	NFIB	No
chr915	14210897	TRIO	No
chr916	14211241	TRIO	No
chr917	14213135	TRIO	No
chr918	14213764	TRIO	No
chr919	14217207	TRIO	No
chr920	14248729	TRIO	No
chr921	14249610	TRIO	No
chr922	14250376	TRIO	No
chr923	14250626	TRIO	No
chr924	14251404	TRIO	No
chr925	14251518	TRIO	No
chr926	14251773	TRIO	No
chr927	14269135	TRIO	No
chr928	14437684	NFIB	No
chr929	14535879	ATF7IP	No
chr930	14536005	ATF7IP	No
chr931	14536658	ATF7IP	No
chr932	14540137	ATF7IP	No
chr933	14540495	ATF7IP	No
chr934	14541011	ATF7IP	No
chr935	14542987	ATF7IP	No
chr936	14543047	ATF7IP	No
chr937	14547892	ATF7IP	No
chr938	14549860	ATF7IP	No
chr939	14552845	ATF7IP	No
chr940	14558480	ATF7IP	No
chr941	14570639	ATF7IP	No
chr942	14571145	ATF7IP	No
chr943	14571431	ATF7IP	No
chr944	14571814	ATF7IP	No
chr945	14987408	ART4	No
chr946	14988455	ART4	No
chr947	14989298	ART4	No
chr948	14990587	ART4	No
chr949	14990608	ART4	No
chr950	14990696	ART4	No
chr951	14999719	ART4	No
chr952	14999963	ART4	No
chr953	15000160	ART4	No
chr954	15000451	ART4	No
chr955	15000601	ART4	No
chr956	15000858	ART4	No
chr957	15001023	ART4	No
chr958	15002136	ART4	No
chr959	15002176	ART4	No
chr960	15002505	ART4	No
chr961	15003707	ART4	No
chr962	15003987	ART4	No
chr963	15004358	ART4	No
chr964	15004540	ART4	No
chr965	15004589	ART4	No
chr966	15004636	ART4	No
chr967	15044935	ART4	No
chr968	15045157	ART4	No
chr969	15045203	ART4	No
chr970	15045427	ART4	No
chr971	15100684	ARHGDIB	No
chr972	15101478	ARHGDIB	No
chr973	15102040	ARHGDIB	No
chr974	15102521	ARHGDIB	No
chr975	15102681	ARHGDIB	No
chr976	15104675	ARHGDIB	No
chr977	15105318	ARHGDIB	No
chr978	15105560	ARHGDIB	No
chr979	15105631	ARHGDIB	No
chr980	15105984	ARHGDIB	No
chr981	15106757	ARHGDIB	No
chr982	15107436	ARHGDIB	No
chr983	15147657	ARHGDIB	No
chr984	15148244	ARHGDIB	No
chr985	15310004	CAPN7	No
chr986	15311325	CAPN7	No
chr987	15313598	CAPN7	No
chr988	15331905	CAPN7	No
chr989	15342850	CAPN7	No
chr990	15342933	CAPN7	No
chr991	15408614	BRD4	No
chr992	15411125	BRD4	No
chr993	15411888	BRD4	No
chr994	15413612	BRD4	No
chr995	15413679	BRD4	No
chr996	15427217	BRD4	No
chr997	15429536	BRD4	No
chr998	15434382	BRD4	No
chr999	15434913	BRD4	No
chr1000	15436697	BRD4	No
chr1001	15440978	BRD4	No
chr1002	15443701	BRD4	No
chr1003	15648004	HACL1	No
chr1004	15676426	HACL1	No
chr1005	15687096	PTPRO	No
chr1006	15688688	HACL1	No
chr1007	15689118	MIR3134	No
chr1008	15690171	MIR3134	No
chr1009	15840386	EPS8	No
chr1010	15843211	EPS8	No
chr1011	15843652	EPS8	No
chr1012	15843771	EPS8	No
chr1013	15844631	EPS8	No
chr1014	15851465	EPS8	No
chr1015	15855616	EPS8	No
chr1016	15859138	EPS8	No
chr1017	15872172	EPS8	No
chr1018	15898791	SAMSN1	No
chr1019	16132011	DERA	No
chr1020	16132166	DERA	No
chr1021	16133343	DERA	No
chr1022	16254598	KIF16B	No
chr1023	16255488	KIF16B	No
chr1024	16256299	KIF16B	No
chr1025	16256637	KIF16B	No
chr1026	16256912	KIF16B	No
chr1027	16257018	KIF16B	No
chr1028	16257804	KIF16B	No
chr1029	16257871	KIF16B	No
chr1030	16258519	KIF16B	No
chr1031	16259263	KIF16B	No
chr1032	16260112	KIF16B	No
chr1033	16261514	KIF16B	No
chr1034	16262360	KIF16B	No
chr1035	16262545	KIF16B	No
chr1036	16262733	KIF16B	No
chr1037	16263297	KIF16B	No
chr1038	16263317	KIF16B	No
chr1039	16263388	KIF16B	No
chr1040	16263598	KIF16B	No
chr1041	16263600	KIF16B	No
chr1042	16264072	KIF16B	No
chr1043	16264813	KIF16B	No
chr1044	16265062	KIF16B	No
chr1045	16265354	KIF16B	No
chr1046	16265892	KIF16B	No
chr1047	16266598	KIF16B	No
chr1048	16368924	AP1M1	No
chr1049	16369410	AP1M1	No
chr1050	16370488	AP1M1	No
chr1051	16370671	AP1M1	No
chr1052	16370830	AP1M1	No
chr1053	16415748	SOX6	No
chr1054	16419667	SOX6	No
chr1055	16419949	SOX6	No
chr1056	16421164	ATXN1	No
chr1057	16437311	ATXN1	No
chr1058	16451376	KIF16B	No
chr1059	16451430	KIF16B	No
chr1060	16451642	KIF16B	No
chr1061	16451732	KIF16B	No
chr1062	16451849	KIF16B	No
chr1063	16451879	KIF16B	No
chr1064	16452326	KIF16B	No
chr1065	16452589	KIF16B	No
chr1066	16452607	KIF16B	No
chr1067	16453109	KIF16B	No
chr1068	16453349	KIF16B	No
chr1069	16453902	KIF16B	No
chr1070	16456114	KIF16B	No
chr1071	16626629	SOX6	No
chr1072	16635424	SOX6	No
chr1073	16681966	MYO10	No
chr1074	16683730	MYO10	No
chr1075	16783327	MYO10	No
chr1076	16783711	MYO10	No
chr1077	16784399	MYO10	No
chr1078	16784873	MYO10	No
chr1079	16785077	MYO10	No
chr1080	16785528	MYO10	No
chr1081	16785851	MYO10	No
chr1082	16998066	PLEKHA7	No
chr1083	16998810	PLEKHA7	No
chr1084	16999029	PLEKHA7	No
chr1085	16999569	PLEKHA7	No
chr1086	16999990	PLEKHA7	No
chr1087	17000242	PLEKHA7	No
chr1088	17001584	PLEKHA7	No
chr1089	17001706	PLEKHA7	No
chr1090	17001934	PLEKHA7	No
chr1091	17002985	PLEKHA7	No
chr1092	17003071	PLEKHA7	No
chr1093	17003732	PLEKHA7	No
chr1094	17004150	PLEKHA7	No
chr1095	17004189	PLEKHA7	No
chr1096	17004484	PLEKHA7	No
chr1097	17005023	PLEKHA7	No
chr1098	17005544	PLEKHA7	No
chr1099	17007062	PLEKHA7	No
chr1100	17007220	PLEKHA7	No
chr1101	17008644	PLEKHA7	No
chr1102	17009826	PLEKHA7	No
chr1103	17010672	PLEKHA7	No
chr1104	17011176	PLEKHA7	No
chr1105	17012956	PLEKHA7	No
chr1106	17013152	PLEKHA7	No
chr1107	17015557	PLEKHA7	No
chr1108	17015729	PLEKHA7	No
chr1109	17015893	PLEKHA7	No
chr1110	17016416	PLEKHA7	No
chr1111	17016577	PLEKHA7	No
chr1112	17017146	PLEKHA7	No
chr1113	17017622	PLEKHA7	No
chr1114	17019317	PLEKHA7	No
chr1115	17436344	XYLT1	No
chr1116	17436509	XYLT1	No
chr1117	17458054	ABHD8	No
chr1118	17459147	ABHD8	No
chr1119	17460782	ABHD8	No
chr1120	17460999	ABHD8	No
chr1121	17461995	XYLT1	No
chr1122	17462094	ABHD8	No
chr1123	17463790	XYLT1	No
chr1124	17464914	XYLT1	No
chr1125	17471318	XYLT1	No
chr1126	17471602	XYLT1	No
chr1127	17472233	XYLT1	No
chr1128	17472691	XYLT1	No
chr1129	17473517	XYLT1	No
chr1130	17474060	XYLT1	No
chr1131	17474191	XYLT1	No
chr1132	17474882	XYLT1	No
chr1133	17476853	XYLT1	No
chr1134	17477094	XYLT1	No
chr1135	17477200	XYLT1	No
chr1136	17477499	XYLT1	No
chr1137	17477755	XYLT1	No
chr1138	17891068	SNX5	No
chr1139	17891308	SNX5	No
chr1140	17891616	SNX5	No
chr1141	17891945	SNX5	No
chr1142	17892269	SNX5	No
chr1143	18050728	SLC25A18	No
chr1144	18313584	MICAL3	No
chr1145	18314391	MICAL3	No
chr1146	18314989	MICAL3	No
chr1147	18315068	MICAL3	No
chr1148	18315983	MICAL3	No
chr1149	18316091	MICAL3	No
chr1150	18316304	MICAL3	No
chr1151	18316333	MICAL3	No
chr1152	18316620	MICAL3	No
chr1153	18317621	MICAL3	No
chr1154	18317821	MICAL3	No
chr1155	18319179	MICAL3	No
chr1156	18320312	MICAL3	No
chr1157	18320343	MICAL3	No
chr1158	18320886	MICAL3	No
chr1159	18325067	MICAL3	No
chr1160	18326398	MICAL3	No
chr1161	18350514	MICAL3	No
chr1162	18380081	MICAL3	No
chr1163	18391061	MICAL3	No
chr1164	18391871	HDAC9	No
chr1165	18393534	MICAL3	No
chr1166	18394484	MICAL3	No
chr1167	18395877	MICAL3	No
chr1168	18395952	MICAL3	No
chr1169	18396329	MICAL3	No
chr1170	18539553	PEX26	No
chr1171	18540086	PEX26	No
chr1172	18541497	PEX26	No
chr1173	18542023	PEX26	No
chr1174	18549174	PEX26	No
chr1175	18587221	PEX26	No
chr1176	18587714	PEX26	No
chr1177	18587994	PEX26	No
chr1178	18712323	PSD3	No
chr1179	18813310	PSD3	No
chr1180	18814062	PSD3	No
chr1181	18814130	PSD3	No
chr1182	18814213	PSD3	No
chr1183	18959096	UPF1	No
chr1184	18959209	UPF1	No
chr1185	19009708	TMC7	No
chr1186	19077385	HOMER3	No
chr1187	19078020	HOMER3	No
chr1188	19078592	HOMER3	No
chr1189	19081701	HOMER3	No
chr1190	19158722	SLC25A1	No
chr1191	19159015	SLC25A1	No
chr1192	19160566	SLC25A1	No
chr1193	19229744	DENND4C	No
chr1194	19232091	DENND4C	No
chr1195	19465057	ACER2	No
chr1196	19678967	INTS10	No
chr1197	19738695	SLC24A3	No
chr1198	19740856	SLC24A3	No
chr1199	19965124	CRNKL1	No
chr1200	19965523	CRNKL1	No
chr1201	19965542	CRNKL1	No
chr1202	19965584	CRNKL1	No
chr1203	19965619	CRNKL1	No
chr1204	19965641	CRNKL1	No
chr1205	19966253	CRNKL1	No
chr1206	19966270	CRNKL1	No
chr1207	19966360	CRNKL1	No
chr1208	19966405	CRNKL1	No
chr1209	19966517	CRNKL1	No
chr1210	19966683	CRNKL1	No
chr1211	19966741	CRNKL1	No
chr1212	19966754	CRNKL1	No
chr1213	19967307	CRNKL1	No
chr1214	19967622	CRNKL1	No
chr1215	19971112	CRNKL1	No
chr1216	19971710	CRNKL1	No
chr1217	19971922	CRNKL1	No
chr1218	20105996	ATP6V1B2	No
chr1219	20106380	ATP6V1B2	No
chr1220	20108131	ATP6V1B2	No
chr1221	20108329	ATP6V1B2	No
chr1222	20162400	ZNF682	No
chr1223	20162508	ZNF682	No
chr1224	20162824	ZNF682	No
chr1225	20162968	ZNF682	No
chr1226	20163633	ZNF682	No
chr1227	20321977	SLIT2	No
chr1228	20322913	SLIT2	No
chr1229	20631781	SLIT2	No
chr1230	20691924	CABLES1	No
chr1231	20692190	CABLES1	No
chr1232	20692926	CABLES1	No
chr1233	20694223	CABLES1	No
chr1234	20696386	CABLES1	No
chr1235	20696770	CABLES1	No
chr1236	20696986	CABLES1	No
chr1237	20838286	CABLES1	No
chr1238	20839632	CABLES1	No
chr1239	20959552	ZNF66	No
chr1240	21173209	NPC1	No
chr1241	21181356	ANG	No
chr1242	21182331	ANG	No
chr1243	21182385	ANG	No
chr1244	21182800	ANG	No
chr1245	21183453	ANG	No
chr1246	21183629	ANG	No
chr1247	21183709	ANG	No
chr1248	21184167	ANG	No
chr1249	21184482	ANG	No
chr1250	21187471	ANG	No
chr1251	21188048	ANG	No
chr1252	21188565	ANG	No
chr1253	21188685	ANG	No
chr1254	21205947	NPC1	No
chr1255	21209988	NPC1	No
chr1256	21210377	NPC1	No
chr1257	21220669	PI4KA	No
chr1258	21776520	HNRNPC	No
chr1259	21776591	HNRNPC	No
chr1260	21776637	HNRNPC	No
chr1261	21776910	HNRNPC	No
chr1262	21777051	HNRNPC	No
chr1263	21777712	HNRNPC	No
chr1264	21811317	OSBPL1A	No
chr1265	21813287	OSBPL1A	No
chr1266	21813444	OSBPL1A	No
chr1267	21867834	XPO7	No
chr1268	21868358	XPO7	No
chr1269	21905772	XPO7	No
chr1270	21906403	XPO7	No
chr1271	21906789	XPO7	No
chr1272	22122023	RAPGEF5	No
chr1273	22122151	RAPGEF5	No
chr1274	22122873	RAPGEF5	No
chr1275	22123031	RAPGEF5	No
chr1276	22254164	RAPGEF5	No
chr1277	22254758	RAPGEF5	No
chr1278	22254828	RAPGEF5	No
chr1279	22255202	RAPGEF5	No
chr1280	22255207	RAPGEF5	No
chr1281	22255739	RAPGEF5	No
chr1282	22256466	RAPGEF5	No
chr1283	22257430	RAPGEF5	No
chr1284	22258251	RAPGEF5	No
chr1285	22259670	RAPGEF5	No
chr1286	22260037	RAPGEF5	No
chr1287	22260176	RAPGEF5	No
chr1288	22260604	RAPGEF5	No
chr1289	22261525	RAPGEF5	No
chr1290	22261789	RAPGEF5	No
chr1291	22261902	RAPGEF5	No
chr1292	22373210	RAPGEF5	No
chr1293	22373323	RAPGEF5	No
chr1294	22400638	RAPGEF5	No
chr1295	22401035	RAPGEF5	No
chr1296	22401120	RAPGEF5	No
chr1297	22401145	RAPGEF5	No
chr1298	22435555	ST8SIA1	No
chr1299	22436322	ST8SIA1	No
chr1300	22483060	STEAP1B	No
chr1301	22483935	STEAP1B	No
chr1302	22484487	STEAP1B	No
chr1303	22600993	PEBP4	No
chr1304	22601131	PEBP4	No
chr1305	22601427	PEBP4	No
chr1306	22601598	PEBP4	No
chr1307	22601636	PEBP4	No
chr1308	22601787	PEBP4	No
chr1309	22601893	PEBP4	No
chr1310	22602082	PEBP4	No
chr1311	22618338	LOC100506178	No
chr1312	22929350	TNFRSF10B	No
chr1313	22931779	TNFRSF10B	No
chr1314	22932122	TNFRSF10B	No
chr1315	22932711	TNFRSF10B	No
chr1316	22933011	TNFRSF10B	No
chr1317	23033972	TNFRSF10D	No
chr1318	23034081	TNFRSF10D	No
chr1319	23036060	TNFRSF10D	No
chr1320	23075021	CHMP7	No
chr1321	23075214	CHMP7	No
chr1322	23075488	CHMP7	No
chr1323	23076145	CHMP7	No
chr1324	23076277	CHMP7	No
chr1325	23076586	CHMP7	No
chr1326	23076631	CHMP7	No
chr1327	23076990	CHMP7	No
chr1328	23104612	CHMP7	No
chr1329	23104853	CHMP7	No
chr1330	23105020	CHMP7	No
chr1331	23131765	USP31	No
chr1332	23132128	USP31	No
chr1333	23132393	USP31	No
chr1334	23133725	USP31	No
chr1335	23133994	USP31	No
chr1336	23134919	USP31	No
chr1337	23136071	USP31	No
chr1338	23136692	USP31	No
chr1339	23138527	USP31	No
chr1340	23139809	USP31	No
chr1341	23140056	USP31	No
chr1342	23143876	USP31	No
chr1343	23144357	USP31	No
chr1344	23145348	USP31	No
chr1345	23148441	USP31	No
chr1346	23154486	CHMP7	No
chr1347	23154600	CHMP7	No
chr1348	23154982	CHMP7	No
chr1349	23154989	CHMP7	No
chr1350	23155130	CHMP7	No
chr1351	23155337	CHMP7	No
chr1352	23155376	CHMP7	No
chr1353	23156837	CHMP7	No
chr1354	23156880	CHMP7	No
chr1355	23157844	CHMP7	No
chr1356	23318180	MRPL52	No
chr1357	23318880	MRPL52	No
chr1358	23318947	MRPL52	No
chr1359	23321007	MRPL52	No
chr1360	23321113	MRPL52	No
chr1361	23321556	MRPL52	No
chr1362	23321764	MRPL52	No
chr1363	23558561	FBXW4P1	No
chr1364	23560381	FBXW4P1	No
chr1365	23562891	FBXW4P1	No
chr1366	23563980	FBXW4P1	No
chr1367	23566081	FBXW4P1	No
chr1368	23568061	FBXW4P1	No
chr1369	23568858	FBXW4P1	No
chr1370	23569063	FBXW4P1	No
chr1371	23589154	FBXW4P1	No
chr1372	23599869	FBXW4P1	No
chr1373	23600013	FBXW4P1	No
chr1374	23602220	FBXW4P1	No
chr1375	23646953	FBXW4P1	No
chr1376	23647040	FBXW4P1	No
chr1377	23648009	FBXW4P1	No
chr1378	23648625	FBXW4P1	No
chr1379	23654713	STC1	No
chr1380	23654833	STC1	No
chr1381	23655784	STC1	No
chr1382	24057116	PPARGC1A	No
chr1383	24061318	PPARGC1A	No
chr1384	24061949	PPARGC1A	No
chr1385	24062883	PPARGC1A	No
chr1386	24064541	PPARGC1A	No
chr1387	24064621	PPARGC1A	No
chr1388	24166230	DERL3	No
chr1389	24166540	DERL3	No
chr1390	24166616	DERL3	No
chr1391	24166788	DERL3	No
chr1392	24167185	DERL3	No
chr1393	24167513	DERL3	No
chr1394	24167906	DERL3	No
chr1395	24168335	DERL3	No
chr1396	24168365	DERL3	No
chr1397	24185857	DERL3	No
chr1398	24185979	DERL3	No
chr1399	24186016	DERL3	No
chr1400	24186084	DERL3	No
chr1401	24186183	DERL3	No
chr1402	24186220	DERL3	No
chr1403	24186292	DERL3	No
chr1404	24186358	DERL3	No
chr1405	24186431	DERL3	No
chr1406	24186623	DERL3	No
chr1407	24186723	DERL3	No
chr1408	24186823	DERL3	No
chr1409	24187123	DERL3	No
chr1410	24187486	DERL3	No
chr1411	24187569	DERL3	No
chr1412	24188193	DERL3	No
chr1413	24188943	DERL3	No
chr1414	24189068	DERL3	No
chr1415	24189277	DERL3	No
chr1416	24189435	DERL3	No
chr1417	24189443	DERL3	No
chr1418	24197842	SOX5	No
chr1419	24198655	SOX5	No
chr1420	24471791	PPARGC1A	No
chr1421	24622424	RBBP6	No
chr1422	24994799	LOC554206	No
chr1423	24997647	LOC554206	No
chr1424	25000992	LOC554206	No
chr1425	25002600	LOC554206	No
chr1426	25003739	LOC554206	No
chr1427	25009493	LOC554206	No
chr1428	25010512	LOC554206	No
chr1429	25011999	LOC554206	No
chr1430	25051117	RARB	No
chr1431	25078191	LOC554206	No
chr1432	25093348	CLIC4	No
chr1433	25093473	CLIC4	No
chr1434	25093637	CLIC4	No
chr1435	25094233	CLIC4	No
chr1436	25094344	CLIC4	No
chr1437	25094714	CLIC4	No
chr1438	25098341	CLIC4	No
chr1439	25099438	CLIC4	No
chr1440	25215436	SGSM1	No
chr1441	25215484	SGSM1	No
chr1442	25215489	SGSM1	No
chr1443	25215934	SGSM1	No
chr1444	25216719	SGSM1	No
chr1445	25275214	STXBP6	No
chr1446	25275554	STXBP6	No
chr1447	25275650	STXBP6	No
chr1448	25280256	STXBP6	No
chr1449	25281444	STXBP6	No
chr1450	25281568	STXBP6	No
chr1451	25282520	STXBP6	No
chr1452	25282967	STXBP6	No
chr1453	25285800	STXBP6	No
chr1454	25287011	STXBP6	No
chr1455	25287677	STXBP6	No
chr1456	25349069	STXBP6	No
chr1457	25350572	STXBP6	No
chr1458	25351974	STXBP6	No
chr1459	25392832	KIAA1671	No
chr1460	25393476	KIAA1671	No
chr1461	25406969	KIAA1671	No
chr1462	25408342	KIAA1671	No
chr1463	25410266	KIAA1671	No
chr1464	25410505	KIAA1671	No
chr1465	25410895	KIAA1671	No
chr1466	25411878	KIAA1671	No
chr1467	25512768	RARB	No
chr1468	25525730	RARB	No
chr1469	25527653	RARB	No
chr1470	25686372	CDH2	No
chr1471	25686620	CDH2	No
chr1472	25687118	CDH2	No
chr1473	25691459	CDH2	No
chr1474	25693665	CDH2	No
chr1475	25693919	CDH2	No
chr1476	25694909	CDH2	No
chr1477	25696210	CDH2	No
chr1478	25699060	CDH2	No
chr1479	26144125	RASSF8-AS1	No
chr1480	26149188	RASSF8-AS1	No
chr1481	26149703	RASSF8-AS1	No
chr1482	26181210	RASSF8	No
chr1483	26181429	RASSF8	No
chr1484	26181764	RASSF8	No
chr1485	26182644	RASSF8	No
chr1486	26182787	RASSF8	No
chr1487	26183086	RASSF8	No
chr1488	26452481	ITPR2	No
chr1489	26452656	ITPR2	No
chr1490	26472332	ITPR2	No
chr1491	26596123	KIAA0087	No
chr1492	26857226	ITPR2	No
chr1493	26857581	ITPR2	No
chr1494	26873440	ITPR2	No
chr1495	26874753	ITPR2	No
chr1496	26875235	ITPR2	No
chr1497	26875565	ITPR2	No
chr1498	26876620	ITPR2	No
chr1499	26896236	SKAP2	No
chr1500	27052463	GABRB3	No
chr1501	27104501	BBOX1	No
chr1502	27106211	BBOX1	No
chr1503	27109806	BBOX1	No
chr1504	27110192	BBOX1	No
chr1505	27110692	BBOX1	No
chr1506	27112151	BBOX1	No
chr1507	27114001	BBOX1	No
chr1508	27237708	PTK2B	No
chr1509	27238115	PTK2B	No
chr1510	27299185	APP	No
chr1511	27339334	APP	No
chr1512	27340301	APP	No
chr1513	27399566	CCDC34	No
chr1514	27400717	CCDC34	No
chr1515	27401190	CCDC34	No
chr1516	27401389	CCDC34	No
chr1517	27401743	CCDC34	No
chr1518	27401940	CCDC34	No
chr1519	27403196	CCDC34	No
chr1520	27404856	CCDC34	No
chr1521	27406844	CCDC34	No
chr1522	27408417	CCDC34	No
chr1523	27409591	CCDC34	No
chr1524	27409626	CCDC34	No
chr1525	27412535	CCDC34	No
chr1526	27414205	STK38L	No
chr1527	27415403	CCDC34	No
chr1528	27417226	CCDC34	No
chr1529	27417696	CCDC34	No
chr1530	27420606	CCDC34	No
chr1531	27461068	IL21R-AS1	No
chr1532	27461691	IL21R-AS1	No
chr1533	27533452	C9orf72	No
chr1534	27533984	C9orf72	No
chr1535	27535342	C9orf72	No
chr1536	27536397	C9orf72	No
chr1537	27536894	C9orf72	No
chr1538	27538948	C9orf72	No
chr1539	27912080	TAX1BP1	No
chr1540	27912122	TAX1BP1	No
chr1541	27912124	TAX1BP1	No
chr1542	27912757	TAX1BP1	No
chr1543	27913060	TAX1BP1	No
chr1544	27914104	TAX1BP1	No
chr1545	27935862	JAZF1	No
chr1546	27936243	JAZF1	No
chr1547	27936264	JAZF1	No
chr1548	27936620	JAZF1	No
chr1549	27936737	JAZF1	No
chr1550	27937092	JAZF1	No
chr1551	27937355	JAZF1	No
chr1552	27938980	JAZF1	No
chr1553	27939961	JAZF1	No
chr1554	27940608	JAZF1	No
chr1555	27941860	JAZF1	No
chr1556	27942357	JAZF1	No
chr1557	28211384	THEMIS2	No
chr1558	28211403	THEMIS2	No
chr1559	28211650	THEMIS2	No
chr1560	28212272	THEMIS2	No
chr1561	28212975	THEMIS2	No
chr1562	28213157	THEMIS2	No
chr1563	28213213	THEMIS2	No
chr1564	28214281	THEMIS2	No
chr1565	28215229	THEMIS2	No
chr1566	28215631	THEMIS2	No
chr1567	28216072	THEMIS2	No
chr1568	28528547	PDX1	No
chr1569	28657998	INTS9	No
chr1570	28658076	INTS9	No
chr1571	28892893	HMBOX1	No
chr1572	28894395	HMBOX1	No
chr1573	29197529	DUSP4	No
chr1574	29197672	DUSP4	No
chr1575	29199062	DUSP4	No
chr1576	29199284	DUSP4	No
chr1577	29200078	DUSP4	No
chr1578	29230066	DUSP4	No
chr1579	29230135	DUSP4	No
chr1580	29231084	DUSP4	No
chr1581	29231270	DUSP4	No
chr1582	29231337	DUSP4	No
chr1583	29231378	DUSP4	No
chr1584	29231800	DUSP4	No
chr1585	29231939	DUSP4	No
chr1586	29232251	DUSP4	No
chr1587	29232940	DUSP4	No
chr1588	29300802	FAR2	No
chr1589	29301564	FAR2	No
chr1590	29451497	CHN2	No
chr1591	29452137	CHN2	No
chr1592	29453797	CHN2	No
chr1593	29666287	RNF138	No
chr1594	29799713	RBMS3	No
chr1595	29800913	RBMS3	No
chr1596	30029548	HIRIP3	No
chr1597	30030195	HIRIP3	No
chr1598	30030699	HIRIP3	No
chr1599	30077596	POP4	No
chr1600	30078235	POP4	No
chr1601	30078252	POP4	No
chr1602	30078306	POP4	No
chr1603	30078526	POP4	No
chr1604	30078553	POP4	No
chr1605	30334852	CCNE1	No
chr1606	30375105	RWDD2B	No
chr1607	30392034	GTF2E2	No
chr1608	30407389	GTF2E2	No
chr1609	30410538	GTF2E2	No
chr1610	30464141	CCT8	No
chr1611	30464916	CCT8	No
chr1612	30535165	LINC00189	No
chr1613	30536177	LINC00189	No
chr1614	30536886	LINC00189	No
chr1615	30537045	LINC00189	No
chr1616	30537242	LINC00189	No
chr1617	30546841	LINC00189	No
chr1618	30546860	LINC00189	No
chr1619	30547602	LINC00189	No
chr1620	30547683	LINC00189	No
chr1621	30549245	LINC00189	No
chr1622	30549361	LINC00189	No
chr1623	30551745	LINC00189	No
chr1624	30552036	LINC00189	No
chr1625	30553380	LINC00189	No
chr1626	30553617	LINC00189	No
chr1627	30553936	LINC00189	No
chr1628	30554634	LINC00189	No
chr1629	30554740	LINC00189	No
chr1630	30555881	LINC00189	No
chr1631	30556239	LINC00189	No
chr1632	30557053	LINC00189	No
chr1633	30572544	UBXN8	No
chr1634	30572578	UBXN8	No
chr1635	30572715	UBXN8	No
chr1636	30573747	UBXN8	No
chr1637	30587735	UBXN8	No
chr1638	30588167	UBXN8	No
chr1639	30588186	UBXN8	No
chr1640	30588482	UBXN8	No
chr1641	30588485	UBXN8	No
chr1642	30588620	UBXN8	No
chr1643	30589000	UBXN8	No
chr1644	30589224	UBXN8	No
chr1645	30589253	UBXN8	No
chr1646	30669358	TGFBR2	No
chr1647	30672362	TGFBR2	No
chr1648	30675151	TGFBR2	No
chr1649	30690026	TGFBR2	No
chr1650	30691078	TGFBR2	No
chr1651	30691338	TGFBR2	No
chr1652	30691473	TGFBR2	No
chr1653	30696251	TGFBR2	No
chr1654	30696563	TGFBR2	No
chr1655	30696816	TGFBR2	No
chr1656	30698096	TGFBR2	No
chr1657	30698392	TGFBR2	No
chr1658	30698802	TGFBR2	No
chr1659	30698821	TGFBR2	No
chr1660	30699128	OSM	No
chr1661	30699782	TGFBR2	No
chr1662	30700607	OSM	No
chr1663	30702140	TGFBR2	No
chr1664	30705279	OSM	No
chr1665	30707697	OSM	No
chr1666	30711443	OSM	No
chr1667	30711624	OSM	No
chr1668	30730872	TGFBR2	No
chr1669	30731123	TGFBR2	No
chr1670	30965757	GAL3ST1	No
chr1671	30970972	GAL3ST1	No
chr1672	31125776	ZNF668	No
chr1673	31198929	FAN1	No
chr1674	31237776	FAN1	No
chr1675	31251366	FAN1	No
chr1676	31251781	FAN1	No
chr1677	31253735	FAN1	No
chr1678	31559608	AP4S1	No
chr1679	31642534	KLF13	No
chr1680	31642989	KLF13	No
chr1681	31644144	KLF13	No
chr1682	31645061	KLF13	No
chr1683	31645156	KLF13	No
chr1684	31646784	KLF13	No
chr1685	31646958	KLF13	No
chr1686	31647219	KLF13	No
chr1687	31647722	KLF13	No
chr1688	31647900	KLF13	No
chr1689	31651025	KLF13	No
chr1690	31651068	KLF13	No
chr1691	31651095	KLF13	No
chr1692	31651796	KLF13	No
chr1693	31652235	KLF13	No
chr1694	31652783	KLF13	No
chr1695	31653566	KLF13	No
chr1696	31654283	KLF13	No
chr1697	31655753	KLF13	No
chr1698	31655846	KLF13	No
chr1699	31656554	KLF13	No
chr1700	31657248	KLF13	No
chr1701	31660238	KLF13	No
chr1702	31684284	KLF13	No
chr1703	31685403	KLF13	No
chr1704	31688698	KLF13	No
chr1705	31726112	KLF13	No
chr1706	31726328	KLF13	No
chr1707	31726432	KLF13	No
chr1708	31749336	KLF13	No
chr1709	31749864	KLF13	No
chr1710	31749878	KLF13	No
chr1711	31750305	KLF13	No
chr1712	31750629	KLF13	No
chr1713	31750914	KLF13	No
chr1714	31751007	KLF13	No
chr1715	31751596	KLF13	No
chr1716	31751600	KLF13	No
chr1717	31751630	KLF13	No
chr1718	31751634	KLF13	No
chr1719	31751664	KLF13	No
chr1720	31851037	PDE1C	No
chr1721	31853788	PDZD2	No
chr1722	31855637	PDZD2	No
chr1723	31999469	PDZD2	No
chr1724	31999909	PDZD2	No
chr1725	32019417	SNTA1	No
chr1726	32027139	PDZD2	No
chr1727	32027199	PDZD2	No
chr1728	32027565	PDZD2	No
chr1729	32027625	PDZD2	No
chr1730	32027701	PDZD2	No
chr1731	32028273	PDZD2	No
chr1732	32028649	PDZD2	No
chr1733	32028687	PDZD2	No
chr1734	32030880	PDE1C	No
chr1735	32031132	PDE1C	No
chr1736	32031649	PDE1C	No
chr1737	32088534	PDE1C	No
chr1738	32098281	PDE1C	No
chr1739	32098935	PDE1C	No
chr1740	32155343	GPD1L	No
chr1741	32155438	GPD1L	No
chr1742	32155739	GPD1L	No
chr1743	32155764	GPD1L	No
chr1744	32156005	GPD1L	No
chr1745	32156051	GPD1L	No
chr1746	32156282	GPD1L	No
chr1747	32156283	GPD1L	No
chr1748	32163197	OTUD7A	No
chr1749	32225198	MTMR12	No
chr1750	32273836	MTMR12	No
chr1751	32274485	MTMR12	No
chr1752	32275016	MTMR12	No
chr1753	32276634	MTMR12	No
chr1754	32280846	MTMR12	No
chr1755	32301076	MTMR12	No
chr1756	32301155	MTMR12	No
chr1757	32302939	MTMR12	No
chr1758	32304325	MTMR12	No
chr1759	32308706	MTMR12	No
chr1760	32308767	MTMR12	No
chr1761	32373716	DTNA	No
chr1762	32548146	LSM5	No
chr1763	32548931	LSM5	No
chr1764	32548937	LSM5	No
chr1765	32549236	LSM5	No
chr1766	32575998	LSM5	No
chr1767	32576690	LSM5	No
chr1768	32577750	LSM5	No
chr1769	32578150	LSM5	No
chr1770	32578777	LSM5	No
chr1771	32578799	LSM5	No
chr1772	32698584	DPY19L1P1	No
chr1773	32701354	DPY19L1P1	No
chr1774	32701626	DPY19L1P1	No
chr1775	32707429	DPY19L1P1	No
chr1776	32708377	DPY19L1P1	No
chr1777	32710809	DPY19L1P1	No
chr1778	32847061	ZNF397	No
chr1779	32847154	ZNF397	No
chr1780	32847327	ZNF397	No
chr1781	32847966	ZNF397	No
chr1782	32899485	HLA-DMB	No
chr1783	33003687	RP9P	No
chr1784	33003783	RP9P	No
chr1785	33004245	RP9P	No
chr1786	33063193	INO80C	No
chr1787	33063368	INO80C	No
chr1788	33113224	MAP1LC3A	No
chr1789	33114503	MAP1LC3A	No
chr1790	33296729	HIPK3	No
chr1791	33495510	ACSS2	No
chr1792	33496169	ACSS2	No
chr1793	33655110	KIAA1549L	No
chr1794	33696393	STARD13	No
chr1795	33696560	STARD13	No
chr1796	33697327	STARD13	No
chr1797	33697449	STARD13	No
chr1798	33698401	STARD13	No
chr1799	33699086	STARD13	No
chr1800	33699106	STARD13	No
chr1801	33699199	STARD13	No
chr1802	33699406	STARD13	No
chr1803	33699655	STARD13	No
chr1804	33700834	STARD13	No
chr1805	33700847	STARD13	No
chr1806	33700860	STARD13	No
chr1807	33700918	STARD13	No
chr1808	33701347	STARD13	No
chr1809	33702079	STARD13	No
chr1810	33702493	STARD13	No
chr1811	33702583	STARD13	No
chr1812	33749293	LEMD2	No
chr1813	33749739	LEMD2	No
chr1814	33749978	LEMD2	No
chr1815	33918478	FHOD3	No
chr1816	33919605	FHOD3	No
chr1817	33921062	FHOD3	No
chr1818	33929182	FHOD3	No
chr1819	33930235	FHOD3	No
chr1820	33932268	FHOD3	No
chr1821	34021397	FHOD3	No
chr1822	34196278	NAT10	No
chr1823	34196441	NAT10	No
chr1824	34196484	NAT10	No
chr1825	34236560	ABTB2	No
chr1826	34236698	ABTB2	No
chr1827	34236890	ABTB2	No
chr1828	34237193	ABTB2	No
chr1829	34237292	ABTB2	No
chr1830	34237529	ABTB2	No
chr1831	34256977	ABTB2	No
chr1832	34264497	ABTB2	No
chr1833	34264591	ABTB2	No
chr1834	34265140	ABTB2	No
chr1835	34266507	ABTB2	No
chr1836	34266561	ABTB2	No
chr1837	34266683	ABTB2	No
chr1838	34285370	ABTB2	No
chr1839	34288980	ABTB2	No
chr1840	34294162	ABTB2	No
chr1841	34294560	ABTB2	No
chr1842	34294820	ABTB2	No
chr1843	34295026	ABTB2	No
chr1844	34295380	ABTB2	No
chr1845	34295454	ABTB2	No
chr1846	34297211	ABTB2	No
chr1847	34297384	ABTB2	No
chr1848	34297505	ABTB2	No
chr1849	34297823	ABTB2	No
chr1850	34310800	KCTD15	No
chr1851	34311481	KCTD15	No
chr1852	34328563	ABTB2	No
chr1853	34329372	ABTB2	No
chr1854	34330867	ABTB2	No
chr1855	34332320	ABTB2	No
chr1856	34333647	ABTB2	No
chr1857	34342190	C9orf24	No
chr1858	34364620	ABTB2	No
chr1859	34366302	ABTB2	No
chr1860	34368940	ABTB2	No
chr1861	34368962	ABTB2	No
chr1862	34370549	ABTB2	No
chr1863	34370840	ABTB2	No
chr1864	34371918	ABTB2	No
chr1865	34401669	CCL18	No
chr1866	34405165	CCL18	No
chr1867	34405167	CCL18	No
chr1868	34405314	CCL18	No
chr1869	34408332	CCL18	No
chr1870	34409784	CCL18	No
chr1871	34412202	CCL18	No
chr1872	34413438	CCL18	No
chr1873	34619813	NOP10	No
chr1874	34620436	NOP10	No
chr1875	34620998	NOP10	No
chr1876	34621175	NOP10	No
chr1877	34621381	NOP10	No
chr1878	34621440	NOP10	No
chr1879	34621752	NOP10	No
chr1880	34668294	LSM14A	No
chr1881	34671119	LSM14A	No
chr1882	35028506	ITSN1	No
chr1883	35029572	ITSN1	No
chr1884	35030010	ITSN1	No
chr1885	35030075	ITSN1	No
chr1886	35198462	PRLR	No
chr1887	35199433	PRLR	No
chr1888	35800928	PSMA6	No
chr1889	35807747	PSMA6	No
chr1890	35807824	PSMA6	No
chr1891	35808443	PSMA6	No
chr1892	35810084	PSMA6	No
chr1893	35810172	PSMA6	No
chr1894	35810707	PSMA6	No
chr1895	35811597	PSMA6	No
chr1896	35812170	PSMA6	No
chr1897	35812424	PSMA6	No
chr1898	35812685	PSMA6	No
chr1899	35834525	NFKBIA	No
chr1900	35835410	NFKBIA	No
chr1901	35835793	NFKBIA	No
chr1902	35837014	NFKBIA	No
chr1903	35839236	NFKBIA	No
chr1904	35839527	NFKBIA	No
chr1905	35854273	NFKBIA	No
chr1906	35855407	NFKBIA	No
chr1907	35856045	NFKBIA	No
chr1908	35856311	NFKBIA	No
chr1909	35856348	NFKBIA	No
chr1910	35856663	NFKBIA	No
chr1911	36023160	MB	No
chr1912	36024971	MB	No
chr1913	36026458	MB	No
chr1914	36034443	MB	No
chr1915	36218774	RUNX1	No
chr1916	36235047	RUNX1	No
chr1917	36235739	RUNX1	No
chr1918	36316916	KIAA0895	No
chr1919	36319007	KIAA0895	No
chr1920	36498290	DCLK1	No
chr1921	36618332	TBCB	No
chr1922	36618526	TBCB	No
chr1923	36618956	TBCB	No
chr1924	36655353	SLC1A3	No
chr1925	36656576	SLC1A3	No
chr1926	36656718	SLC1A3	No
chr1927	36659319	SLC1A3	No
chr1928	36737771	TGM2	No
chr1929	36738590	TGM2	No
chr1930	36738990	TGM2	No
chr1931	36739972	TGM2	No
chr1932	36747940	ZNF146	No
chr1933	36748439	ZNF146	No
chr1934	36748676	ZNF146	No
chr1935	36749504	ZNF146	No
chr1936	36749559	ZNF146	No
chr1937	36749658	ZNF146	No
chr1938	36749667	ZNF146	No
chr1939	36780113	TGM2	No
chr1940	36780851	TGM2	No
chr1941	36787429	TGM2	No
chr1942	36790166	TGM2	No
chr1943	36815570	TXN2	No
chr1944	36830416	TXN2	No
chr1945	36830474	TXN2	No
chr1946	36830842	TXN2	No
chr1947	36833284	TXN2	No
chr1948	36844311	TXN2	No
chr1949	36844619	TXN2	No
chr1950	36853963	TXN2	No
chr1951	36948417	TRANK1	No
chr1952	37049116	RPL23	No
chr1953	37382520	ELMO1	No
chr1954	37429497	GRHPR	No
chr1955	37646294	RELL1	No
chr1956	37647093	RELL1	No
chr1957	37647234	RELL1	No
chr1958	37647354	RELL1	No
chr1959	37647844	RELL1	No
chr1960	37648414	RELL1	No
chr1961	37648708	RELL1	No
chr1962	37649292	RELL1	No
chr1963	37651155	RELL1	No
chr1964	37900983	CARD10	No
chr1965	37905285	CARD10	No
chr1966	37908610	CARD10	No
chr1967	37908865	CARD10	No
chr1968	37909015	CARD10	No
chr1969	37979220	SHB	No
chr1970	37997561	SHB	No
chr1971	37997787	SHB	No
chr1972	37998489	SHB	No
chr1973	38003513	SHB	No
chr1974	38003546	SHB	No
chr1975	38003567	SHB	No
chr1976	38003755	SHB	No
chr1977	38005457	SHB	No
chr1978	38009255	SHB	No
chr1979	38020544	SHB	No
chr1980	38020944	SHB	No
chr1981	38021150	SHB	No
chr1982	38021380	SHB	No
chr1983	38021686	SHB	No
chr1984	38021889	SHB	No
chr1985	38023197	SHB	No
chr1986	38023500	SHB	No
chr1987	38023587	SHB	No
chr1988	38023653	SHB	No
chr1989	38024458	SHB	No
chr1990	38024812	SHB	No
chr1991	38025898	SHB	No
chr1992	38025982	SHB	No
chr1993	38027524	SHB	No
[truncated: 10,198 more rows]
