# Supplementary material for: Epigenomic charting and functional annotation of risk loci in renal cell carcinoma
Source: Nat Commun. 2023 Jan 21;14:346. doi: 10.1038/s41467-023-35833-5 (PMC9867739; doi:10.1038/s41467-023-35833-5)
Supplement: Supplementary file 28 — Supplementary Data 25 [file 41467_2023_35833_MOESM28_ESM.xlsx]

## Sheet: Supplementary Data 25
Supplementary Data 25: AI_ASE
Matched cohort of SNPs lying within the H3K27ac consensus peak set
	ASE KIRC TCGA (Yes)	ASE KIRC TCGA (No)	Total
AI SNP DFCI ccRCC cohort (Yes)	1170	1476	2646
AI SNP DFCI ccRCC cohort (No)	65	875	940
Total	1235	2351	3586
