# Supplementary material for: Epigenomic charting and functional annotation of risk loci in renal cell carcinoma
Source: Nat Commun. 2023 Jan 21;14:346. doi: 10.1038/s41467-023-35833-5 (PMC9867739; doi:10.1038/s41467-023-35833-5)
Supplement: Supplementary file 29 — Supplementary Data 26 [file 41467_2023_35833_MOESM29_ESM.xlsx]

## Sheet: Supplementary Data 26
Supplementary Data 26: ChIP&ATAC QC
Sample	TotalPeaks	FC>10	FC>20	FRiP	DHS_peaks	DHS_%	Promoter	Exon	Intron	Intergenic
A-498.rep1	111201	45171	13898	66.3	4952	99.04	10	2.1	50.2	37.7
HEK-293T.rep1	46494	10635	500	33.6	4987	99.74	16.9	10.5	42.6	30.1
HK-2.rep1	42152	5932	213	7.8	3781	75.62	12.9	2.7	48.4	35.9
PCS-400.rep1	104859	17072	1115	19.2	4146	82.92	9.8	1.8	51.5	36.9
CELL_LINE_1039T_H3K27ac.rep1	55198	19365	8408	51	4988	99.76	7.3	7.3	50.6	34.8
CELL_LINE_768_O_H3K27ac.rep1	55455	22310	10656	58.1	4993	99.86	6.6	6.1	48.7	38.7
CELL_LINE_KMRC1_H3K27ac.rep1	65594	26523	13016	65.2	4990	99.8	7	5.5	50.5	37
CELL_LINE_UOK275_H3K27ac.rep1	20237	399	41	8.4	4765	95.3	14.9	8.6	41.2	35.2
CELL_LINE_UOK337_H3K27ac.rep1	38339	863	38	14	4861	97.22	14.7	7.8	42	35.6
RT0301_H3K27ac.rep1	42281	11719	4067	32.1	4989	99.78	7.7	9.3	54	29
RT0301_H3K4me2.rep1	97161	19189	2231	52.7	4947	98.94	6.5	3.7	53.8	36.1
RT0356_H3K27ac.rep1	44307	10910	3828	29.3	4994	99.88	7.9	9.7	55.1	27.2
RT0356_H3K4me2.rep1	66698	15927	3485	40.4	4980	99.6	7.3	5.6	55.9	31.1
RT0638_H3K27ac.rep1	47405	14913	6821	43.6	4995	99.9	7.7	8.8	50.8	32.7
RT0638_H3K4me2.rep1	92184	23276	8774	59.9	4981	99.62	5.4	4.1	51.5	38.9
RT0642_H3K27ac.rep1	44125	16859	8269	43.3	4994	99.88	8.3	8.8	51.7	31.1
RT0642_H3K4me2.rep1	81115	31663	12632	62.6	4967	99.34	6.9	3.9	49.2	40
RT1002_H3K27ac.rep1	36289	6397	931	17.3	4986	99.72	8.5	9.3	55.8	26.4
RT1002_H3K4me2.rep1	103484	24119	7284	55.7	4966	99.32	5.6	3.5	54.9	36
RT1039_H3K27ac.rep1	31774	5188	467	17.2	4975	99.5	9.2	9.2	52.7	28.9
RT1039_H3K4me2.rep1	91268	27468	12566	70.3	4981	99.62	5.6	3.9	52.7	37.7
RT1043_H3K27ac.rep1	48764	12839	5594	29.5	4990	99.8	7.8	7.6	55.1	29.6
RT1043_H3K4me2.rep1	71625	26735	15447	68.9	4983	99.66	6.8	5.7	54.5	33
RT1046_H3K27ac.rep1	39741	11952	5002	27.3	4990	99.8	8.6	8.6	55.7	27.1
RT1046_H3K4me2.rep1	71733	23635	13942	56.5	4982	99.64	7.8	5.3	54.4	32.5
RT1047_H3K27ac.rep1	64126	15909	5491	40.3	4987	99.74	6.5	6.6	53.2	33.7
RT1047_H3K4me2.rep1	80191	23818	9663	51.6	4968	99.36	7	5.2	50.6	37.2
RT1056_H3K27ac.rep1	36643	8338	2067	16.1	4978	99.56	9.3	9.2	55.3	26.2
RT1056_H3K4me2.rep1	91676	26221	12961	55.6	4968	99.36	5.8	4.5	53.8	35.9
RT1059_H3K27ac.rep1	29189	7331	1410	14.3	4969	99.38	10.7	10.7	53.8	24.8
RT1059_H3K4me2.rep1	75020	17772	2849	41.5	4962	99.24	7.4	4.2	54.2	34.2
RT1097_H3K27ac.rep1	34467	7456	1296	15	4990	99.8	10.6	10	51	28.4
RT1131_H3K27ac.rep1	26542	6445	1179	15.7	4989	99.78	12.3	13.1	50	24.5
RT1143_H3K27ac.rep1	61942	19470	11051	50.2	4994	99.88	6.4	6.4	56.4	30.7
RT1149_H3K27ac.rep1	70617	19654	10190	50.5	4989	99.78	5.3	5.9	56.4	32.4
RT1149_H3K4me2.rep1	96697	26965	9867	58	4972	99.44	5.5	3.8	52.1	38.5
RT1152_H3K27ac.rep1	63811	23613	12739	68.6	4991	99.82	5.8	6.5	53.4	34.3
RT1152_H3K4me2.rep1	76430	24853	14852	60.7	4978	99.56	6.6	5	51.6	36.7
RT1168_H3K27ac.rep1	53757	12884	5530	25.4	4993	99.86	6.7	8.5	55	29.9
RT1168_H3K4me2.rep1	93951	22787	10453	52.3	4979	99.58	5	4.1	53.2	37.7
RT1184_H3K27ac.rep1	51236	15708	7209	33	4995	99.9	7.8	7.6	52.7	32
RT1205_H3K27ac.rep1	50002	21410	10272	48.4	4989	99.78	8.2	8	48.4	35.5
RT1240_H3K27ac.rep1	57322	20785	11646	49.8	4993	99.86	6.6	7.2	52.5	33.7
RT1240_H3K4me2.rep1	80826	26466	13990	55.1	4968	99.36	6.9	5.1	47.6	40.4
RT1265_H3K27ac.rep1	49798	23520	14140	61.8	4989	99.78	7.8	8.3	48.2	35.7
RT1265_H3K4me2.rep1	60639	27686	17628	64	4956	99.12	8.9	6	46.5	38.5
RT929_H3K27ac.rep1	56581	15705	7660	35.1	4994	99.88	6.3	7.2	56.4	30.1
RT929_H3K4me2.rep1	93792	24174	12158	50.9	4971	99.42	5.6	4.6	53.2	36.6
RT957_H3K27ac.rep1	51148	9755	2577	22.3	4996	99.92	7.7	7.7	53.9	30.7
RT957_H3K4me2.rep1	66145	19208	10542	47.3	4986	99.72	6.7	5.2	51.3	36.8
RT970_H3K27ac.rep1	34903	10350	3436	22.1	4990	99.8	10	9.9	54.3	25.8
RT970_H3K4me2.rep1	59066	19379	9398	46	4978	99.56	7.9	5.7	54.9	31.5
RT991_H3K27ac.rep1	57626	16431	5883	39.8	4989	99.78	6.6	6.3	56.2	30.8
RT991_H3K4me2.rep1	100361	26043	9692	53.8	4975	99.5	5.4	3.8	52.4	38.4
RT998_H3K27ac.rep1	47176	11521	3033	23.5	4992	99.84	9.5	7.3	54.8	28.4
RT998_H3K4me2.rep1	77477	27905	13872	62.6	4972	99.44	7.1	4.5	54.6	33.8
S20449_H3K27ac.rep1	56716	18395	10271	45.6	4997	99.94	7.6	7.3	52.1	33
S20449_H3K4me2.rep1	60474	24023	13667	49.4	4968	99.36	7.6	6	52.2	34.2
S21381_H3K27ac.rep1	55230	15486	8161	36.4	4994	99.88	7.2	7.9	53.8	31.1
S21381_H3K4me2.rep1	79043	23253	14428	56.4	4984	99.68	6.3	5.4	53.2	35.1
S21429_H3K27ac.rep1	35796	9457	2566	14.8	4990	99.8	10.8	10.7	51.8	26.8
S22741_H3K27ac.rep1	63401	17954	9389	46.8	4998	99.96	6.6	6.6	55.4	31.3
S22741_H3K4me2.rep1	70185	22488	14059	57.2	4983	99.66	6.9	5.7	53.7	33.8
HIF1014T.rep1	76577	29641	11021	42.5	4922	98.44	9	5.8	42.4	42.8
HIF1091T.rep1	43616	13971	3727	18.7	4884	97.68	13.9	8.6	43.6	33.9
HIF1120T.rep1	89237	30887	10077	43	4993	99.86	10.5	4.9	44.1	40.6
HIF957T.rep1	86153	32354	9306	36.9	4976	99.52	9	4.7	44.5	41.8
HIF962T.rep1	46034	8449	1043	11.3	4968	99.36	14.7	7.6	41.9	35.8
HIF1226T.rep1	92997	35301	11603	46	4980	99.6	9.3	4.7	45.5	40.5
HIF638T.rep1	29284	4552	669	14	4882	97.64	16.7	11.2	41.3	30.9
HIF716T.rep1	44829	7865	1203	12.3	4922	98.44	11.7	8	43.8	36.5
HIF951T.rep1	24089	4631	717	13	4923	98.46	18.6	9.9	37.1	34.4
HIF1058T.rep1	65577	17879	3387	22.5	4921	98.42	10.1	6.2	45.5	38.2
HIF233T.rep1	39346	8143	1335	17.6	4945	98.9	13.4	8.7	41.6	36.3
HIF1247A.rep1	58118	11688	1449	23.1	4959	99.18	11.3	6.4	43.4	38.9
HIF1247B.rep1	40287	9800	2304	20	4923	98.46	14.6	10.3	42.4	32.7
HIF1077M.rep1	42889	10053	1073	10.1	4983	99.66	18.5	7.7	40.4	33.4
HIF1124M.rep1	23371	3164	399	10.3	4794	95.88	14.9	8.8	43.5	32.7
HIF1131M.rep1	53021	14284	2210	18.5	4968	99.36	12.3	6.9	43.1	37.7
HIF1169M.rep1	56957	17149	4066	19.6	4898	97.96	11.6	6.5	42.8	39.1
HIF1226M.rep1	56308	16166	3753	22.7	4896	97.92	11.9	7.1	44.7	36.2
HIF1284M.rep1	33986	9994	2059	16.7	4937	98.74	18.3	11.5	38.4	31.8
HIF1308M.rep1	95825	39497	15891	38.3	4987	99.74	9.3	4.4	44.5	41.8
HIF1358M.rep1	20276	3145	396	6.6	4840	96.8	16.1	9.7	40.8	33.5
HIF256M.rep1	41050	11254	2330	17.6	4912	98.24	14	9.4	43.4	33.2
HIF334M.rep1	35357	3711	75	8.7	4977	99.54	20.7	10.3	38.5	30.5
HIF344M.rep1	84	0	0	1.2	67	79.76	3.8	1.3	7.7	87.2
HIF354M.rep1	60653	15001	3587	18.3	4988	99.76	13.6	6.2	42	38.1
HIF573M.rep1	17500	1560	192	6.5	4901	98.02	17.6	15	41	26.4
HIF962M.rep1	18155	1361	158	6.8	4893	97.86	16.3	11	39.3	33.4
HIF1136M.rep1	81856	35411	12757	46.2	4968	99.36	10	5.1	45	39.9
HIF716M.rep1	23242	4912	758	8.4	4834	96.68	15	9.4	40.4	35.1
HIF951M.rep1	33310	6315	1038	18.1	4870	97.4	14.8	10	40.5	34.7
HIF1168M.rep1	53407	16659	4785	22.9	4861	97.22	10.5	7.1	44.2	38.2
HIF1189M.rep1	22367	3113	229	6.4	4833	96.66	11.1	5.8	42.1	41.1
HIF1014N.rep1	73641	25664	6404	32.2	4888	97.76	10.5	6	44.6	38.8
HIF1091N.rep1	29853	4280	511	8	4874	97.48	17.4	11.5	39.5	31.6
HIF1120N.rep1	77354	31075	10326	40.3	4960	99.2	11.9	5.4	44.1	38.6
HIF957N.rep1	72792	23349	4621	28.9	4981	99.62	10.4	6.4	45	38.3
HIF962N.rep1	99927	29380	10738	31.4	4996	99.92	9.1	4.4	43.9	42.6
HIF1226N.rep1	55885	15208	2819	21.1	4907	98.14	12.7	6.9	43.7	36.7
HIF638N.rep1	27902	6601	1097	12.5	4685	93.7	16.8	10.3	40.7	32.2
HIF716N.rep1	34897	4315	340	9.4	4937	98.74	14.4	9.9	42.2	33.5
HIF951N.rep1	55955	14876	3006	25.5	4887	97.74	13	7.5	42.8	36.6
HIF1058N.rep1	65618	26607	7888	27.5	4710	94.2	11.2	6	45.2	37.6
HIF233N.rep1	34620	9397	2028	18	4682	93.64	15.3	9.3	41.8	33.6
ATAC Samples	Normal/Tumor	Histology	Total peaks	10FC	20FC	Total Reads	ReadsInPeaks	FRiP
1039T2AT.rep1	Tumor	Chromophobe	49816	12528	189	4002377	1150929	28.8
1056T1AT.rep1	Tumor	Chromophobe	30680	2374	15	3997330	701248	17.5
1059T1AT.rep1	Tumor	Chromophobe	32677	8219	161	3999392	646874	16.2
R0929TAT.rep1	Tumor	Chromophobe	39921	4950	41	4004028	899821	22.5
R0957TAT.rep1	Tumor	Clear cell	27447	1652	31	4006065	508181	12.7
R0998TAT.rep1	Tumor	Papillary	30530	6823	47	4000130	1000817	25
R1097TAT.rep1	Tumor	Clear cell	29498	3862	27	3999796	618105	15.5
R1149TAT.rep1	Tumor	Chromophobe	35997	1928	25	4004044	668266	16.7
R1152TAT.rep1	Tumor	Chromophobe	43525	12116	544	3996382	1012074	25.3
R991T1AT.rep1	Tumor	Chromophobe	46967	12159	74	3992982	1392778	34.9
