# Supplementary material for: Epigenomic charting and functional annotation of risk loci in renal cell carcinoma
Source: Nat Commun. 2023 Jan 21;14:346. doi: 10.1038/s41467-023-35833-5 (PMC9867739; doi:10.1038/s41467-023-35833-5)
Supplement: Supplementary file 30 — Supplementary Data 27 [file 41467_2023_35833_MOESM30_ESM.xlsx]

## Sheet: Supplementary Data 27
Supplementary Data S27. Oligonucleotide sequences
ORF amplification
FoxI1_orfF	ATGAGCTCCTTCGACCTGCCGGCGCCCTCC
FoxI1_orfR	CTAGACCTCGGTGCCCTCCCTGGGGTAGAG
RT-PCR
ACTB_e34_93_F	CAACCGCGAGAAGATGACCC
ACTB_e34_93_R	GAGGCGTACAGGGATAGCAC
FOXI1_e12_102_F	CAGAACTCCATCCGCCACAA
FOXI1_e12_102_R	GGGGTCCAGGGTCCAGTAAT
EPAS1_e1516_135_F	GGAGAACAGCAAGAGCAGGT
EPAS1_e1516_135_R	GGCAGCAGGTAGGACTCAAA
EPAS1_shRNA	TCTGAGATGCTCACTTTATTACTCGAGTAATAAAGTGAGCATCTCAGA
CTRL_shRNA	CCTAAGGTTAAGTCGCCCTCGCTCGAGCGAGGGCGACTTAACCTTAGG
